# Supplementary material for: Chromosomal genome assembly of the ethanol production strain CBS 11270 indicates a highly dynamic genome structure in the yeast species Brettanomyces bruxellensis
Source: PLoS One. 2019 May 1;14(5):e0215077. doi: 10.1371/journal.pone.0215077 (PMC6493715; doi:10.1371/journal.pone.0215077)
Supplement: S1 File — (TXT) [file pone.0215077.s001.txt]

##fileformat=VCFv4.2
##FILTER=<ID=LowQual,Description="Low quality">
##FORMAT=<ID=AD,Number=.,Type=Integer,Description="Allelic depths for the ref and alt alleles in the order listed">
##FORMAT=<ID=DP,Number=1,Type=Integer,Description="Approximate read depth (reads with MQ=255 or with bad mates are filtered)">
##FORMAT=<ID=GQ,Number=1,Type=Integer,Description="Genotype Quality">
##FORMAT=<ID=GT,Number=1,Type=String,Description="Genotype">
##FORMAT=<ID=PL,Number=G,Type=Integer,Description="Normalized, Phred-scaled likelihoods for genotypes as defined in the VCF specification">
##GATKCommandLine.HaplotypeCaller=<ID=HaplotypeCaller,Version=3.5-0-g36282e4,Date="Sat Oct 01 22:08:15 CEST 2016",Epoch=1475352495904,CommandLineOptions="analysis_type=HaplotypeCaller input_file=[/home/itiukova/private/again/bwa_dekkera_REF_sorted.bam] showFullBamList=false read_buffer_size=null phone_home=AWS gatk_key=null tag=NA read_filter=[] disable_read_filter=[] intervals=null excludeIntervals=null interval_set_rule=UNION interval_merging=ALL interval_padding=0 reference_sequence=/home/itiukova/private/again/new_ass_m.fasta nonDeterministicRandomSeed=false disableDithering=false maxRuntime=-1 maxRuntimeUnits=MINUTES downsampling_type=BY_SAMPLE downsample_to_fraction=null downsample_to_coverage=500 baq=OFF baqGapOpenPenalty=40.0 refactor_NDN_cigar_string=false fix_misencoded_quality_scores=false allow_potentially_misencoded_quality_scores=false useOriginalQualities=false defaultBaseQualities=-1 performanceLog=null BQSR=null quantize_quals=0 static_quantized_quals=null round_down_quantized=false disable_indel_quals=false emit_original_quals=false preserve_qscores_less_than=6 globalQScorePrior=-1.0 validation_strictness=SILENT remove_program_records=false keep_program_records=false sample_rename_mapping_file=null unsafe=null disable_auto_index_creation_and_locking_when_reading_rods=false no_cmdline_in_header=false sites_only=false never_trim_vcf_format_field=false bcf=false bam_compression=null simplifyBAM=false disable_bam_indexing=false generate_md5=false num_threads=1 num_cpu_threads_per_data_thread=1 num_io_threads=0 monitorThreadEfficiency=false num_bam_file_handles=null read_group_black_list=null pedigree=[] pedigreeString=[] pedigreeValidationType=STRICT allow_intervals_with_unindexed_bam=false generateShadowBCF=false variant_index_type=DYNAMIC_SEEK variant_index_parameter=-1 reference_window_stop=0 logging_level=INFO log_to_file=null help=false version=false out=/home/itiukova/private/again/raw_variants_contigs.vcf likelihoodCalculationEngine=PairHMM heterogeneousKmerSizeResolution=COMBO_MIN dbsnp=(RodBinding name= source=UNBOUND) dontTrimActiveRegions=false maxDiscARExtension=25 maxGGAARExtension=300 paddingAroundIndels=150 paddingAroundSNPs=20 comp=[] annotation=[] excludeAnnotation=[] group=[Standard, StandardHCAnnotation] debug=false useFilteredReadsForAnnotations=false emitRefConfidence=NONE bamOutput=null bamWriterType=CALLED_HAPLOTYPES disableOptimizations=false annotateNDA=false heterozygosity=0.001 indel_heterozygosity=1.25E-4 standard_min_confidence_threshold_for_calling=30.0 standard_min_confidence_threshold_for_emitting=10.0 max_alternate_alleles=6 input_prior=[] sample_ploidy=2 genotyping_mode=DISCOVERY alleles=(RodBinding name= source=UNBOUND) contamination_fraction_to_filter=0.0 contamination_fraction_per_sample_file=null p_nonref_model=null exactcallslog=null output_mode=EMIT_VARIANTS_ONLY allSitePLs=false gcpHMM=10 pair_hmm_implementation=VECTOR_LOGLESS_CACHING pair_hmm_sub_implementation=ENABLE_ALL always_load_vector_logless_PairHMM_lib=false phredScaledGlobalReadMismappingRate=45 noFpga=false sample_name=null kmerSize=[10, 25] dontIncreaseKmerSizesForCycles=false allowNonUniqueKmersInRef=false numPruningSamples=1 recoverDanglingHeads=false doNotRecoverDanglingBranches=false minDanglingBranchLength=4 consensus=false maxNumHaplotypesInPopulation=128 errorCorrectKmers=false minPruning=2 debugGraphTransformations=false allowCyclesInKmerGraphToGeneratePaths=false graphOutput=null kmerLengthForReadErrorCorrection=25 minObservationsForKmerToBeSolid=20 GVCFGQBands=[1, 2, 3, 4, 5, 6, 7, 8, 9, 10, 11, 12, 13, 14, 15, 16, 17, 18, 19, 20, 21, 22, 23, 24, 25, 26, 27, 28, 29, 30, 31, 32, 33, 34, 35, 36, 37, 38, 39, 40, 41, 42, 43, 44, 45, 46, 47, 48, 49, 50, 51, 52, 53, 54, 55, 56, 57, 58, 59, 60, 70, 80, 90, 99] indelSizeToEliminateInRefModel=10 min_base_quality_score=10 includeUmappedReads=false useAllelesTrigger=false doNotRunPhysicalPhasing=true keepRG=null justDetermineActiveRegions=false dontGenotype=false dontUseSoftClippedBases=false captureAssemblyFailureBAM=false errorCorrectReads=false pcr_indel_model=CONSERVATIVE maxReadsInRegionPerSample=10000 minReadsPerAlignmentStart=10 mergeVariantsViaLD=false activityProfileOut=null activeRegionOut=null activeRegionIn=null activeRegionExtension=null forceActive=false activeRegionMaxSize=null bandPassSigma=null maxProbPropagationDistance=50 activeProbabilityThreshold=0.002 min_mapping_quality_score=20 filter_reads_with_N_cigar=false filter_mismatching_base_and_quals=false filter_bases_not_stored=false">
##INFO=<ID=AC,Number=A,Type=Integer,Description="Allele count in genotypes, for each ALT allele, in the same order as listed">
##INFO=<ID=AF,Number=A,Type=Float,Description="Allele Frequency, for each ALT allele, in the same order as listed">
##INFO=<ID=AN,Number=1,Type=Integer,Description="Total number of alleles in called genotypes">
##INFO=<ID=BaseQRankSum,Number=1,Type=Float,Description="Z-score from Wilcoxon rank sum test of Alt Vs. Ref base qualities">
##INFO=<ID=ClippingRankSum,Number=1,Type=Float,Description="Z-score From Wilcoxon rank sum test of Alt vs. Ref number of hard clipped bases">
##INFO=<ID=DP,Number=1,Type=Integer,Description="Approximate read depth; some reads may have been filtered">
##INFO=<ID=DS,Number=0,Type=Flag,Description="Were any of the samples downsampled?">
##INFO=<ID=ExcessHet,Number=1,Type=Float,Description="Phred-scaled p-value for exact test of excess heterozygosity">
##INFO=<ID=FS,Number=1,Type=Float,Description="Phred-scaled p-value using Fisher's exact test to detect strand bias">
##INFO=<ID=HaplotypeScore,Number=1,Type=Float,Description="Consistency of the site with at most two segregating haplotypes">
##INFO=<ID=InbreedingCoeff,Number=1,Type=Float,Description="Inbreeding coefficient as estimated from the genotype likelihoods per-sample when compared against the Hardy-Weinberg expectation">
##INFO=<ID=MLEAC,Number=A,Type=Integer,Description="Maximum likelihood expectation (MLE) for the allele counts (not necessarily the same as the AC), for each ALT allele, in the same order as listed">
##INFO=<ID=MLEAF,Number=A,Type=Float,Description="Maximum likelihood expectation (MLE) for the allele frequency (not necessarily the same as the AF), for each ALT allele, in the same order as listed">
##INFO=<ID=MQ,Number=1,Type=Float,Description="RMS Mapping Quality">
##INFO=<ID=MQRankSum,Number=1,Type=Float,Description="Z-score From Wilcoxon rank sum test of Alt vs. Ref read mapping qualities">
##INFO=<ID=QD,Number=1,Type=Float,Description="Variant Confidence/Quality by Depth">
##INFO=<ID=ReadPosRankSum,Number=1,Type=Float,Description="Z-score from Wilcoxon rank sum test of Alt vs. Ref read position bias">
##INFO=<ID=SOR,Number=1,Type=Float,Description="Symmetric Odds Ratio of 2x2 contingency table to detect strand bias">
##contig=<ID=chr1,length=3978575>
##contig=<ID=chr2,length=3325195>
##contig=<ID=chr3,length=3706654>
##contig=<ID=chr4,length=2209880>
##contig=<ID=contig1,length=3993>
##contig=<ID=contig2,length=36904>
##contig=<ID=contig3,length=11650>
##contig=<ID=contig4,length=15897>
##contig=<ID=contig5,length=18061>
##contig=<ID=contig6,length=17210>
##contig=<ID=contig7,length=37>
##contig=<ID=contig8,length=14961>
##contig=<ID=contig9,length=13237>
##contig=<ID=contig10,length=17295>
##contig=<ID=contig11,length=3070>
##contig=<ID=contig12,length=4007>
##contig=<ID=contig13,length=12191>
##contig=<ID=contig14,length=8974>
##contig=<ID=contig15,length=15368>
##contig=<ID=contig16,length=9482>
##contig=<ID=contig17,length=9954>
##contig=<ID=contig18,length=9461>
##contig=<ID=contig19,length=11201>
##contig=<ID=contig20,length=2110>
##contig=<ID=contig21,length=9217>
##contig=<ID=contig22,length=8679>
##contig=<ID=contig23,length=8736>
##contig=<ID=contig24,length=8092>
##contig=<ID=contig25,length=7378>
##contig=<ID=contig26,length=9660>
##contig=<ID=contig27,length=7642>
##contig=<ID=contig28,length=7440>
##contig=<ID=contig29,length=7409>
##contig=<ID=contig30,length=9377>
##contig=<ID=contig31,length=8856>
##contig=<ID=contig32,length=7848>
##contig=<ID=contig33,length=7216>
##contig=<ID=contig34,length=2661>
##contig=<ID=contig35,length=2317>
##contig=<ID=contig36,length=8263>
##contig=<ID=contig37,length=5827>
##contig=<ID=contig38,length=6524>
##contig=<ID=contig39,length=6080>
##contig=<ID=contig40,length=6073>
##contig=<ID=contig41,length=5963>
##contig=<ID=contig42,length=5996>
##contig=<ID=contig43,length=5882>
##contig=<ID=contig44,length=5839>
##contig=<ID=contig45,length=5362>
##contig=<ID=contig46,length=5785>
##contig=<ID=contig47,length=5527>
##contig=<ID=contig48,length=5522>
##contig=<ID=contig49,length=5405>
##contig=<ID=contig50,length=5230>
##contig=<ID=contig51,length=4962>
##contig=<ID=contig52,length=4810>
##contig=<ID=contig53,length=4932>
##contig=<ID=contig54,length=4933>
##contig=<ID=contig55,length=4877>
##contig=<ID=contig56,length=5453>
##contig=<ID=contig57,length=5186>
##contig=<ID=contig58,length=4627>
##contig=<ID=contig59,length=4357>
##contig=<ID=contig60,length=3513>
##contig=<ID=contig61,length=4470>
##contig=<ID=contig62,length=4790>
##contig=<ID=contig63,length=4288>
##contig=<ID=contig64,length=5291>
##contig=<ID=contig65,length=4681>
##contig=<ID=contig66,length=3295>
##contig=<ID=contig67,length=4658>
##contig=<ID=contig68,length=3969>
##contig=<ID=contig69,length=3897>
##contig=<ID=contig70,length=4522>
##contig=<ID=contig71,length=3599>
##contig=<ID=contig72,length=3540>
##contig=<ID=contig73,length=3424>
##contig=<ID=contig74,length=3343>
##contig=<ID=contig75,length=3351>
##contig=<ID=contig76,length=3287>
##contig=<ID=contig77,length=3223>
##contig=<ID=contig78,length=3179>
##contig=<ID=contig79,length=3079>
##contig=<ID=contig80,length=3020>
##contig=<ID=contig81,length=2787>
##contig=<ID=contig82,length=2765>
##contig=<ID=contig83,length=2716>
##contig=<ID=contig84,length=2556>
##contig=<ID=contig85,length=2523>
##contig=<ID=contig86,length=2504>
##contig=<ID=contig87,length=2501>
##contig=<ID=contig88,length=2416>
##contig=<ID=contig89,length=2420>
##contig=<ID=contig90,length=2422>
##contig=<ID=contig91,length=2325>
##contig=<ID=contig92,length=2330>
##contig=<ID=contig93,length=2354>
##contig=<ID=contig94,length=2351>
##contig=<ID=contig95,length=2389>
##contig=<ID=contig96,length=2244>
##contig=<ID=contig97,length=2215>
##contig=<ID=contig98,length=2173>
##contig=<ID=contig99,length=2149>
##contig=<ID=contig100,length=2142>
##contig=<ID=contig101,length=2140>
##contig=<ID=contig102,length=2139>
##contig=<ID=contig103,length=2096>
##contig=<ID=contig104,length=2043>
##contig=<ID=contig105,length=2037>
##contig=<ID=contig106,length=2030>
##contig=<ID=contig107,length=1996>
##contig=<ID=contig108,length=2011>
##contig=<ID=contig109,length=1997>
##contig=<ID=contig110,length=1938>
##contig=<ID=contig111,length=1954>
##contig=<ID=contig112,length=1907>
##contig=<ID=contig113,length=1891>
##contig=<ID=contig114,length=1933>
##contig=<ID=contig115,length=1930>
##contig=<ID=contig116,length=10497>
##contig=<ID=contig117,length=1929>
##contig=<ID=contig118,length=1891>
##contig=<ID=contig119,length=1890>
##contig=<ID=contig120,length=1908>
##contig=<ID=contig121,length=1891>
##contig=<ID=contig122,length=26850>
##contig=<ID=contig123,length=1771>
##contig=<ID=contig124,length=1826>
##contig=<ID=contig125,length=1821>
##contig=<ID=contig126,length=1810>
##contig=<ID=contig127,length=1798>
##contig=<ID=contig128,length=1782>
##contig=<ID=contig129,length=1758>
##contig=<ID=contig130,length=1758>
##contig=<ID=contig131,length=1755>
##contig=<ID=contig132,length=1786>
##contig=<ID=contig133,length=1744>
##contig=<ID=contig134,length=1740>
##contig=<ID=contig135,length=1726>
##contig=<ID=contig136,length=1720>
##contig=<ID=contig137,length=1717>
##contig=<ID=contig138,length=1716>
##contig=<ID=contig139,length=1665>
##contig=<ID=contig140,length=1656>
##contig=<ID=contig141,length=1646>
##contig=<ID=contig142,length=1642>
##contig=<ID=contig143,length=1602>
##contig=<ID=contig144,length=1623>
##contig=<ID=contig145,length=1576>
##contig=<ID=contig146,length=1566>
##contig=<ID=contig147,length=1564>
##contig=<ID=contig148,length=1562>
##contig=<ID=contig149,length=1458>
##contig=<ID=contig150,length=1558>
##contig=<ID=contig151,length=1541>
##contig=<ID=contig152,length=1537>
##contig=<ID=contig153,length=1490>
##contig=<ID=contig154,length=1523>
##contig=<ID=contig155,length=1500>
##contig=<ID=contig156,length=1498>
##contig=<ID=contig157,length=1496>
##contig=<ID=contig158,length=1495>
##contig=<ID=contig159,length=1494>
##contig=<ID=contig160,length=1471>
##contig=<ID=contig161,length=1411>
##contig=<ID=contig162,length=1467>
##contig=<ID=contig163,length=1465>
##contig=<ID=contig164,length=1458>
##contig=<ID=contig165,length=1457>
##contig=<ID=contig166,length=1453>
##contig=<ID=contig167,length=1440>
##contig=<ID=contig168,length=1438>
##contig=<ID=contig169,length=1459>
##contig=<ID=contig170,length=1379>
##contig=<ID=contig171,length=1434>
##contig=<ID=contig172,length=1431>
##contig=<ID=contig173,length=1419>
##contig=<ID=contig174,length=1410>
##contig=<ID=contig175,length=1408>
##contig=<ID=contig176,length=1406>
##contig=<ID=contig177,length=1403>
##contig=<ID=contig178,length=1396>
##contig=<ID=contig179,length=1370>
##contig=<ID=contig180,length=1393>
##contig=<ID=contig181,length=1389>
##contig=<ID=contig182,length=1389>
##contig=<ID=contig183,length=1387>
##contig=<ID=contig184,length=1334>
##contig=<ID=contig185,length=1349>
##contig=<ID=contig186,length=1382>
##contig=<ID=contig187,length=1379>
##contig=<ID=contig188,length=1418>
##contig=<ID=contig189,length=1375>
##contig=<ID=contig190,length=1369>
##contig=<ID=contig191,length=1366>
##contig=<ID=contig192,length=1362>
##contig=<ID=contig193,length=1358>
##contig=<ID=contig194,length=1348>
##contig=<ID=contig195,length=1311>
##contig=<ID=contig196,length=1341>
##contig=<ID=contig197,length=1338>
##contig=<ID=contig198,length=1382>
##contig=<ID=contig199,length=1328>
##contig=<ID=contig200,length=1325>
##contig=<ID=contig201,length=1322>
##contig=<ID=contig202,length=1258>
##contig=<ID=contig203,length=1331>
##contig=<ID=contig204,length=1305>
##contig=<ID=contig205,length=1300>
##contig=<ID=contig206,length=1304>
##contig=<ID=contig207,length=1303>
##contig=<ID=contig208,length=1379>
##contig=<ID=contig209,length=1294>
##contig=<ID=contig210,length=1253>
##contig=<ID=contig211,length=1286>
##contig=<ID=contig212,length=1291>
##contig=<ID=contig213,length=1211>
##contig=<ID=contig214,length=1271>
##contig=<ID=contig215,length=1266>
##contig=<ID=contig216,length=1264>
##contig=<ID=contig217,length=1254>
##contig=<ID=contig218,length=1252>
##contig=<ID=contig219,length=1242>
##contig=<ID=contig220,length=1239>
##contig=<ID=contig221,length=1229>
##contig=<ID=contig222,length=1219>
##contig=<ID=contig223,length=1216>
##contig=<ID=contig224,length=1214>
##contig=<ID=contig225,length=1214>
##contig=<ID=contig226,length=1207>
##contig=<ID=contig227,length=1208>
##contig=<ID=contig228,length=1203>
##contig=<ID=contig229,length=1202>
##contig=<ID=contig230,length=1202>
##contig=<ID=contig231,length=1200>
##contig=<ID=contig232,length=1199>
##contig=<ID=contig233,length=1198>
##contig=<ID=contig234,length=1139>
##contig=<ID=contig235,length=1195>
##contig=<ID=contig236,length=1215>
##contig=<ID=contig237,length=1190>
##contig=<ID=contig238,length=1181>
##contig=<ID=contig239,length=1126>
##contig=<ID=contig240,length=1187>
##contig=<ID=contig241,length=1186>
##contig=<ID=contig242,length=1179>
##contig=<ID=contig243,length=1170>
##contig=<ID=contig244,length=1169>
##contig=<ID=contig245,length=1139>
##contig=<ID=contig246,length=1143>
##contig=<ID=contig247,length=1165>
##contig=<ID=contig248,length=1165>
##contig=<ID=contig249,length=1165>
##contig=<ID=contig250,length=1154>
##contig=<ID=contig251,length=1150>
##contig=<ID=contig252,length=1147>
##contig=<ID=contig253,length=1144>
##contig=<ID=contig254,length=1143>
##contig=<ID=contig255,length=1171>
##contig=<ID=contig256,length=1138>
##contig=<ID=contig257,length=1137>
##contig=<ID=contig258,length=1136>
##contig=<ID=contig259,length=1132>
##contig=<ID=contig260,length=1131>
##contig=<ID=contig261,length=1129>
##contig=<ID=contig262,length=1069>
##contig=<ID=contig263,length=1126>
##contig=<ID=contig264,length=1063>
##contig=<ID=contig265,length=1123>
##contig=<ID=contig266,length=1121>
##contig=<ID=contig267,length=3003>
##contig=<ID=contig268,length=1096>
##contig=<ID=contig269,length=1117>
##contig=<ID=contig270,length=1115>
##contig=<ID=contig271,length=1115>
##contig=<ID=contig272,length=845>
##contig=<ID=contig273,length=1111>
##contig=<ID=contig274,length=1108>
##contig=<ID=contig275,length=1106>
##contig=<ID=contig276,length=1103>
##contig=<ID=contig277,length=1096>
##contig=<ID=contig278,length=1095>
##contig=<ID=contig279,length=1093>
##contig=<ID=contig280,length=1088>
##contig=<ID=contig281,length=1083>
##contig=<ID=contig282,length=1080>
##contig=<ID=contig283,length=1077>
##contig=<ID=contig284,length=1074>
##contig=<ID=contig285,length=1064>
##contig=<ID=contig286,length=1057>
##contig=<ID=contig287,length=1055>
##contig=<ID=contig288,length=1054>
##contig=<ID=contig289,length=1051>
##contig=<ID=contig290,length=1051>
##contig=<ID=contig291,length=1049>
##contig=<ID=contig292,length=1048>
##contig=<ID=contig293,length=1047>
##contig=<ID=contig294,length=1046>
##contig=<ID=contig295,length=1046>
##contig=<ID=contig296,length=1042>
##contig=<ID=contig297,length=1041>
##contig=<ID=contig298,length=1040>
##contig=<ID=contig299,length=1040>
##contig=<ID=contig300,length=1039>
##contig=<ID=contig301,length=1035>
##contig=<ID=contig302,length=1029>
##contig=<ID=contig303,length=1027>
##contig=<ID=contig304,length=1027>
##contig=<ID=contig305,length=1026>
##contig=<ID=contig306,length=1025>
##contig=<ID=contig307,length=1025>
##contig=<ID=contig308,length=1024>
##contig=<ID=contig309,length=1022>
##contig=<ID=contig310,length=1021>
##contig=<ID=contig311,length=1018>
##contig=<ID=contig312,length=1016>
##contig=<ID=contig313,length=1016>
##contig=<ID=contig314,length=981>
##contig=<ID=contig315,length=1007>
##contig=<ID=contig316,length=1006>
##contig=<ID=contig317,length=976>
##contig=<ID=contig318,length=1002>
##contig=<ID=contig319,length=978>
##contig=<ID=contig320,length=1000>
##contig=<ID=contig321,length=1000>
##contig=<ID=contig322,length=2406>
##contig=<ID=contig323,length=2214>
##contig=<ID=contig324,length=142427>
##contig=<ID=contig325,length=2152>
##contig=<ID=contig326,length=27799>
##contig=<ID=contig327,length=1866>
##contig=<ID=contig328,length=14422>
##contig=<ID=contig329,length=32806>
##contig=<ID=contig330,length=80359>
##contig=<ID=contig331,length=6805>
##contig=<ID=contig332,length=26888>
##contig=<ID=contig333,length=5643>
##contig=<ID=contig334,length=3446>
##contig=<ID=contig335,length=4082>
##contig=<ID=contig336,length=3840>
##contig=<ID=contig337,length=2469>
##contig=<ID=contig338,length=45318>
##contig=<ID=contig339,length=788>
##contig=<ID=contig340,length=1876>
##contig=<ID=contig341,length=14079>
##contig=<ID=contig342,length=8204>
##contig=<ID=contig343,length=1161>
##contig=<ID=contig344,length=1771>
##contig=<ID=contig345,length=2646>
##contig=<ID=contig346,length=7475>
##contig=<ID=contig347,length=24294>
##contig=<ID=contig348,length=45836>
##contig=<ID=contig349,length=4957>
##contig=<ID=contig350,length=939>
##contig=<ID=contig351,length=8808>
##contig=<ID=contig352,length=19905>
##contig=<ID=contig353,length=30500>
##contig=<ID=contig354,length=20825>
##contig=<ID=contig355,length=11484>
##contig=<ID=contig356,length=22596>
##contig=<ID=contig357,length=2356>
##contig=<ID=contig358,length=16824>
##contig=<ID=contig359,length=14036>
##contig=<ID=contig360,length=28875>
##contig=<ID=contig361,length=20575>
##contig=<ID=contig362,length=1284>
##contig=<ID=contig363,length=376>
##contig=<ID=contig364,length=62638>
##contig=<ID=contig365,length=51472>
##contig=<ID=contig366,length=135970>
##contig=<ID=contig367,length=45997>
##contig=<ID=contig368,length=42146>
##contig=<ID=contig369,length=3420>
##contig=<ID=contig370,length=13853>
##contig=<ID=contig371,length=3116>
##contig=<ID=contig372,length=1533>
##contig=<ID=contig373,length=4649>
##contig=<ID=contig374,length=1101>
##contig=<ID=contig375,length=24142>
##contig=<ID=contig376,length=263>
##contig=<ID=contig377,length=1933>
##contig=<ID=contig378,length=1006>
##contig=<ID=contig379,length=1019>
##contig=<ID=contig380,length=262>
##contig=<ID=contig381,length=573>
##contig=<ID=contig382,length=8642>
##contig=<ID=contig383,length=1462>
##contig=<ID=contig384,length=370>
##contig=<ID=contig385,length=1018>
##contig=<ID=contig386,length=1063>
##contig=<ID=contig387,length=7944>
##contig=<ID=contig388,length=103>
##contig=<ID=contig389,length=4929>
##contig=<ID=contig390,length=1454>
##contig=<ID=contig391,length=1881>
##contig=<ID=contig392,length=1115>
##contig=<ID=contig393,length=3869>
##contig=<ID=contig394,length=8278>
##contig=<ID=contig395,length=2505>
##contig=<ID=contig396,length=6265>
##contig=<ID=contig397,length=3806>
##contig=<ID=mit,length=75320>
##reference=file:///home/itiukova/private/again/new_ass_m.fasta
#CHROM	POS	ID	REF	ALT	QUAL	FILTER	INFO	FORMAT	RAWreads
chr1	111122	.	A	G	19400.77	.	AC=2;AF=1.00;AN=2;BaseQRankSum=0.540;ClippingRankSum=0.510;DP=550;ExcessHet=3.0103;FS=0.000;MLEAC=2;MLEAF=1.00;MQ=60.00;MQRankSum=-0.277;QD=29.55;ReadPosRankSum=-1.796;SOR=0.589	GT:AD:DP:GQ:PL	1/1:3,522:525:99:19429,1484,0
chr1	130399	.	G	GT	3874.73	.	AC=1;AF=0.500;AN=2;BaseQRankSum=1.700;ClippingRankSum=-1.654;DP=460;ExcessHet=3.0103;FS=8.598;MLEAC=1;MLEAF=0.500;MQ=59.96;MQRankSum=1.161;QD=13.94;ReadPosRankSum=0.542;SOR=1.314	GT:AD:DP:GQ:PL	0/1:60,218:278:99:3912,0,422
chr1	151181	.	A	AT	2341.73	.	AC=1;AF=0.500;AN=2;BaseQRankSum=1.272;ClippingRankSum=0.113;DP=373;ExcessHet=3.0103;FS=1.437;MLEAC=1;MLEAF=0.500;MQ=59.72;MQRankSum=-0.082;QD=10.64;ReadPosRankSum=2.200;SOR=0.868	GT:AD:DP:GQ:PL	0/1:49,171:220:99:2379,0,265
chr1	166041	.	A	C	17694.77	.	AC=2;AF=1.00;AN=2;BaseQRankSum=0.102;ClippingRankSum=-0.023;DP=495;ExcessHet=3.0103;FS=0.000;MLEAC=2;MLEAF=1.00;MQ=59.98;MQRankSum=0.293;QD=28.47;ReadPosRankSum=-1.903;SOR=0.368	GT:AD:DP:GQ:PL	1/1:3,480:483:99:17723,1352,0
chr1	173732	.	A	AT	2322.73	.	AC=1;AF=0.500;AN=2;BaseQRankSum=0.709;ClippingRankSum=1.303;DP=448;ExcessHet=3.0103;FS=0.000;MLEAC=1;MLEAF=0.500;MQ=59.55;MQRankSum=1.135;QD=8.67;ReadPosRankSum=-0.630;SOR=0.689	GT:AD:DP:GQ:PL	0/1:106,162:268:99:2360,0,1146
chr1	203581	.	G	GAAA	2173.73	.	AC=2;AF=1.00;AN=2;DP=139;ExcessHet=3.0103;FS=0.000;MLEAC=2;MLEAF=1.00;MQ=53.75;QD=27.70;SOR=0.880	GT:AD:DP:GQ:PL	1/1:0,33:33:99:2211,245,0
chr1	214689	.	A	AG	5763.73	.	AC=1;AF=0.500;AN=2;BaseQRankSum=-1.471;ClippingRankSum=-1.303;DP=496;ExcessHet=3.0103;FS=0.000;MLEAC=1;MLEAF=0.500;MQ=60.00;MQRankSum=-1.944;QD=12.78;ReadPosRankSum=0.238;SOR=0.703	GT:AD:DP:GQ:PL	0/1:237,214:451:99:5801,0,6762
chr1	249246	.	A	AT	1374.73	.	AC=2;AF=1.00;AN=2;BaseQRankSum=1.257;ClippingRankSum=-0.555;DP=152;ExcessHet=3.0103;FS=1.396;MLEAC=2;MLEAF=1.00;MQ=59.27;MQRankSum=-1.724;QD=16.17;ReadPosRankSum=-1.490;SOR=1.075	GT:AD:DP:GQ:PL	1/1:10,75:85:42:1412,42,0
chr1	251424	.	G	GAA	1689.73	.	AC=1;AF=0.500;AN=2;BaseQRankSum=-0.964;ClippingRankSum=-0.624;DP=156;ExcessHet=3.0103;FS=3.591;MLEAC=1;MLEAF=0.500;MQ=59.10;MQRankSum=1.228;QD=27.64;ReadPosRankSum=-0.964;SOR=0.250	GT:AD:DP:GQ:PL	0/1:13,35:48:15:1663,0,15
chr1	279869	.	C	CAA,CAAA	6743.73	.	AC=1,1;AF=0.500,0.500;AN=2;BaseQRankSum=0.258;ClippingRankSum=1.661;DP=285;ExcessHet=3.0103;FS=8.172;MLEAC=1,1;MLEAF=0.500,0.500;MQ=59.25;MQRankSum=0.720;QD=26.78;ReadPosRankSum=0.055;SOR=0.062	GT:AD:DP:GQ:PL	1/2:5,22,81:108:99:6781,2312,1810,523,0,118
chr1	285992	.	A	AT	2449.73	.	AC=1;AF=0.500;AN=2;BaseQRankSum=0.173;ClippingRankSum=-0.068;DP=376;ExcessHet=3.0103;FS=12.463;MLEAC=1;MLEAF=0.500;MQ=59.60;MQRankSum=0.324;QD=12.19;ReadPosRankSum=-0.988;SOR=1.056	GT:AD:DP:GQ:PL	0/1:50,151:201:99:2487,0,415
chr1	288048	.	C	CAAA,CAAAA	9731.73	.	AC=1,1;AF=0.500,0.500;AN=2;DP=304;ExcessHet=3.0103;FS=0.000;MLEAC=1,1;MLEAF=0.500,0.500;MQ=58.80;QD=30.35;SOR=1.241	GT:AD:DP:GQ:PL	1/2:1,40,103:144:99:9769,2590,1757,990,0,200
chr1	293241	.	T	A	8480.77	.	AC=1;AF=0.500;AN=2;BaseQRankSum=2.101;ClippingRankSum=-0.594;DP=466;ExcessHet=3.0103;FS=0.521;MLEAC=1;MLEAF=0.500;MQ=60.00;MQRankSum=-0.688;QD=18.80;ReadPosRankSum=3.373;SOR=0.760	GT:AD:DP:GQ:PL	0/1:232,219:451:99:8509,0,14259
chr1	293247	.	C	T	8734.77	.	AC=1;AF=0.500;AN=2;BaseQRankSum=1.462;ClippingRankSum=-1.104;DP=478;ExcessHet=3.0103;FS=1.740;MLEAC=1;MLEAF=0.500;MQ=60.00;MQRankSum=-0.314;QD=18.87;ReadPosRankSum=0.610;SOR=0.711	GT:AD:DP:GQ:PL	0/1:233,230:463:99:8763,0,14280
chr1	293335	.	T	C	9566.77	.	AC=1;AF=0.500;AN=2;BaseQRankSum=-0.323;ClippingRankSum=1.287;DP=477;ExcessHet=3.0103;FS=1.094;MLEAC=1;MLEAF=0.500;MQ=60.00;MQRankSum=-0.679;QD=20.71;ReadPosRankSum=-0.629;SOR=0.762	GT:AD:DP:GQ:PL	0/1:220,242:462:99:9595,0,8233
chr1	293346	.	C	T	9674.77	.	AC=1;AF=0.500;AN=2;BaseQRankSum=0.581;ClippingRankSum=-0.205;DP=473;ExcessHet=3.0103;FS=1.103;MLEAC=1;MLEAF=0.500;MQ=60.00;MQRankSum=0.145;QD=21.12;ReadPosRankSum=-0.122;SOR=0.788	GT:AD:DP:GQ:PL	0/1:215,243:458:99:9703,0,8669
chr1	293358	.	C	G	9328.77	.	AC=1;AF=0.500;AN=2;BaseQRankSum=-2.592;ClippingRankSum=-1.297;DP=478;ExcessHet=3.0103;FS=0.520;MLEAC=1;MLEAF=0.500;MQ=60.00;MQRankSum=0.330;QD=20.19;ReadPosRankSum=0.797;SOR=0.664	GT:AD:DP:GQ:PL	0/1:222,240:462:99:9357,0,8387
chr1	293388	.	A	T	7783.77	.	AC=1;AF=0.500;AN=2;BaseQRankSum=1.846;ClippingRankSum=-0.527;DP=511;ExcessHet=3.0103;FS=1.728;MLEAC=1;MLEAF=0.500;MQ=59.99;MQRankSum=0.994;QD=15.89;ReadPosRankSum=-0.468;SOR=0.856	GT:AD:DP:GQ:PL	0/1:250,240:490:99:7812,0,7736
chr1	293457	.	AC	A	9432.73	.	AC=1;AF=0.500;AN=2;BaseQRankSum=4.698;ClippingRankSum=-1.139;DP=578;ExcessHet=3.0103;FS=0.000;MLEAC=1;MLEAF=0.500;MQ=59.99;MQRankSum=-0.813;QD=17.09;ReadPosRankSum=1.806;SOR=0.719	GT:AD:DP:GQ:PL	0/1:273,279:552:99:9470,0,9207
chr1	293491	.	G	A	11630.77	.	AC=1;AF=0.500;AN=2;BaseQRankSum=-1.760;ClippingRankSum=-0.252;DP=596;ExcessHet=3.0103;FS=4.055;MLEAC=1;MLEAF=0.500;MQ=60.00;MQRankSum=-2.502;QD=20.12;ReadPosRankSum=-0.937;SOR=0.857	GT:AD:DP:GQ:PL	0/1:275,303:578:99:11659,0,10652
chr1	293500	.	T	G	12325.77	.	AC=1;AF=0.500;AN=2;BaseQRankSum=0.050;ClippingRankSum=-0.800;DP=598;ExcessHet=3.0103;FS=3.194;MLEAC=1;MLEAF=0.500;MQ=59.99;MQRankSum=0.156;QD=21.29;ReadPosRankSum=-1.646;SOR=0.779	GT:AD:DP:GQ:PL	0/1:274,305:579:99:12354,0,11082
chr1	293523	.	T	C	10684.77	.	AC=1;AF=0.500;AN=2;BaseQRankSum=-1.275;ClippingRankSum=0.686;DP=565;ExcessHet=3.0103;FS=2.437;MLEAC=1;MLEAF=0.500;MQ=59.99;MQRankSum=-1.078;QD=19.57;ReadPosRankSum=0.482;SOR=0.535	GT:AD:DP:GQ:PL	0/1:263,283:546:99:10713,0,9671
chr1	293718	.	G	A	7504.77	.	AC=1;AF=0.500;AN=2;BaseQRankSum=1.409;ClippingRankSum=-1.334;DP=540;ExcessHet=3.0103;FS=0.000;MLEAC=1;MLEAF=0.500;MQ=60.00;MQRankSum=0.991;QD=14.35;ReadPosRankSum=-1.967;SOR=0.701	GT:AD:DP:GQ:PL	0/1:263,260:523:99:7533,0,9785
chr1	293729	.	GT	G	9298.73	.	AC=1;AF=0.500;AN=2;BaseQRankSum=0.250;ClippingRankSum=-0.696;DP=534;ExcessHet=3.0103;FS=1.097;MLEAC=1;MLEAF=0.500;MQ=60.00;MQRankSum=-0.049;QD=18.60;ReadPosRankSum=-1.643;SOR=0.813	GT:AD:DP:GQ:PL	0/1:252,248:500:99:9336,0,5757
chr1	294021	.	G	A	341.73	.	AC=1;AF=0.500;AN=2;BaseQRankSum=4.175;ClippingRankSum=-0.139;DP=358;ExcessHet=3.0103;FS=7.939;MLEAC=1;MLEAF=0.500;MQ=59.71;MQRankSum=-0.334;QD=1.36;ReadPosRankSum=-3.279;SOR=1.225	GT:AD:DP:GQ:PL	0/1:196,56:252:99:379,0,5316
chr1	294108	.	CTT	C	6876.73	.	AC=1;AF=0.500;AN=2;BaseQRankSum=2.532;ClippingRankSum=-0.095;DP=446;ExcessHet=3.0103;FS=6.647;MLEAC=1;MLEAF=0.500;MQ=59.98;MQRankSum=-0.461;QD=17.68;ReadPosRankSum=2.072;SOR=1.001	GT:AD:DP:GQ:PL	0/1:210,179:389:99:6914,0,7933
chr1	294134	.	T	G	8330.77	.	AC=1;AF=0.500;AN=2;BaseQRankSum=1.069;ClippingRankSum=-1.820;DP=428;ExcessHet=3.0103;FS=3.172;MLEAC=1;MLEAF=0.500;MQ=59.94;MQRankSum=0.183;QD=20.32;ReadPosRankSum=-0.941;SOR=0.793	GT:AD:DP:GQ:PL	0/1:205,205:410:99:8359,0,8237
chr1	294146	.	A	G	8394.77	.	AC=1;AF=0.500;AN=2;BaseQRankSum=1.623;ClippingRankSum=-1.431;DP=420;ExcessHet=3.0103;FS=0.516;MLEAC=1;MLEAF=0.500;MQ=59.94;MQRankSum=1.191;QD=20.83;ReadPosRankSum=-1.041;SOR=0.644	GT:AD:DP:GQ:PL	0/1:200,203:403:99:8423,0,8369
chr1	294168	.	A	T	4255.77	.	AC=1;AF=0.500;AN=2;BaseQRankSum=1.681;ClippingRankSum=1.549;DP=459;ExcessHet=3.0103;FS=0.520;MLEAC=1;MLEAF=0.500;MQ=59.91;MQRankSum=-0.549;QD=10.23;ReadPosRankSum=2.952;SOR=0.764	GT:AD:DP:GQ:PL	0/1:227,189:416:99:4284,0,9221
chr1	294169	.	T	G	8897.73	.	AC=1;AF=0.500;AN=2;BaseQRankSum=2.665;ClippingRankSum=0.518;DP=458;ExcessHet=3.0103;FS=0.518;MLEAC=1;MLEAF=0.500;MQ=59.91;MQRankSum=-2.619;QD=20.18;ReadPosRankSum=2.968;SOR=0.750	GT:AD:DP:GQ:PL	0/1:223,218:441:99:8935,0,9200
chr1	294181	.	C	T	7738.77	.	AC=1;AF=0.500;AN=2;BaseQRankSum=1.199;ClippingRankSum=2.937;DP=489;ExcessHet=3.0103;FS=4.953;MLEAC=1;MLEAF=0.500;MQ=59.91;MQRankSum=-0.964;QD=16.36;ReadPosRankSum=0.811;SOR=0.674	GT:AD:DP:GQ:PL	0/1:240,233:473:99:7767,0,9654
chr1	295114	.	T	C	10744.77	.	AC=1;AF=0.500;AN=2;BaseQRankSum=-0.129;ClippingRankSum=1.043;DP=546;ExcessHet=3.0103;FS=2.423;MLEAC=1;MLEAF=0.500;MQ=60.00;MQRankSum=1.954;QD=20.62;ReadPosRankSum=1.050;SOR=0.614	GT:AD:DP:GQ:PL	0/1:246,275:521:99:10773,0,9478
chr1	295123	.	A	G	11041.77	.	AC=1;AF=0.500;AN=2;BaseQRankSum=2.919;ClippingRankSum=0.748;DP=535;ExcessHet=3.0103;FS=1.733;MLEAC=1;MLEAF=0.500;MQ=60.00;MQRankSum=0.334;QD=21.52;ReadPosRankSum=1.578;SOR=0.561	GT:AD:DP:GQ:PL	0/1:246,267:513:99:11070,0,9940
chr1	295129	.	T	C	10737.77	.	AC=1;AF=0.500;AN=2;BaseQRankSum=2.372;ClippingRankSum=-1.831;DP=566;ExcessHet=3.0103;FS=1.733;MLEAC=1;MLEAF=0.500;MQ=60.00;MQRankSum=0.913;QD=19.77;ReadPosRankSum=1.228;SOR=0.580	GT:AD:DP:GQ:PL	0/1:260,283:543:99:10766,0,9872
chr1	295204	.	C	T	10532.77	.	AC=1;AF=0.500;AN=2;BaseQRankSum=0.388;ClippingRankSum=-0.953;DP=526;ExcessHet=3.0103;FS=3.209;MLEAC=1;MLEAF=0.500;MQ=60.00;MQRankSum=0.396;QD=20.77;ReadPosRankSum=-1.572;SOR=0.541	GT:AD:DP:GQ:PL	0/1:240,267:507:99:10561,0,9220
chr1	295207	.	C	T	10700.77	.	AC=1;AF=0.500;AN=2;BaseQRankSum=-1.063;ClippingRankSum=1.769;DP=523;ExcessHet=3.0103;FS=4.037;MLEAC=1;MLEAF=0.500;MQ=60.00;MQRankSum=-0.926;QD=21.23;ReadPosRankSum=-1.715;SOR=0.521	GT:AD:DP:GQ:PL	0/1:236,268:504:99:10729,0,9237
chr1	295225	.	A	G	10862.77	.	AC=1;AF=0.500;AN=2;BaseQRankSum=0.926;ClippingRankSum=-0.962;DP=531;ExcessHet=3.0103;FS=8.105;MLEAC=1;MLEAF=0.500;MQ=60.00;MQRankSum=-1.416;QD=21.22;ReadPosRankSum=0.710;SOR=0.781	GT:AD:DP:GQ:PL	0/1:246,266:512:99:10891,0,9854
chr1	295237	.	C	A	9913.77	.	AC=1;AF=0.500;AN=2;BaseQRankSum=2.846;ClippingRankSum=1.091;DP=514;ExcessHet=3.0103;FS=6.889;MLEAC=1;MLEAF=0.500;MQ=60.00;MQRankSum=-1.099;QD=20.03;ReadPosRankSum=2.154;SOR=0.676	GT:AD:DP:GQ:PL	0/1:241,254:495:99:9942,0,8973
chr1	295636	.	T	A	8127.77	.	AC=1;AF=0.500;AN=2;BaseQRankSum=1.084;ClippingRankSum=-1.364;DP=489;ExcessHet=3.0103;FS=2.443;MLEAC=1;MLEAF=0.500;MQ=59.99;MQRankSum=0.201;QD=17.00;ReadPosRankSum=-0.200;SOR=0.789	GT:AD:DP:GQ:PL	0/1:265,213:478:99:8156,0,10531
chr1	295639	.	C	T	8227.77	.	AC=1;AF=0.500;AN=2;BaseQRankSum=-2.210;ClippingRankSum=1.063;DP=491;ExcessHet=3.0103;FS=2.445;MLEAC=1;MLEAF=0.500;MQ=59.99;MQRankSum=0.568;QD=17.14;ReadPosRankSum=0.058;SOR=0.838	GT:AD:DP:GQ:PL	0/1:264,216:480:99:8256,0,10504
chr1	295666	.	T	C	7553.77	.	AC=1;AF=0.500;AN=2;BaseQRankSum=0.180;ClippingRankSum=0.723;DP=507;ExcessHet=3.0103;FS=1.100;MLEAC=1;MLEAF=0.500;MQ=60.00;MQRankSum=0.217;QD=15.29;ReadPosRankSum=-0.216;SOR=0.671	GT:AD:DP:GQ:PL	0/1:255,239:494:99:7582,0,7915
chr1	296120	.	A	G	8892.77	.	AC=1;AF=0.500;AN=2;BaseQRankSum=0.153;ClippingRankSum=-0.250;DP=500;ExcessHet=3.0103;FS=4.020;MLEAC=1;MLEAF=0.500;MQ=59.95;MQRankSum=-0.568;QD=18.19;ReadPosRankSum=1.824;SOR=0.478	GT:AD:DP:GQ:PL	0/1:253,236:489:99:8921,0,9637
chr1	296125	.	G	A	8650.77	.	AC=1;AF=0.500;AN=2;BaseQRankSum=-0.431;ClippingRankSum=0.695;DP=475;ExcessHet=3.0103;FS=3.221;MLEAC=1;MLEAF=0.500;MQ=59.95;MQRankSum=1.447;QD=18.60;ReadPosRankSum=1.744;SOR=0.506	GT:AD:DP:GQ:PL	0/1:237,228:465:99:8679,0,9443
chr1	296458	.	A	T	7025.77	.	AC=1;AF=0.500;AN=2;BaseQRankSum=0.777;ClippingRankSum=0.583;DP=483;ExcessHet=3.0103;FS=0.000;MLEAC=1;MLEAF=0.500;MQ=60.00;MQRankSum=-0.052;QD=15.17;ReadPosRankSum=0.921;SOR=0.678	GT:AD:DP:GQ:PL	0/1:239,224:463:99:7054,0,7580
chr1	296732	.	A	G	11212.77	.	AC=1;AF=0.500;AN=2;BaseQRankSum=-1.010;ClippingRankSum=1.468;DP=536;ExcessHet=3.0103;FS=1.106;MLEAC=1;MLEAF=0.500;MQ=59.99;MQRankSum=-1.434;QD=21.65;ReadPosRankSum=-1.597;SOR=0.765	GT:AD:DP:GQ:PL	0/1:232,286:518:99:11241,0,8669
chr1	296737	.	G	T	11319.77	.	AC=1;AF=0.500;AN=2;BaseQRankSum=0.059;ClippingRankSum=1.298;DP=537;ExcessHet=3.0103;FS=0.000;MLEAC=1;MLEAF=0.500;MQ=59.99;MQRankSum=-0.430;QD=21.85;ReadPosRankSum=-2.212;SOR=0.688	GT:AD:DP:GQ:PL	0/1:228,290:518:99:11348,0,8596
chr1	296776	.	C	T	7334.77	.	AC=1;AF=0.500;AN=2;BaseQRankSum=-2.124;ClippingRankSum=-0.122;DP=536;ExcessHet=3.0103;FS=1.741;MLEAC=1;MLEAF=0.500;MQ=59.99;MQRankSum=0.674;QD=14.24;ReadPosRankSum=-0.649;SOR=0.670	GT:AD:DP:GQ:PL	0/1:266,249:515:99:7363,0,8375
chr1	296880	.	G	A	9107.77	.	AC=1;AF=0.500;AN=2;BaseQRankSum=-0.264;ClippingRankSum=0.883;DP=538;ExcessHet=3.0103;FS=1.094;MLEAC=1;MLEAF=0.500;MQ=60.00;MQRankSum=-0.490;QD=17.62;ReadPosRankSum=-0.750;SOR=0.770	GT:AD:DP:GQ:PL	0/1:276,241:517:99:9136,0,10825
chr1	296891	.	C	T	9452.77	.	AC=1;AF=0.500;AN=2;BaseQRankSum=-0.177;ClippingRankSum=-1.651;DP=543;ExcessHet=3.0103;FS=0.520;MLEAC=1;MLEAF=0.500;MQ=59.95;MQRankSum=-1.256;QD=18.04;ReadPosRankSum=-0.056;SOR=0.650	GT:AD:DP:GQ:PL	0/1:286,238:524:99:9481,0,11869
chr1	296894	.	A	G	9194.77	.	AC=1;AF=0.500;AN=2;BaseQRankSum=0.082;ClippingRankSum=0.626;DP=535;ExcessHet=3.0103;FS=0.000;MLEAC=1;MLEAF=0.500;MQ=59.95;MQRankSum=0.549;QD=17.82;ReadPosRankSum=0.183;SOR=0.689	GT:AD:DP:GQ:PL	0/1:285,231:516:99:9223,0,11987
chr1	296905	.	TTTAG	T	8305.73	.	AC=1;AF=0.500;AN=2;BaseQRankSum=1.395;ClippingRankSum=-1.087;DP=514;ExcessHet=3.0103;FS=0.000;MLEAC=1;MLEAF=0.500;MQ=59.95;MQRankSum=-0.096;QD=16.75;ReadPosRankSum=0.165;SOR=0.689	GT:AD:DP:GQ:PL	0/1:279,217:496:99:8343,0,11747
chr1	296943	.	G	A	5556.77	.	AC=1;AF=0.500;AN=2;BaseQRankSum=1.826;ClippingRankSum=0.471;DP=440;ExcessHet=3.0103;FS=0.522;MLEAC=1;MLEAF=0.500;MQ=59.94;MQRankSum=-0.795;QD=13.14;ReadPosRankSum=-0.216;SOR=0.765	GT:AD:DP:GQ:PL	0/1:239,184:423:99:5585,0,7474
chr1	296968	.	C	CTTT	3637.73	.	AC=1;AF=0.500;AN=2;BaseQRankSum=2.158;ClippingRankSum=0.633;DP=431;ExcessHet=3.0103;FS=8.600;MLEAC=1;MLEAF=0.500;MQ=59.90;MQRankSum=0.792;QD=11.51;ReadPosRankSum=-1.935;SOR=0.507	GT:AD:DP:GQ:PL	0/1:172,144:316:99:3675,0,6057
chr1	297335	.	G	T	8989.77	.	AC=1;AF=0.500;AN=2;BaseQRankSum=-0.691;ClippingRankSum=-1.124;DP=498;ExcessHet=3.0103;FS=0.518;MLEAC=1;MLEAF=0.500;MQ=60.00;MQRankSum=0.815;QD=18.93;ReadPosRankSum=-1.502;SOR=0.742	GT:AD:DP:GQ:PL	0/1:245,230:475:99:9018,0,9442
chr1	297343	.	A	G	9254.77	.	AC=1;AF=0.500;AN=2;BaseQRankSum=-1.954;ClippingRankSum=0.757;DP=515;ExcessHet=3.0103;FS=0.521;MLEAC=1;MLEAF=0.500;MQ=60.00;MQRankSum=0.530;QD=18.77;ReadPosRankSum=-2.204;SOR=0.768	GT:AD:DP:GQ:PL	0/1:245,248:493:99:9283,0,9356
chr1	297369	.	C	T	7598.77	.	AC=1;AF=0.500;AN=2;BaseQRankSum=3.035;ClippingRankSum=0.743;DP=501;ExcessHet=3.0103;FS=0.000;MLEAC=1;MLEAF=0.500;MQ=59.98;MQRankSum=0.285;QD=15.80;ReadPosRankSum=-0.870;SOR=0.691	GT:AD:DP:GQ:PL	0/1:249,232:481:99:7627,0,7742
chr1	298895	.	T	TC	10022.73	.	AC=1;AF=0.500;AN=2;BaseQRankSum=-0.120;ClippingRankSum=-0.524;DP=543;ExcessHet=3.0103;FS=3.278;MLEAC=1;MLEAF=0.500;MQ=59.94;MQRankSum=1.551;QD=19.46;ReadPosRankSum=-0.816;SOR=0.481	GT:AD:DP:GQ:PL	0/1:260,255:515:99:10060,0,10319
chr1	298901	.	T	C	10763.77	.	AC=1;AF=0.500;AN=2;BaseQRankSum=1.535;ClippingRankSum=0.065;DP=548;ExcessHet=3.0103;FS=5.963;MLEAC=1;MLEAF=0.500;MQ=59.95;MQRankSum=-1.421;QD=20.16;ReadPosRankSum=0.012;SOR=0.424	GT:AD:DP:GQ:PL	0/1:274,260:534:99:10792,0,10958
chr1	298916	.	T	C	10837.77	.	AC=1;AF=0.500;AN=2;BaseQRankSum=1.588;ClippingRankSum=1.345;DP=575;ExcessHet=3.0103;FS=4.022;MLEAC=1;MLEAF=0.500;MQ=59.96;MQRankSum=0.477;QD=19.53;ReadPosRankSum=0.855;SOR=0.510	GT:AD:DP:GQ:PL	0/1:284,271:555:99:10866,0,11586
chr1	298932	.	GGGTGCTAATGCC	G	10423.73	.	AC=1;AF=0.500;AN=2;BaseQRankSum=2.802;ClippingRankSum=-0.090;DP=585;ExcessHet=3.0103;FS=1.094;MLEAC=1;MLEAF=0.500;MQ=59.66;MQRankSum=-0.197;QD=18.48;ReadPosRankSum=1.562;SOR=0.805	GT:AD:DP:GQ:PL	0/1:299,265:564:99:10461,0,12148
chr1	299018	.	ATT	A,ATTTT	2358.73	.	AC=1,1;AF=0.500,0.500;AN=2;BaseQRankSum=-1.093;ClippingRankSum=-1.246;DP=400;ExcessHet=3.0103;FS=1.694;MLEAC=1,1;MLEAF=0.500,0.500;MQ=56.97;MQRankSum=-0.042;QD=14.93;ReadPosRankSum=-0.112;SOR=1.236	GT:AD:DP:GQ:PL	1/2:9,55,94:158:99:2396,1691,3829,753,0,943
chr1	299137	.	A	G	6436.77	.	AC=1;AF=0.500;AN=2;BaseQRankSum=1.196;ClippingRankSum=0.670;DP=426;ExcessHet=3.0103;FS=0.000;MLEAC=1;MLEAF=0.500;MQ=60.00;MQRankSum=2.835;QD=15.78;ReadPosRankSum=3.046;SOR=0.721	GT:AD:DP:GQ:PL	0/1:193,215:408:99:6465,0,5563
chr1	299360	.	T	A	7433.77	.	AC=1;AF=0.500;AN=2;BaseQRankSum=-0.216;ClippingRankSum=-1.677;DP=542;ExcessHet=3.0103;FS=2.428;MLEAC=1;MLEAF=0.500;MQ=60.00;MQRankSum=-0.340;QD=14.11;ReadPosRankSum=-1.260;SOR=0.527	GT:AD:DP:GQ:PL	0/1:273,254:527:99:7462,0,8391
chr1	299740	.	G	A	6970.77	.	AC=1;AF=0.500;AN=2;BaseQRankSum=2.389;ClippingRankSum=0.553;DP=446;ExcessHet=3.0103;FS=2.445;MLEAC=1;MLEAF=0.500;MQ=60.00;MQRankSum=-0.527;QD=16.21;ReadPosRankSum=-0.515;SOR=0.884	GT:AD:DP:GQ:PL	0/1:215,215:430:99:6999,0,6598
chr1	299863	.	A	G	6802.77	.	AC=1;AF=0.500;AN=2;BaseQRankSum=4.265;ClippingRankSum=0.305;DP=465;ExcessHet=3.0103;FS=1.752;MLEAC=1;MLEAF=0.500;MQ=60.00;MQRankSum=0.089;QD=15.53;ReadPosRankSum=-1.732;SOR=0.860	GT:AD:DP:GQ:PL	0/1:214,224:438:99:6831,0,5697
chr1	299879	.	T	G	7170.77	.	AC=1;AF=0.500;AN=2;BaseQRankSum=1.504;ClippingRankSum=0.015;DP=462;ExcessHet=3.0103;FS=1.104;MLEAC=1;MLEAF=0.500;MQ=60.00;MQRankSum=0.019;QD=16.30;ReadPosRankSum=-1.558;SOR=0.808	GT:AD:DP:GQ:PL	0/1:220,220:440:99:7199,0,6842
chr1	299916	.	C	T	7845.77	.	AC=1;AF=0.500;AN=2;BaseQRankSum=-2.996;ClippingRankSum=0.784;DP=412;ExcessHet=3.0103;FS=2.121;MLEAC=1;MLEAF=0.500;MQ=59.99;MQRankSum=1.178;QD=20.07;ReadPosRankSum=0.050;SOR=0.806	GT:AD:DP:GQ:PL	0/1:190,201:391:99:7874,0,7376
chr1	299919	.	T	C	7830.77	.	AC=1;AF=0.500;AN=2;BaseQRankSum=-0.401;ClippingRankSum=1.033;DP=412;ExcessHet=3.0103;FS=1.635;MLEAC=1;MLEAF=0.500;MQ=59.99;MQRankSum=-0.880;QD=20.03;ReadPosRankSum=0.333;SOR=0.786	GT:AD:DP:GQ:PL	0/1:191,200:391:99:7859,0,7409
chr1	300984	.	T	C	7446.77	.	AC=1;AF=0.500;AN=2;BaseQRankSum=3.405;ClippingRankSum=2.964;DP=458;ExcessHet=3.0103;FS=1.759;MLEAC=1;MLEAF=0.500;MQ=60.00;MQRankSum=0.109;QD=16.96;ReadPosRankSum=2.013;SOR=0.558	GT:AD:DP:GQ:PL	0/1:240,199:439:99:7475,0,8990
chr1	301002	.	T	C	7185.77	.	AC=1;AF=0.500;AN=2;BaseQRankSum=1.456;ClippingRankSum=0.306;DP=438;ExcessHet=3.0103;FS=2.469;MLEAC=1;MLEAF=0.500;MQ=59.98;MQRankSum=0.474;QD=17.19;ReadPosRankSum=2.324;SOR=0.508	GT:AD:DP:GQ:PL	0/1:227,191:418:99:7214,0,8785
chr1	301089	.	C	T	7506.77	.	AC=1;AF=0.500;AN=2;BaseQRankSum=-1.542;ClippingRankSum=-0.724;DP=426;ExcessHet=3.0103;FS=0.521;MLEAC=1;MLEAF=0.500;MQ=60.00;MQRankSum=0.500;QD=18.18;ReadPosRankSum=-1.477;SOR=0.631	GT:AD:DP:GQ:PL	0/1:213,200:413:99:7535,0,8282
chr1	301104	.	A	G	7505.77	.	AC=1;AF=0.500;AN=2;BaseQRankSum=-0.481;ClippingRankSum=0.229;DP=455;ExcessHet=3.0103;FS=0.000;MLEAC=1;MLEAF=0.500;MQ=59.97;MQRankSum=0.917;QD=17.02;ReadPosRankSum=0.039;SOR=0.653	GT:AD:DP:GQ:PL	0/1:241,200:441:99:7534,0,9037
chr1	302712	.	A	G	7724.77	.	AC=1;AF=0.500;AN=2;BaseQRankSum=1.304;ClippingRankSum=-0.440;DP=436;ExcessHet=3.0103;FS=0.000;MLEAC=1;MLEAF=0.500;MQ=59.98;MQRankSum=0.593;QD=18.31;ReadPosRankSum=-0.564;SOR=0.639	GT:AD:DP:GQ:PL	0/1:220,202:422:99:7753,0,8650
chr1	302718	.	C	G	7740.77	.	AC=1;AF=0.500;AN=2;BaseQRankSum=1.882;ClippingRankSum=1.540;DP=433;ExcessHet=3.0103;FS=0.000;MLEAC=1;MLEAF=0.500;MQ=60.00;MQRankSum=1.401;QD=18.43;ReadPosRankSum=-0.382;SOR=0.664	GT:AD:DP:GQ:PL	0/1:220,200:420:99:7769,0,8699
chr1	302796	.	C	T	7662.77	.	AC=1;AF=0.500;AN=2;BaseQRankSum=-1.039;ClippingRankSum=-0.853;DP=421;ExcessHet=3.0103;FS=3.995;MLEAC=1;MLEAF=0.500;MQ=60.00;MQRankSum=-1.102;QD=18.97;ReadPosRankSum=-0.700;SOR=0.681	GT:AD:DP:GQ:PL	0/1:202,202:404:99:7691,0,7919
chr1	302805	.	G	A	7701.77	.	AC=1;AF=0.500;AN=2;BaseQRankSum=-0.324;ClippingRankSum=0.607;DP=422;ExcessHet=3.0103;FS=0.521;MLEAC=1;MLEAF=0.500;MQ=59.97;MQRankSum=0.341;QD=19.02;ReadPosRankSum=-0.685;SOR=0.727	GT:AD:DP:GQ:PL	0/1:203,202:405:99:7730,0,8027
chr1	302935	.	A	ATT	6250.73	.	AC=1;AF=0.500;AN=2;BaseQRankSum=-0.319;ClippingRankSum=1.723;DP=397;ExcessHet=3.0103;FS=1.726;MLEAC=1;MLEAF=0.500;MQ=60.00;MQRankSum=-1.134;QD=17.51;ReadPosRankSum=-1.781;SOR=0.801	GT:AD:DP:GQ:PL	0/1:182,175:357:99:6288,0,6669
chr1	303921	.	G	C	7324.77	.	AC=1;AF=0.500;AN=2;BaseQRankSum=-2.231;ClippingRankSum=0.963;DP=523;ExcessHet=3.0103;FS=3.213;MLEAC=1;MLEAF=0.500;MQ=60.00;MQRankSum=0.960;QD=14.39;ReadPosRankSum=0.695;SOR=0.605	GT:AD:DP:GQ:PL	0/1:255,254:509:99:7353,0,7814
chr1	304225	.	A	G	6199.77	.	AC=1;AF=0.500;AN=2;BaseQRankSum=0.348;ClippingRankSum=-1.370;DP=457;ExcessHet=3.0103;FS=4.060;MLEAC=1;MLEAF=0.500;MQ=60.00;MQRankSum=-0.226;QD=14.12;ReadPosRankSum=1.666;SOR=0.501	GT:AD:DP:GQ:PL	0/1:235,204:439:99:6228,0,7357
chr1	304241	.	T	C	6173.77	.	AC=1;AF=0.500;AN=2;BaseQRankSum=2.651;ClippingRankSum=1.173;DP=450;ExcessHet=3.0103;FS=4.009;MLEAC=1;MLEAF=0.500;MQ=60.00;MQRankSum=-1.217;QD=14.23;ReadPosRankSum=1.235;SOR=0.488	GT:AD:DP:GQ:PL	0/1:233,201:434:99:6202,0,7096
chr1	304438	.	C	T	11331.77	.	AC=1;AF=0.500;AN=2;BaseQRankSum=-1.912;ClippingRankSum=-0.770;DP=569;ExcessHet=3.0103;FS=0.000;MLEAC=1;MLEAF=0.500;MQ=59.96;MQRankSum=0.945;QD=20.45;ReadPosRankSum=-0.989;SOR=0.663	GT:AD:DP:GQ:PL	0/1:260,294:554:99:11360,0,9681
chr1	304454	.	G	C	12401.77	.	AC=1;AF=0.500;AN=2;BaseQRankSum=-1.110;ClippingRankSum=-0.130;DP=584;ExcessHet=3.0103;FS=1.733;MLEAC=1;MLEAF=0.500;MQ=59.94;MQRankSum=-0.316;QD=21.95;ReadPosRankSum=-0.463;SOR=0.573	GT:AD:DP:GQ:PL	0/1:263,302:565:99:12430,0,10299
chr1	304474	.	C	T	12319.77	.	AC=1;AF=0.500;AN=2;BaseQRankSum=-0.127;ClippingRankSum=1.305;DP=581;ExcessHet=3.0103;FS=1.728;MLEAC=1;MLEAF=0.500;MQ=59.96;MQRankSum=0.015;QD=21.84;ReadPosRankSum=0.691;SOR=0.592	GT:AD:DP:GQ:PL	0/1:258,306:564:99:12348,0,10143
chr1	304478	.	A	G	11992.77	.	AC=1;AF=0.500;AN=2;BaseQRankSum=0.162;ClippingRankSum=-0.300;DP=564;ExcessHet=3.0103;FS=2.446;MLEAC=1;MLEAF=0.500;MQ=59.96;MQRankSum=1.120;QD=21.96;ReadPosRankSum=1.622;SOR=0.530	GT:AD:DP:GQ:PL	0/1:254,292:546:99:12021,0,10041
chr1	304494	.	T	G	11434.77	.	AC=1;AF=0.500;AN=2;BaseQRankSum=1.398;ClippingRankSum=-0.313;DP=561;ExcessHet=3.0103;FS=3.199;MLEAC=1;MLEAF=0.500;MQ=59.96;MQRankSum=-1.116;QD=21.02;ReadPosRankSum=1.727;SOR=0.514	GT:AD:DP:GQ:PL	0/1:257,287:544:99:11463,0,10248
chr1	304512	.	A	G	11896.77	.	AC=1;AF=0.500;AN=2;BaseQRankSum=0.195;ClippingRankSum=1.802;DP=570;ExcessHet=3.0103;FS=4.063;MLEAC=1;MLEAF=0.500;MQ=59.98;MQRankSum=0.525;QD=21.51;ReadPosRankSum=0.025;SOR=0.604	GT:AD:DP:GQ:PL	0/1:261,292:553:99:11925,0,10510
chr1	304515	.	C	G	11422.77	.	AC=1;AF=0.500;AN=2;BaseQRankSum=-0.241;ClippingRankSum=-1.750;DP=562;ExcessHet=3.0103;FS=1.092;MLEAC=1;MLEAF=0.500;MQ=59.98;MQRankSum=-0.385;QD=20.92;ReadPosRankSum=-0.084;SOR=0.621	GT:AD:DP:GQ:PL	0/1:260,286:546:99:11451,0,10313
chr1	304633	.	GGGGTATT	G	8866.73	.	AC=1;AF=0.500;AN=2;BaseQRankSum=2.832;ClippingRankSum=0.574;DP=531;ExcessHet=3.0103;FS=1.727;MLEAC=1;MLEAF=0.500;MQ=59.99;MQRankSum=-0.017;QD=17.35;ReadPosRankSum=1.262;SOR=0.760	GT:AD:DP:GQ:PL	0/1:273,238:511:99:8904,0,10651
chr1	309784	.	G	C	11300.77	.	AC=1;AF=0.500;AN=2;BaseQRankSum=-0.398;ClippingRankSum=0.283;DP=625;ExcessHet=3.0103;FS=1.094;MLEAC=1;MLEAF=0.500;MQ=59.96;MQRankSum=-0.249;QD=18.83;ReadPosRankSum=-1.044;SOR=0.737	GT:AD:DP:GQ:PL	0/1:298,302:600:99:11329,0,11476
chr1	309800	.	C	A	11466.77	.	AC=1;AF=0.500;AN=2;BaseQRankSum=1.103;ClippingRankSum=0.576;DP=614;ExcessHet=3.0103;FS=0.521;MLEAC=1;MLEAF=0.500;MQ=59.98;MQRankSum=-1.703;QD=19.34;ReadPosRankSum=1.582;SOR=0.637	GT:AD:DP:GQ:PL	0/1:309,284:593:99:11495,0,12649
chr1	309812	.	C	CTA	10806.73	.	AC=1;AF=0.500;AN=2;BaseQRankSum=0.515;ClippingRankSum=-1.123;DP=593;ExcessHet=3.0103;FS=0.524;MLEAC=1;MLEAF=0.500;MQ=59.98;MQRankSum=-1.856;QD=18.96;ReadPosRankSum=1.194;SOR=0.763	GT:AD:DP:GQ:PL	0/1:297,273:570:99:10844,0,12114
chr1	310641	.	T	C	8151.77	.	AC=1;AF=0.500;AN=2;BaseQRankSum=0.874;ClippingRankSum=-0.870;DP=452;ExcessHet=3.0103;FS=0.521;MLEAC=1;MLEAF=0.500;MQ=60.00;MQRankSum=-1.674;QD=18.96;ReadPosRankSum=-5.718;SOR=0.679	GT:AD:DP:GQ:PL	0/1:221,209:430:99:8180,0,8663
chr1	310644	.	A	ATCACAAAGCATC	9577.73	.	AC=1;AF=0.500;AN=2;BaseQRankSum=1.903;ClippingRankSum=-0.417;DP=456;ExcessHet=3.0103;FS=1.094;MLEAC=1;MLEAF=0.500;MQ=60.00;MQRankSum=1.351;QD=22.12;ReadPosRankSum=-5.845;SOR=0.728	GT:AD:DP:GQ:PL	0/1:222,211:433:99:9615,0,8851
chr1	310647	.	A	C	8666.77	.	AC=1;AF=0.500;AN=2;BaseQRankSum=2.226;ClippingRankSum=0.782;DP=456;ExcessHet=3.0103;FS=0.516;MLEAC=1;MLEAF=0.500;MQ=60.00;MQRankSum=1.074;QD=20.06;ReadPosRankSum=-5.827;SOR=0.732	GT:AD:DP:GQ:PL	0/1:219,213:432:99:8695,0,8870
chr1	310663	.	A	G	8232.77	.	AC=1;AF=0.500;AN=2;BaseQRankSum=0.184;ClippingRankSum=-0.516;DP=463;ExcessHet=3.0103;FS=0.000;MLEAC=1;MLEAF=0.500;MQ=60.00;MQRankSum=-0.339;QD=18.80;ReadPosRankSum=-3.444;SOR=0.692	GT:AD:DP:GQ:PL	0/1:218,220:438:99:8261,0,8987
chr1	310685	.	G	A	6919.77	.	AC=1;AF=0.500;AN=2;BaseQRankSum=-0.976;ClippingRankSum=0.342;DP=477;ExcessHet=3.0103;FS=1.740;MLEAC=1;MLEAF=0.500;MQ=60.00;MQRankSum=-0.444;QD=15.08;ReadPosRankSum=-1.825;SOR=0.695	GT:AD:DP:GQ:PL	0/1:229,230:459:99:6948,0,8668
chr1	310715	.	A	G	8022.77	.	AC=1;AF=0.500;AN=2;BaseQRankSum=4.056;ClippingRankSum=1.355;DP=477;ExcessHet=3.0103;FS=0.000;MLEAC=1;MLEAF=0.500;MQ=60.00;MQRankSum=-0.863;QD=17.48;ReadPosRankSum=1.726;SOR=0.669	GT:AD:DP:GQ:PL	0/1:252,207:459:99:8051,0,9851
chr1	310719	.	T	C	7987.77	.	AC=1;AF=0.500;AN=2;BaseQRankSum=0.993;ClippingRankSum=-0.472;DP=475;ExcessHet=3.0103;FS=0.524;MLEAC=1;MLEAF=0.500;MQ=60.00;MQRankSum=-0.024;QD=17.48;ReadPosRankSum=2.147;SOR=0.627	GT:AD:DP:GQ:PL	0/1:254,203:457:99:8016,0,10112
chr1	310720	.	A	T	7791.77	.	AC=1;AF=0.500;AN=2;BaseQRankSum=1.667;ClippingRankSum=0.418;DP=465;ExcessHet=3.0103;FS=0.523;MLEAC=1;MLEAF=0.500;MQ=60.00;MQRankSum=-0.562;QD=17.39;ReadPosRankSum=1.645;SOR=0.634	GT:AD:DP:GQ:PL	0/1:246,202:448:99:7820,0,10005
chr1	310830	.	G	GAA	5774.73	.	AC=1;AF=0.500;AN=2;BaseQRankSum=0.579;ClippingRankSum=0.005;DP=471;ExcessHet=3.0103;FS=1.738;MLEAC=1;MLEAF=0.500;MQ=60.00;MQRankSum=0.372;QD=13.88;ReadPosRankSum=-1.189;SOR=0.811	GT:AD:DP:GQ:PL	0/1:221,195:416:99:5812,0,8552
chr1	310850	.	T	C	7248.77	.	AC=1;AF=0.500;AN=2;BaseQRankSum=-2.103;ClippingRankSum=0.864;DP=475;ExcessHet=3.0103;FS=1.751;MLEAC=1;MLEAF=0.500;MQ=60.00;MQRankSum=0.391;QD=15.62;ReadPosRankSum=1.394;SOR=0.556	GT:AD:DP:GQ:PL	0/1:224,240:464:99:7277,0,8511
chr1	310937	.	T	C	5509.77	.	AC=1;AF=0.500;AN=2;BaseQRankSum=0.798;ClippingRankSum=-0.193;DP=460;ExcessHet=3.0103;FS=0.000;MLEAC=1;MLEAF=0.500;MQ=60.00;MQRankSum=0.691;QD=12.44;ReadPosRankSum=0.299;SOR=0.649	GT:AD:DP:GQ:PL	0/1:248,195:443:99:5538,0,7165
chr1	310962	.	CT	C	6563.73	.	AC=1;AF=0.500;AN=2;BaseQRankSum=-0.150;ClippingRankSum=0.181;DP=453;ExcessHet=3.0103;FS=1.746;MLEAC=1;MLEAF=0.500;MQ=60.00;MQRankSum=0.419;QD=16.29;ReadPosRankSum=0.598;SOR=0.585	GT:AD:DP:GQ:PL	0/1:226,177:403:99:6601,0,8690
chr1	310977	.	C	T	6784.77	.	AC=1;AF=0.500;AN=2;BaseQRankSum=-0.030;ClippingRankSum=-0.088;DP=434;ExcessHet=3.0103;FS=1.114;MLEAC=1;MLEAF=0.500;MQ=60.00;MQRankSum=1.275;QD=16.63;ReadPosRankSum=0.006;SOR=0.567	GT:AD:DP:GQ:PL	0/1:228,180:408:99:6813,0,8866
chr1	311109	.	A	G	10994.77	.	AC=1;AF=0.500;AN=2;BaseQRankSum=-0.154;ClippingRankSum=-0.643;DP=558;ExcessHet=3.0103;FS=1.746;MLEAC=1;MLEAF=0.500;MQ=60.00;MQRankSum=0.053;QD=20.36;ReadPosRankSum=1.717;SOR=0.835	GT:AD:DP:GQ:PL	0/1:257,283:540:99:11023,0,9868
chr1	311114	.	A	G	11097.77	.	AC=1;AF=0.500;AN=2;BaseQRankSum=0.500;ClippingRankSum=0.820;DP=556;ExcessHet=3.0103;FS=1.728;MLEAC=1;MLEAF=0.500;MQ=60.00;MQRankSum=-1.447;QD=20.59;ReadPosRankSum=1.153;SOR=0.831	GT:AD:DP:GQ:PL	0/1:255,284:539:99:11126,0,9754
chr1	311501	.	C	T	11766.77	.	AC=1;AF=0.500;AN=2;BaseQRankSum=0.812;ClippingRankSum=-1.493;DP=562;ExcessHet=3.0103;FS=0.522;MLEAC=1;MLEAF=0.500;MQ=60.00;MQRankSum=1.063;QD=21.67;ReadPosRankSum=1.335;SOR=0.772	GT:AD:DP:GQ:PL	0/1:247,296:543:99:11795,0,9492
chr1	311504	.	A	G	11738.77	.	AC=1;AF=0.500;AN=2;BaseQRankSum=-0.253;ClippingRankSum=-1.898;DP=550;ExcessHet=3.0103;FS=1.103;MLEAC=1;MLEAF=0.500;MQ=60.00;MQRankSum=1.771;QD=22.11;ReadPosRankSum=1.664;SOR=0.770	GT:AD:DP:GQ:PL	0/1:242,289:531:99:11767,0,9539
chr1	311507	.	T	C	11666.77	.	AC=1;AF=0.500;AN=2;BaseQRankSum=-0.090;ClippingRankSum=0.543;DP=545;ExcessHet=3.0103;FS=1.102;MLEAC=1;MLEAF=0.500;MQ=60.00;MQRankSum=-0.667;QD=22.18;ReadPosRankSum=1.310;SOR=0.773	GT:AD:DP:GQ:PL	0/1:238,288:526:99:11695,0,9626
chr1	311516	.	C	T	11799.77	.	AC=1;AF=0.500;AN=2;BaseQRankSum=-0.969;ClippingRankSum=-0.189;DP=561;ExcessHet=3.0103;FS=1.108;MLEAC=1;MLEAF=0.500;MQ=60.00;MQRankSum=-0.439;QD=21.65;ReadPosRankSum=0.212;SOR=0.594	GT:AD:DP:GQ:PL	0/1:241,304:545:99:11828,0,9216
chr1	311624	.	G	A	12431.77	.	AC=1;AF=0.500;AN=2;BaseQRankSum=0.814;ClippingRankSum=-0.410;DP=679;ExcessHet=3.0103;FS=1.741;MLEAC=1;MLEAF=0.500;MQ=59.95;MQRankSum=1.095;QD=18.69;ReadPosRankSum=-0.474;SOR=0.692	GT:AD:DP:GQ:PL	0/1:341,324:665:99:12460,0,13342
chr1	311626	.	G	A	12431.77	.	AC=1;AF=0.500;AN=2;BaseQRankSum=1.351;ClippingRankSum=0.542;DP=669;ExcessHet=3.0103;FS=1.722;MLEAC=1;MLEAF=0.500;MQ=59.95;MQRankSum=-1.292;QD=18.95;ReadPosRankSum=-0.167;SOR=0.729	GT:AD:DP:GQ:PL	0/1:338,318:656:99:12460,0,13342
chr1	311713	.	C	T	12152.77	.	AC=1;AF=0.500;AN=2;BaseQRankSum=0.024;ClippingRankSum=0.393;DP=605;ExcessHet=3.0103;FS=0.000;MLEAC=1;MLEAF=0.500;MQ=59.70;MQRankSum=-0.741;QD=20.67;ReadPosRankSum=-0.030;SOR=0.669	GT:AD:DP:GQ:PL	0/1:271,317:588:99:12181,0,10088
chr1	311730	.	A	G	12832.77	.	AC=1;AF=0.500;AN=2;BaseQRankSum=1.003;ClippingRankSum=-1.469;DP=606;ExcessHet=3.0103;FS=1.107;MLEAC=1;MLEAF=0.500;MQ=59.67;MQRankSum=-0.797;QD=21.71;ReadPosRankSum=-1.446;SOR=0.597	GT:AD:DP:GQ:PL	0/1:273,318:591:99:12861,0,10829
chr1	311744	.	A	G	12919.77	.	AC=1;AF=0.500;AN=2;BaseQRankSum=0.659;ClippingRankSum=0.038;DP=622;ExcessHet=3.0103;FS=2.427;MLEAC=1;MLEAF=0.500;MQ=59.67;MQRankSum=0.058;QD=21.35;ReadPosRankSum=-1.891;SOR=0.661	GT:AD:DP:GQ:PL	0/1:280,325:605:99:12948,0,11089
chr1	311750	.	G	A	13045.77	.	AC=1;AF=0.500;AN=2;BaseQRankSum=-0.445;ClippingRankSum=-0.479;DP=619;ExcessHet=3.0103;FS=1.094;MLEAC=1;MLEAF=0.500;MQ=59.67;MQRankSum=0.050;QD=21.71;ReadPosRankSum=-1.640;SOR=0.618	GT:AD:DP:GQ:PL	0/1:280,321:601:99:13074,0,11094
chr1	311751	.	T	TG	13117.73	.	AC=1;AF=0.500;AN=2;BaseQRankSum=5.897;ClippingRankSum=-0.849;DP=607;ExcessHet=3.0103;FS=1.094;MLEAC=1;MLEAF=0.500;MQ=59.66;MQRankSum=-0.782;QD=22.27;ReadPosRankSum=-1.486;SOR=0.626	GT:AD:DP:GQ:PL	0/1:276,313:589:99:13155,0,11130
chr1	311760	.	AGAG	A	12946.73	.	AC=1;AF=0.500;AN=2;BaseQRankSum=2.730;ClippingRankSum=0.164;DP=621;ExcessHet=3.0103;FS=2.415;MLEAC=1;MLEAF=0.500;MQ=59.67;MQRankSum=-0.030;QD=21.47;ReadPosRankSum=0.279;SOR=0.670	GT:AD:DP:GQ:PL	0/1:295,308:603:99:12984,0,11769
chr1	311764	.	A	AC	12436.73	.	AC=1;AF=0.500;AN=2;BaseQRankSum=2.920;ClippingRankSum=1.593;DP=604;ExcessHet=3.0103;FS=1.090;MLEAC=1;MLEAF=0.500;MQ=59.66;MQRankSum=-1.501;QD=21.22;ReadPosRankSum=1.002;SOR=0.654	GT:AD:DP:GQ:PL	0/1:281,305:586:99:12474,0,11304
chr1	311771	.	A	T	12130.77	.	AC=1;AF=0.500;AN=2;BaseQRankSum=3.135;ClippingRankSum=-0.121;DP=614;ExcessHet=3.0103;FS=1.088;MLEAC=1;MLEAF=0.500;MQ=59.67;MQRankSum=1.349;QD=20.49;ReadPosRankSum=0.784;SOR=0.667	GT:AD:DP:GQ:PL	0/1:289,303:592:99:12159,0,11619
chr1	311777	.	C	G	12283.77	.	AC=1;AF=0.500;AN=2;BaseQRankSum=2.507;ClippingRankSum=-1.024;DP=607;ExcessHet=3.0103;FS=0.000;MLEAC=1;MLEAF=0.500;MQ=59.66;MQRankSum=-1.665;QD=21.03;ReadPosRankSum=-0.055;SOR=0.674	GT:AD:DP:GQ:PL	0/1:279,305:584:99:12312,0,11232
chr1	311788	.	T	C	12340.77	.	AC=1;AF=0.500;AN=2;BaseQRankSum=2.409;ClippingRankSum=-0.328;DP=603;ExcessHet=3.0103;FS=2.424;MLEAC=1;MLEAF=0.500;MQ=59.64;MQRankSum=-0.593;QD=21.28;ReadPosRankSum=-0.006;SOR=0.537	GT:AD:DP:GQ:PL	0/1:280,300:580:99:12369,0,11347
chr1	311813	.	G	T	11445.77	.	AC=1;AF=0.500;AN=2;BaseQRankSum=0.515;ClippingRankSum=-0.159;DP=621;ExcessHet=3.0103;FS=4.952;MLEAC=1;MLEAF=0.500;MQ=59.95;MQRankSum=0.405;QD=19.01;ReadPosRankSum=0.025;SOR=0.720	GT:AD:DP:GQ:PL	0/1:301,301:602:99:11474,0,11142
chr1	311913	.	A	G	8458.77	.	AC=1;AF=0.500;AN=2;BaseQRankSum=1.556;ClippingRankSum=0.725;DP=581;ExcessHet=3.0103;FS=3.199;MLEAC=1;MLEAF=0.500;MQ=59.72;MQRankSum=1.805;QD=14.89;ReadPosRankSum=-0.595;SOR=0.923	GT:AD:DP:GQ:PL	0/1:297,271:568:99:8487,0,10809
chr1	311952	.	TTG	T	10430.73	.	AC=1;AF=0.500;AN=2;BaseQRankSum=0.626;ClippingRankSum=0.225;DP=540;ExcessHet=3.0103;FS=0.521;MLEAC=1;MLEAF=0.500;MQ=59.31;MQRankSum=-2.200;QD=20.06;ReadPosRankSum=-0.519;SOR=0.711	GT:AD:DP:GQ:PL	0/1:261,259:520:99:10468,0,10439
chr1	311963	.	A	G	11143.77	.	AC=1;AF=0.500;AN=2;BaseQRankSum=-0.745;ClippingRankSum=-1.186;DP=546;ExcessHet=3.0103;FS=0.516;MLEAC=1;MLEAF=0.500;MQ=59.26;MQRankSum=2.355;QD=20.75;ReadPosRankSum=-1.711;SOR=0.655	GT:AD:DP:GQ:PL	0/1:257,280:537:99:11172,0,10247
chr1	311964	.	G	A	11152.77	.	AC=1;AF=0.500;AN=2;BaseQRankSum=1.098;ClippingRankSum=-0.873;DP=544;ExcessHet=3.0103;FS=0.000;MLEAC=1;MLEAF=0.500;MQ=59.26;MQRankSum=-1.082;QD=20.81;ReadPosRankSum=-1.548;SOR=0.663	GT:AD:DP:GQ:PL	0/1:257,279:536:99:11181,0,9756
chr1	312056	.	T	A	9077.77	.	AC=1;AF=0.500;AN=2;BaseQRankSum=-0.231;ClippingRankSum=-1.432;DP=592;ExcessHet=3.0103;FS=8.001;MLEAC=1;MLEAF=0.500;MQ=59.42;MQRankSum=1.026;QD=16.07;ReadPosRankSum=0.822;SOR=0.695	GT:AD:DP:GQ:PL	0/1:273,292:565:99:9106,0,9794
chr1	312094	.	A	G	7764.77	.	AC=1;AF=0.500;AN=2;BaseQRankSum=2.498;ClippingRankSum=0.147;DP=558;ExcessHet=3.0103;FS=3.220;MLEAC=1;MLEAF=0.500;MQ=59.71;MQRankSum=0.093;QD=14.60;ReadPosRankSum=-0.433;SOR=0.881	GT:AD:DP:GQ:PL	0/1:292,240:532:99:7793,0,11711
chr1	312129	.	T	G	8985.77	.	AC=1;AF=0.500;AN=2;BaseQRankSum=-0.216;ClippingRankSum=0.989;DP=549;ExcessHet=3.0103;FS=1.731;MLEAC=1;MLEAF=0.500;MQ=59.91;MQRankSum=-1.101;QD=17.18;ReadPosRankSum=-0.002;SOR=0.666	GT:AD:DP:GQ:PL	0/1:238,285:523:99:9014,0,8670
chr1	312371	.	C	A	8925.77	.	AC=1;AF=0.500;AN=2;BaseQRankSum=-0.486;ClippingRankSum=-1.465;DP=497;ExcessHet=3.0103;FS=4.027;MLEAC=1;MLEAF=0.500;MQ=59.97;MQRankSum=-1.107;QD=18.75;ReadPosRankSum=-0.047;SOR=0.694	GT:AD:DP:GQ:PL	0/1:253,223:476:99:8954,0,10469
chr1	312382	.	A	G	8373.77	.	AC=1;AF=0.500;AN=2;BaseQRankSum=-1.298;ClippingRankSum=0.356;DP=499;ExcessHet=3.0103;FS=4.031;MLEAC=1;MLEAF=0.500;MQ=59.97;MQRankSum=1.951;QD=17.56;ReadPosRankSum=2.372;SOR=0.767	GT:AD:DP:GQ:PL	0/1:262,215:477:99:8402,0,10572
chr1	312399	.	C	G	8174.77	.	AC=1;AF=0.500;AN=2;BaseQRankSum=0.684;ClippingRankSum=-0.441;DP=482;ExcessHet=3.0103;FS=0.522;MLEAC=1;MLEAF=0.500;MQ=59.99;MQRankSum=0.845;QD=17.81;ReadPosRankSum=0.596;SOR=0.757	GT:AD:DP:GQ:PL	0/1:245,214:459:99:8203,0,9731
chr1	312529	.	G	T	6156.77	.	AC=1;AF=0.500;AN=2;BaseQRankSum=2.932;ClippingRankSum=1.742;DP=438;ExcessHet=3.0103;FS=1.118;MLEAC=1;MLEAF=0.500;MQ=59.95;MQRankSum=-2.765;QD=14.73;ReadPosRankSum=1.394;SOR=0.837	GT:AD:DP:GQ:PL	0/1:215,203:418:99:6185,0,5988
chr1	312563	.	AAT	A	1812.73	.	AC=1;AF=0.500;AN=2;BaseQRankSum=0.823;ClippingRankSum=0.198;DP=450;ExcessHet=3.0103;FS=10.416;MLEAC=1;MLEAF=0.500;MQ=59.91;MQRankSum=0.893;QD=5.15;ReadPosRankSum=4.995;SOR=1.052	GT:AD:DP:GQ:PL	0/1:234,118:352:99:1850,0,9108
chr1	312577	.	T	A	1734.77	.	AC=1;AF=0.500;AN=2;BaseQRankSum=-0.143;ClippingRankSum=0.058;DP=433;ExcessHet=3.0103;FS=36.136;MLEAC=1;MLEAF=0.500;MQ=59.94;MQRankSum=-0.782;QD=5.19;ReadPosRankSum=1.336;SOR=0.987	GT:AD:DP:GQ:PL	0/1:228,106:334:99:1763,0,9596
chr1	312582	.	G	A	8499.77	.	AC=1;AF=0.500;AN=2;BaseQRankSum=-1.195;ClippingRankSum=-0.626;DP=451;ExcessHet=3.0103;FS=0.000;MLEAC=1;MLEAF=0.500;MQ=59.97;MQRankSum=1.959;QD=19.72;ReadPosRankSum=-0.432;SOR=0.694	GT:AD:DP:GQ:PL	0/1:222,209:431:99:8528,0,9007
chr1	312586	.	A	G	8181.77	.	AC=1;AF=0.500;AN=2;BaseQRankSum=-0.368;ClippingRankSum=-0.253;DP=443;ExcessHet=3.0103;FS=0.000;MLEAC=1;MLEAF=0.500;MQ=60.00;MQRankSum=0.700;QD=19.39;ReadPosRankSum=-0.450;SOR=0.656	GT:AD:DP:GQ:PL	0/1:218,204:422:99:8210,0,8763
chr1	312655	.	G	A	9946.77	.	AC=1;AF=0.500;AN=2;BaseQRankSum=-0.723;ClippingRankSum=0.495;DP=597;ExcessHet=3.0103;FS=0.000;MLEAC=1;MLEAF=0.500;MQ=60.00;MQRankSum=-1.490;QD=17.27;ReadPosRankSum=-0.299;SOR=0.699	GT:AD:DP:GQ:PL	0/1:308,268:576:99:9975,0,11800
chr1	312670	.	T	C	10331.77	.	AC=1;AF=0.500;AN=2;BaseQRankSum=-2.295;ClippingRankSum=0.713;DP=619;ExcessHet=3.0103;FS=0.522;MLEAC=1;MLEAF=0.500;MQ=60.00;MQRankSum=2.222;QD=17.28;ReadPosRankSum=-0.407;SOR=0.640	GT:AD:DP:GQ:PL	0/1:318,280:598:99:10360,0,11995
chr1	312799	.	G	T	8796.77	.	AC=1;AF=0.500;AN=2;BaseQRankSum=-2.758;ClippingRankSum=0.326;DP=587;ExcessHet=3.0103;FS=3.191;MLEAC=1;MLEAF=0.500;MQ=60.00;MQRankSum=0.283;QD=15.54;ReadPosRankSum=-1.875;SOR=0.934	GT:AD:DP:GQ:PL	0/1:272,294:566:99:8825,0,8552
chr1	313039	.	C	T	5724.77	.	AC=1;AF=0.500;AN=2;BaseQRankSum=0.761;ClippingRankSum=0.144;DP=337;ExcessHet=3.0103;FS=0.838;MLEAC=1;MLEAF=0.500;MQ=60.00;MQRankSum=0.139;QD=17.45;ReadPosRankSum=0.812;SOR=0.750	GT:AD:DP:GQ:PL	0/1:178,150:328:99:5753,0,7001
chr1	313054	.	C	T	6615.77	.	AC=1;AF=0.500;AN=2;BaseQRankSum=0.021;ClippingRankSum=0.510;DP=346;ExcessHet=3.0103;FS=0.397;MLEAC=1;MLEAF=0.500;MQ=60.00;MQRankSum=-0.660;QD=19.75;ReadPosRankSum=-0.883;SOR=0.724	GT:AD:DP:GQ:PL	0/1:175,160:335:99:6644,0,7376
chr1	313061	.	C	T	6880.77	.	AC=1;AF=0.500;AN=2;BaseQRankSum=-3.067;ClippingRankSum=-0.360;DP=370;ExcessHet=3.0103;FS=2.791;MLEAC=1;MLEAF=0.500;MQ=60.00;MQRankSum=-0.069;QD=19.27;ReadPosRankSum=-0.944;SOR=0.838	GT:AD:DP:GQ:PL	0/1:186,171:357:99:6909,0,7503
chr1	313062	.	G	A	6907.77	.	AC=1;AF=0.500;AN=2;BaseQRankSum=-2.707;ClippingRankSum=-2.306;DP=372;ExcessHet=3.0103;FS=2.236;MLEAC=1;MLEAF=0.500;MQ=60.00;MQRankSum=0.669;QD=19.24;ReadPosRankSum=-0.903;SOR=0.814	GT:AD:DP:GQ:PL	0/1:187,172:359:99:6936,0,7648
chr1	313081	.	T	C	6353.77	.	AC=1;AF=0.500;AN=2;BaseQRankSum=-0.548;ClippingRankSum=-0.301;DP=374;ExcessHet=3.0103;FS=2.250;MLEAC=1;MLEAF=0.500;MQ=59.99;MQRankSum=-1.498;QD=17.85;ReadPosRankSum=-0.132;SOR=0.665	GT:AD:DP:GQ:PL	0/1:188,168:356:99:6382,0,7212
chr1	313249	.	G	C	5728.77	.	AC=1;AF=0.500;AN=2;BaseQRankSum=0.881;ClippingRankSum=1.423;DP=398;ExcessHet=3.0103;FS=3.316;MLEAC=1;MLEAF=0.500;MQ=60.00;MQRankSum=-0.265;QD=15.08;ReadPosRankSum=0.922;SOR=0.865	GT:AD:DP:GQ:PL	0/1:192,188:380:99:5757,0,5696
chr1	313522	.	A	G	2793.77	.	AC=1;AF=0.500;AN=2;BaseQRankSum=0.518;ClippingRankSum=0.938;DP=205;ExcessHet=3.0103;FS=1.874;MLEAC=1;MLEAF=0.500;MQ=59.88;MQRankSum=0.036;QD=14.70;ReadPosRankSum=2.442;SOR=0.854	GT:AD:DP:GQ:PL	0/1:96,94:190:99:2822,0,2842
chr1	314588	.	G	GTAC	7554.73	.	AC=1;AF=0.500;AN=2;BaseQRankSum=-0.501;ClippingRankSum=-1.283;DP=491;ExcessHet=3.0103;FS=4.969;MLEAC=1;MLEAF=0.500;MQ=59.84;MQRankSum=1.138;QD=16.53;ReadPosRankSum=2.711;SOR=0.483	GT:AD:DP:GQ:PL	0/1:257,200:457:99:7592,0,10019
chr1	314862	.	A	T	12318.77	.	AC=1;AF=0.500;AN=2;BaseQRankSum=0.828;ClippingRankSum=-0.326;DP=514;ExcessHet=3.0103;FS=2.517;MLEAC=1;MLEAF=0.500;MQ=59.73;MQRankSum=1.231;QD=24.54;ReadPosRankSum=-1.739;SOR=0.605	GT:AD:DP:GQ:PL	0/1:194,308:502:99:12347,0,7302
chr1	314871	.	T	A	12402.77	.	AC=1;AF=0.500;AN=2;BaseQRankSum=-1.791;ClippingRankSum=-1.373;DP=545;ExcessHet=3.0103;FS=1.118;MLEAC=1;MLEAF=0.500;MQ=59.66;MQRankSum=1.467;QD=23.23;ReadPosRankSum=-2.315;SOR=0.595	GT:AD:DP:GQ:PL	0/1:221,313:534:99:12431,0,8050
chr1	314915	.	C	T	12385.77	.	AC=1;AF=0.500;AN=2;BaseQRankSum=0.089;ClippingRankSum=-0.094;DP=623;ExcessHet=3.0103;FS=1.740;MLEAC=1;MLEAF=0.500;MQ=59.53;MQRankSum=1.082;QD=20.44;ReadPosRankSum=1.418;SOR=0.807	GT:AD:DP:GQ:PL	0/1:299,307:606:99:12414,0,11958
chr1	314916	.	T	C	12585.77	.	AC=1;AF=0.500;AN=2;BaseQRankSum=-0.079;ClippingRankSum=0.691;DP=631;ExcessHet=3.0103;FS=1.741;MLEAC=1;MLEAF=0.500;MQ=59.53;MQRankSum=-0.023;QD=20.50;ReadPosRankSum=1.527;SOR=0.833	GT:AD:DP:GQ:PL	0/1:304,310:614:99:12614,0,12069
chr1	314925	.	A	T	12750.77	.	AC=1;AF=0.500;AN=2;BaseQRankSum=0.465;ClippingRankSum=0.778;DP=645;ExcessHet=3.0103;FS=2.428;MLEAC=1;MLEAF=0.500;MQ=59.56;MQRankSum=0.104;QD=20.34;ReadPosRankSum=1.228;SOR=0.814	GT:AD:DP:GQ:PL	0/1:308,319:627:99:12779,0,12284
chr1	314939	.	T	C	12831.77	.	AC=1;AF=0.500;AN=2;BaseQRankSum=1.374;ClippingRankSum=1.336;DP=648;ExcessHet=3.0103;FS=1.101;MLEAC=1;MLEAF=0.500;MQ=59.62;MQRankSum=0.142;QD=20.47;ReadPosRankSum=0.560;SOR=0.833	GT:AD:DP:GQ:PL	0/1:310,317:627:99:12860,0,12311
chr1	314961	.	C	T	12372.77	.	AC=1;AF=0.500;AN=2;BaseQRankSum=0.932;ClippingRankSum=-0.888;DP=646;ExcessHet=3.0103;FS=1.720;MLEAC=1;MLEAF=0.500;MQ=59.67;MQRankSum=-0.817;QD=19.80;ReadPosRankSum=-0.853;SOR=0.748	GT:AD:DP:GQ:PL	0/1:315,310:625:99:12401,0,12896
chr1	314970	.	A	G	12849.77	.	AC=1;AF=0.500;AN=2;BaseQRankSum=-0.339;ClippingRankSum=-0.153;DP=643;ExcessHet=3.0103;FS=1.741;MLEAC=1;MLEAF=0.500;MQ=59.73;MQRankSum=-0.631;QD=20.69;ReadPosRankSum=-2.213;SOR=0.594	GT:AD:DP:GQ:PL	0/1:308,313:621:99:12878,0,12653
chr1	314981	.	C	G	12486.77	.	AC=1;AF=0.500;AN=2;BaseQRankSum=0.445;ClippingRankSum=-1.260;DP=656;ExcessHet=3.0103;FS=2.428;MLEAC=1;MLEAF=0.500;MQ=59.77;MQRankSum=0.178;QD=19.73;ReadPosRankSum=-1.112;SOR=0.670	GT:AD:DP:GQ:PL	0/1:324,309:633:99:12515,0,13055
chr1	314996	.	G	C	12363.77	.	AC=1;AF=0.500;AN=2;BaseQRankSum=2.942;ClippingRankSum=0.506;DP=671;ExcessHet=3.0103;FS=1.099;MLEAC=1;MLEAF=0.500;MQ=59.85;MQRankSum=-0.074;QD=18.99;ReadPosRankSum=0.290;SOR=0.613	GT:AD:DP:GQ:PL	0/1:340,311:651:99:12392,0,13607
chr1	315013	.	T	C	12966.77	.	AC=1;AF=0.500;AN=2;BaseQRankSum=1.009;ClippingRankSum=0.560;DP=662;ExcessHet=3.0103;FS=0.000;MLEAC=1;MLEAF=0.500;MQ=59.95;MQRankSum=1.199;QD=20.10;ReadPosRankSum=-0.654;SOR=0.675	GT:AD:DP:GQ:PL	0/1:322,323:645:99:12995,0,12770
chr1	315020	.	T	C	12573.77	.	AC=1;AF=0.500;AN=2;BaseQRankSum=0.219;ClippingRankSum=-0.107;DP=638;ExcessHet=3.0103;FS=0.521;MLEAC=1;MLEAF=0.500;MQ=59.95;MQRankSum=-1.788;QD=20.15;ReadPosRankSum=-0.786;SOR=0.643	GT:AD:DP:GQ:PL	0/1:306,318:624:99:12602,0,12422
chr1	315030	.	CT	C	12961.73	.	AC=1;AF=0.500;AN=2;BaseQRankSum=1.501;ClippingRankSum=0.950;DP=629;ExcessHet=3.0103;FS=0.000;MLEAC=1;MLEAF=0.500;MQ=59.95;MQRankSum=0.575;QD=21.04;ReadPosRankSum=0.112;SOR=0.693	GT:AD:DP:GQ:PL	0/1:305,311:616:99:12999,0,12361
chr1	315044	.	T	C	12441.77	.	AC=1;AF=0.500;AN=2;BaseQRankSum=2.238;ClippingRankSum=0.206;DP=638;ExcessHet=3.0103;FS=0.521;MLEAC=1;MLEAF=0.500;MQ=59.98;MQRankSum=-2.659;QD=19.84;ReadPosRankSum=0.848;SOR=0.642	GT:AD:DP:GQ:PL	0/1:304,323:627:99:12470,0,11752
chr1	315084	.	T	C	10400.77	.	AC=1;AF=0.500;AN=2;BaseQRankSum=-1.537;ClippingRankSum=-1.230;DP=613;ExcessHet=3.0103;FS=1.730;MLEAC=1;MLEAF=0.500;MQ=59.99;MQRankSum=-0.048;QD=17.25;ReadPosRankSum=-0.292;SOR=0.573	GT:AD:DP:GQ:PL	0/1:325,278:603:99:10429,0,12784
chr1	315099	.	A	T	10079.77	.	AC=1;AF=0.500;AN=2;BaseQRankSum=0.321;ClippingRankSum=0.487;DP=625;ExcessHet=3.0103;FS=2.454;MLEAC=1;MLEAF=0.500;MQ=59.99;MQRankSum=0.970;QD=16.42;ReadPosRankSum=0.728;SOR=0.526	GT:AD:DP:GQ:PL	0/1:342,272:614:99:10108,0,12905
chr1	315152	.	T	C	11177.77	.	AC=1;AF=0.500;AN=2;BaseQRankSum=0.439;ClippingRankSum=0.523;DP=636;ExcessHet=3.0103;FS=1.104;MLEAC=1;MLEAF=0.500;MQ=59.00;MQRankSum=2.641;QD=18.09;ReadPosRankSum=0.207;SOR=0.597	GT:AD:DP:GQ:PL	0/1:277,341:618:99:11206,0,8461
chr1	315178	.	GACTATACCTT	G	6318.73	.	AC=1;AF=0.500;AN=2;BaseQRankSum=3.123;ClippingRankSum=-0.493;DP=655;ExcessHet=3.0103;FS=1.769;MLEAC=1;MLEAF=0.500;MQ=58.71;MQRankSum=-2.970;QD=12.27;ReadPosRankSum=0.892;SOR=0.597	GT:AD:DP:GQ:PL	0/1:303,212:515:99:6356,0,11951
chr1	315243	.	T	G	11384.77	.	AC=1;AF=0.500;AN=2;BaseQRankSum=-1.513;ClippingRankSum=0.690;DP=655;ExcessHet=3.0103;FS=3.218;MLEAC=1;MLEAF=0.500;MQ=59.57;MQRankSum=-0.807;QD=17.71;ReadPosRankSum=1.861;SOR=0.908	GT:AD:DP:GQ:PL	0/1:347,296:643:99:11413,0,13783
chr1	315255	.	A	G	11927.77	.	AC=1;AF=0.500;AN=2;BaseQRankSum=0.099;ClippingRankSum=-0.024;DP=667;ExcessHet=3.0103;FS=1.111;MLEAC=1;MLEAF=0.500;MQ=59.52;MQRankSum=-0.615;QD=18.27;ReadPosRankSum=1.914;SOR=0.801	GT:AD:DP:GQ:PL	0/1:352,301:653:99:11956,0,14204
chr1	315258	.	T	C	11838.77	.	AC=1;AF=0.500;AN=2;BaseQRankSum=-0.861;ClippingRankSum=0.263;DP=652;ExcessHet=3.0103;FS=0.525;MLEAC=1;MLEAF=0.500;MQ=59.51;MQRankSum=-1.122;QD=18.53;ReadPosRankSum=1.111;SOR=0.757	GT:AD:DP:GQ:PL	0/1:341,298:639:99:11867,0,13934
chr1	315266	.	C	T	12027.77	.	AC=1;AF=0.500;AN=2;BaseQRankSum=1.225;ClippingRankSum=1.099;DP=648;ExcessHet=3.0103;FS=0.524;MLEAC=1;MLEAF=0.500;MQ=59.53;MQRankSum=-0.615;QD=18.97;ReadPosRankSum=0.464;SOR=0.771	GT:AD:DP:GQ:PL	0/1:336,298:634:99:12056,0,13631
chr1	315282	.	T	C	13269.77	.	AC=1;AF=0.500;AN=2;BaseQRankSum=-0.910;ClippingRankSum=-0.933;DP=692;ExcessHet=3.0103;FS=0.000;MLEAC=1;MLEAF=0.500;MQ=59.86;MQRankSum=-2.960;QD=19.54;ReadPosRankSum=-1.388;SOR=0.728	GT:AD:DP:GQ:PL	0/1:350,329:679:99:13298,0,14373
chr1	315286	.	A	T	13086.77	.	AC=1;AF=0.500;AN=2;BaseQRankSum=1.460;ClippingRankSum=0.288;DP=695;ExcessHet=3.0103;FS=0.000;MLEAC=1;MLEAF=0.500;MQ=59.85;MQRankSum=0.138;QD=19.19;ReadPosRankSum=-1.412;SOR=0.675	GT:AD:DP:GQ:PL	0/1:352,330:682:99:13115,0,14010
chr1	315289	.	C	T	12904.77	.	AC=1;AF=0.500;AN=2;BaseQRankSum=0.557;ClippingRankSum=0.333;DP=696;ExcessHet=3.0103;FS=0.000;MLEAC=1;MLEAF=0.500;MQ=59.85;MQRankSum=-0.548;QD=18.89;ReadPosRankSum=-1.171;SOR=0.704	GT:AD:DP:GQ:PL	0/1:354,329:683:99:12933,0,14158
chr1	315294	.	A	G	12573.77	.	AC=1;AF=0.500;AN=2;BaseQRankSum=2.516;ClippingRankSum=1.844;DP=688;ExcessHet=3.0103;FS=0.000;MLEAC=1;MLEAF=0.500;MQ=59.85;MQRankSum=2.777;QD=18.63;ReadPosRankSum=-0.103;SOR=0.682	GT:AD:DP:GQ:PL	0/1:357,318:675:99:12602,0,14019
chr1	315375	.	A	G	11405.77	.	AC=1;AF=0.500;AN=2;BaseQRankSum=1.387;ClippingRankSum=-0.835;DP=660;ExcessHet=3.0103;FS=2.470;MLEAC=1;MLEAF=0.500;MQ=60.00;MQRankSum=-0.230;QD=17.79;ReadPosRankSum=0.889;SOR=0.519	GT:AD:DP:GQ:PL	0/1:285,356:641:99:11434,0,8608
chr1	315411	.	T	C	10222.77	.	AC=1;AF=0.500;AN=2;BaseQRankSum=1.857;ClippingRankSum=-0.519;DP=650;ExcessHet=3.0103;FS=1.760;MLEAC=1;MLEAF=0.500;MQ=60.00;MQRankSum=-1.474;QD=16.15;ReadPosRankSum=0.970;SOR=0.679	GT:AD:DP:GQ:PL	0/1:361,272:633:99:10251,0,14116
chr1	315419	.	T	A	10026.77	.	AC=1;AF=0.500;AN=2;BaseQRankSum=-2.214;ClippingRankSum=-0.307;DP=635;ExcessHet=3.0103;FS=2.443;MLEAC=1;MLEAF=0.500;MQ=60.00;MQRankSum=0.275;QD=16.30;ReadPosRankSum=-0.183;SOR=0.809	GT:AD:DP:GQ:PL	0/1:343,272:615:99:10055,0,13763
chr1	315531	.	C	T	11656.77	.	AC=1;AF=0.500;AN=2;BaseQRankSum=-0.925;ClippingRankSum=0.823;DP=636;ExcessHet=3.0103;FS=5.948;MLEAC=1;MLEAF=0.500;MQ=60.00;MQRankSum=0.236;QD=18.89;ReadPosRankSum=0.266;SOR=0.414	GT:AD:DP:GQ:PL	0/1:317,300:617:99:11685,0,12493
chr1	315533	.	G	A	11944.77	.	AC=1;AF=0.500;AN=2;BaseQRankSum=-0.851;ClippingRankSum=0.028;DP=628;ExcessHet=3.0103;FS=4.084;MLEAC=1;MLEAF=0.500;MQ=60.00;MQRankSum=0.183;QD=19.61;ReadPosRankSum=0.153;SOR=0.446	GT:AD:DP:GQ:PL	0/1:311,298:609:99:11973,0,12556
chr1	315539	.	C	T	11820.77	.	AC=1;AF=0.500;AN=2;BaseQRankSum=-0.849;ClippingRankSum=1.342;DP=622;ExcessHet=3.0103;FS=4.051;MLEAC=1;MLEAF=0.500;MQ=60.00;MQRankSum=1.231;QD=19.57;ReadPosRankSum=0.325;SOR=0.466	GT:AD:DP:GQ:PL	0/1:306,298:604:99:11849,0,12192
chr1	315541	.	A	G	11583.77	.	AC=1;AF=0.500;AN=2;BaseQRankSum=-0.157;ClippingRankSum=2.345;DP=618;ExcessHet=3.0103;FS=3.220;MLEAC=1;MLEAF=0.500;MQ=60.00;MQRankSum=0.108;QD=19.31;ReadPosRankSum=0.147;SOR=0.493	GT:AD:DP:GQ:PL	0/1:302,298:600:99:11612,0,12000
chr1	315579	.	C	T	10896.77	.	AC=1;AF=0.500;AN=2;BaseQRankSum=-0.395;ClippingRankSum=0.697;DP=574;ExcessHet=3.0103;FS=0.000;MLEAC=1;MLEAF=0.500;MQ=59.45;MQRankSum=-1.400;QD=19.60;ReadPosRankSum=-0.922;SOR=0.692	GT:AD:DP:GQ:PL	0/1:269,287:556:99:10925,0,10358
chr1	315594	.	A	C	10203.77	.	AC=1;AF=0.500;AN=2;BaseQRankSum=3.640;ClippingRankSum=-0.492;DP=529;ExcessHet=3.0103;FS=0.000;MLEAC=1;MLEAF=0.500;MQ=59.08;MQRankSum=-1.084;QD=19.85;ReadPosRankSum=-1.162;SOR=0.710	GT:AD:DP:GQ:PL	0/1:258,256:514:99:10232,0,10451
chr1	315604	.	A	ATTAC	10477.73	.	AC=1;AF=0.500;AN=2;BaseQRankSum=1.196;ClippingRankSum=-0.179;DP=531;ExcessHet=3.0103;FS=0.000;MLEAC=1;MLEAF=0.500;MQ=59.06;MQRankSum=-3.870;QD=20.27;ReadPosRankSum=-1.936;SOR=0.675	GT:AD:DP:GQ:PL	0/1:263,254:517:99:10515,0,10650
chr1	315614	.	C	A	9926.77	.	AC=1;AF=0.500;AN=2;BaseQRankSum=3.426;ClippingRankSum=0.022;DP=519;ExcessHet=3.0103;FS=0.000;MLEAC=1;MLEAF=0.500;MQ=59.07;MQRankSum=-1.183;QD=19.58;ReadPosRankSum=-0.926;SOR=0.708	GT:AD:DP:GQ:PL	0/1:265,242:507:99:9955,0,10900
chr1	315624	.	TTACACCCTATTCTC	T	10114.73	.	AC=1;AF=0.500;AN=2;BaseQRankSum=6.161;ClippingRankSum=0.390;DP=564;ExcessHet=3.0103;FS=0.523;MLEAC=1;MLEAF=0.500;MQ=59.15;MQRankSum=-1.848;QD=18.32;ReadPosRankSum=-2.129;SOR=0.624	GT:AD:DP:GQ:PL	0/1:300,252:552:99:10152,0,12222
chr1	315643	.	ATCT	A	10678.73	.	AC=1;AF=0.500;AN=2;BaseQRankSum=4.879;ClippingRankSum=-1.349;DP=534;ExcessHet=3.0103;FS=0.522;MLEAC=1;MLEAF=0.500;MQ=59.10;MQRankSum=2.316;QD=20.54;ReadPosRankSum=-1.702;SOR=0.628	GT:AD:DP:GQ:PL	0/1:268,252:520:99:10716,0,10761
chr1	315646	.	T	TAA	10277.73	.	AC=1;AF=0.500;AN=2;BaseQRankSum=3.279;ClippingRankSum=-1.768;DP=525;ExcessHet=3.0103;FS=0.000;MLEAC=1;MLEAF=0.500;MQ=59.08;MQRankSum=-0.681;QD=20.11;ReadPosRankSum=-0.541;SOR=0.632	GT:AD:DP:GQ:PL	0/1:261,250:511:99:10315,0,10540
chr1	315651	.	A	T	10933.77	.	AC=1;AF=0.500;AN=2;BaseQRankSum=3.502;ClippingRankSum=-0.486;DP=526;ExcessHet=3.0103;FS=1.096;MLEAC=1;MLEAF=0.500;MQ=59.09;MQRankSum=-1.681;QD=21.44;ReadPosRankSum=-2.266;SOR=0.599	GT:AD:DP:GQ:PL	0/1:252,258:510:99:10962,0,10242
chr1	315664	.	A	G	11047.77	.	AC=1;AF=0.500;AN=2;BaseQRankSum=1.622;ClippingRankSum=-0.471;DP=544;ExcessHet=3.0103;FS=0.000;MLEAC=1;MLEAF=0.500;MQ=59.12;MQRankSum=0.013;QD=20.92;ReadPosRankSum=-3.120;SOR=0.700	GT:AD:DP:GQ:PL	0/1:259,269:528:99:11076,0,10401
chr1	315671	.	A	G	11296.77	.	AC=1;AF=0.500;AN=2;BaseQRankSum=1.916;ClippingRankSum=0.636;DP=547;ExcessHet=3.0103;FS=1.115;MLEAC=1;MLEAF=0.500;MQ=59.12;MQRankSum=0.983;QD=21.31;ReadPosRankSum=-5.045;SOR=0.584	GT:AD:DP:GQ:PL	0/1:261,269:530:99:11325,0,10425
chr1	315682	.	G	A	11405.77	.	AC=1;AF=0.500;AN=2;BaseQRankSum=0.209;ClippingRankSum=-1.843;DP=577;ExcessHet=3.0103;FS=1.751;MLEAC=1;MLEAF=0.500;MQ=59.16;MQRankSum=-0.559;QD=20.51;ReadPosRankSum=-5.288;SOR=0.578	GT:AD:DP:GQ:PL	0/1:266,290:556:99:11434,0,10741
chr1	315684	.	A	C	11346.77	.	AC=1;AF=0.500;AN=2;BaseQRankSum=1.470;ClippingRankSum=1.239;DP=576;ExcessHet=3.0103;FS=1.104;MLEAC=1;MLEAF=0.500;MQ=59.21;MQRankSum=-0.116;QD=20.44;ReadPosRankSum=-5.041;SOR=0.614	GT:AD:DP:GQ:PL	0/1:266,289:555:99:11375,0,10411
chr1	315727	.	C	A	11692.77	.	AC=1;AF=0.500;AN=2;BaseQRankSum=0.859;ClippingRankSum=-0.510;DP=576;ExcessHet=3.0103;FS=0.521;MLEAC=1;MLEAF=0.500;MQ=59.99;MQRankSum=-1.822;QD=21.14;ReadPosRankSum=-4.211;SOR=0.730	GT:AD:DP:GQ:PL	0/1:269,284:553:99:11721,0,10264
chr1	315728	.	T	TTGACATTATG	11680.73	.	AC=1;AF=0.500;AN=2;BaseQRankSum=-0.072;ClippingRankSum=0.212;DP=575;ExcessHet=3.0103;FS=0.518;MLEAC=1;MLEAF=0.500;MQ=59.99;MQRankSum=1.462;QD=21.16;ReadPosRankSum=-4.516;SOR=0.708	GT:AD:DP:GQ:PL	0/1:269,283:552:99:11718,0,10306
chr1	315739	.	G	A	10925.77	.	AC=1;AF=0.500;AN=2;BaseQRankSum=-1.072;ClippingRankSum=0.049;DP=568;ExcessHet=3.0103;FS=1.729;MLEAC=1;MLEAF=0.500;MQ=59.98;MQRankSum=1.335;QD=20.20;ReadPosRankSum=-5.498;SOR=0.596	GT:AD:DP:GQ:PL	0/1:259,282:541:99:10954,0,10003
chr1	315743	.	A	C	11112.77	.	AC=1;AF=0.500;AN=2;BaseQRankSum=1.529;ClippingRankSum=-0.888;DP=559;ExcessHet=3.0103;FS=1.092;MLEAC=1;MLEAF=0.500;MQ=59.98;MQRankSum=-0.544;QD=20.77;ReadPosRankSum=-5.036;SOR=0.610	GT:AD:DP:GQ:PL	0/1:259,276:535:99:11141,0,10269
chr1	315747	.	C	A	11096.77	.	AC=1;AF=0.500;AN=2;BaseQRankSum=0.301;ClippingRankSum=0.038;DP=579;ExcessHet=3.0103;FS=1.097;MLEAC=1;MLEAF=0.500;MQ=59.98;MQRankSum=-0.064;QD=19.99;ReadPosRankSum=-5.160;SOR=0.608	GT:AD:DP:GQ:PL	0/1:263,292:555:99:11125,0,10190
chr1	315781	.	C	T	9449.77	.	AC=1;AF=0.500;AN=2;BaseQRankSum=0.775;ClippingRankSum=-0.217;DP=569;ExcessHet=3.0103;FS=2.465;MLEAC=1;MLEAF=0.500;MQ=59.93;MQRankSum=-1.084;QD=17.24;ReadPosRankSum=-2.118;SOR=0.923	GT:AD:DP:GQ:PL	0/1:291,257:548:99:9478,0,9541
chr1	315790	.	GAGATTGT	G	8887.73	.	AC=1;AF=0.500;AN=2;BaseQRankSum=1.016;ClippingRankSum=-0.237;DP=568;ExcessHet=3.0103;FS=5.974;MLEAC=1;MLEAF=0.500;MQ=59.93;MQRankSum=-0.475;QD=16.52;ReadPosRankSum=-2.275;SOR=1.082	GT:AD:DP:GQ:PL	0/1:303,235:538:99:8925,0,12150
chr1	315815	.	C	T	9624.77	.	AC=1;AF=0.500;AN=2;BaseQRankSum=2.882;ClippingRankSum=-1.057;DP=552;ExcessHet=3.0103;FS=1.744;MLEAC=1;MLEAF=0.500;MQ=59.92;MQRankSum=-0.870;QD=17.99;ReadPosRankSum=-1.211;SOR=0.865	GT:AD:DP:GQ:PL	0/1:295,240:535:99:9653,0,12165
chr1	315823	.	C	A	8644.77	.	AC=1;AF=0.500;AN=2;BaseQRankSum=6.074;ClippingRankSum=1.086;DP=540;ExcessHet=3.0103;FS=0.000;MLEAC=1;MLEAF=0.500;MQ=59.92;MQRankSum=0.763;QD=16.56;ReadPosRankSum=-0.524;SOR=0.696	GT:AD:DP:GQ:PL	0/1:301,221:522:99:8673,0,12453
chr1	315824	.	ATG	A	8970.73	.	AC=1;AF=0.500;AN=2;BaseQRankSum=6.291;ClippingRankSum=-1.030;DP=543;ExcessHet=3.0103;FS=0.000;MLEAC=1;MLEAF=0.500;MQ=59.92;MQRankSum=-0.284;QD=17.12;ReadPosRankSum=-0.645;SOR=0.711	GT:AD:DP:GQ:PL	0/1:304,220:524:99:9008,0,12474
chr1	315827	.	A	AATTT	8745.73	.	AC=1;AF=0.500;AN=2;BaseQRankSum=4.046;ClippingRankSum=-2.781;DP=541;ExcessHet=3.0103;FS=0.521;MLEAC=1;MLEAF=0.500;MQ=59.92;MQRankSum=0.231;QD=16.72;ReadPosRankSum=-0.396;SOR=0.723	GT:AD:DP:GQ:PL	0/1:299,224:523:99:8783,0,12114
chr1	315863	.	G	A	8948.77	.	AC=1;AF=0.500;AN=2;BaseQRankSum=-2.185;ClippingRankSum=-1.729;DP=507;ExcessHet=3.0103;FS=2.450;MLEAC=1;MLEAF=0.500;MQ=59.97;MQRankSum=-0.002;QD=18.30;ReadPosRankSum=-1.507;SOR=0.599	GT:AD:DP:GQ:PL	0/1:261,228:489:99:8977,0,10381
chr1	315865	.	TA	T	9134.73	.	AC=1;AF=0.500;AN=2;BaseQRankSum=1.514;ClippingRankSum=0.301;DP=514;ExcessHet=3.0103;FS=3.192;MLEAC=1;MLEAF=0.500;MQ=59.97;MQRankSum=-0.540;QD=18.42;ReadPosRankSum=-1.388;SOR=0.604	GT:AD:DP:GQ:PL	0/1:266,230:496:99:9172,0,10576
chr1	315869	.	CT	C	9129.73	.	AC=1;AF=0.500;AN=2;BaseQRankSum=1.602;ClippingRankSum=-0.904;DP=512;ExcessHet=3.0103;FS=4.057;MLEAC=1;MLEAF=0.500;MQ=59.97;MQRankSum=0.452;QD=18.52;ReadPosRankSum=-1.539;SOR=0.659	GT:AD:DP:GQ:PL	0/1:261,232:493:99:9167,0,10530
chr1	315874	.	G	A	9014.77	.	AC=1;AF=0.500;AN=2;BaseQRankSum=0.279;ClippingRankSum=-0.830;DP=504;ExcessHet=3.0103;FS=4.054;MLEAC=1;MLEAF=0.500;MQ=59.97;MQRankSum=-0.046;QD=18.55;ReadPosRankSum=-0.388;SOR=0.730	GT:AD:DP:GQ:PL	0/1:256,230:486:99:9043,0,10783
chr1	315876	.	T	C	8974.77	.	AC=1;AF=0.500;AN=2;BaseQRankSum=1.945;ClippingRankSum=-0.785;DP=515;ExcessHet=3.0103;FS=4.911;MLEAC=1;MLEAF=0.500;MQ=59.97;MQRankSum=-0.990;QD=18.09;ReadPosRankSum=0.568;SOR=0.766	GT:AD:DP:GQ:PL	0/1:266,230:496:99:9003,0,10485
chr1	315877	.	G	T	8848.77	.	AC=1;AF=0.500;AN=2;BaseQRankSum=0.877;ClippingRankSum=1.623;DP=508;ExcessHet=3.0103;FS=4.939;MLEAC=1;MLEAF=0.500;MQ=60.00;MQRankSum=0.048;QD=18.06;ReadPosRankSum=0.227;SOR=0.805	GT:AD:DP:GQ:PL	0/1:261,229:490:99:8877,0,10494
chr1	315939	.	T	C	8566.77	.	AC=1;AF=0.500;AN=2;BaseQRankSum=1.197;ClippingRankSum=-0.676;DP=473;ExcessHet=3.0103;FS=4.955;MLEAC=1;MLEAF=0.500;MQ=59.96;MQRankSum=0.262;QD=18.75;ReadPosRankSum=2.520;SOR=0.768	GT:AD:DP:GQ:PL	0/1:235,222:457:99:8595,0,15495
chr1	315948	.	G	T	8444.77	.	AC=1;AF=0.500;AN=2;BaseQRankSum=-0.942;ClippingRankSum=-1.337;DP=486;ExcessHet=3.0103;FS=3.216;MLEAC=1;MLEAF=0.500;MQ=60.00;MQRankSum=1.643;QD=18.01;ReadPosRankSum=2.889;SOR=0.706	GT:AD:DP:GQ:PL	0/1:247,222:469:99:8473,0,15774
chr1	316111	.	T	C	10510.77	.	AC=1;AF=0.500;AN=2;BaseQRankSum=2.254;ClippingRankSum=1.880;DP=565;ExcessHet=3.0103;FS=0.000;MLEAC=1;MLEAF=0.500;MQ=59.84;MQRankSum=-1.717;QD=19.29;ReadPosRankSum=1.252;SOR=0.686	GT:AD:DP:GQ:PL	0/1:274,271:545:99:10539,0,10907
chr1	316115	.	T	G	10602.77	.	AC=1;AF=0.500;AN=2;BaseQRankSum=3.633;ClippingRankSum=-0.968;DP=575;ExcessHet=3.0103;FS=0.000;MLEAC=1;MLEAF=0.500;MQ=59.85;MQRankSum=0.658;QD=19.10;ReadPosRankSum=1.489;SOR=0.716	GT:AD:DP:GQ:PL	0/1:283,272:555:99:10631,0,10992
chr1	316148	.	TACTTCTCCCC	T	7183.73	.	AC=1;AF=0.500;AN=2;BaseQRankSum=2.054;ClippingRankSum=-0.385;DP=565;ExcessHet=3.0103;FS=1.103;MLEAC=1;MLEAF=0.500;MQ=59.05;MQRankSum=0.728;QD=14.51;ReadPosRankSum=0.417;SOR=0.604	GT:AD:DP:GQ:PL	0/1:265,230:495:99:7221,0,10143
chr1	316218	.	T	TCATCCTC	10533.73	.	AC=1;AF=0.500;AN=2;BaseQRankSum=-0.293;ClippingRankSum=0.763;DP=596;ExcessHet=3.0103;FS=2.428;MLEAC=1;MLEAF=0.500;MQ=59.19;MQRankSum=1.214;QD=19.01;ReadPosRankSum=-1.096;SOR=0.610	GT:AD:DP:GQ:PL	0/1:281,273:554:99:10571,0,10136
chr1	316244	.	A	T	7818.77	.	AC=1;AF=0.500;AN=2;BaseQRankSum=-1.745;ClippingRankSum=-0.150;DP=561;ExcessHet=3.0103;FS=0.520;MLEAC=1;MLEAF=0.500;MQ=59.92;MQRankSum=-0.564;QD=14.45;ReadPosRankSum=-2.570;SOR=0.737	GT:AD:DP:GQ:PL	0/1:274,267:541:99:7847,0,8563
chr1	317517	.	CCT	C	9083.73	.	AC=1;AF=0.500;AN=2;BaseQRankSum=-0.809;ClippingRankSum=-1.619;DP=546;ExcessHet=3.0103;FS=0.000;MLEAC=1;MLEAF=0.500;MQ=59.04;MQRankSum=1.043;QD=17.71;ReadPosRankSum=-0.670;SOR=0.712	GT:AD:DP:GQ:PL	0/1:277,236:513:99:9121,0,10889
chr1	317524	.	TTTCTCTCTTC	T	9061.73	.	AC=1;AF=0.500;AN=2;BaseQRankSum=0.876;ClippingRankSum=-2.442;DP=566;ExcessHet=3.0103;FS=1.775;MLEAC=1;MLEAF=0.500;MQ=59.08;MQRankSum=-1.797;QD=16.84;ReadPosRankSum=0.098;SOR=0.860	GT:AD:DP:GQ:PL	0/1:307,231:538:99:9099,0,12750
chr1	317551	.	T	C	8465.77	.	AC=1;AF=0.500;AN=2;BaseQRankSum=0.182;ClippingRankSum=-0.043;DP=521;ExcessHet=3.0103;FS=1.106;MLEAC=1;MLEAF=0.500;MQ=59.40;MQRankSum=-3.060;QD=17.03;ReadPosRankSum=-1.278;SOR=0.788	GT:AD:DP:GQ:PL	0/1:264,233:497:99:8494,0,10282
chr1	317759	.	T	C	7520.77	.	AC=1;AF=0.500;AN=2;BaseQRankSum=1.385;ClippingRankSum=0.196;DP=443;ExcessHet=3.0103;FS=0.000;MLEAC=1;MLEAF=0.500;MQ=60.00;MQRankSum=-0.004;QD=17.78;ReadPosRankSum=1.318;SOR=0.686	GT:AD:DP:GQ:PL	0/1:226,197:423:99:7549,0,13508
chr1	317768	.	A	G	7693.77	.	AC=1;AF=0.500;AN=2;BaseQRankSum=2.007;ClippingRankSum=-0.731;DP=433;ExcessHet=3.0103;FS=1.733;MLEAC=1;MLEAF=0.500;MQ=60.00;MQRankSum=1.333;QD=18.58;ReadPosRankSum=2.486;SOR=0.691	GT:AD:DP:GQ:PL	0/1:220,194:414:99:7722,0,13858
chr1	317774	.	A	G	8224.77	.	AC=1;AF=0.500;AN=2;BaseQRankSum=2.400;ClippingRankSum=-1.815;DP=440;ExcessHet=3.0103;FS=4.027;MLEAC=1;MLEAF=0.500;MQ=60.00;MQRankSum=-1.202;QD=19.54;ReadPosRankSum=2.067;SOR=0.765	GT:AD:DP:GQ:PL	0/1:220,201:421:99:8253,0,13434
chr1	317786	.	A	G	8211.77	.	AC=1;AF=0.500;AN=2;BaseQRankSum=2.837;ClippingRankSum=-0.406;DP=431;ExcessHet=3.0103;FS=6.921;MLEAC=1;MLEAF=0.500;MQ=60.00;MQRankSum=0.365;QD=19.93;ReadPosRankSum=1.757;SOR=0.959	GT:AD:DP:GQ:PL	0/1:212,200:412:99:8240,0,11916
chr1	317792	.	A	G	7889.77	.	AC=1;AF=0.500;AN=2;BaseQRankSum=1.199;ClippingRankSum=-0.668;DP=427;ExcessHet=3.0103;FS=6.987;MLEAC=1;MLEAF=0.500;MQ=60.00;MQRankSum=0.628;QD=19.24;ReadPosRankSum=1.324;SOR=0.942	GT:AD:DP:GQ:PL	0/1:205,205:410:99:7918,0,10802
chr1	318077	.	T	C	7773.77	.	AC=1;AF=0.500;AN=2;BaseQRankSum=0.646;ClippingRankSum=-0.560;DP=557;ExcessHet=3.0103;FS=0.000;MLEAC=1;MLEAF=0.500;MQ=60.00;MQRankSum=-0.506;QD=14.45;ReadPosRankSum=-0.441;SOR=0.720	GT:AD:DP:GQ:PL	0/1:278,260:538:99:7802,0,8344
chr1	318204	.	A	G	6709.77	.	AC=1;AF=0.500;AN=2;BaseQRankSum=1.218;ClippingRankSum=-0.007;DP=458;ExcessHet=3.0103;FS=0.518;MLEAC=1;MLEAF=0.500;MQ=59.90;MQRankSum=1.087;QD=14.94;ReadPosRankSum=-0.040;SOR=0.636	GT:AD:DP:GQ:PL	0/1:237,212:449:99:6738,0,7481
chr1	318332	.	AAG	A	6493.73	.	AC=1;AF=0.500;AN=2;BaseQRankSum=2.601;ClippingRankSum=0.141;DP=396;ExcessHet=3.0103;FS=2.209;MLEAC=1;MLEAF=0.500;MQ=59.94;MQRankSum=-1.549;QD=17.60;ReadPosRankSum=-0.375;SOR=0.572	GT:AD:DP:GQ:PL	0/1:199,170:369:99:6531,0,10239
chr1	318336	.	TATCTACTCCACTGAAAAGCCGGTG	T	6591.73	.	AC=1;AF=0.500;AN=2;BaseQRankSum=4.464;ClippingRankSum=-1.118;DP=443;ExcessHet=3.0103;FS=0.000;MLEAC=1;MLEAF=0.500;MQ=59.93;MQRankSum=0.326;QD=15.81;ReadPosRankSum=0.286;SOR=0.704	GT:AD:DP:GQ:PL	0/1:240,177:417:99:6629,0,13886
chr1	318370	.	C	T	6627.77	.	AC=1;AF=0.500;AN=2;BaseQRankSum=2.664;ClippingRankSum=0.339;DP=368;ExcessHet=3.0103;FS=8.767;MLEAC=1;MLEAF=0.500;MQ=59.91;MQRankSum=-0.446;QD=19.05;ReadPosRankSum=-0.424;SOR=0.743	GT:AD:DP:GQ:PL	0/1:182,166:348:99:6656,0,11727
chr1	318385	.	A	C	7017.77	.	AC=1;AF=0.500;AN=2;BaseQRankSum=1.788;ClippingRankSum=0.651;DP=398;ExcessHet=3.0103;FS=8.297;MLEAC=1;MLEAF=0.500;MQ=59.92;MQRankSum=0.753;QD=18.66;ReadPosRankSum=-1.635;SOR=0.571	GT:AD:DP:GQ:PL	0/1:202,174:376:99:7046,0,12701
chr1	318394	.	G	T	6819.77	.	AC=1;AF=0.500;AN=2;BaseQRankSum=2.391;ClippingRankSum=-0.373;DP=401;ExcessHet=3.0103;FS=7.456;MLEAC=1;MLEAF=0.500;MQ=59.92;MQRankSum=0.333;QD=17.95;ReadPosRankSum=-2.934;SOR=0.442	GT:AD:DP:GQ:PL	0/1:203,177:380:99:6848,0,12549
chr1	318405	.	A	G	7073.77	.	AC=1;AF=0.500;AN=2;BaseQRankSum=0.689;ClippingRankSum=-0.849;DP=397;ExcessHet=3.0103;FS=9.267;MLEAC=1;MLEAF=0.500;MQ=59.92;MQRankSum=-1.313;QD=18.96;ReadPosRankSum=-1.576;SOR=0.415	GT:AD:DP:GQ:PL	0/1:197,176:373:99:7102,0,12025
chr1	318412	.	C	T	7117.77	.	AC=1;AF=0.500;AN=2;BaseQRankSum=2.132;ClippingRankSum=-0.305;DP=406;ExcessHet=3.0103;FS=5.148;MLEAC=1;MLEAF=0.500;MQ=59.92;MQRankSum=-0.096;QD=18.68;ReadPosRankSum=-1.542;SOR=0.502	GT:AD:DP:GQ:PL	0/1:194,187:381:99:7146,0,11116
chr1	318997	.	ATGGTG	A	8211.73	.	AC=1;AF=0.500;AN=2;BaseQRankSum=2.783;ClippingRankSum=-2.365;DP=480;ExcessHet=3.0103;FS=0.000;MLEAC=1;MLEAF=0.500;MQ=60.00;MQRankSum=-0.099;QD=20.13;ReadPosRankSum=-0.187;SOR=0.722	GT:AD:DP:GQ:PL	0/1:199,209:408:99:8249,0,7792
chr1	319016	.	C	A	9268.77	.	AC=1;AF=0.500;AN=2;BaseQRankSum=2.287;ClippingRankSum=-1.213;DP=468;ExcessHet=3.0103;FS=0.522;MLEAC=1;MLEAF=0.500;MQ=60.00;MQRankSum=0.878;QD=20.37;ReadPosRankSum=-0.248;SOR=0.748	GT:AD:DP:GQ:PL	0/1:213,242:455:99:9297,0,8121
chr1	319086	.	C	T	9066.77	.	AC=1;AF=0.500;AN=2;BaseQRankSum=1.625;ClippingRankSum=-0.946;DP=469;ExcessHet=3.0103;FS=2.449;MLEAC=1;MLEAF=0.500;MQ=60.00;MQRankSum=0.786;QD=20.06;ReadPosRankSum=3.380;SOR=0.896	GT:AD:DP:GQ:PL	0/1:217,235:452:99:9095,0,8454
chr1	319093	.	G	A	9167.77	.	AC=1;AF=0.500;AN=2;BaseQRankSum=-3.927;ClippingRankSum=-1.222;DP=470;ExcessHet=3.0103;FS=2.426;MLEAC=1;MLEAF=0.500;MQ=60.00;MQRankSum=0.360;QD=20.10;ReadPosRankSum=1.551;SOR=0.887	GT:AD:DP:GQ:PL	0/1:217,239:456:99:9196,0,8376
chr1	319169	.	C	T	8919.77	.	AC=1;AF=0.500;AN=2;BaseQRankSum=-2.168;ClippingRankSum=0.169;DP=499;ExcessHet=3.0103;FS=3.201;MLEAC=1;MLEAF=0.500;MQ=60.00;MQRankSum=-0.813;QD=18.82;ReadPosRankSum=-1.194;SOR=0.492	GT:AD:DP:GQ:PL	0/1:243,231:474:99:8948,0,9504
chr1	319171	.	A	G	8919.77	.	AC=1;AF=0.500;AN=2;BaseQRankSum=0.376;ClippingRankSum=1.107;DP=501;ExcessHet=3.0103;FS=3.230;MLEAC=1;MLEAF=0.500;MQ=60.00;MQRankSum=1.370;QD=18.82;ReadPosRankSum=-0.903;SOR=0.481	GT:AD:DP:GQ:PL	0/1:245,229:474:99:8948,0,9504
chr1	319202	.	G	T	8641.77	.	AC=1;AF=0.500;AN=2;BaseQRankSum=0.412;ClippingRankSum=-0.878;DP=523;ExcessHet=3.0103;FS=8.141;MLEAC=1;MLEAF=0.500;MQ=59.99;MQRankSum=1.027;QD=17.32;ReadPosRankSum=1.045;SOR=1.063	GT:AD:DP:GQ:PL	0/1:271,228:499:99:8670,0,10636
chr1	319203	.	C	T	8641.77	.	AC=1;AF=0.500;AN=2;BaseQRankSum=1.816;ClippingRankSum=-0.750;DP=516;ExcessHet=3.0103;FS=8.174;MLEAC=1;MLEAF=0.500;MQ=59.99;MQRankSum=-0.703;QD=17.56;ReadPosRankSum=1.521;SOR=1.090	GT:AD:DP:GQ:PL	0/1:270,222:492:99:8670,0,10636
chr1	319258	.	G	A	7352.77	.	AC=1;AF=0.500;AN=2;BaseQRankSum=0.652;ClippingRankSum=0.770;DP=453;ExcessHet=3.0103;FS=1.159;MLEAC=1;MLEAF=0.500;MQ=59.99;MQRankSum=0.233;QD=17.14;ReadPosRankSum=0.383;SOR=0.781	GT:AD:DP:GQ:PL	0/1:233,196:429:99:7381,0,9001
chr1	319266	.	G	A	7318.77	.	AC=1;AF=0.500;AN=2;BaseQRankSum=-1.413;ClippingRankSum=-0.381;DP=442;ExcessHet=3.0103;FS=1.163;MLEAC=1;MLEAF=0.500;MQ=59.99;MQRankSum=0.898;QD=17.55;ReadPosRankSum=0.154;SOR=0.600	GT:AD:DP:GQ:PL	0/1:224,193:417:99:7347,0,8839
chr1	319296	.	T	C	6783.77	.	AC=1;AF=0.500;AN=2;BaseQRankSum=0.668;ClippingRankSum=-0.375;DP=416;ExcessHet=3.0103;FS=3.887;MLEAC=1;MLEAF=0.500;MQ=59.94;MQRankSum=-1.176;QD=17.35;ReadPosRankSum=-0.176;SOR=0.899	GT:AD:DP:GQ:PL	0/1:182,209:391:99:6812,0,5612
chr1	319522	.	C	T	7688.77	.	AC=1;AF=0.500;AN=2;BaseQRankSum=1.776;ClippingRankSum=1.020;DP=422;ExcessHet=3.0103;FS=2.443;MLEAC=1;MLEAF=0.500;MQ=60.00;MQRankSum=1.798;QD=18.75;ReadPosRankSum=1.771;SOR=0.615	GT:AD:DP:GQ:PL	0/1:210,200:410:99:7717,0,9692
chr1	319528	.	A	G	7872.77	.	AC=1;AF=0.500;AN=2;BaseQRankSum=1.447;ClippingRankSum=0.092;DP=429;ExcessHet=3.0103;FS=1.092;MLEAC=1;MLEAF=0.500;MQ=60.00;MQRankSum=0.171;QD=18.92;ReadPosRankSum=2.821;SOR=0.615	GT:AD:DP:GQ:PL	0/1:220,196:416:99:7901,0,10891
chr1	319532	.	A	G	8005.77	.	AC=1;AF=0.500;AN=2;BaseQRankSum=0.886;ClippingRankSum=0.262;DP=435;ExcessHet=3.0103;FS=0.000;MLEAC=1;MLEAF=0.500;MQ=60.00;MQRankSum=-0.783;QD=19.06;ReadPosRankSum=2.558;SOR=0.651	GT:AD:DP:GQ:PL	0/1:220,200:420:99:8034,0,11093
chr1	319541	.	A	C	8009.77	.	AC=1;AF=0.500;AN=2;BaseQRankSum=0.689;ClippingRankSum=-0.344;DP=438;ExcessHet=3.0103;FS=1.745;MLEAC=1;MLEAF=0.500;MQ=60.00;MQRankSum=-0.022;QD=18.89;ReadPosRankSum=0.550;SOR=0.554	GT:AD:DP:GQ:PL	0/1:212,212:424:99:8038,0,11064
chr1	319551	.	A	G	8359.77	.	AC=1;AF=0.500;AN=2;BaseQRankSum=0.700;ClippingRankSum=0.793;DP=450;ExcessHet=3.0103;FS=1.746;MLEAC=1;MLEAF=0.500;MQ=60.00;MQRankSum=-0.578;QD=19.17;ReadPosRankSum=0.804;SOR=0.560	GT:AD:DP:GQ:PL	0/1:220,216:436:99:8388,0,6656
chr1	320163	.	T	A	9465.77	.	AC=1;AF=0.500;AN=2;BaseQRankSum=-0.013;ClippingRankSum=0.820;DP=506;ExcessHet=3.0103;FS=1.745;MLEAC=1;MLEAF=0.500;MQ=60.00;MQRankSum=0.360;QD=19.44;ReadPosRankSum=-0.569;SOR=0.860	GT:AD:DP:GQ:PL	0/1:243,244:487:99:9494,0,9503
chr1	320164	.	G	A	9465.77	.	AC=1;AF=0.500;AN=2;BaseQRankSum=-2.230;ClippingRankSum=0.440;DP=506;ExcessHet=3.0103;FS=2.453;MLEAC=1;MLEAF=0.500;MQ=60.00;MQRankSum=-0.915;QD=19.44;ReadPosRankSum=-0.362;SOR=0.881	GT:AD:DP:GQ:PL	0/1:244,243:487:99:9494,0,9503
chr1	321070	.	C	A	7952.77	.	AC=1;AF=0.500;AN=2;BaseQRankSum=0.288;ClippingRankSum=-0.760;DP=513;ExcessHet=3.0103;FS=0.000;MLEAC=1;MLEAF=0.500;MQ=60.00;MQRankSum=0.372;QD=15.94;ReadPosRankSum=0.466;SOR=0.676	GT:AD:DP:GQ:PL	0/1:233,266:499:99:7981,0,6633
chr1	321984	.	T	TA	4426.73	.	AC=1;AF=0.500;AN=2;BaseQRankSum=0.660;ClippingRankSum=-1.277;DP=431;ExcessHet=3.0103;FS=0.000;MLEAC=1;MLEAF=0.500;MQ=60.00;MQRankSum=-2.144;QD=11.50;ReadPosRankSum=-0.625;SOR=0.685	GT:AD:DP:GQ:PL	0/1:206,179:385:99:4464,0,5224
chr1	323996	.	CT	C	6139.73	.	AC=1;AF=0.500;AN=2;BaseQRankSum=-1.693;ClippingRankSum=0.293;DP=516;ExcessHet=3.0103;FS=3.298;MLEAC=1;MLEAF=0.500;MQ=60.00;MQRankSum=-0.211;QD=13.41;ReadPosRankSum=-1.211;SOR=0.960	GT:AD:DP:GQ:PL	0/1:225,233:458:99:6177,0,5934
chr1	324072	.	TC	T	6936.73	.	AC=1;AF=0.500;AN=2;BaseQRankSum=1.435;ClippingRankSum=-1.723;DP=410;ExcessHet=3.0103;FS=5.889;MLEAC=1;MLEAF=0.500;MQ=59.31;MQRankSum=0.204;QD=17.79;ReadPosRankSum=-1.669;SOR=0.481	GT:AD:DP:GQ:PL	0/1:198,192:390:99:6974,0,7519
chr1	324074	.	TTATATTTCGGCGTATTC	T	6874.73	.	AC=1;AF=0.500;AN=2;BaseQRankSum=2.199;ClippingRankSum=-0.282;DP=429;ExcessHet=3.0103;FS=1.774;MLEAC=1;MLEAF=0.500;MQ=59.34;MQRankSum=-0.844;QD=16.69;ReadPosRankSum=-0.923;SOR=0.552	GT:AD:DP:GQ:PL	0/1:220,192:412:99:6912,0,8218
chr1	324561	.	T	C	8791.77	.	AC=1;AF=0.500;AN=2;BaseQRankSum=-0.683;ClippingRankSum=1.043;DP=505;ExcessHet=3.0103;FS=1.095;MLEAC=1;MLEAF=0.500;MQ=60.00;MQRankSum=-2.429;QD=17.91;ReadPosRankSum=-0.644;SOR=0.694	GT:AD:DP:GQ:PL	0/1:260,231:491:99:8820,0,10234
chr1	324567	.	T	A	8942.77	.	AC=1;AF=0.500;AN=2;BaseQRankSum=-0.970;ClippingRankSum=-0.747;DP=509;ExcessHet=3.0103;FS=2.452;MLEAC=1;MLEAF=0.500;MQ=60.00;MQRankSum=-0.564;QD=18.14;ReadPosRankSum=-0.789;SOR=0.823	GT:AD:DP:GQ:PL	0/1:260,233:493:99:8971,0,10114
chr1	324923	.	C	T	8420.77	.	AC=1;AF=0.500;AN=2;BaseQRankSum=0.946;ClippingRankSum=1.978;DP=616;ExcessHet=3.0103;FS=0.000;MLEAC=1;MLEAF=0.500;MQ=60.00;MQRankSum=2.360;QD=14.22;ReadPosRankSum=0.262;SOR=0.658	GT:AD:DP:GQ:PL	0/1:315,277:592:99:8449,0,9770
chr1	325002	.	A	G	11481.77	.	AC=1;AF=0.500;AN=2;BaseQRankSum=1.090;ClippingRankSum=-0.400;DP=663;ExcessHet=3.0103;FS=0.000;MLEAC=1;MLEAF=0.500;MQ=59.98;MQRankSum=2.110;QD=17.88;ReadPosRankSum=1.918;SOR=0.695	GT:AD:DP:GQ:PL	0/1:339,303:642:99:11510,0,13095
chr1	325009	.	T	A	11682.77	.	AC=1;AF=0.500;AN=2;BaseQRankSum=0.052;ClippingRankSum=0.252;DP=656;ExcessHet=3.0103;FS=0.000;MLEAC=1;MLEAF=0.500;MQ=59.98;MQRankSum=1.493;QD=18.37;ReadPosRankSum=0.699;SOR=0.665	GT:AD:DP:GQ:PL	0/1:329,307:636:99:11711,0,12992
chr1	325048	.	G	A	12353.77	.	AC=1;AF=0.500;AN=2;BaseQRankSum=-0.107;ClippingRankSum=0.303;DP=633;ExcessHet=3.0103;FS=0.521;MLEAC=1;MLEAF=0.500;MQ=59.96;MQRankSum=-0.840;QD=20.15;ReadPosRankSum=0.986;SOR=0.660	GT:AD:DP:GQ:PL	0/1:291,322:613:99:12382,0,10868
chr1	325060	.	T	C	12105.77	.	AC=1;AF=0.500;AN=2;BaseQRankSum=1.317;ClippingRankSum=0.649;DP=610;ExcessHet=3.0103;FS=0.000;MLEAC=1;MLEAF=0.500;MQ=59.98;MQRankSum=-0.288;QD=20.41;ReadPosRankSum=0.155;SOR=0.723	GT:AD:DP:GQ:PL	0/1:279,314:593:99:12134,0,10671
chr1	325540	.	A	G	7369.77	.	AC=1;AF=0.500;AN=2;BaseQRankSum=-2.533;ClippingRankSum=0.088;DP=425;ExcessHet=3.0103;FS=7.004;MLEAC=1;MLEAF=0.500;MQ=60.00;MQRankSum=0.596;QD=18.15;ReadPosRankSum=-0.894;SOR=1.161	GT:AD:DP:GQ:PL	0/1:212,194:406:99:7398,0,9185
chr1	325549	.	C	G	7395.77	.	AC=1;AF=0.500;AN=2;BaseQRankSum=-1.752;ClippingRankSum=0.770;DP=426;ExcessHet=3.0103;FS=6.921;MLEAC=1;MLEAF=0.500;MQ=60.00;MQRankSum=-0.105;QD=18.08;ReadPosRankSum=-0.419;SOR=0.968	GT:AD:DP:GQ:PL	0/1:211,198:409:99:7424,0,9100
chr1	325657	.	T	C	8709.77	.	AC=1;AF=0.500;AN=2;BaseQRankSum=-0.125;ClippingRankSum=-0.911;DP=427;ExcessHet=3.0103;FS=3.223;MLEAC=1;MLEAF=0.500;MQ=60.00;MQRankSum=-0.039;QD=21.24;ReadPosRankSum=0.977;SOR=0.487	GT:AD:DP:GQ:PL	0/1:185,225:410:99:8738,0,6900
chr1	325674	.	C	T	9332.77	.	AC=1;AF=0.500;AN=2;BaseQRankSum=-0.839;ClippingRankSum=2.078;DP=439;ExcessHet=3.0103;FS=4.082;MLEAC=1;MLEAF=0.500;MQ=60.00;MQRankSum=-0.761;QD=22.17;ReadPosRankSum=-0.245;SOR=0.463	GT:AD:DP:GQ:PL	0/1:194,227:421:99:9361,0,7674
chr1	325693	.	G	A	9338.77	.	AC=1;AF=0.500;AN=2;BaseQRankSum=0.307;ClippingRankSum=0.593;DP=461;ExcessHet=3.0103;FS=1.756;MLEAC=1;MLEAF=0.500;MQ=60.00;MQRankSum=0.145;QD=21.18;ReadPosRankSum=-1.995;SOR=0.537	GT:AD:DP:GQ:PL	0/1:196,245:441:99:9367,0,7184
chr1	326632	.	A	T	6961.77	.	AC=1;AF=0.500;AN=2;BaseQRankSum=-0.552;ClippingRankSum=0.778;DP=497;ExcessHet=3.0103;FS=0.000;MLEAC=1;MLEAF=0.500;MQ=58.95;MQRankSum=-0.564;QD=14.66;ReadPosRankSum=-0.052;SOR=0.656	GT:AD:DP:GQ:PL	0/1:254,221:475:99:6990,0,9730
chr1	326645	.	GAA	G	6030.73	.	AC=1;AF=0.500;AN=2;BaseQRankSum=0.923;ClippingRankSum=0.313;DP=495;ExcessHet=3.0103;FS=0.000;MLEAC=1;MLEAF=0.500;MQ=58.90;MQRankSum=-1.115;QD=13.52;ReadPosRankSum=1.519;SOR=0.666	GT:AD:DP:GQ:PL	0/1:257,189:446:99:6068,0,10319
chr1	326648	.	CACTCAAATGA	C	5855.73	.	AC=1;AF=0.500;AN=2;BaseQRankSum=0.916;ClippingRankSum=0.272;DP=511;ExcessHet=3.0103;FS=0.529;MLEAC=1;MLEAF=0.500;MQ=58.93;MQRankSum=-0.186;QD=12.70;ReadPosRankSum=1.349;SOR=0.633	GT:AD:DP:GQ:PL	0/1:272,189:461:99:5893,0,11150
chr1	326685	.	A	T	8585.77	.	AC=1;AF=0.500;AN=2;BaseQRankSum=3.148;ClippingRankSum=0.866;DP=481;ExcessHet=3.0103;FS=0.000;MLEAC=1;MLEAF=0.500;MQ=58.93;MQRankSum=-0.520;QD=18.35;ReadPosRankSum=-1.535;SOR=0.728	GT:AD:DP:GQ:PL	0/1:234,234:468:99:8614,0,9205
chr1	326712	.	T	C	9310.77	.	AC=1;AF=0.500;AN=2;BaseQRankSum=-0.528;ClippingRankSum=-1.439;DP=502;ExcessHet=3.0103;FS=2.447;MLEAC=1;MLEAF=0.500;MQ=59.38;MQRankSum=1.191;QD=19.12;ReadPosRankSum=-1.043;SOR=0.911	GT:AD:DP:GQ:PL	0/1:236,251:487:99:9339,0,9440
chr1	326727	.	G	T	9074.77	.	AC=1;AF=0.500;AN=2;BaseQRankSum=2.036;ClippingRankSum=-0.331;DP=477;ExcessHet=3.0103;FS=2.427;MLEAC=1;MLEAF=0.500;MQ=59.91;MQRankSum=0.853;QD=19.52;ReadPosRankSum=-0.624;SOR=0.892	GT:AD:DP:GQ:PL	0/1:234,231:465:99:9103,0,9478
chr1	326747	.	C	T	9337.77	.	AC=1;AF=0.500;AN=2;BaseQRankSum=1.477;ClippingRankSum=1.166;DP=486;ExcessHet=3.0103;FS=0.521;MLEAC=1;MLEAF=0.500;MQ=59.99;MQRankSum=-0.210;QD=19.74;ReadPosRankSum=-0.879;SOR=0.750	GT:AD:DP:GQ:PL	0/1:225,248:473:99:9366,0,8628
chr1	326851	.	T	C	7666.73	.	AC=1;AF=0.500;AN=2;BaseQRankSum=0.981;ClippingRankSum=-1.189;DP=431;ExcessHet=3.0103;FS=0.522;MLEAC=1;MLEAF=0.500;MQ=59.97;MQRankSum=0.098;QD=18.47;ReadPosRankSum=1.100;SOR=0.617	GT:AD:DP:GQ:PL	0/1:216,199:415:99:7704,0,8427
chr1	326855	.	A	G	7585.77	.	AC=1;AF=0.500;AN=2;BaseQRankSum=-1.446;ClippingRankSum=-0.425;DP=425;ExcessHet=3.0103;FS=1.099;MLEAC=1;MLEAF=0.500;MQ=59.97;MQRankSum=0.273;QD=18.55;ReadPosRankSum=0.956;SOR=0.599	GT:AD:DP:GQ:PL	0/1:214,195:409:99:7614,0,8281
chr1	326886	.	C	A	8209.77	.	AC=1;AF=0.500;AN=2;BaseQRankSum=1.524;ClippingRankSum=-1.203;DP=434;ExcessHet=3.0103;FS=0.000;MLEAC=1;MLEAF=0.500;MQ=59.93;MQRankSum=0.318;QD=19.78;ReadPosRankSum=0.835;SOR=0.696	GT:AD:DP:GQ:PL	0/1:202,213:415:99:8238,0,7779
chr1	326887	.	A	G	8209.77	.	AC=1;AF=0.500;AN=2;BaseQRankSum=1.525;ClippingRankSum=-0.630;DP=431;ExcessHet=3.0103;FS=0.000;MLEAC=1;MLEAF=0.500;MQ=59.93;MQRankSum=-0.264;QD=19.93;ReadPosRankSum=1.509;SOR=0.750	GT:AD:DP:GQ:PL	0/1:204,208:412:99:8238,0,7779
chr1	326965	.	A	G	6605.77	.	AC=1;AF=0.500;AN=2;BaseQRankSum=0.203;ClippingRankSum=0.486;DP=456;ExcessHet=3.0103;FS=6.925;MLEAC=1;MLEAF=0.500;MQ=59.91;MQRankSum=0.472;QD=14.88;ReadPosRankSum=-1.412;SOR=0.748	GT:AD:DP:GQ:PL	0/1:224,220:444:99:6634,0,8610
chr1	326973	.	T	A	8166.77	.	AC=1;AF=0.500;AN=2;BaseQRankSum=-0.042;ClippingRankSum=-0.446;DP=453;ExcessHet=3.0103;FS=6.979;MLEAC=1;MLEAF=0.500;MQ=59.95;MQRankSum=0.341;QD=18.60;ReadPosRankSum=0.031;SOR=0.764	GT:AD:DP:GQ:PL	0/1:227,212:439:99:8195,0,7080
chr1	327152	.	TAGAAATAGGAGGGAAATGGAGGTTAGAGAAACGGAGGGATAGAGAAATAGACTAAC	T	8121.73	.	AC=1;AF=0.500;AN=2;BaseQRankSum=5.970;ClippingRankSum=1.392;DP=679;ExcessHet=3.0103;FS=2.460;MLEAC=1;MLEAF=0.500;MQ=58.63;MQRankSum=-2.274;QD=13.29;ReadPosRankSum=1.251;SOR=0.872	GT:AD:DP:GQ:PL	0/1:342,269:611:99:8159,0,13456
chr1	327249	.	T	A	9035.77	.	AC=1;AF=0.500;AN=2;BaseQRankSum=1.190;ClippingRankSum=0.651;DP=515;ExcessHet=3.0103;FS=0.517;MLEAC=1;MLEAF=0.500;MQ=58.49;MQRankSum=6.036;QD=18.07;ReadPosRankSum=1.634;SOR=0.746	GT:AD:DP:GQ:PL	0/1:268,232:500:99:9064,0,10436
chr1	327254	.	A	G	9360.77	.	AC=1;AF=0.500;AN=2;BaseQRankSum=0.365;ClippingRankSum=-1.044;DP=506;ExcessHet=3.0103;FS=1.101;MLEAC=1;MLEAF=0.500;MQ=58.44;MQRankSum=8.904;QD=19.03;ReadPosRankSum=-1.037;SOR=0.702	GT:AD:DP:GQ:PL	0/1:256,236:492:99:9389,0,10387
chr1	327265	.	G	A	9020.77	.	AC=1;AF=0.500;AN=2;BaseQRankSum=1.188;ClippingRankSum=-1.568;DP=468;ExcessHet=3.0103;FS=0.000;MLEAC=1;MLEAF=0.500;MQ=58.14;MQRankSum=7.064;QD=19.78;ReadPosRankSum=-5.444;SOR=0.645	GT:AD:DP:GQ:PL	0/1:232,224:456:99:9049,0,9491
chr1	327267	.	C	A	9056.77	.	AC=1;AF=0.500;AN=2;BaseQRankSum=0.629;ClippingRankSum=-0.712;DP=471;ExcessHet=3.0103;FS=0.521;MLEAC=1;MLEAF=0.500;MQ=58.15;MQRankSum=1.912;QD=19.73;ReadPosRankSum=-6.069;SOR=0.621	GT:AD:DP:GQ:PL	0/1:235,224:459:99:9085,0,9614
chr1	327283	.	G	A	8630.77	.	AC=1;AF=0.500;AN=2;BaseQRankSum=2.229;ClippingRankSum=2.743;DP=460;ExcessHet=3.0103;FS=0.523;MLEAC=1;MLEAF=0.500;MQ=58.95;MQRankSum=-1.575;QD=19.31;ReadPosRankSum=-3.939;SOR=0.612	GT:AD:DP:GQ:PL	0/1:232,215:447:99:8659,0,9739
chr1	327299	.	A	AAGAATAGAAGCTAAATAAGC	10457.73	.	AC=1;AF=0.500;AN=2;BaseQRankSum=-0.070;ClippingRankSum=-1.371;DP=469;ExcessHet=3.0103;FS=0.528;MLEAC=1;MLEAF=0.500;MQ=59.29;MQRankSum=-2.351;QD=23.19;ReadPosRankSum=-7.454;SOR=0.783	GT:AD:DP:GQ:PL	0/1:233,218:451:99:10495,0,9261
chr1	327769	.	G	GA	2647.73	.	AC=1;AF=0.500;AN=2;BaseQRankSum=-0.682;ClippingRankSum=0.687;DP=379;ExcessHet=3.0103;FS=4.872;MLEAC=1;MLEAF=0.500;MQ=59.95;MQRankSum=-0.569;QD=9.42;ReadPosRankSum=0.249;SOR=0.473	GT:AD:DP:GQ:PL	0/1:154,127:281:99:2685,0,6429
chr1	327780	.	T	A	5981.77	.	AC=1;AF=0.500;AN=2;BaseQRankSum=1.207;ClippingRankSum=-0.048;DP=355;ExcessHet=3.0103;FS=3.567;MLEAC=1;MLEAF=0.500;MQ=59.86;MQRankSum=-0.032;QD=17.75;ReadPosRankSum=-0.313;SOR=0.522	GT:AD:DP:GQ:PL	0/1:180,157:337:99:6010,0,7104
chr1	327783	.	T	A	6199.77	.	AC=1;AF=0.500;AN=2;BaseQRankSum=-0.656;ClippingRankSum=1.658;DP=356;ExcessHet=3.0103;FS=4.894;MLEAC=1;MLEAF=0.500;MQ=59.86;MQRankSum=0.740;QD=18.23;ReadPosRankSum=-0.516;SOR=0.490	GT:AD:DP:GQ:PL	0/1:180,160:340:99:6228,0,7141
chr1	327797	.	TA	T	5365.73	.	AC=1;AF=0.500;AN=2;BaseQRankSum=0.177;ClippingRankSum=-1.145;DP=344;ExcessHet=3.0103;FS=4.966;MLEAC=1;MLEAF=0.500;MQ=59.89;MQRankSum=-0.738;QD=16.31;ReadPosRankSum=0.678;SOR=0.805	GT:AD:DP:GQ:PL	0/1:181,148:329:99:5403,0,6775
chr1	327880	.	G	A	7174.77	.	AC=1;AF=0.500;AN=2;BaseQRankSum=0.233;ClippingRankSum=-0.272;DP=410;ExcessHet=3.0103;FS=0.000;MLEAC=1;MLEAF=0.500;MQ=59.99;MQRankSum=0.045;QD=18.16;ReadPosRankSum=-0.704;SOR=0.705	GT:AD:DP:GQ:PL	0/1:209,186:395:99:7203,0,7844
chr1	327894	.	C	T	7754.77	.	AC=1;AF=0.500;AN=2;BaseQRankSum=0.592;ClippingRankSum=0.697;DP=412;ExcessHet=3.0103;FS=2.127;MLEAC=1;MLEAF=0.500;MQ=59.99;MQRankSum=-1.184;QD=19.53;ReadPosRankSum=-0.011;SOR=0.811	GT:AD:DP:GQ:PL	0/1:206,191:397:99:7783,0,8317
chr1	327903	.	A	G	7654.77	.	AC=1;AF=0.500;AN=2;BaseQRankSum=0.737;ClippingRankSum=0.230;DP=433;ExcessHet=3.0103;FS=2.454;MLEAC=1;MLEAF=0.500;MQ=59.99;MQRankSum=-0.207;QD=18.31;ReadPosRankSum=0.990;SOR=0.900	GT:AD:DP:GQ:PL	0/1:217,201:418:99:7683,0,8260
chr1	328060	.	T	G	5999.77	.	AC=1;AF=0.500;AN=2;BaseQRankSum=1.058;ClippingRankSum=-0.624;DP=407;ExcessHet=3.0103;FS=1.181;MLEAC=1;MLEAF=0.500;MQ=60.00;MQRankSum=-1.162;QD=15.15;ReadPosRankSum=-0.221;SOR=0.764	GT:AD:DP:GQ:PL	0/1:201,195:396:99:6028,0,6293
chr1	328075	.	G	A	7115.77	.	AC=1;AF=0.500;AN=2;BaseQRankSum=0.844;ClippingRankSum=0.413;DP=382;ExcessHet=3.0103;FS=3.289;MLEAC=1;MLEAF=0.500;MQ=60.00;MQRankSum=-0.422;QD=19.13;ReadPosRankSum=-0.069;SOR=0.858	GT:AD:DP:GQ:PL	0/1:190,182:372:99:7144,0,8356
chr1	328076	.	A	T	7115.77	.	AC=1;AF=0.500;AN=2;BaseQRankSum=1.871;ClippingRankSum=-1.098;DP=387;ExcessHet=3.0103;FS=3.875;MLEAC=1;MLEAF=0.500;MQ=60.00;MQRankSum=-0.722;QD=18.87;ReadPosRankSum=-0.214;SOR=0.892	GT:AD:DP:GQ:PL	0/1:192,185:377:99:7144,0,8356
chr1	328107	.	T	C	6133.77	.	AC=1;AF=0.500;AN=2;BaseQRankSum=-0.781;ClippingRankSum=-0.943;DP=387;ExcessHet=3.0103;FS=0.778;MLEAC=1;MLEAF=0.500;MQ=60.00;MQRankSum=0.029;QD=16.40;ReadPosRankSum=-0.579;SOR=0.755	GT:AD:DP:GQ:PL	0/1:180,194:374:99:6162,0,5757
chr1	328493	.	A	AT	5293.73	.	AC=1;AF=0.500;AN=2;BaseQRankSum=0.277;ClippingRankSum=0.219;DP=460;ExcessHet=3.0103;FS=0.521;MLEAC=1;MLEAF=0.500;MQ=60.00;MQRankSum=1.044;QD=12.20;ReadPosRankSum=-2.464;SOR=0.696	GT:AD:DP:GQ:PL	0/1:218,216:434:99:5331,0,5410
chr1	328906	.	C	G	7850.77	.	AC=1;AF=0.500;AN=2;BaseQRankSum=1.741;ClippingRankSum=-0.557;DP=463;ExcessHet=3.0103;FS=0.519;MLEAC=1;MLEAF=0.500;MQ=59.96;MQRankSum=0.500;QD=17.72;ReadPosRankSum=0.385;SOR=0.731	GT:AD:DP:GQ:PL	0/1:232,211:443:99:7879,0,11930
chr1	328923	.	G	A	7726.77	.	AC=1;AF=0.500;AN=2;BaseQRankSum=-0.374;ClippingRankSum=0.920;DP=452;ExcessHet=3.0103;FS=0.522;MLEAC=1;MLEAF=0.500;MQ=59.96;MQRankSum=-1.642;QD=17.80;ReadPosRankSum=0.296;SOR=0.735	GT:AD:DP:GQ:PL	0/1:231,203:434:99:7755,0,12062
chr1	329378	.	C	A	6845.77	.	AC=1;AF=0.500;AN=2;BaseQRankSum=0.041;ClippingRankSum=1.233;DP=388;ExcessHet=3.0103;FS=1.696;MLEAC=1;MLEAF=0.500;MQ=59.95;MQRankSum=-0.019;QD=18.60;ReadPosRankSum=1.120;SOR=0.784	GT:AD:DP:GQ:PL	0/1:183,185:368:99:6874,0,11158
chr1	329394	.	G	A	6901.77	.	AC=1;AF=0.500;AN=2;BaseQRankSum=-2.257;ClippingRankSum=-0.706;DP=392;ExcessHet=3.0103;FS=1.678;MLEAC=1;MLEAF=0.500;MQ=59.95;MQRankSum=0.933;QD=18.40;ReadPosRankSum=-0.241;SOR=0.789	GT:AD:DP:GQ:PL	0/1:185,190:375:99:6930,0,10977
chr1	329487	.	G	C	9105.77	.	AC=1;AF=0.500;AN=2;BaseQRankSum=1.093;ClippingRankSum=-0.661;DP=514;ExcessHet=3.0103;FS=4.931;MLEAC=1;MLEAF=0.500;MQ=59.98;MQRankSum=-0.278;QD=18.40;ReadPosRankSum=0.314;SOR=0.935	GT:AD:DP:GQ:PL	0/1:260,235:495:99:9134,0,10027
chr1	329498	.	C	T	9109.77	.	AC=1;AF=0.500;AN=2;BaseQRankSum=0.853;ClippingRankSum=-0.741;DP=531;ExcessHet=3.0103;FS=3.199;MLEAC=1;MLEAF=0.500;MQ=59.98;MQRankSum=1.123;QD=17.86;ReadPosRankSum=0.426;SOR=0.912	GT:AD:DP:GQ:PL	0/1:269,241:510:99:9138,0,10193
chr1	329578	.	TA	T	1397.73	.	AC=1;AF=0.500;AN=2;BaseQRankSum=1.971;ClippingRankSum=1.155;DP=441;ExcessHet=3.0103;FS=0.416;MLEAC=1;MLEAF=0.500;MQ=59.90;MQRankSum=-0.152;QD=3.96;ReadPosRankSum=-1.106;SOR=0.656	GT:AD:DP:GQ:PL	0/1:242,111:353:99:1435,0,7086
chr1	329620	.	ATT	A	4788.73	.	AC=1;AF=0.500;AN=2;BaseQRankSum=2.498;ClippingRankSum=-1.339;DP=402;ExcessHet=3.0103;FS=9.050;MLEAC=1;MLEAF=0.500;MQ=59.95;MQRankSum=-1.152;QD=13.96;ReadPosRankSum=0.206;SOR=0.922	GT:AD:DP:GQ:PL	0/1:196,147:343:99:4826,0,6426
chr1	329660	.	G	A	5612.77	.	AC=1;AF=0.500;AN=2;BaseQRankSum=0.433;ClippingRankSum=-0.013;DP=408;ExcessHet=3.0103;FS=2.116;MLEAC=1;MLEAF=0.500;MQ=60.00;MQRankSum=1.227;QD=14.28;ReadPosRankSum=-0.879;SOR=0.589	GT:AD:DP:GQ:PL	0/1:197,196:393:99:5641,0,5512
chr1	329735	.	C	T	7362.77	.	AC=1;AF=0.500;AN=2;BaseQRankSum=0.488;ClippingRankSum=-0.024;DP=400;ExcessHet=3.0103;FS=0.766;MLEAC=1;MLEAF=0.500;MQ=60.00;MQRankSum=0.277;QD=19.22;ReadPosRankSum=0.651;SOR=0.683	GT:AD:DP:GQ:PL	0/1:187,196:383:99:7391,0,9977
chr1	329741	.	A	G	7184.77	.	AC=1;AF=0.500;AN=2;BaseQRankSum=-1.653;ClippingRankSum=0.953;DP=390;ExcessHet=3.0103;FS=1.681;MLEAC=1;MLEAF=0.500;MQ=60.00;MQRankSum=-0.068;QD=19.26;ReadPosRankSum=1.639;SOR=0.603	GT:AD:DP:GQ:PL	0/1:188,185:373:99:7213,0,9952
chr1	330016	.	TTCCGACTTTTAATA	T	8018.73	.	AC=1;AF=0.500;AN=2;BaseQRankSum=3.233;ClippingRankSum=-0.211;DP=531;ExcessHet=3.0103;FS=7.015;MLEAC=1;MLEAF=0.500;MQ=59.98;MQRankSum=-0.346;QD=16.27;ReadPosRankSum=1.556;SOR=0.823	GT:AD:DP:GQ:PL	0/1:269,224:493:99:8056,0,10032
chr1	330064	.	C	T	9262.77	.	AC=1;AF=0.500;AN=2;BaseQRankSum=-1.030;ClippingRankSum=-2.216;DP=524;ExcessHet=3.0103;FS=0.000;MLEAC=1;MLEAF=0.500;MQ=59.98;MQRankSum=-1.882;QD=18.38;ReadPosRankSum=-1.543;SOR=0.758	GT:AD:DP:GQ:PL	0/1:252,252:504:99:9291,0,9760
chr1	330084	.	G	A	8881.77	.	AC=1;AF=0.500;AN=2;BaseQRankSum=1.294;ClippingRankSum=0.497;DP=513;ExcessHet=3.0103;FS=0.519;MLEAC=1;MLEAF=0.500;MQ=60.00;MQRankSum=-2.244;QD=17.94;ReadPosRankSum=-0.579;SOR=0.746	GT:AD:DP:GQ:PL	0/1:259,236:495:99:8910,0,10365
chr1	330209	.	T	C	7880.77	.	AC=1;AF=0.500;AN=2;BaseQRankSum=0.764;ClippingRankSum=-1.419;DP=582;ExcessHet=3.0103;FS=1.101;MLEAC=1;MLEAF=0.500;MQ=60.00;MQRankSum=0.639;QD=13.87;ReadPosRankSum=0.127;SOR=0.786	GT:AD:DP:GQ:PL	0/1:306,262:568:99:7909,0,11647
chr1	330313	.	A	ATC	9846.73	.	AC=1;AF=0.500;AN=2;BaseQRankSum=0.671;ClippingRankSum=0.378;DP=547;ExcessHet=3.0103;FS=0.518;MLEAC=1;MLEAF=0.500;MQ=60.00;MQRankSum=-1.160;QD=18.58;ReadPosRankSum=-0.284;SOR=0.727	GT:AD:DP:GQ:PL	0/1:274,256:530:99:9884,0,10499
chr1	330343	.	A	G	7386.77	.	AC=1;AF=0.500;AN=2;BaseQRankSum=1.026;ClippingRankSum=1.601;DP=488;ExcessHet=3.0103;FS=4.068;MLEAC=1;MLEAF=0.500;MQ=60.00;MQRankSum=0.453;QD=15.78;ReadPosRankSum=0.388;SOR=1.002	GT:AD:DP:GQ:PL	0/1:233,235:468:99:7415,0,7323
chr1	330432	.	C	T	6596.77	.	AC=1;AF=0.500;AN=2;BaseQRankSum=0.612;ClippingRankSum=-1.320;DP=412;ExcessHet=3.0103;FS=2.136;MLEAC=1;MLEAF=0.500;MQ=60.00;MQRankSum=0.356;QD=16.66;ReadPosRankSum=-0.242;SOR=0.578	GT:AD:DP:GQ:PL	0/1:191,205:396:99:6625,0,5976
chr1	331897	.	C	A	5564.77	.	AC=1;AF=0.500;AN=2;BaseQRankSum=2.290;ClippingRankSum=0.412;DP=381;ExcessHet=3.0103;FS=7.903;MLEAC=1;MLEAF=0.500;MQ=58.83;MQRankSum=-0.951;QD=15.63;ReadPosRankSum=2.405;SOR=1.064	GT:AD:DP:GQ:PL	0/1:205,151:356:99:5593,0,8562
chr1	331907	.	GGAGGAAAATAGGAATGAAGAGAAT	G	5730.73	.	AC=1;AF=0.500;AN=2;BaseQRankSum=4.867;ClippingRankSum=1.576;DP=500;ExcessHet=3.0103;FS=3.471;MLEAC=1;MLEAF=0.500;MQ=58.97;MQRankSum=-3.472;QD=12.06;ReadPosRankSum=0.769;SOR=0.659	GT:AD:DP:GQ:PL	0/1:318,157:475:99:5768,0,13384
chr1	331939	.	A	G	5981.77	.	AC=1;AF=0.500;AN=2;BaseQRankSum=3.256;ClippingRankSum=-0.196;DP=450;ExcessHet=3.0103;FS=0.547;MLEAC=1;MLEAF=0.500;MQ=58.78;MQRankSum=-3.312;QD=13.78;ReadPosRankSum=-3.598;SOR=0.627	GT:AD:DP:GQ:PL	0/1:280,154:434:99:6010,0,11725
chr1	331941	.	A	G	5975.77	.	AC=1;AF=0.500;AN=2;BaseQRankSum=3.662;ClippingRankSum=-0.087;DP=452;ExcessHet=3.0103;FS=1.153;MLEAC=1;MLEAF=0.500;MQ=58.79;MQRankSum=-4.631;QD=13.71;ReadPosRankSum=-4.598;SOR=0.588	GT:AD:DP:GQ:PL	0/1:278,158:436:99:6004,0,11809
chr1	331943	.	TGAAAAG	T	6149.73	.	AC=1;AF=0.500;AN=2;BaseQRankSum=3.662;ClippingRankSum=-0.417;DP=480;ExcessHet=3.0103;FS=1.848;MLEAC=1;MLEAF=0.500;MQ=58.79;MQRankSum=-4.174;QD=13.23;ReadPosRankSum=-5.464;SOR=0.539	GT:AD:DP:GQ:PL	0/1:303,162:465:99:6187,0,12757
chr1	331951	.	G	C	6263.77	.	AC=1;AF=0.500;AN=2;BaseQRankSum=0.974;ClippingRankSum=2.974;DP=470;ExcessHet=3.0103;FS=1.156;MLEAC=1;MLEAF=0.500;MQ=58.76;MQRankSum=-2.165;QD=13.74;ReadPosRankSum=-4.322;SOR=0.615	GT:AD:DP:GQ:PL	0/1:294,162:456:99:6292,0,12457
chr1	331963	.	G	A	6629.77	.	AC=1;AF=0.500;AN=2;BaseQRankSum=2.659;ClippingRankSum=0.108;DP=501;ExcessHet=3.0103;FS=0.549;MLEAC=1;MLEAF=0.500;MQ=58.44;MQRankSum=-0.247;QD=13.56;ReadPosRankSum=-3.855;SOR=0.734	GT:AD:DP:GQ:PL	0/1:318,171:489:99:6658,0,13183
chr1	331987	.	GTGACGACAAGAA	G	7583.73	.	AC=1;AF=0.500;AN=2;BaseQRankSum=3.828;ClippingRankSum=-0.288;DP=538;ExcessHet=3.0103;FS=4.352;MLEAC=1;MLEAF=0.500;MQ=57.54;MQRankSum=-5.452;QD=14.28;ReadPosRankSum=-2.999;SOR=1.044	GT:AD:DP:GQ:PL	0/1:341,190:531:99:7621,0,13615
chr1	331994	.	CAAGAATGACGAAAGTAAAGAAGAAAAGAGTGACAAA	C	2128.73	.	AC=1;AF=0.500;AN=2;BaseQRankSum=4.194;ClippingRankSum=-0.584;DP=623;ExcessHet=3.0103;FS=0.968;MLEAC=1;MLEAF=0.500;MQ=57.34;MQRankSum=6.147;QD=5.68;ReadPosRankSum=-6.729;SOR=0.621	GT:AD:DP:GQ:PL	0/1:294,81:375:99:2166,0,11893
chr1	332011	.	A	G	8040.77	.	AC=1;AF=0.500;AN=2;BaseQRankSum=-0.402;ClippingRankSum=-1.381;DP=534;ExcessHet=3.0103;FS=2.539;MLEAC=1;MLEAF=0.500;MQ=57.63;MQRankSum=-4.711;QD=15.23;ReadPosRankSum=9.647;SOR=0.879	GT:AD:DP:GQ:PL	0/1:319,209:528:99:8069,0,12622
chr1	332021	.	G	A	9199.77	.	AC=1;AF=0.500;AN=2;BaseQRankSum=2.229;ClippingRankSum=0.807;DP=564;ExcessHet=3.0103;FS=1.790;MLEAC=1;MLEAF=0.500;MQ=57.73;MQRankSum=-5.044;QD=16.49;ReadPosRankSum=7.623;SOR=0.851	GT:AD:DP:GQ:PL	0/1:319,239:558:99:9228,0,12535
chr1	332027	.	C	T	9471.77	.	AC=1;AF=0.500;AN=2;BaseQRankSum=0.915;ClippingRankSum=-1.961;DP=579;ExcessHet=3.0103;FS=1.787;MLEAC=1;MLEAF=0.500;MQ=57.71;MQRankSum=-5.121;QD=16.56;ReadPosRankSum=4.322;SOR=0.842	GT:AD:DP:GQ:PL	0/1:319,253:572:99:9500,0,12505
chr1	332797	.	A	G	8648.77	.	AC=1;AF=0.500;AN=2;BaseQRankSum=-0.162;ClippingRankSum=-0.843;DP=549;ExcessHet=3.0103;FS=0.521;MLEAC=1;MLEAF=0.500;MQ=59.79;MQRankSum=0.965;QD=16.60;ReadPosRankSum=0.700;SOR=0.775	GT:AD:DP:GQ:PL	0/1:247,274:521:99:8677,0,7657
chr1	332848	.	ATTGAACAGAAAATAGGGTG	A	6838.73	.	AC=1;AF=0.500;AN=2;BaseQRankSum=3.761;ClippingRankSum=-0.113;DP=598;ExcessHet=3.0103;FS=3.279;MLEAC=1;MLEAF=0.500;MQ=59.01;MQRankSum=-2.791;QD=14.96;ReadPosRankSum=-0.112;SOR=0.930	GT:AD:DP:GQ:PL	0/1:270,187:457:99:6876,0,10627
chr1	332900	.	G	T	7772.77	.	AC=1;AF=0.500;AN=2;BaseQRankSum=1.476;ClippingRankSum=-1.959;DP=553;ExcessHet=3.0103;FS=0.000;MLEAC=1;MLEAF=0.500;MQ=58.89;MQRankSum=-1.855;QD=14.67;ReadPosRankSum=-2.530;SOR=0.667	GT:AD:DP:GQ:PL	0/1:277,253:530:99:7801,0,8535
chr1	332938	.	T	G	19901.77	.	AC=2;AF=1.00;AN=2;BaseQRankSum=0.928;ClippingRankSum=-0.931;DP=568;ExcessHet=3.0103;FS=0.000;MLEAC=2;MLEAF=1.00;MQ=59.45;MQRankSum=2.124;QD=32.07;ReadPosRankSum=-0.625;SOR=0.778	GT:AD:DP:GQ:PL	1/1:4,536:540:99:19930,1487,0
chr1	333537	.	A	G	9192.77	.	AC=1;AF=0.500;AN=2;BaseQRankSum=0.802;ClippingRankSum=-0.449;DP=514;ExcessHet=3.0103;FS=4.898;MLEAC=1;MLEAF=0.500;MQ=59.99;MQRankSum=0.838;QD=18.99;ReadPosRankSum=1.777;SOR=0.979	GT:AD:DP:GQ:PL	0/1:242,242:484:99:9221,0,9258
chr1	333549	.	A	G	9314.77	.	AC=1;AF=0.500;AN=2;BaseQRankSum=0.645;ClippingRankSum=-0.447;DP=519;ExcessHet=3.0103;FS=1.105;MLEAC=1;MLEAF=0.500;MQ=59.98;MQRankSum=0.177;QD=19.25;ReadPosRankSum=0.834;SOR=0.811	GT:AD:DP:GQ:PL	0/1:239,245:484:99:9343,0,9058
chr1	334170	.	A	G	5496.77	.	AC=1;AF=0.500;AN=2;BaseQRankSum=-0.157;ClippingRankSum=-0.867;DP=308;ExcessHet=3.0103;FS=2.005;MLEAC=1;MLEAF=0.500;MQ=60.00;MQRankSum=0.309;QD=19.02;ReadPosRankSum=2.095;SOR=0.572	GT:AD:DP:GQ:PL	0/1:149,140:289:99:5525,0,13569
chr1	334173	.	G	A	5525.77	.	AC=1;AF=0.500;AN=2;BaseQRankSum=0.627;ClippingRankSum=-0.935;DP=312;ExcessHet=3.0103;FS=0.434;MLEAC=1;MLEAF=0.500;MQ=60.00;MQRankSum=0.676;QD=18.86;ReadPosRankSum=0.786;SOR=0.740	GT:AD:DP:GQ:PL	0/1:152,141:293:99:5554,0,13650
chr1	334197	.	A	G	5397.77	.	AC=1;AF=0.500;AN=2;BaseQRankSum=0.821;ClippingRankSum=-0.198;DP=325;ExcessHet=3.0103;FS=0.899;MLEAC=1;MLEAF=0.500;MQ=60.00;MQRankSum=0.838;QD=17.87;ReadPosRankSum=-1.334;SOR=0.777	GT:AD:DP:GQ:PL	0/1:155,147:302:99:5426,0,12796
chr1	334341	.	G	A	2243.77	.	AC=1;AF=0.500;AN=2;BaseQRankSum=-2.175;ClippingRankSum=-1.281;DP=210;ExcessHet=3.0103;FS=2.037;MLEAC=1;MLEAF=0.500;MQ=60.00;MQRankSum=1.705;QD=11.39;ReadPosRankSum=-1.660;SOR=0.887	GT:AD:DP:GQ:PL	0/1:116,81:197:99:2272,0,3739
chr1	334410	.	A	G	1575.77	.	AC=1;AF=0.500;AN=2;BaseQRankSum=2.025;ClippingRankSum=0.227;DP=129;ExcessHet=3.0103;FS=0.708;MLEAC=1;MLEAF=0.500;MQ=59.98;MQRankSum=-0.311;QD=13.47;ReadPosRankSum=-0.367;SOR=0.804	GT:AD:DP:GQ:PL	0/1:72,45:117:99:1604,0,2801
chr1	334422	.	C	T	1849.77	.	AC=1;AF=0.500;AN=2;BaseQRankSum=0.727;ClippingRankSum=-0.548;DP=122;ExcessHet=3.0103;FS=3.572;MLEAC=1;MLEAF=0.500;MQ=59.98;MQRankSum=-0.578;QD=16.66;ReadPosRankSum=-2.212;SOR=1.081	GT:AD:DP:GQ:PL	0/1:65,46:111:99:1878,0,2692
chr1	334434	.	T	C	1772.77	.	AC=1;AF=0.500;AN=2;BaseQRankSum=1.488;ClippingRankSum=1.135;DP=117;ExcessHet=3.0103;FS=2.726;MLEAC=1;MLEAF=0.500;MQ=59.98;MQRankSum=-0.278;QD=16.88;ReadPosRankSum=-1.109;SOR=1.027	GT:AD:DP:GQ:PL	0/1:63,42:105:99:1801,0,2669
chr1	334452	.	G	C	2012.77	.	AC=1;AF=0.500;AN=2;BaseQRankSum=-1.866;ClippingRankSum=1.960;DP=136;ExcessHet=3.0103;FS=8.258;MLEAC=1;MLEAF=0.500;MQ=59.99;MQRankSum=-0.888;QD=16.50;ReadPosRankSum=-0.334;SOR=1.474	GT:AD:DP:GQ:PL	0/1:70,52:122:99:2041,0,2868
chr1	334464	.	C	A	2137.77	.	AC=1;AF=0.500;AN=2;BaseQRankSum=-0.237;ClippingRankSum=-0.681;DP=151;ExcessHet=3.0103;FS=2.505;MLEAC=1;MLEAF=0.500;MQ=59.99;MQRankSum=-0.773;QD=15.72;ReadPosRankSum=0.957;SOR=0.950	GT:AD:DP:GQ:PL	0/1:77,59:136:99:2166,0,2926
chr1	334530	.	G	A	2880.77	.	AC=1;AF=0.500;AN=2;BaseQRankSum=1.991;ClippingRankSum=-1.202;DP=214;ExcessHet=3.0103;FS=13.050;MLEAC=1;MLEAF=0.500;MQ=60.00;MQRankSum=0.080;QD=14.48;ReadPosRankSum=0.583;SOR=1.474	GT:AD:DP:GQ:PL	0/1:105,94:199:99:2909,0,3049
chr1	334623	.	C	T	3820.77	.	AC=1;AF=0.500;AN=2;BaseQRankSum=-0.553;ClippingRankSum=0.349;DP=248;ExcessHet=3.0103;FS=0.000;MLEAC=1;MLEAF=0.500;MQ=60.00;MQRankSum=0.820;QD=16.47;ReadPosRankSum=1.346;SOR=0.675	GT:AD:DP:GQ:PL	0/1:107,125:232:99:3849,0,3273
chr1	334662	.	C	T	3140.77	.	AC=1;AF=0.500;AN=2;BaseQRankSum=-1.829;ClippingRankSum=0.843;DP=232;ExcessHet=3.0103;FS=2.360;MLEAC=1;MLEAF=0.500;MQ=60.00;MQRankSum=0.985;QD=14.41;ReadPosRankSum=3.303;SOR=0.872	GT:AD:DP:GQ:PL	0/1:106,112:218:99:3169,0,3166
chr1	334908	.	G	A	5736.77	.	AC=1;AF=0.500;AN=2;BaseQRankSum=1.207;ClippingRankSum=-1.182;DP=328;ExcessHet=3.0103;FS=6.784;MLEAC=1;MLEAF=0.500;MQ=59.96;MQRankSum=-1.344;QD=18.63;ReadPosRankSum=0.332;SOR=0.724	GT:AD:DP:GQ:PL	0/1:159,149:308:99:5765,0,6286
chr1	334917	.	C	T	5859.77	.	AC=1;AF=0.500;AN=2;BaseQRankSum=0.729;ClippingRankSum=0.148;DP=336;ExcessHet=3.0103;FS=9.356;MLEAC=1;MLEAF=0.500;MQ=59.96;MQRankSum=-1.006;QD=18.49;ReadPosRankSum=-0.985;SOR=0.783	GT:AD:DP:GQ:PL	0/1:164,153:317:99:5888,0,6262
chr1	335232	.	A	C	7553.77	.	AC=1;AF=0.500;AN=2;BaseQRankSum=1.426;ClippingRankSum=1.065;DP=392;ExcessHet=3.0103;FS=2.169;MLEAC=1;MLEAF=0.500;MQ=60.00;MQRankSum=-0.437;QD=19.98;ReadPosRankSum=-0.351;SOR=0.803	GT:AD:DP:GQ:PL	0/1:185,193:378:99:7582,0,7203
chr1	335235	.	C	T	7639.77	.	AC=1;AF=0.500;AN=2;BaseQRankSum=-0.420;ClippingRankSum=0.822;DP=389;ExcessHet=3.0103;FS=0.372;MLEAC=1;MLEAF=0.500;MQ=60.00;MQRankSum=-0.719;QD=20.37;ReadPosRankSum=-0.626;SOR=0.723	GT:AD:DP:GQ:PL	0/1:182,193:375:99:7668,0,7302
chr1	335244	.	T	C	7103.77	.	AC=1;AF=0.500;AN=2;BaseQRankSum=-0.046;ClippingRankSum=-1.598;DP=377;ExcessHet=3.0103;FS=2.233;MLEAC=1;MLEAF=0.500;MQ=60.00;MQRankSum=-0.720;QD=19.79;ReadPosRankSum=0.379;SOR=0.821	GT:AD:DP:GQ:PL	0/1:179,180:359:99:7132,0,7018
chr1	335417	.	C	G	2514.77	.	AC=1;AF=0.500;AN=2;BaseQRankSum=-0.629;ClippingRankSum=0.433;DP=201;ExcessHet=3.0103;FS=1.143;MLEAC=1;MLEAF=0.500;MQ=59.93;MQRankSum=1.732;QD=12.96;ReadPosRankSum=2.709;SOR=0.581	GT:AD:DP:GQ:PL	0/1:109,85:194:99:2543,0,3565
chr1	335439	.	A	G	2961.77	.	AC=1;AF=0.500;AN=2;BaseQRankSum=2.090;ClippingRankSum=-1.478;DP=208;ExcessHet=3.0103;FS=0.521;MLEAC=1;MLEAF=0.500;MQ=59.93;MQRankSum=-0.145;QD=14.59;ReadPosRankSum=1.068;SOR=0.631	GT:AD:DP:GQ:PL	0/1:107,96:203:99:2990,0,3244
chr1	335750	.	C	G	4280.77	.	AC=1;AF=0.500;AN=2;BaseQRankSum=-0.826;ClippingRankSum=1.549;DP=240;ExcessHet=3.0103;FS=3.639;MLEAC=1;MLEAF=0.500;MQ=60.00;MQRankSum=-0.079;QD=18.37;ReadPosRankSum=-1.081;SOR=0.708	GT:AD:DP:GQ:PL	0/1:121,112:233:99:4309,0,4792
chr1	335755	.	T	G	4360.77	.	AC=1;AF=0.500;AN=2;BaseQRankSum=0.855;ClippingRankSum=0.467;DP=246;ExcessHet=3.0103;FS=0.472;MLEAC=1;MLEAF=0.500;MQ=60.00;MQRankSum=0.102;QD=18.25;ReadPosRankSum=-0.907;SOR=0.748	GT:AD:DP:GQ:PL	0/1:124,115:239:99:4389,0,4785
chr1	335805	.	G	A	5225.77	.	AC=1;AF=0.500;AN=2;BaseQRankSum=-1.398;ClippingRankSum=1.570;DP=266;ExcessHet=3.0103;FS=0.457;MLEAC=1;MLEAF=0.500;MQ=60.00;MQRankSum=1.850;QD=20.25;ReadPosRankSum=0.271;SOR=0.636	GT:AD:DP:GQ:PL	0/1:117,141:258:99:5254,0,4573
chr1	335829	.	T	C	5310.77	.	AC=1;AF=0.500;AN=2;BaseQRankSum=-0.387;ClippingRankSum=1.330;DP=268;ExcessHet=3.0103;FS=2.728;MLEAC=1;MLEAF=0.500;MQ=60.00;MQRankSum=0.535;QD=20.66;ReadPosRankSum=0.430;SOR=0.630	GT:AD:DP:GQ:PL	0/1:128,129:257:99:5339,0,5214
chr1	335841	.	G	A	5601.77	.	AC=1;AF=0.500;AN=2;BaseQRankSum=-1.330;ClippingRankSum=-0.785;DP=283;ExcessHet=3.0103;FS=2.641;MLEAC=1;MLEAF=0.500;MQ=60.00;MQRankSum=-0.444;QD=20.67;ReadPosRankSum=-1.049;SOR=0.804	GT:AD:DP:GQ:PL	0/1:132,139:271:99:5630,0,5235
chr1	335856	.	A	G	5388.77	.	AC=1;AF=0.500;AN=2;BaseQRankSum=1.585;ClippingRankSum=-2.774;DP=279;ExcessHet=3.0103;FS=2.668;MLEAC=1;MLEAF=0.500;MQ=60.00;MQRankSum=-0.057;QD=20.26;ReadPosRankSum=-1.049;SOR=0.856	GT:AD:DP:GQ:PL	0/1:134,132:266:99:5417,0,5292
chr1	335861	.	A	G	5151.77	.	AC=1;AF=0.500;AN=2;BaseQRankSum=3.663;ClippingRankSum=-0.511;DP=275;ExcessHet=3.0103;FS=3.411;MLEAC=1;MLEAF=0.500;MQ=60.00;MQRankSum=1.521;QD=19.74;ReadPosRankSum=1.237;SOR=0.913	GT:AD:DP:GQ:PL	0/1:131,130:261:99:5180,0,5234
chr1	335865	.	T	C	5033.77	.	AC=1;AF=0.500;AN=2;BaseQRankSum=-1.058;ClippingRankSum=-0.457;DP=276;ExcessHet=3.0103;FS=0.939;MLEAC=1;MLEAF=0.500;MQ=60.00;MQRankSum=-0.338;QD=19.21;ReadPosRankSum=0.365;SOR=0.760	GT:AD:DP:GQ:PL	0/1:133,129:262:99:5062,0,5256
chr1	336345	.	T	C	4695.77	.	AC=1;AF=0.500;AN=2;BaseQRankSum=-0.107;ClippingRankSum=1.018;DP=317;ExcessHet=3.0103;FS=1.373;MLEAC=1;MLEAF=0.500;MQ=59.98;MQRankSum=-1.791;QD=15.65;ReadPosRankSum=1.706;SOR=0.804	GT:AD:DP:GQ:PL	0/1:150,150:300:99:4724,0,4705
chr1	336356	.	A	G	4598.77	.	AC=1;AF=0.500;AN=2;BaseQRankSum=1.317;ClippingRankSum=-3.239;DP=317;ExcessHet=3.0103;FS=5.228;MLEAC=1;MLEAF=0.500;MQ=59.98;MQRankSum=-1.446;QD=15.28;ReadPosRankSum=0.829;SOR=0.819	GT:AD:DP:GQ:PL	0/1:152,149:301:99:4627,0,4574
chr1	336736	.	A	T	5489.77	.	AC=1;AF=0.500;AN=2;BaseQRankSum=-1.467;ClippingRankSum=2.272;DP=316;ExcessHet=3.0103;FS=8.464;MLEAC=1;MLEAF=0.500;MQ=60.00;MQRankSum=0.034;QD=18.36;ReadPosRankSum=0.199;SOR=0.393	GT:AD:DP:GQ:PL	0/1:150,149:299:99:5518,0,8002
chr1	336751	.	G	A	5682.77	.	AC=1;AF=0.500;AN=2;BaseQRankSum=0.572;ClippingRankSum=-0.441;DP=321;ExcessHet=3.0103;FS=4.682;MLEAC=1;MLEAF=0.500;MQ=60.00;MQRankSum=-2.386;QD=18.63;ReadPosRankSum=0.084;SOR=0.490	GT:AD:DP:GQ:PL	0/1:154,151:305:99:5711,0,8207
chr1	336843	.	C	G	8244.77	.	AC=1;AF=0.500;AN=2;BaseQRankSum=1.529;ClippingRankSum=-0.239;DP=432;ExcessHet=3.0103;FS=4.950;MLEAC=1;MLEAF=0.500;MQ=59.95;MQRankSum=1.469;QD=20.16;ReadPosRankSum=1.686;SOR=0.891	GT:AD:DP:GQ:PL	0/1:197,212:409:99:8273,0,11035
chr1	336849	.	C	T	8695.77	.	AC=1;AF=0.500;AN=2;BaseQRankSum=-4.011;ClippingRankSum=1.718;DP=433;ExcessHet=3.0103;FS=4.060;MLEAC=1;MLEAF=0.500;MQ=59.95;MQRankSum=-0.872;QD=21.26;ReadPosRankSum=-0.365;SOR=0.968	GT:AD:DP:GQ:PL	0/1:187,222:409:99:8724,0,10874
chr1	337026	.	C	T	5087.77	.	AC=1;AF=0.500;AN=2;BaseQRankSum=-2.301;ClippingRankSum=0.704;DP=420;ExcessHet=3.0103;FS=2.444;MLEAC=1;MLEAF=0.500;MQ=60.00;MQRankSum=-0.725;QD=12.56;ReadPosRankSum=0.567;SOR=0.554	GT:AD:DP:GQ:PL	0/1:224,181:405:99:5116,0,7302
chr1	337209	.	G	C	5561.77	.	AC=1;AF=0.500;AN=2;BaseQRankSum=0.430;ClippingRankSum=-0.686;DP=399;ExcessHet=3.0103;FS=1.206;MLEAC=1;MLEAF=0.500;MQ=60.00;MQRankSum=-0.445;QD=14.79;ReadPosRankSum=-0.402;SOR=0.762	GT:AD:DP:GQ:PL	0/1:198,178:376:99:5590,0,6303
chr1	337249	.	A	T	5673.77	.	AC=1;AF=0.500;AN=2;BaseQRankSum=-0.581;ClippingRankSum=1.211;DP=405;ExcessHet=3.0103;FS=7.394;MLEAC=1;MLEAF=0.500;MQ=59.94;MQRankSum=0.592;QD=14.97;ReadPosRankSum=0.953;SOR=0.497	GT:AD:DP:GQ:PL	0/1:195,184:379:99:5702,0,6250
chr1	337267	.	T	A	5903.77	.	AC=1;AF=0.500;AN=2;BaseQRankSum=-1.257;ClippingRankSum=1.586;DP=407;ExcessHet=3.0103;FS=2.728;MLEAC=1;MLEAF=0.500;MQ=59.96;MQRankSum=-0.856;QD=15.54;ReadPosRankSum=0.425;SOR=0.560	GT:AD:DP:GQ:PL	0/1:192,188:380:99:5932,0,6210
chr1	337304	.	A	G	8718.77	.	AC=1;AF=0.500;AN=2;BaseQRankSum=0.610;ClippingRankSum=-0.713;DP=463;ExcessHet=3.0103;FS=4.099;MLEAC=1;MLEAF=0.500;MQ=60.00;MQRankSum=-1.513;QD=19.64;ReadPosRankSum=-0.531;SOR=0.958	GT:AD:DP:GQ:PL	0/1:215,229:444:99:8747,0,8270
chr1	337316	.	G	A	9089.77	.	AC=1;AF=0.500;AN=2;BaseQRankSum=-0.175;ClippingRankSum=-0.462;DP=470;ExcessHet=3.0103;FS=4.093;MLEAC=1;MLEAF=0.500;MQ=60.00;MQRankSum=0.701;QD=20.20;ReadPosRankSum=-1.834;SOR=0.964	GT:AD:DP:GQ:PL	0/1:215,235:450:99:9118,0,8144
chr1	337365	.	T	C	10306.77	.	AC=1;AF=0.500;AN=2;BaseQRankSum=4.317;ClippingRankSum=0.701;DP=597;ExcessHet=3.0103;FS=0.000;MLEAC=1;MLEAF=0.500;MQ=59.98;MQRankSum=-0.028;QD=17.99;ReadPosRankSum=0.328;SOR=0.654	GT:AD:DP:GQ:PL	0/1:307,266:573:99:10335,0,11804
chr1	337367	.	T	A	10306.77	.	AC=1;AF=0.500;AN=2;BaseQRankSum=2.693;ClippingRankSum=-0.278;DP=598;ExcessHet=3.0103;FS=0.000;MLEAC=1;MLEAF=0.500;MQ=59.98;MQRankSum=-0.136;QD=17.92;ReadPosRankSum=-0.054;SOR=0.707	GT:AD:DP:GQ:PL	0/1:306,269:575:99:10335,0,11804
chr1	337404	.	G	A	14476.77	.	AC=1;AF=0.500;AN=2;BaseQRankSum=-1.476;ClippingRankSum=0.357;DP=662;ExcessHet=3.0103;FS=2.473;MLEAC=1;MLEAF=0.500;MQ=59.95;MQRankSum=0.409;QD=22.55;ReadPosRankSum=1.876;SOR=0.508	GT:AD:DP:GQ:PL	0/1:281,361:642:99:14505,0,10696
chr1	337410	.	T	G	14540.77	.	AC=1;AF=0.500;AN=2;BaseQRankSum=-0.625;ClippingRankSum=1.558;DP=686;ExcessHet=3.0103;FS=1.112;MLEAC=1;MLEAF=0.500;MQ=59.86;MQRankSum=-0.899;QD=21.83;ReadPosRankSum=2.569;SOR=0.614	GT:AD:DP:GQ:PL	0/1:291,375:666:99:14569,0,11328
chr1	337438	.	G	C	11580.77	.	AC=1;AF=0.500;AN=2;BaseQRankSum=0.292;ClippingRankSum=0.300;DP=681;ExcessHet=3.0103;FS=3.221;MLEAC=1;MLEAF=0.500;MQ=59.11;MQRankSum=3.356;QD=17.47;ReadPosRankSum=-2.326;SOR=0.729	GT:AD:DP:GQ:PL	0/1:357,306:663:99:11609,0,14274
chr1	337445	.	T	A	12105.77	.	AC=1;AF=0.500;AN=2;BaseQRankSum=3.095;ClippingRankSum=0.303;DP=688;ExcessHet=3.0103;FS=1.730;MLEAC=1;MLEAF=0.500;MQ=58.90;MQRankSum=5.307;QD=18.01;ReadPosRankSum=-2.647;SOR=0.614	GT:AD:DP:GQ:PL	0/1:352,320:672:99:12134,0,13905
chr1	337462	.	AAAGAGATTGTTCAGAAAG	A	5035.73	.	AC=1;AF=0.500;AN=2;BaseQRankSum=3.702;ClippingRankSum=0.122;DP=727;ExcessHet=3.0103;FS=6.148;MLEAC=1;MLEAF=0.500;MQ=58.83;MQRankSum=-5.102;QD=11.37;ReadPosRankSum=2.077;SOR=1.015	GT:AD:DP:GQ:PL	0/1:280,163:443:99:5073,0,11502
chr1	337515	.	A	G	12868.77	.	AC=1;AF=0.500;AN=2;BaseQRankSum=-2.639;ClippingRankSum=0.175;DP=637;ExcessHet=3.0103;FS=2.446;MLEAC=1;MLEAF=0.500;MQ=58.34;MQRankSum=6.334;QD=21.34;ReadPosRankSum=4.553;SOR=0.537	GT:AD:DP:GQ:PL	0/1:280,323:603:99:12897,0,10657
chr1	337520	.	T	C	13279.77	.	AC=1;AF=0.500;AN=2;BaseQRankSum=-2.514;ClippingRankSum=-0.480;DP=623;ExcessHet=3.0103;FS=1.109;MLEAC=1;MLEAF=0.500;MQ=58.35;MQRankSum=5.859;QD=21.70;ReadPosRankSum=3.418;SOR=0.575	GT:AD:DP:GQ:PL	0/1:282,330:612:99:13308,0,11179
chr1	337528	.	G	A	13622.77	.	AC=1;AF=0.500;AN=2;BaseQRankSum=-1.043;ClippingRankSum=-0.396;DP=632;ExcessHet=3.0103;FS=0.000;MLEAC=1;MLEAF=0.500;MQ=58.40;MQRankSum=9.357;QD=21.90;ReadPosRankSum=3.420;SOR=0.720	GT:AD:DP:GQ:PL	0/1:288,334:622:99:13651,0,11714
chr1	337538	.	TTCAGGAAGAGACTCA	T	13508.73	.	AC=1;AF=0.500;AN=2;BaseQRankSum=-0.038;ClippingRankSum=0.330;DP=670;ExcessHet=3.0103;FS=0.000;MLEAC=1;MLEAF=0.500;MQ=58.64;MQRankSum=9.349;QD=20.50;ReadPosRankSum=0.690;SOR=0.699	GT:AD:DP:GQ:PL	0/1:329,330:659:99:13546,0,13231
chr1	337584	.	G	T	12742.77	.	AC=1;AF=0.500;AN=2;BaseQRankSum=-0.140;ClippingRankSum=-1.174;DP=620;ExcessHet=3.0103;FS=1.742;MLEAC=1;MLEAF=0.500;MQ=59.52;MQRankSum=1.576;QD=20.96;ReadPosRankSum=-1.774;SOR=0.874	GT:AD:DP:GQ:PL	0/1:295,313:608:99:12771,0,11826
chr1	337597	.	A	G	12508.77	.	AC=1;AF=0.500;AN=2;BaseQRankSum=0.212;ClippingRankSum=0.712;DP=602;ExcessHet=3.0103;FS=1.742;MLEAC=1;MLEAF=0.500;MQ=59.57;MQRankSum=2.092;QD=21.13;ReadPosRankSum=-1.640;SOR=0.836	GT:AD:DP:GQ:PL	0/1:288,304:592:99:12537,0,11592
chr1	337600	.	C	A	12427.77	.	AC=1;AF=0.500;AN=2;BaseQRankSum=0.282;ClippingRankSum=-0.820;DP=614;ExcessHet=3.0103;FS=1.102;MLEAC=1;MLEAF=0.500;MQ=59.62;MQRankSum=1.668;QD=20.64;ReadPosRankSum=-1.398;SOR=0.827	GT:AD:DP:GQ:PL	0/1:292,310:602:99:12456,0,11556
chr1	337610	.	C	T	12243.77	.	AC=1;AF=0.500;AN=2;BaseQRankSum=0.640;ClippingRankSum=-0.448;DP=585;ExcessHet=3.0103;FS=1.742;MLEAC=1;MLEAF=0.500;MQ=59.83;MQRankSum=0.635;QD=21.41;ReadPosRankSum=-1.217;SOR=0.754	GT:AD:DP:GQ:PL	0/1:272,300:572:99:12272,0,10898
chr1	337635	.	G	A	11206.77	.	AC=1;AF=0.500;AN=2;BaseQRankSum=2.111;ClippingRankSum=1.321;DP=554;ExcessHet=3.0103;FS=0.000;MLEAC=1;MLEAF=0.500;MQ=59.98;MQRankSum=-0.108;QD=20.75;ReadPosRankSum=2.294;SOR=0.671	GT:AD:DP:GQ:PL	0/1:250,290:540:99:11235,0,9173
chr1	337821	.	A	G	8021.77	.	AC=1;AF=0.500;AN=2;BaseQRankSum=-2.928;ClippingRankSum=-0.368;DP=444;ExcessHet=3.0103;FS=0.518;MLEAC=1;MLEAF=0.500;MQ=59.97;MQRankSum=0.456;QD=18.87;ReadPosRankSum=-0.761;SOR=0.648	GT:AD:DP:GQ:PL	0/1:213,212:425:99:8050,0,9764
chr1	337837	.	G	A	7452.77	.	AC=1;AF=0.500;AN=2;BaseQRankSum=-2.469;ClippingRankSum=-0.015;DP=432;ExcessHet=3.0103;FS=3.176;MLEAC=1;MLEAF=0.500;MQ=59.97;MQRankSum=-1.545;QD=17.96;ReadPosRankSum=0.387;SOR=0.729	GT:AD:DP:GQ:PL	0/1:214,201:415:99:7481,0,9871
chr1	338009	.	G	A	9609.77	.	AC=1;AF=0.500;AN=2;BaseQRankSum=1.479;ClippingRankSum=-0.267;DP=528;ExcessHet=3.0103;FS=0.522;MLEAC=1;MLEAF=0.500;MQ=59.97;MQRankSum=-1.161;QD=18.62;ReadPosRankSum=0.305;SOR=0.738	GT:AD:DP:GQ:PL	0/1:267,249:516:99:9638,0,10262
chr1	338020	.	A	G	10173.77	.	AC=1;AF=0.500;AN=2;BaseQRankSum=1.805;ClippingRankSum=-1.001;DP=534;ExcessHet=3.0103;FS=1.113;MLEAC=1;MLEAF=0.500;MQ=59.97;MQRankSum=-0.950;QD=19.53;ReadPosRankSum=0.385;SOR=0.819	GT:AD:DP:GQ:PL	0/1:270,251:521:99:10202,0,10486
chr1	338038	.	T	C	9704.77	.	AC=1;AF=0.500;AN=2;BaseQRankSum=2.302;ClippingRankSum=0.142;DP=559;ExcessHet=3.0103;FS=0.523;MLEAC=1;MLEAF=0.500;MQ=59.97;MQRankSum=-0.221;QD=17.77;ReadPosRankSum=-0.921;SOR=0.623	GT:AD:DP:GQ:PL	0/1:283,263:546:99:9733,0,10785
chr1	338164	.	A	G	9391.77	.	AC=1;AF=0.500;AN=2;BaseQRankSum=0.206;ClippingRankSum=-0.938;DP=487;ExcessHet=3.0103;FS=0.530;MLEAC=1;MLEAF=0.500;MQ=60.00;MQRankSum=-0.538;QD=20.03;ReadPosRankSum=-0.370;SOR=0.604	GT:AD:DP:GQ:PL	0/1:229,240:469:99:9420,0,9445
chr1	338167	.	C	T	9568.77	.	AC=1;AF=0.500;AN=2;BaseQRankSum=0.126;ClippingRankSum=0.597;DP=488;ExcessHet=3.0103;FS=3.246;MLEAC=1;MLEAF=0.500;MQ=60.00;MQRankSum=-0.683;QD=20.40;ReadPosRankSum=1.061;SOR=0.503	GT:AD:DP:GQ:PL	0/1:230,239:469:99:9597,0,9263
chr1	338172	.	C	T	9229.77	.	AC=1;AF=0.500;AN=2;BaseQRankSum=0.876;ClippingRankSum=-1.041;DP=491;ExcessHet=3.0103;FS=3.257;MLEAC=1;MLEAF=0.500;MQ=60.00;MQRankSum=-0.929;QD=19.68;ReadPosRankSum=0.073;SOR=0.481	GT:AD:DP:GQ:PL	0/1:231,238:469:99:9258,0,9080
chr1	338207	.	G	T	7460.77	.	AC=1;AF=0.500;AN=2;BaseQRankSum=1.375;ClippingRankSum=-1.591;DP=477;ExcessHet=3.0103;FS=1.740;MLEAC=1;MLEAF=0.500;MQ=60.00;MQRankSum=0.452;QD=16.25;ReadPosRankSum=0.183;SOR=0.846	GT:AD:DP:GQ:PL	0/1:224,235:459:99:7489,0,6854
chr1	338241	.	GA	G	8690.73	.	AC=1;AF=0.500;AN=2;BaseQRankSum=-0.381;ClippingRankSum=-1.228;DP=462;ExcessHet=3.0103;FS=1.724;MLEAC=1;MLEAF=0.500;MQ=60.00;MQRankSum=0.376;QD=20.35;ReadPosRankSum=-0.239;SOR=0.648	GT:AD:DP:GQ:PL	0/1:203,224:427:99:8728,0,7732
chr1	338258	.	G	A	10257.77	.	AC=1;AF=0.500;AN=2;BaseQRankSum=0.315;ClippingRankSum=0.477;DP=486;ExcessHet=3.0103;FS=2.448;MLEAC=1;MLEAF=0.500;MQ=60.00;MQRankSum=0.840;QD=21.97;ReadPosRankSum=-0.361;SOR=0.707	GT:AD:DP:GQ:PL	0/1:220,247:467:99:10286,0,8807
chr1	338283	.	C	A	9742.77	.	AC=1;AF=0.500;AN=2;BaseQRankSum=-0.566;ClippingRankSum=1.447;DP=496;ExcessHet=3.0103;FS=1.102;MLEAC=1;MLEAF=0.500;MQ=60.00;MQRankSum=0.761;QD=20.38;ReadPosRankSum=0.703;SOR=0.793	GT:AD:DP:GQ:PL	0/1:234,244:478:99:9771,0,9272
chr1	338292	.	C	T	9823.77	.	AC=1;AF=0.500;AN=2;BaseQRankSum=-0.891;ClippingRankSum=0.940;DP=490;ExcessHet=3.0103;FS=1.102;MLEAC=1;MLEAF=0.500;MQ=60.00;MQRankSum=-0.471;QD=20.90;ReadPosRankSum=0.753;SOR=0.814	GT:AD:DP:GQ:PL	0/1:231,239:470:99:9852,0,9001
chr1	338294	.	A	T	9577.77	.	AC=1;AF=0.500;AN=2;BaseQRankSum=0.239;ClippingRankSum=0.574;DP=487;ExcessHet=3.0103;FS=1.745;MLEAC=1;MLEAF=0.500;MQ=60.00;MQRankSum=0.134;QD=20.55;ReadPosRankSum=0.522;SOR=0.872	GT:AD:DP:GQ:PL	0/1:228,238:466:99:9606,0,8935
chr1	338328	.	C	A	6542.77	.	AC=1;AF=0.500;AN=2;BaseQRankSum=0.153;ClippingRankSum=0.362;DP=466;ExcessHet=3.0103;FS=0.000;MLEAC=1;MLEAF=0.500;MQ=60.00;MQRankSum=1.001;QD=14.60;ReadPosRankSum=-0.433;SOR=0.677	GT:AD:DP:GQ:PL	0/1:242,206:448:99:6571,0,7972
chr1	338357	.	AAT	A	9319.73	.	AC=1;AF=0.500;AN=2;BaseQRankSum=0.036;ClippingRankSum=-1.288;DP=527;ExcessHet=3.0103;FS=2.432;MLEAC=1;MLEAF=0.500;MQ=59.98;MQRankSum=-0.295;QD=18.57;ReadPosRankSum=-1.872;SOR=0.751	GT:AD:DP:GQ:PL	0/1:262,240:502:99:9357,0,10240
chr1	338374	.	G	A	9500.77	.	AC=1;AF=0.500;AN=2;BaseQRankSum=1.525;ClippingRankSum=0.656;DP=505;ExcessHet=3.0103;FS=5.928;MLEAC=1;MLEAF=0.500;MQ=59.98;MQRankSum=1.346;QD=19.51;ReadPosRankSum=-2.154;SOR=0.823	GT:AD:DP:GQ:PL	0/1:244,243:487:99:9529,0,9581
chr1	338411	.	T	TGTACAAAATTAA	10482.73	.	AC=1;AF=0.500;AN=2;BaseQRankSum=0.526;ClippingRankSum=0.008;DP=527;ExcessHet=3.0103;FS=10.504;MLEAC=1;MLEAF=0.500;MQ=59.94;MQRankSum=1.050;QD=21.09;ReadPosRankSum=-4.615;SOR=0.636	GT:AD:DP:GQ:PL	0/1:229,268:497:99:10520,0,8933
chr1	338427	.	G	A	9439.77	.	AC=1;AF=0.500;AN=2;BaseQRankSum=2.243;ClippingRankSum=-0.024;DP=496;ExcessHet=3.0103;FS=6.977;MLEAC=1;MLEAF=0.500;MQ=59.93;MQRankSum=2.755;QD=19.87;ReadPosRankSum=-2.221;SOR=0.702	GT:AD:DP:GQ:PL	0/1:239,236:475:99:9468,0,9472
chr1	338443	.	T	C	9541.77	.	AC=1;AF=0.500;AN=2;BaseQRankSum=0.635;ClippingRankSum=-0.450;DP=490;ExcessHet=3.0103;FS=2.447;MLEAC=1;MLEAF=0.500;MQ=59.93;MQRankSum=2.294;QD=20.61;ReadPosRankSum=-1.054;SOR=0.910	GT:AD:DP:GQ:PL	0/1:229,234:463:99:9570,0,9255
chr1	338467	.	G	A	8822.77	.	AC=1;AF=0.500;AN=2;BaseQRankSum=-1.629;ClippingRankSum=-1.372;DP=481;ExcessHet=3.0103;FS=1.101;MLEAC=1;MLEAF=0.500;MQ=59.95;MQRankSum=-0.428;QD=19.39;ReadPosRankSum=-1.279;SOR=0.774	GT:AD:DP:GQ:PL	0/1:217,238:455:99:8851,0,8050
chr1	338736	.	T	C	9827.77	.	AC=1;AF=0.500;AN=2;BaseQRankSum=-1.137;ClippingRankSum=0.178;DP=521;ExcessHet=3.0103;FS=0.000;MLEAC=1;MLEAF=0.500;MQ=60.00;MQRankSum=-1.007;QD=19.50;ReadPosRankSum=-0.846;SOR=0.673	GT:AD:DP:GQ:PL	0/1:248,256:504:99:9856,0,9488
chr1	338743	.	A	C	10157.77	.	AC=1;AF=0.500;AN=2;BaseQRankSum=-0.754;ClippingRankSum=-0.704;DP=512;ExcessHet=3.0103;FS=1.090;MLEAC=1;MLEAF=0.500;MQ=60.00;MQRankSum=1.448;QD=20.52;ReadPosRankSum=-0.685;SOR=0.637	GT:AD:DP:GQ:PL	0/1:245,250:495:99:10186,0,10087
chr1	338762	.	C	T	9592.77	.	AC=1;AF=0.500;AN=2;BaseQRankSum=-2.294;ClippingRankSum=-1.389;DP=514;ExcessHet=3.0103;FS=0.000;MLEAC=1;MLEAF=0.500;MQ=60.00;MQRankSum=-0.428;QD=19.38;ReadPosRankSum=-0.388;SOR=0.666	GT:AD:DP:GQ:PL	0/1:244,251:495:99:9621,0,9172
chr1	338795	.	A	T	7418.77	.	AC=1;AF=0.500;AN=2;BaseQRankSum=-0.051;ClippingRankSum=0.008;DP=499;ExcessHet=3.0103;FS=1.740;MLEAC=1;MLEAF=0.500;MQ=60.00;MQRankSum=0.101;QD=15.26;ReadPosRankSum=0.032;SOR=0.675	GT:AD:DP:GQ:PL	0/1:249,237:486:99:7447,0,8083
chr1	338871	.	A	G	9387.77	.	AC=1;AF=0.500;AN=2;BaseQRankSum=1.939;ClippingRankSum=1.631;DP=506;ExcessHet=3.0103;FS=0.516;MLEAC=1;MLEAF=0.500;MQ=59.96;MQRankSum=0.264;QD=18.89;ReadPosRankSum=0.695;SOR=0.737	GT:AD:DP:GQ:PL	0/1:257,240:497:99:9416,0,10194
chr1	338872	.	T	G	9459.77	.	AC=1;AF=0.500;AN=2;BaseQRankSum=1.621;ClippingRankSum=2.284;DP=507;ExcessHet=3.0103;FS=0.516;MLEAC=1;MLEAF=0.500;MQ=59.96;MQRankSum=-1.442;QD=19.00;ReadPosRankSum=0.654;SOR=0.727	GT:AD:DP:GQ:PL	0/1:257,241:498:99:9488,0,10356
chr1	338877	.	A	G	10117.77	.	AC=1;AF=0.500;AN=2;BaseQRankSum=0.493;ClippingRankSum=0.878;DP=522;ExcessHet=3.0103;FS=0.000;MLEAC=1;MLEAF=0.500;MQ=59.97;MQRankSum=-0.324;QD=19.72;ReadPosRankSum=0.159;SOR=0.689	GT:AD:DP:GQ:PL	0/1:262,251:513:99:10146,0,10730
chr1	338887	.	G	A	10201.77	.	AC=1;AF=0.500;AN=2;BaseQRankSum=0.802;ClippingRankSum=-1.183;DP=547;ExcessHet=3.0103;FS=0.521;MLEAC=1;MLEAF=0.500;MQ=59.97;MQRankSum=-0.214;QD=19.07;ReadPosRankSum=-0.785;SOR=0.746	GT:AD:DP:GQ:PL	0/1:266,269:535:99:10230,0,10176
chr1	338931	.	G	A	10244.77	.	AC=1;AF=0.500;AN=2;BaseQRankSum=2.073;ClippingRankSum=-1.909;DP=550;ExcessHet=3.0103;FS=3.216;MLEAC=1;MLEAF=0.500;MQ=59.95;MQRankSum=-0.826;QD=19.11;ReadPosRankSum=0.940;SOR=0.932	GT:AD:DP:GQ:PL	0/1:267,269:536:99:10273,0,10450
chr1	338943	.	T	C	11146.77	.	AC=1;AF=0.500;AN=2;BaseQRankSum=0.366;ClippingRankSum=-1.703;DP=572;ExcessHet=3.0103;FS=1.730;MLEAC=1;MLEAF=0.500;MQ=59.96;MQRankSum=-0.477;QD=19.98;ReadPosRankSum=0.777;SOR=0.690	GT:AD:DP:GQ:PL	0/1:281,277:558:99:11175,0,11115
chr1	338944	.	A	C	11114.77	.	AC=1;AF=0.500;AN=2;BaseQRankSum=0.547;ClippingRankSum=-0.615;DP=570;ExcessHet=3.0103;FS=1.100;MLEAC=1;MLEAF=0.500;MQ=59.96;MQRankSum=0.609;QD=19.99;ReadPosRankSum=0.865;SOR=0.687	GT:AD:DP:GQ:PL	0/1:281,275:556:99:11143,0,11083
chr1	338947	.	G	C	11035.77	.	AC=1;AF=0.500;AN=2;BaseQRankSum=0.805;ClippingRankSum=0.455;DP=562;ExcessHet=3.0103;FS=1.100;MLEAC=1;MLEAF=0.500;MQ=59.96;MQRankSum=-1.294;QD=20.14;ReadPosRankSum=0.221;SOR=0.626	GT:AD:DP:GQ:PL	0/1:274,274:548:99:11064,0,11154
chr1	338965	.	T	C	10780.77	.	AC=1;AF=0.500;AN=2;BaseQRankSum=-0.571;ClippingRankSum=1.236;DP=548;ExcessHet=3.0103;FS=1.740;MLEAC=1;MLEAF=0.500;MQ=59.94;MQRankSum=0.456;QD=20.15;ReadPosRankSum=-0.501;SOR=0.798	GT:AD:DP:GQ:PL	0/1:265,270:535:99:10809,0,10629
chr1	338975	.	CT	C	10763.73	.	AC=1;AF=0.500;AN=2;BaseQRankSum=-0.251;ClippingRankSum=-0.115;DP=535;ExcessHet=3.0103;FS=0.521;MLEAC=1;MLEAF=0.500;MQ=59.94;MQRankSum=-0.805;QD=20.66;ReadPosRankSum=-1.585;SOR=0.777	GT:AD:DP:GQ:PL	0/1:256,265:521:99:10801,0,10266
chr1	338981	.	T	A	10365.77	.	AC=1;AF=0.500;AN=2;BaseQRankSum=0.207;ClippingRankSum=-0.255;DP=510;ExcessHet=3.0103;FS=0.521;MLEAC=1;MLEAF=0.500;MQ=59.94;MQRankSum=-0.130;QD=20.81;ReadPosRankSum=-1.720;SOR=0.754	GT:AD:DP:GQ:PL	0/1:241,257:498:99:10394,0,9461
chr1	339094	.	C	T	7944.77	.	AC=1;AF=0.500;AN=2;BaseQRankSum=-2.057;ClippingRankSum=-2.627;DP=511;ExcessHet=3.0103;FS=1.745;MLEAC=1;MLEAF=0.500;MQ=60.00;MQRankSum=-0.650;QD=16.08;ReadPosRankSum=0.583;SOR=0.886	GT:AD:DP:GQ:PL	0/1:247,247:494:99:7973,0,9938
chr1	339096	.	C	T	7935.77	.	AC=1;AF=0.500;AN=2;BaseQRankSum=0.135;ClippingRankSum=-0.981;DP=514;ExcessHet=3.0103;FS=2.439;MLEAC=1;MLEAF=0.500;MQ=60.00;MQRankSum=-0.331;QD=16.16;ReadPosRankSum=1.407;SOR=0.885	GT:AD:DP:GQ:PL	0/1:251,240:491:99:7964,0,10071
chr1	339097	.	A	G	7789.77	.	AC=1;AF=0.500;AN=2;BaseQRankSum=0.750;ClippingRankSum=0.466;DP=512;ExcessHet=3.0103;FS=3.198;MLEAC=1;MLEAF=0.500;MQ=60.00;MQRankSum=-0.022;QD=15.96;ReadPosRankSum=1.610;SOR=0.899	GT:AD:DP:GQ:PL	0/1:251,237:488:99:7818,0,10231
chr1	339115	.	T	C	10466.77	.	AC=1;AF=0.500;AN=2;BaseQRankSum=0.441;ClippingRankSum=-0.820;DP=511;ExcessHet=3.0103;FS=1.103;MLEAC=1;MLEAF=0.500;MQ=59.98;MQRankSum=0.234;QD=21.23;ReadPosRankSum=-1.242;SOR=0.789	GT:AD:DP:GQ:PL	0/1:236,257:493:99:10495,0,9775
chr1	339118	.	T	C	10640.77	.	AC=1;AF=0.500;AN=2;BaseQRankSum=0.899;ClippingRankSum=-0.473;DP=523;ExcessHet=3.0103;FS=0.521;MLEAC=1;MLEAF=0.500;MQ=59.98;MQRankSum=-0.255;QD=21.11;ReadPosRankSum=-1.155;SOR=0.729	GT:AD:DP:GQ:PL	0/1:243,261:504:99:10669,0,9679
chr1	339128	.	C	T	10301.77	.	AC=1;AF=0.500;AN=2;BaseQRankSum=-0.812;ClippingRankSum=-0.569;DP=517;ExcessHet=3.0103;FS=0.000;MLEAC=1;MLEAF=0.500;MQ=59.98;MQRankSum=-0.947;QD=20.64;ReadPosRankSum=-1.093;SOR=0.708	GT:AD:DP:GQ:PL	0/1:241,258:499:99:10330,0,9700
chr1	339130	.	G	GT	10156.73	.	AC=1;AF=0.500;AN=2;BaseQRankSum=-0.657;ClippingRankSum=-0.285;DP=516;ExcessHet=3.0103;FS=0.000;MLEAC=1;MLEAF=0.500;MQ=59.98;MQRankSum=-0.322;QD=20.40;ReadPosRankSum=-1.196;SOR=0.668	GT:AD:DP:GQ:PL	0/1:241,257:498:99:10194,0,9659
chr1	339151	.	T	A	7937.77	.	AC=1;AF=0.500;AN=2;BaseQRankSum=-1.258;ClippingRankSum=-1.940;DP=523;ExcessHet=3.0103;FS=0.518;MLEAC=1;MLEAF=0.500;MQ=59.94;MQRankSum=-1.519;QD=15.84;ReadPosRankSum=-0.494;SOR=0.749	GT:AD:DP:GQ:PL	0/1:247,254:501:99:7966,0,9200
chr1	339212	.	T	C	9767.77	.	AC=1;AF=0.500;AN=2;BaseQRankSum=-0.977;ClippingRankSum=-0.896;DP=517;ExcessHet=3.0103;FS=0.526;MLEAC=1;MLEAF=0.500;MQ=59.96;MQRankSum=-0.331;QD=19.57;ReadPosRankSum=-1.428;SOR=0.649	GT:AD:DP:GQ:PL	0/1:240,259:499:99:9796,0,9157
chr1	339225	.	T	C	9836.77	.	AC=1;AF=0.500;AN=2;BaseQRankSum=-0.839;ClippingRankSum=0.681;DP=502;ExcessHet=3.0103;FS=0.000;MLEAC=1;MLEAF=0.500;MQ=59.96;MQRankSum=0.640;QD=20.28;ReadPosRankSum=-1.781;SOR=0.675	GT:AD:DP:GQ:PL	0/1:229,256:485:99:9865,0,8791
chr1	339254	.	A	G	9297.77	.	AC=1;AF=0.500;AN=2;BaseQRankSum=0.537;ClippingRankSum=-0.987;DP=471;ExcessHet=3.0103;FS=0.000;MLEAC=1;MLEAF=0.500;MQ=59.99;MQRankSum=-1.543;QD=20.35;ReadPosRankSum=1.515;SOR=0.733	GT:AD:DP:GQ:PL	0/1:224,233:457:99:9326,0,8717
chr1	339257	.	G	A	9658.77	.	AC=1;AF=0.500;AN=2;BaseQRankSum=-0.385;ClippingRankSum=0.703;DP=478;ExcessHet=3.0103;FS=0.000;MLEAC=1;MLEAF=0.500;MQ=59.99;MQRankSum=-1.898;QD=20.82;ReadPosRankSum=0.937;SOR=0.737	GT:AD:DP:GQ:PL	0/1:225,239:464:99:9687,0,9187
chr1	339278	.	T	C	9145.77	.	AC=1;AF=0.500;AN=2;BaseQRankSum=-0.685;ClippingRankSum=-1.484;DP=444;ExcessHet=3.0103;FS=1.728;MLEAC=1;MLEAF=0.500;MQ=59.94;MQRankSum=-0.591;QD=21.22;ReadPosRankSum=-0.783;SOR=0.829	GT:AD:DP:GQ:PL	0/1:204,227:431:99:9174,0,8345
chr1	339283	.	G	A	8981.77	.	AC=1;AF=0.500;AN=2;BaseQRankSum=-0.893;ClippingRankSum=-1.870;DP=442;ExcessHet=3.0103;FS=1.730;MLEAC=1;MLEAF=0.500;MQ=59.95;MQRankSum=1.263;QD=20.99;ReadPosRankSum=-0.549;SOR=0.790	GT:AD:DP:GQ:PL	0/1:205,223:428:99:9010,0,8131
chr1	339301	.	A	G	8480.77	.	AC=1;AF=0.500;AN=2;BaseQRankSum=-0.299;ClippingRankSum=-1.652;DP=447;ExcessHet=3.0103;FS=0.518;MLEAC=1;MLEAF=0.500;MQ=59.91;MQRankSum=2.865;QD=19.54;ReadPosRankSum=-0.196;SOR=0.744	GT:AD:DP:GQ:PL	0/1:211,223:434:99:8509,0,7855
chr1	339761	.	A	G	7802.77	.	AC=1;AF=0.500;AN=2;BaseQRankSum=0.861;ClippingRankSum=-0.024;DP=581;ExcessHet=3.0103;FS=0.522;MLEAC=1;MLEAF=0.500;MQ=59.98;MQRankSum=1.097;QD=14.08;ReadPosRankSum=0.397;SOR=0.624	GT:AD:DP:GQ:PL	0/1:298,256:554:99:7831,0,9519
chr1	340027	.	T	C	10549.77	.	AC=1;AF=0.500;AN=2;BaseQRankSum=4.041;ClippingRankSum=-1.826;DP=715;ExcessHet=3.0103;FS=0.000;MLEAC=1;MLEAF=0.500;MQ=60.00;MQRankSum=0.770;QD=15.27;ReadPosRankSum=1.795;SOR=0.654	GT:AD:DP:GQ:PL	0/1:346,345:691:99:10578,0,9699
chr1	340281	.	A	C	7746.77	.	AC=1;AF=0.500;AN=2;BaseQRankSum=-1.622;ClippingRankSum=0.470;DP=650;ExcessHet=3.0103;FS=0.523;MLEAC=1;MLEAF=0.500;MQ=60.00;MQRankSum=-0.788;QD=12.64;ReadPosRankSum=1.423;SOR=0.635	GT:AD:DP:GQ:PL	0/1:339,274:613:99:7775,0,10854
chr1	340416	.	A	T	15895.77	.	AC=2;AF=1.00;AN=2;BaseQRankSum=6.679;ClippingRankSum=-0.161;DP=645;ExcessHet=3.0103;FS=28.971;MLEAC=2;MLEAF=1.00;MQ=59.81;MQRankSum=-0.878;QD=25.39;ReadPosRankSum=-2.553;SOR=0.299	GT:AD:DP:GQ:PL	1/1:32,594:626:99:15924,1439,0
chr1	340459	.	G	GA	3582.73	.	AC=1;AF=0.500;AN=2;BaseQRankSum=-1.402;ClippingRankSum=1.288;DP=647;ExcessHet=3.0103;FS=5.016;MLEAC=1;MLEAF=0.500;MQ=59.82;MQRankSum=2.133;QD=7.57;ReadPosRankSum=-0.869;SOR=0.644	GT:AD:DP:GQ:PL	0/1:259,214:473:99:3620,0,4689
chr1	340921	.	T	G	5950.77	.	AC=1;AF=0.500;AN=2;BaseQRankSum=0.167;ClippingRankSum=-0.458;DP=383;ExcessHet=3.0103;FS=10.210;MLEAC=1;MLEAF=0.500;MQ=60.00;MQRankSum=0.562;QD=16.08;ReadPosRankSum=0.410;SOR=0.400	GT:AD:DP:GQ:PL	0/1:180,190:370:99:5979,0,6912
chr1	341096	.	C	A	6264.77	.	AC=1;AF=0.500;AN=2;BaseQRankSum=-1.400;ClippingRankSum=-0.161;DP=341;ExcessHet=3.0103;FS=0.835;MLEAC=1;MLEAF=0.500;MQ=59.97;MQRankSum=0.480;QD=19.34;ReadPosRankSum=1.802;SOR=0.744	GT:AD:DP:GQ:PL	0/1:163,161:324:99:6293,0,6342
chr1	341100	.	C	T	6274.77	.	AC=1;AF=0.500;AN=2;BaseQRankSum=-0.448;ClippingRankSum=0.258;DP=339;ExcessHet=3.0103;FS=0.000;MLEAC=1;MLEAF=0.500;MQ=59.97;MQRankSum=0.505;QD=19.49;ReadPosRankSum=1.179;SOR=0.669	GT:AD:DP:GQ:PL	0/1:162,160:322:99:6303,0,6468
chr1	341106	.	C	T	5985.77	.	AC=1;AF=0.500;AN=2;BaseQRankSum=0.403;ClippingRankSum=-2.347;DP=324;ExcessHet=3.0103;FS=0.000;MLEAC=1;MLEAF=0.500;MQ=59.96;MQRankSum=-0.437;QD=19.56;ReadPosRankSum=0.197;SOR=0.693	GT:AD:DP:GQ:PL	0/1:153,153:306:99:6014,0,5984
chr1	341190	.	T	C	4412.77	.	AC=1;AF=0.500;AN=2;BaseQRankSum=-0.540;ClippingRankSum=0.006;DP=305;ExcessHet=3.0103;FS=5.382;MLEAC=1;MLEAF=0.500;MQ=59.92;MQRankSum=-1.790;QD=15.27;ReadPosRankSum=1.451;SOR=0.910	GT:AD:DP:GQ:PL	0/1:147,142:289:99:4441,0,4783
chr1	341456	.	C	T	5488.77	.	AC=1;AF=0.500;AN=2;BaseQRankSum=1.509;ClippingRankSum=0.750;DP=323;ExcessHet=3.0103;FS=14.380;MLEAC=1;MLEAF=0.500;MQ=59.94;MQRankSum=1.898;QD=17.65;ReadPosRankSum=0.240;SOR=1.311	GT:AD:DP:GQ:PL	0/1:171,140:311:99:5517,0,6669
chr1	341466	.	T	C	5532.77	.	AC=1;AF=0.500;AN=2;BaseQRankSum=2.467;ClippingRankSum=-2.178;DP=316;ExcessHet=3.0103;FS=6.944;MLEAC=1;MLEAF=0.500;MQ=59.94;MQRankSum=-1.336;QD=18.08;ReadPosRankSum=-0.136;SOR=1.058	GT:AD:DP:GQ:PL	0/1:166,140:306:99:5561,0,6752
chr1	341468	.	G	A	5531.77	.	AC=1;AF=0.500;AN=2;BaseQRankSum=4.153;ClippingRankSum=1.278;DP=317;ExcessHet=3.0103;FS=9.836;MLEAC=1;MLEAF=0.500;MQ=59.94;MQRankSum=-1.348;QD=18.02;ReadPosRankSum=0.313;SOR=1.166	GT:AD:DP:GQ:PL	0/1:168,139:307:99:5560,0,6786
chr1	341472	.	C	T	5539.77	.	AC=1;AF=0.500;AN=2;BaseQRankSum=0.731;ClippingRankSum=0.640;DP=309;ExcessHet=3.0103;FS=12.116;MLEAC=1;MLEAF=0.500;MQ=59.94;MQRankSum=0.495;QD=18.59;ReadPosRankSum=-0.358;SOR=1.232	GT:AD:DP:GQ:PL	0/1:158,140:298:99:5568,0,6808
chr1	341475	.	C	T	5275.77	.	AC=1;AF=0.500;AN=2;BaseQRankSum=2.825;ClippingRankSum=-1.074;DP=305;ExcessHet=3.0103;FS=11.142;MLEAC=1;MLEAF=0.500;MQ=59.94;MQRankSum=0.888;QD=17.94;ReadPosRankSum=-0.082;SOR=1.210	GT:AD:DP:GQ:PL	0/1:158,136:294:99:5304,0,6389
chr1	341478	.	C	T	5164.77	.	AC=1;AF=0.500;AN=2;BaseQRankSum=2.823;ClippingRankSum=-0.111;DP=293;ExcessHet=3.0103;FS=9.292;MLEAC=1;MLEAF=0.500;MQ=59.94;MQRankSum=-1.459;QD=18.38;ReadPosRankSum=0.332;SOR=1.158	GT:AD:DP:GQ:PL	0/1:150,131:281:99:5193,0,6188
chr1	341607	.	T	C	4822.77	.	AC=1;AF=0.500;AN=2;BaseQRankSum=3.330;ClippingRankSum=-1.446;DP=288;ExcessHet=3.0103;FS=2.014;MLEAC=1;MLEAF=0.500;MQ=59.97;MQRankSum=0.044;QD=17.41;ReadPosRankSum=-0.651;SOR=0.817	GT:AD:DP:GQ:PL	0/1:153,124:277:99:4851,0,9020
chr1	341614	.	C	T	4984.77	.	AC=1;AF=0.500;AN=2;BaseQRankSum=0.650;ClippingRankSum=-1.279;DP=293;ExcessHet=3.0103;FS=4.699;MLEAC=1;MLEAF=0.500;MQ=59.97;MQRankSum=-1.889;QD=17.74;ReadPosRankSum=-1.685;SOR=0.756	GT:AD:DP:GQ:PL	0/1:152,129:281:99:5013,0,9304
chr1	341631	.	T	C	4579.77	.	AC=1;AF=0.500;AN=2;BaseQRankSum=1.850;ClippingRankSum=0.406;DP=281;ExcessHet=3.0103;FS=20.094;MLEAC=1;MLEAF=0.500;MQ=59.97;MQRankSum=-0.829;QD=16.90;ReadPosRankSum=0.195;SOR=1.235	GT:AD:DP:GQ:PL	0/1:154,117:271:99:4608,0,8784
chr1	341637	.	T	C	4517.77	.	AC=1;AF=0.500;AN=2;BaseQRankSum=0.914;ClippingRankSum=1.081;DP=278;ExcessHet=3.0103;FS=17.239;MLEAC=1;MLEAF=0.500;MQ=59.97;MQRankSum=0.991;QD=16.92;ReadPosRankSum=0.077;SOR=1.045	GT:AD:DP:GQ:PL	0/1:150,117:267:99:4546,0,8457
chr1	341648	.	G	A	4645.77	.	AC=1;AF=0.500;AN=2;BaseQRankSum=-2.667;ClippingRankSum=-0.134;DP=280;ExcessHet=3.0103;FS=15.631;MLEAC=1;MLEAF=0.500;MQ=59.97;MQRankSum=-0.605;QD=17.33;ReadPosRankSum=-0.599;SOR=0.758	GT:AD:DP:GQ:PL	0/1:143,125:268:99:4674,0,7289
chr1	342459	.	G	C	3610.77	.	AC=1;AF=0.500;AN=2;BaseQRankSum=0.980;ClippingRankSum=1.049;DP=302;ExcessHet=3.0103;FS=7.245;MLEAC=1;MLEAF=0.500;MQ=59.92;MQRankSum=0.318;QD=12.54;ReadPosRankSum=2.135;SOR=0.523	GT:AD:DP:GQ:PL	0/1:169,119:288:99:3639,0,5460
chr1	342541	.	T	C	3521.77	.	AC=1;AF=0.500;AN=2;BaseQRankSum=0.139;ClippingRankSum=0.070;DP=193;ExcessHet=3.0103;FS=13.772;MLEAC=1;MLEAF=0.500;MQ=59.78;MQRankSum=0.386;QD=19.90;ReadPosRankSum=0.383;SOR=1.736	GT:AD:DP:GQ:PL	0/1:73,104:177:99:3550,0,2331
chr1	342629	.	T	C	4800.77	.	AC=1;AF=0.500;AN=2;BaseQRankSum=0.202;ClippingRankSum=-1.340;DP=320;ExcessHet=3.0103;FS=5.995;MLEAC=1;MLEAF=0.500;MQ=59.99;MQRankSum=-0.318;QD=15.74;ReadPosRankSum=1.554;SOR=0.479	GT:AD:DP:GQ:PL	0/1:150,155:305:99:4829,0,4603
chr1	342657	.	T	C	4581.77	.	AC=1;AF=0.500;AN=2;BaseQRankSum=0.944;ClippingRankSum=-0.418;DP=330;ExcessHet=3.0103;FS=3.664;MLEAC=1;MLEAF=0.500;MQ=59.99;MQRankSum=-0.371;QD=14.55;ReadPosRankSum=0.682;SOR=0.892	GT:AD:DP:GQ:PL	0/1:167,148:315:99:4610,0,5067
chr1	342820	.	GA	G	4139.73	.	AC=1;AF=0.500;AN=2;BaseQRankSum=0.394;ClippingRankSum=-0.821;DP=364;ExcessHet=3.0103;FS=0.000;MLEAC=1;MLEAF=0.500;MQ=60.00;MQRankSum=0.852;QD=14.08;ReadPosRankSum=1.020;SOR=0.676	GT:AD:DP:GQ:PL	0/1:117,177:294:99:4177,0,2434
chr1	342849	.	T	C	7042.77	.	AC=1;AF=0.500;AN=2;BaseQRankSum=-2.659;ClippingRankSum=-0.870;DP=418;ExcessHet=3.0103;FS=1.116;MLEAC=1;MLEAF=0.500;MQ=60.00;MQRankSum=-0.302;QD=17.48;ReadPosRankSum=-0.674;SOR=0.600	GT:AD:DP:GQ:PL	0/1:173,230:403:99:7071,0,6377
chr1	342990	.	TA	T	5996.73	.	AC=1;AF=0.500;AN=2;BaseQRankSum=1.036;ClippingRankSum=1.020;DP=546;ExcessHet=3.0103;FS=3.282;MLEAC=1;MLEAF=0.500;MQ=59.97;MQRankSum=-0.456;QD=12.11;ReadPosRankSum=-0.852;SOR=0.974	GT:AD:DP:GQ:PL	0/1:276,219:495:99:6034,0,7773
chr1	343056	.	AATC	A	7909.73	.	AC=1;AF=0.500;AN=2;BaseQRankSum=-0.602;ClippingRankSum=0.028;DP=505;ExcessHet=3.0103;FS=0.000;MLEAC=1;MLEAF=0.500;MQ=59.97;MQRankSum=0.260;QD=16.62;ReadPosRankSum=-1.890;SOR=0.695	GT:AD:DP:GQ:PL	0/1:262,214:476:99:7947,0,10192
chr1	343529	.	A	G	6272.77	.	AC=1;AF=0.500;AN=2;BaseQRankSum=0.365;ClippingRankSum=1.492;DP=393;ExcessHet=3.0103;FS=0.375;MLEAC=1;MLEAF=0.500;MQ=60.00;MQRankSum=0.508;QD=16.95;ReadPosRankSum=-0.553;SOR=0.721	GT:AD:DP:GQ:PL	0/1:197,173:370:99:6301,0,7340
chr1	343547	.	TAA	T	6659.73	.	AC=1;AF=0.500;AN=2;BaseQRankSum=1.892;ClippingRankSum=1.310;DP=395;ExcessHet=3.0103;FS=1.691;MLEAC=1;MLEAF=0.500;MQ=60.00;MQRankSum=1.431;QD=17.90;ReadPosRankSum=-0.883;SOR=0.797	GT:AD:DP:GQ:PL	0/1:200,172:372:99:6697,0,8066
chr1	343564	.	G	A	6354.77	.	AC=1;AF=0.500;AN=2;BaseQRankSum=3.537;ClippingRankSum=-0.775;DP=401;ExcessHet=3.0103;FS=6.801;MLEAC=1;MLEAF=0.500;MQ=60.00;MQRankSum=-1.182;QD=16.81;ReadPosRankSum=0.637;SOR=0.996	GT:AD:DP:GQ:PL	0/1:207,171:378:99:6383,0,7877
chr1	343593	.	G	A	7520.77	.	AC=1;AF=0.500;AN=2;BaseQRankSum=0.800;ClippingRankSum=0.151;DP=451;ExcessHet=3.0103;FS=0.534;MLEAC=1;MLEAF=0.500;MQ=60.00;MQRankSum=-0.576;QD=17.78;ReadPosRankSum=-0.793;SOR=0.632	GT:AD:DP:GQ:PL	0/1:189,234:423:99:7549,0,5769
chr1	343949	.	C	CAAA	4113.73	.	AC=1;AF=0.500;AN=2;BaseQRankSum=-0.240;ClippingRankSum=1.610;DP=414;ExcessHet=3.0103;FS=5.596;MLEAC=1;MLEAF=0.500;MQ=59.96;MQRankSum=0.067;QD=12.90;ReadPosRankSum=-1.536;SOR=1.067	GT:AD:DP:GQ:PL	0/1:179,140:319:99:4151,0,6676
chr1	344249	.	T	C	7332.77	.	AC=1;AF=0.500;AN=2;BaseQRankSum=-2.181;ClippingRankSum=2.517;DP=539;ExcessHet=3.0103;FS=1.743;MLEAC=1;MLEAF=0.500;MQ=59.95;MQRankSum=-2.819;QD=14.10;ReadPosRankSum=-0.832;SOR=0.566	GT:AD:DP:GQ:PL	0/1:262,258:520:99:7361,0,8092
chr1	344320	.	C	CT,CTT	2804.73	.	AC=1,1;AF=0.500,0.500;AN=2;BaseQRankSum=1.995;ClippingRankSum=0.768;DP=397;ExcessHet=3.0103;FS=10.107;MLEAC=1,1;MLEAF=0.500,0.500;MQ=59.29;MQRankSum=-0.367;QD=15.67;ReadPosRankSum=1.314;SOR=0.447	GT:AD:DP:GQ:PL	1/2:31,85,63:179:99:2842,515,581,941,0,1528
chr1	345196	.	C	T	10718.77	.	AC=1;AF=0.500;AN=2;BaseQRankSum=1.688;ClippingRankSum=1.031;DP=531;ExcessHet=3.0103;FS=0.523;MLEAC=1;MLEAF=0.500;MQ=60.00;MQRankSum=0.672;QD=20.94;ReadPosRankSum=-0.429;SOR=0.643	GT:AD:DP:GQ:PL	0/1:237,275:512:99:10747,0,9251
chr1	345200	.	C	A	10622.77	.	AC=1;AF=0.500;AN=2;BaseQRankSum=1.608;ClippingRankSum=-0.115;DP=531;ExcessHet=3.0103;FS=1.097;MLEAC=1;MLEAF=0.500;MQ=60.00;MQRankSum=0.130;QD=20.75;ReadPosRankSum=-0.938;SOR=0.623	GT:AD:DP:GQ:PL	0/1:238,274:512:99:10651,0,9169
chr1	345240	.	CT	C	9762.73	.	AC=1;AF=0.500;AN=2;BaseQRankSum=-1.409;ClippingRankSum=1.616;DP=548;ExcessHet=3.0103;FS=2.437;MLEAC=1;MLEAF=0.500;MQ=59.97;MQRankSum=-0.627;QD=20.13;ReadPosRankSum=-1.186;SOR=0.540	GT:AD:DP:GQ:PL	0/1:235,250:485:99:9800,0,9172
chr1	345250	.	T	C	10235.77	.	AC=1;AF=0.500;AN=2;BaseQRankSum=-0.842;ClippingRankSum=0.946;DP=530;ExcessHet=3.0103;FS=1.747;MLEAC=1;MLEAF=0.500;MQ=59.96;MQRankSum=0.235;QD=20.07;ReadPosRankSum=0.007;SOR=0.556	GT:AD:DP:GQ:PL	0/1:247,263:510:99:10264,0,9527
chr1	345289	.	G	A	7521.77	.	AC=1;AF=0.500;AN=2;BaseQRankSum=-0.771;ClippingRankSum=0.627;DP=515;ExcessHet=3.0103;FS=0.000;MLEAC=1;MLEAF=0.500;MQ=59.96;MQRankSum=0.680;QD=15.35;ReadPosRankSum=-0.732;SOR=0.693	GT:AD:DP:GQ:PL	0/1:242,248:490:99:7550,0,7563
chr1	345600	.	T	C	8879.77	.	AC=1;AF=0.500;AN=2;BaseQRankSum=-3.789;ClippingRankSum=-1.377;DP=502;ExcessHet=3.0103;FS=1.752;MLEAC=1;MLEAF=0.500;MQ=59.74;MQRankSum=-1.807;QD=18.58;ReadPosRankSum=0.310;SOR=0.541	GT:AD:DP:GQ:PL	0/1:240,238:478:99:8908,0,9472
chr1	345602	.	T	C	8876.77	.	AC=1;AF=0.500;AN=2;BaseQRankSum=-2.811;ClippingRankSum=-0.028;DP=508;ExcessHet=3.0103;FS=2.440;MLEAC=1;MLEAF=0.500;MQ=59.74;MQRankSum=0.304;QD=18.38;ReadPosRankSum=0.043;SOR=0.536	GT:AD:DP:GQ:PL	0/1:243,240:483:99:8905,0,9510
chr1	345652	.	A	T	7103.77	.	AC=1;AF=0.500;AN=2;BaseQRankSum=-0.436;ClippingRankSum=0.399;DP=457;ExcessHet=3.0103;FS=1.094;MLEAC=1;MLEAF=0.500;MQ=60.00;MQRankSum=-0.728;QD=16.26;ReadPosRankSum=2.778;SOR=0.607	GT:AD:DP:GQ:PL	0/1:208,229:437:99:7132,0,7274
chr1	345697	.	A	G	7503.77	.	AC=1;AF=0.500;AN=2;BaseQRankSum=1.229;ClippingRankSum=0.261;DP=449;ExcessHet=3.0103;FS=3.187;MLEAC=1;MLEAF=0.500;MQ=60.00;MQRankSum=-1.791;QD=17.61;ReadPosRankSum=-0.295;SOR=0.772	GT:AD:DP:GQ:PL	0/1:228,198:426:99:7532,0,8775
chr1	345708	.	G	T	7314.77	.	AC=1;AF=0.500;AN=2;BaseQRankSum=0.537;ClippingRankSum=0.384;DP=462;ExcessHet=3.0103;FS=5.994;MLEAC=1;MLEAF=0.500;MQ=60.00;MQRankSum=-1.912;QD=16.51;ReadPosRankSum=0.454;SOR=0.976	GT:AD:DP:GQ:PL	0/1:242,201:443:99:7343,0,9838
chr1	345732	.	T	G	9452.77	.	AC=1;AF=0.500;AN=2;BaseQRankSum=0.286;ClippingRankSum=1.410;DP=463;ExcessHet=3.0103;FS=5.982;MLEAC=1;MLEAF=0.500;MQ=60.00;MQRankSum=0.428;QD=21.34;ReadPosRankSum=-1.226;SOR=0.600	GT:AD:DP:GQ:PL	0/1:189,254:443:99:9481,0,7000
chr1	345759	.	T	C	7704.77	.	AC=1;AF=0.500;AN=2;BaseQRankSum=0.832;ClippingRankSum=-0.664;DP=448;ExcessHet=3.0103;FS=1.109;MLEAC=1;MLEAF=0.500;MQ=60.00;MQRankSum=-0.488;QD=18.00;ReadPosRankSum=1.019;SOR=0.784	GT:AD:DP:GQ:PL	0/1:184,244:428:99:7733,0,5555
chr1	346028	.	CT	C	7487.73	.	AC=1;AF=0.500;AN=2;BaseQRankSum=1.613;ClippingRankSum=0.618;DP=652;ExcessHet=3.0103;FS=0.000;MLEAC=1;MLEAF=0.500;MQ=59.98;MQRankSum=0.200;QD=12.87;ReadPosRankSum=0.964;SOR=0.728	GT:AD:DP:GQ:PL	0/1:278,304:582:99:7525,0,6736
chr1	346456	.	A	AT	5499.73	.	AC=1;AF=0.500;AN=2;BaseQRankSum=-1.604;ClippingRankSum=1.049;DP=607;ExcessHet=3.0103;FS=0.000;MLEAC=1;MLEAF=0.500;MQ=60.00;MQRankSum=0.924;QD=10.91;ReadPosRankSum=-0.021;SOR=0.665	GT:AD:DP:GQ:PL	0/1:253,251:504:99:5537,0,5785
chr1	346567	.	A	G	11958.77	.	AC=1;AF=0.500;AN=2;BaseQRankSum=-1.591;ClippingRankSum=-2.549;DP=677;ExcessHet=3.0103;FS=1.723;MLEAC=1;MLEAF=0.500;MQ=59.98;MQRankSum=-0.055;QD=18.51;ReadPosRankSum=0.412;SOR=0.826	GT:AD:DP:GQ:PL	0/1:325,321:646:99:11987,0,12263
chr1	346580	.	C	CTT	12363.73	.	AC=1;AF=0.500;AN=2;BaseQRankSum=-0.453;ClippingRankSum=-0.624;DP=656;ExcessHet=3.0103;FS=1.743;MLEAC=1;MLEAF=0.500;MQ=59.98;MQRankSum=0.223;QD=19.69;ReadPosRankSum=-0.463;SOR=0.838	GT:AD:DP:GQ:PL	0/1:319,309:628:99:12401,0,12566
chr1	346585	.	T	A	11651.77	.	AC=1;AF=0.500;AN=2;BaseQRankSum=-0.285;ClippingRankSum=0.932;DP=647;ExcessHet=3.0103;FS=1.104;MLEAC=1;MLEAF=0.500;MQ=59.98;MQRankSum=1.622;QD=18.82;ReadPosRankSum=0.057;SOR=0.799	GT:AD:DP:GQ:PL	0/1:319,300:619:99:11680,0,12613
chr1	346658	.	G	A	8065.77	.	AC=1;AF=0.500;AN=2;BaseQRankSum=0.118;ClippingRankSum=-1.464;DP=610;ExcessHet=3.0103;FS=1.728;MLEAC=1;MLEAF=0.500;MQ=59.98;MQRankSum=-0.220;QD=13.72;ReadPosRankSum=0.666;SOR=0.816	GT:AD:DP:GQ:PL	0/1:319,269:588:99:8094,0,9652
chr1	346692	.	C	T	9178.77	.	AC=1;AF=0.500;AN=2;BaseQRankSum=-0.506;ClippingRankSum=-0.304;DP=582;ExcessHet=3.0103;FS=2.448;MLEAC=1;MLEAF=0.500;MQ=59.99;MQRankSum=-0.722;QD=16.36;ReadPosRankSum=1.762;SOR=0.690	GT:AD:DP:GQ:PL	0/1:264,297:561:99:9207,0,8085
chr1	346856	.	G	A	7073.77	.	AC=1;AF=0.500;AN=2;BaseQRankSum=1.808;ClippingRankSum=-0.069;DP=441;ExcessHet=3.0103;FS=1.099;MLEAC=1;MLEAF=0.500;MQ=59.93;MQRankSum=-1.118;QD=16.76;ReadPosRankSum=-2.311;SOR=0.728	GT:AD:DP:GQ:PL	0/1:229,193:422:99:7102,0,8832
chr1	346874	.	AC	A	7552.73	.	AC=1;AF=0.500;AN=2;BaseQRankSum=1.183;ClippingRankSum=0.594;DP=449;ExcessHet=3.0103;FS=2.445;MLEAC=1;MLEAF=0.500;MQ=59.90;MQRankSum=-0.628;QD=17.44;ReadPosRankSum=-0.677;SOR=0.830	GT:AD:DP:GQ:PL	0/1:238,195:433:99:7590,0,9603
chr1	346890	.	T	C	7898.77	.	AC=1;AF=0.500;AN=2;BaseQRankSum=0.658;ClippingRankSum=0.394;DP=449;ExcessHet=3.0103;FS=3.197;MLEAC=1;MLEAF=0.500;MQ=59.90;MQRankSum=2.116;QD=18.28;ReadPosRankSum=0.348;SOR=0.623	GT:AD:DP:GQ:PL	0/1:234,198:432:99:7927,0,9415
chr1	346898	.	A	G	7953.77	.	AC=1;AF=0.500;AN=2;BaseQRankSum=0.592;ClippingRankSum=-0.058;DP=452;ExcessHet=3.0103;FS=3.219;MLEAC=1;MLEAF=0.500;MQ=59.90;MQRankSum=0.166;QD=18.24;ReadPosRankSum=0.110;SOR=0.694	GT:AD:DP:GQ:PL	0/1:232,204:436:99:7982,0,9394
chr1	346918	.	G	C	7906.77	.	AC=1;AF=0.500;AN=2;BaseQRankSum=0.192;ClippingRankSum=-0.686;DP=458;ExcessHet=3.0103;FS=3.218;MLEAC=1;MLEAF=0.500;MQ=59.92;MQRankSum=-0.506;QD=17.85;ReadPosRankSum=0.992;SOR=0.575	GT:AD:DP:GQ:PL	0/1:233,210:443:99:7935,0,8804
chr1	347027	.	T	C	10302.77	.	AC=1;AF=0.500;AN=2;BaseQRankSum=-0.899;ClippingRankSum=-0.133;DP=525;ExcessHet=3.0103;FS=3.189;MLEAC=1;MLEAF=0.500;MQ=59.96;MQRankSum=-0.389;QD=20.08;ReadPosRankSum=-0.742;SOR=0.516	GT:AD:DP:GQ:PL	0/1:250,263:513:99:10331,0,9804
chr1	347029	.	G	A	10293.77	.	AC=1;AF=0.500;AN=2;BaseQRankSum=-1.611;ClippingRankSum=-0.124;DP=522;ExcessHet=3.0103;FS=3.182;MLEAC=1;MLEAF=0.500;MQ=59.96;MQRankSum=-0.564;QD=20.18;ReadPosRankSum=-0.778;SOR=0.587	GT:AD:DP:GQ:PL	0/1:248,262:510:99:10322,0,9893
chr1	347039	.	C	T	9653.77	.	AC=1;AF=0.500;AN=2;BaseQRankSum=0.002;ClippingRankSum=1.051;DP=501;ExcessHet=3.0103;FS=1.094;MLEAC=1;MLEAF=0.500;MQ=59.96;MQRankSum=-0.368;QD=19.86;ReadPosRankSum=-0.078;SOR=0.680	GT:AD:DP:GQ:PL	0/1:242,244:486:99:9682,0,9518
chr1	347072	.	CT	C	4585.73	.	AC=1;AF=0.500;AN=2;BaseQRankSum=0.830;ClippingRankSum=-1.518;DP=479;ExcessHet=3.0103;FS=1.185;MLEAC=1;MLEAF=0.500;MQ=59.99;MQRankSum=0.733;QD=11.76;ReadPosRankSum=0.561;SOR=0.618	GT:AD:DP:GQ:PL	0/1:200,190:390:99:4623,0,4959
chr1	347146	.	T	C	7393.77	.	AC=1;AF=0.500;AN=2;BaseQRankSum=-0.565;ClippingRankSum=-1.493;DP=462;ExcessHet=3.0103;FS=1.103;MLEAC=1;MLEAF=0.500;MQ=60.00;MQRankSum=-0.196;QD=16.84;ReadPosRankSum=-1.393;SOR=0.583	GT:AD:DP:GQ:PL	0/1:220,219:439:99:7422,0,8270
chr1	347257	.	C	T	6124.77	.	AC=1;AF=0.500;AN=2;BaseQRankSum=0.355;ClippingRankSum=-1.623;DP=445;ExcessHet=3.0103;FS=4.138;MLEAC=1;MLEAF=0.500;MQ=59.98;MQRankSum=-0.043;QD=14.02;ReadPosRankSum=-1.123;SOR=0.982	GT:AD:DP:GQ:PL	0/1:239,198:437:99:6153,0,7414
chr1	347268	.	T	A	7500.77	.	AC=1;AF=0.500;AN=2;BaseQRankSum=1.570;ClippingRankSum=0.284;DP=429;ExcessHet=3.0103;FS=5.123;MLEAC=1;MLEAF=0.500;MQ=59.98;MQRankSum=1.036;QD=17.82;ReadPosRankSum=-1.060;SOR=1.051	GT:AD:DP:GQ:PL	0/1:225,196:421:99:7529,0,12679
chr1	347272	.	T	C	7508.77	.	AC=1;AF=0.500;AN=2;BaseQRankSum=1.051;ClippingRankSum=-0.900;DP=420;ExcessHet=3.0103;FS=5.029;MLEAC=1;MLEAF=0.500;MQ=59.98;MQRankSum=0.075;QD=18.23;ReadPosRankSum=-0.973;SOR=0.988	GT:AD:DP:GQ:PL	0/1:216,196:412:99:7537,0,12487
chr1	347532	.	T	G	6857.77	.	AC=1;AF=0.500;AN=2;BaseQRankSum=-1.853;ClippingRankSum=-1.228;DP=483;ExcessHet=3.0103;FS=0.000;MLEAC=1;MLEAF=0.500;MQ=60.00;MQRankSum=0.784;QD=14.84;ReadPosRankSum=-0.296;SOR=0.708	GT:AD:DP:GQ:PL	0/1:228,234:462:99:6886,0,7202
chr1	347563	.	C	A	6152.77	.	AC=1;AF=0.500;AN=2;BaseQRankSum=-2.693;ClippingRankSum=-0.431;DP=489;ExcessHet=3.0103;FS=4.043;MLEAC=1;MLEAF=0.500;MQ=60.00;MQRankSum=-1.363;QD=13.18;ReadPosRankSum=1.889;SOR=0.557	GT:AD:DP:GQ:PL	0/1:249,218:467:99:6181,0,7712
chr1	347623	.	T	C	7958.77	.	AC=1;AF=0.500;AN=2;BaseQRankSum=0.155;ClippingRankSum=1.896;DP=451;ExcessHet=3.0103;FS=1.752;MLEAC=1;MLEAF=0.500;MQ=60.00;MQRankSum=0.621;QD=18.30;ReadPosRankSum=0.670;SOR=0.587	GT:AD:DP:GQ:PL	0/1:228,207:435:99:7987,0,8857
chr1	347633	.	T	C	7646.77	.	AC=1;AF=0.500;AN=2;BaseQRankSum=0.511;ClippingRankSum=-1.685;DP=440;ExcessHet=3.0103;FS=4.087;MLEAC=1;MLEAF=0.500;MQ=59.96;MQRankSum=-0.159;QD=18.08;ReadPosRankSum=0.010;SOR=0.456	GT:AD:DP:GQ:PL	0/1:220,203:423:99:7675,0,8922
chr1	347654	.	C	T	6912.77	.	AC=1;AF=0.500;AN=2;BaseQRankSum=-0.031;ClippingRankSum=0.776;DP=461;ExcessHet=3.0103;FS=2.453;MLEAC=1;MLEAF=0.500;MQ=59.96;MQRankSum=1.271;QD=15.64;ReadPosRankSum=-0.389;SOR=0.891	GT:AD:DP:GQ:PL	0/1:222,220:442:99:6941,0,8336
chr1	347742	.	C	T	9313.77	.	AC=1;AF=0.500;AN=2;BaseQRankSum=0.471;ClippingRankSum=1.261;DP=484;ExcessHet=3.0103;FS=0.522;MLEAC=1;MLEAF=0.500;MQ=59.96;MQRankSum=1.162;QD=20.29;ReadPosRankSum=-0.462;SOR=0.641	GT:AD:DP:GQ:PL	0/1:225,234:459:99:9342,0,8768
chr1	347743	.	G	A	9388.77	.	AC=1;AF=0.500;AN=2;BaseQRankSum=2.142;ClippingRankSum=-0.309;DP=480;ExcessHet=3.0103;FS=0.523;MLEAC=1;MLEAF=0.500;MQ=59.96;MQRankSum=-0.215;QD=20.63;ReadPosRankSum=-0.662;SOR=0.623	GT:AD:DP:GQ:PL	0/1:222,233:455:99:9417,0,8888
chr1	347755	.	A	G	9904.77	.	AC=1;AF=0.500;AN=2;BaseQRankSum=1.473;ClippingRankSum=0.118;DP=498;ExcessHet=3.0103;FS=0.000;MLEAC=1;MLEAF=0.500;MQ=59.96;MQRankSum=1.015;QD=20.81;ReadPosRankSum=-0.399;SOR=0.718	GT:AD:DP:GQ:PL	0/1:229,247:476:99:9933,0,9184
chr1	347758	.	G	A	9870.77	.	AC=1;AF=0.500;AN=2;BaseQRankSum=1.976;ClippingRankSum=1.568;DP=493;ExcessHet=3.0103;FS=0.000;MLEAC=1;MLEAF=0.500;MQ=59.96;MQRankSum=0.142;QD=20.96;ReadPosRankSum=-0.253;SOR=0.707	GT:AD:DP:GQ:PL	0/1:226,245:471:99:9899,0,9439
chr1	347766	.	C	A	9841.77	.	AC=1;AF=0.500;AN=2;BaseQRankSum=1.963;ClippingRankSum=0.424;DP=486;ExcessHet=3.0103;FS=0.000;MLEAC=1;MLEAF=0.500;MQ=59.96;MQRankSum=0.212;QD=21.21;ReadPosRankSum=0.218;SOR=0.670	GT:AD:DP:GQ:PL	0/1:224,240:464:99:9870,0,8917
chr1	347775	.	G	T	9610.77	.	AC=1;AF=0.500;AN=2;BaseQRankSum=1.367;ClippingRankSum=-0.694;DP=491;ExcessHet=3.0103;FS=0.000;MLEAC=1;MLEAF=0.500;MQ=59.96;MQRankSum=1.121;QD=20.45;ReadPosRankSum=-0.221;SOR=0.725	GT:AD:DP:GQ:PL	0/1:223,247:470:99:9639,0,8541
chr1	347817	.	T	C	8407.77	.	AC=1;AF=0.500;AN=2;BaseQRankSum=2.593;ClippingRankSum=1.586;DP=499;ExcessHet=3.0103;FS=0.520;MLEAC=1;MLEAF=0.500;MQ=60.00;MQRankSum=-0.059;QD=17.44;ReadPosRankSum=0.898;SOR=0.757	GT:AD:DP:GQ:PL	0/1:261,221:482:99:8436,0,10058
chr1	347822	.	C	T	8432.77	.	AC=1;AF=0.500;AN=2;BaseQRankSum=0.514;ClippingRankSum=1.624;DP=490;ExcessHet=3.0103;FS=1.095;MLEAC=1;MLEAF=0.500;MQ=60.00;MQRankSum=-0.611;QD=17.83;ReadPosRankSum=-1.093;SOR=0.766	GT:AD:DP:GQ:PL	0/1:253,220:473:99:8461,0,10026
chr1	348460	.	A	G	9215.77	.	AC=1;AF=0.500;AN=2;BaseQRankSum=-1.215;ClippingRankSum=-1.071;DP=477;ExcessHet=3.0103;FS=0.521;MLEAC=1;MLEAF=0.500;MQ=60.00;MQRankSum=-1.328;QD=19.73;ReadPosRankSum=1.103;SOR=0.701	GT:AD:DP:GQ:PL	0/1:224,243:467:99:9244,0,8496
chr1	348475	.	T	A	9477.77	.	AC=1;AF=0.500;AN=2;BaseQRankSum=-1.569;ClippingRankSum=0.209;DP=482;ExcessHet=3.0103;FS=1.744;MLEAC=1;MLEAF=0.500;MQ=60.00;MQRankSum=-0.783;QD=20.17;ReadPosRankSum=0.133;SOR=0.815	GT:AD:DP:GQ:PL	0/1:221,249:470:99:9506,0,8277
chr1	348511	.	A	G	8844.77	.	AC=1;AF=0.500;AN=2;BaseQRankSum=-1.308;ClippingRankSum=-0.069;DP=485;ExcessHet=3.0103;FS=3.216;MLEAC=1;MLEAF=0.500;MQ=60.00;MQRankSum=1.379;QD=18.70;ReadPosRankSum=-0.677;SOR=0.537	GT:AD:DP:GQ:PL	0/1:235,238:473:99:8873,0,8857
chr1	348531	.	T	C	9172.77	.	AC=1;AF=0.500;AN=2;BaseQRankSum=-1.275;ClippingRankSum=-0.379;DP=495;ExcessHet=3.0103;FS=1.724;MLEAC=1;MLEAF=0.500;MQ=60.00;MQRankSum=0.150;QD=19.03;ReadPosRankSum=0.209;SOR=0.568	GT:AD:DP:GQ:PL	0/1:239,243:482:99:9201,0,8840
chr1	348817	.	T	A	6944.77	.	AC=1;AF=0.500;AN=2;BaseQRankSum=-2.855;ClippingRankSum=-0.677;DP=520;ExcessHet=3.0103;FS=0.517;MLEAC=1;MLEAF=0.500;MQ=60.00;MQRankSum=-0.767;QD=13.72;ReadPosRankSum=-1.517;SOR=0.744	GT:AD:DP:GQ:PL	0/1:261,245:506:99:6973,0,7987
chr1	348848	.	GC	G	9177.73	.	AC=1;AF=0.500;AN=2;BaseQRankSum=0.248;ClippingRankSum=-0.538;DP=473;ExcessHet=3.0103;FS=0.000;MLEAC=1;MLEAF=0.500;MQ=60.00;MQRankSum=-0.217;QD=19.95;ReadPosRankSum=-1.048;SOR=0.740	GT:AD:DP:GQ:PL	0/1:223,237:460:99:9215,0,8687
chr1	348852	.	T	G	9337.77	.	AC=1;AF=0.500;AN=2;BaseQRankSum=2.701;ClippingRankSum=-0.407;DP=470;ExcessHet=3.0103;FS=0.522;MLEAC=1;MLEAF=0.500;MQ=60.00;MQRankSum=0.948;QD=20.26;ReadPosRankSum=-1.122;SOR=0.766	GT:AD:DP:GQ:PL	0/1:223,238:461:99:9366,0,8615
chr1	348881	.	A	G	7228.77	.	AC=1;AF=0.500;AN=2;BaseQRankSum=0.768;ClippingRankSum=1.032;DP=456;ExcessHet=3.0103;FS=1.102;MLEAC=1;MLEAF=0.500;MQ=60.00;MQRankSum=1.431;QD=16.14;ReadPosRankSum=0.278;SOR=0.808	GT:AD:DP:GQ:PL	0/1:227,221:448:99:7257,0,7351
chr1	348919	.	T	C	8872.77	.	AC=1;AF=0.500;AN=2;BaseQRankSum=1.190;ClippingRankSum=-1.049;DP=457;ExcessHet=3.0103;FS=0.000;MLEAC=1;MLEAF=0.500;MQ=60.00;MQRankSum=0.790;QD=19.76;ReadPosRankSum=1.059;SOR=0.682	GT:AD:DP:GQ:PL	0/1:223,226:449:99:8901,0,8528
chr1	348933	.	A	G	9367.77	.	AC=1;AF=0.500;AN=2;BaseQRankSum=1.394;ClippingRankSum=0.265;DP=484;ExcessHet=3.0103;FS=0.000;MLEAC=1;MLEAF=0.500;MQ=60.00;MQRankSum=0.879;QD=19.81;ReadPosRankSum=1.028;SOR=0.700	GT:AD:DP:GQ:PL	0/1:235,238:473:99:9396,0,9434
chr1	348940	.	A	G	9337.77	.	AC=1;AF=0.500;AN=2;BaseQRankSum=0.207;ClippingRankSum=0.229;DP=496;ExcessHet=3.0103;FS=0.517;MLEAC=1;MLEAF=0.500;MQ=60.00;MQRankSum=-0.474;QD=19.33;ReadPosRankSum=1.217;SOR=0.666	GT:AD:DP:GQ:PL	0/1:239,244:483:99:9366,0,9380
chr1	348975	.	A	G	9075.77	.	AC=1;AF=0.500;AN=2;BaseQRankSum=-1.694;ClippingRankSum=-0.484;DP=523;ExcessHet=3.0103;FS=3.198;MLEAC=1;MLEAF=0.500;MQ=60.00;MQRankSum=-0.554;QD=18.08;ReadPosRankSum=0.131;SOR=0.695	GT:AD:DP:GQ:PL	0/1:267,235:502:99:9104,0,10855
chr1	348977	.	T	C	9231.77	.	AC=1;AF=0.500;AN=2;BaseQRankSum=-1.620;ClippingRankSum=1.209;DP=525;ExcessHet=3.0103;FS=2.452;MLEAC=1;MLEAF=0.500;MQ=60.00;MQRankSum=0.000;QD=18.32;ReadPosRankSum=0.401;SOR=0.645	GT:AD:DP:GQ:PL	0/1:271,233:504:99:9260,0,11011
chr1	348997	.	T	A	8532.77	.	AC=1;AF=0.500;AN=2;BaseQRankSum=2.586;ClippingRankSum=2.009;DP=506;ExcessHet=3.0103;FS=0.525;MLEAC=1;MLEAF=0.500;MQ=60.00;MQRankSum=0.206;QD=17.67;ReadPosRankSum=-0.532;SOR=0.780	GT:AD:DP:GQ:PL	0/1:270,213:483:99:8561,0,11318
chr1	349006	.	T	A	8185.77	.	AC=1;AF=0.500;AN=2;BaseQRankSum=1.062;ClippingRankSum=1.170;DP=512;ExcessHet=3.0103;FS=0.000;MLEAC=1;MLEAF=0.500;MQ=60.00;MQRankSum=1.112;QD=16.67;ReadPosRankSum=-1.448;SOR=0.682	GT:AD:DP:GQ:PL	0/1:276,215:491:99:8214,0,10949
chr1	349116	.	C	G	9373.77	.	AC=1;AF=0.500;AN=2;BaseQRankSum=0.621;ClippingRankSum=0.829;DP=534;ExcessHet=3.0103;FS=1.104;MLEAC=1;MLEAF=0.500;MQ=60.00;MQRankSum=-0.129;QD=18.20;ReadPosRankSum=-1.702;SOR=0.601	GT:AD:DP:GQ:PL	0/1:271,244:515:99:9402,0,10506
chr1	349120	.	G	A	9446.77	.	AC=1;AF=0.500;AN=2;BaseQRankSum=-0.822;ClippingRankSum=1.000;DP=534;ExcessHet=3.0103;FS=1.747;MLEAC=1;MLEAF=0.500;MQ=60.00;MQRankSum=-0.923;QD=18.45;ReadPosRankSum=-2.218;SOR=0.574	GT:AD:DP:GQ:PL	0/1:266,246:512:99:9475,0,10396
chr1	349392	.	CAG	C	8631.73	.	AC=1;AF=0.500;AN=2;BaseQRankSum=-0.337;ClippingRankSum=1.971;DP=506;ExcessHet=3.0103;FS=1.745;MLEAC=1;MLEAF=0.500;MQ=59.98;MQRankSum=0.503;QD=18.21;ReadPosRankSum=0.818;SOR=0.810	GT:AD:DP:GQ:PL	0/1:248,226:474:99:8669,0,9688
chr1	349461	.	T	A	7779.77	.	AC=1;AF=0.500;AN=2;BaseQRankSum=-2.784;ClippingRankSum=-0.780;DP=506;ExcessHet=3.0103;FS=1.094;MLEAC=1;MLEAF=0.500;MQ=60.00;MQRankSum=2.324;QD=15.97;ReadPosRankSum=-0.841;SOR=0.601	GT:AD:DP:GQ:PL	0/1:236,251:487:99:7808,0,8863
chr1	349659	.	G	A	8551.77	.	AC=1;AF=0.500;AN=2;BaseQRankSum=-0.984;ClippingRankSum=-1.125;DP=456;ExcessHet=3.0103;FS=0.521;MLEAC=1;MLEAF=0.500;MQ=60.00;MQRankSum=1.762;QD=19.26;ReadPosRankSum=1.116;SOR=0.624	GT:AD:DP:GQ:PL	0/1:222,222:444:99:8580,0,8591
chr1	349672	.	T	C	8804.77	.	AC=1;AF=0.500;AN=2;BaseQRankSum=-0.897;ClippingRankSum=-1.284;DP=474;ExcessHet=3.0103;FS=0.000;MLEAC=1;MLEAF=0.500;MQ=60.00;MQRankSum=0.511;QD=19.02;ReadPosRankSum=0.596;SOR=0.679	GT:AD:DP:GQ:PL	0/1:228,235:463:99:8833,0,8754
chr1	351876	.	CAAGCTAGTCATAGCACTATTGTGAACACGAAGTAGAACAATTCAGCAAAAAAAGATAGATT	C	8464.73	.	AC=1;AF=0.500;AN=2;BaseQRankSum=7.602;ClippingRankSum=-0.420;DP=777;ExcessHet=3.0103;FS=0.000;MLEAC=1;MLEAF=0.500;MQ=59.46;MQRankSum=-1.087;QD=12.43;ReadPosRankSum=-1.516;SOR=0.691	GT:AD:DP:GQ:PL	0/1:446,235:681:99:8502,0,17729
chr1	352144	.	A	G	9008.77	.	AC=1;AF=0.500;AN=2;BaseQRankSum=2.776;ClippingRankSum=-0.273;DP=492;ExcessHet=3.0103;FS=4.045;MLEAC=1;MLEAF=0.500;MQ=59.97;MQRankSum=0.863;QD=19.01;ReadPosRankSum=1.943;SOR=0.962	GT:AD:DP:GQ:PL	0/1:238,236:474:99:9037,0,15177
chr1	352147	.	T	C	8936.77	.	AC=1;AF=0.500;AN=2;BaseQRankSum=-0.683;ClippingRankSum=1.337;DP=487;ExcessHet=3.0103;FS=5.007;MLEAC=1;MLEAF=0.500;MQ=59.97;MQRankSum=0.227;QD=19.10;ReadPosRankSum=2.684;SOR=1.038	GT:AD:DP:GQ:PL	0/1:238,230:468:99:8965,0,15162
chr1	352376	.	A	G	6887.77	.	AC=1;AF=0.500;AN=2;BaseQRankSum=1.593;ClippingRankSum=-0.017;DP=412;ExcessHet=3.0103;FS=8.823;MLEAC=1;MLEAF=0.500;MQ=60.00;MQRankSum=-0.352;QD=17.48;ReadPosRankSum=2.145;SOR=0.782	GT:AD:DP:GQ:PL	0/1:212,182:394:99:6916,0,12442
chr1	352385	.	G	A	7477.77	.	AC=1;AF=0.500;AN=2;BaseQRankSum=-1.952;ClippingRankSum=0.211;DP=405;ExcessHet=3.0103;FS=15.803;MLEAC=1;MLEAF=0.500;MQ=60.00;MQRankSum=-0.632;QD=19.17;ReadPosRankSum=2.101;SOR=0.904	GT:AD:DP:GQ:PL	0/1:199,191:390:99:7506,0,12576
chr1	352388	.	G	A	7488.77	.	AC=1;AF=0.500;AN=2;BaseQRankSum=-0.159;ClippingRankSum=0.064;DP=400;ExcessHet=3.0103;FS=10.814;MLEAC=1;MLEAF=0.500;MQ=60.00;MQRankSum=-0.699;QD=19.40;ReadPosRankSum=0.126;SOR=0.984	GT:AD:DP:GQ:PL	0/1:191,195:386:99:7517,0,12425
chr1	353690	.	G	A	2907.77	.	AC=1;AF=0.500;AN=2;BaseQRankSum=-3.171;ClippingRankSum=-0.065;DP=325;ExcessHet=3.0103;FS=0.000;MLEAC=1;MLEAF=0.500;MQ=59.87;MQRankSum=-0.090;QD=9.23;ReadPosRankSum=-0.774;SOR=0.694	GT:AD:DP:GQ:PL	0/1:177,138:315:99:2936,0,5045
chr1	354226	.	G	C	6410.77	.	AC=1;AF=0.500;AN=2;BaseQRankSum=-0.102;ClippingRankSum=-1.022;DP=391;ExcessHet=3.0103;FS=6.014;MLEAC=1;MLEAF=0.500;MQ=59.82;MQRankSum=-0.260;QD=17.33;ReadPosRankSum=-2.667;SOR=0.983	GT:AD:DP:GQ:PL	0/1:199,171:370:99:6439,0,12833
chr1	354229	.	C	T	6345.77	.	AC=1;AF=0.500;AN=2;BaseQRankSum=-1.166;ClippingRankSum=-0.491;DP=375;ExcessHet=3.0103;FS=6.983;MLEAC=1;MLEAF=0.500;MQ=59.81;MQRankSum=0.199;QD=17.93;ReadPosRankSum=-4.174;SOR=1.001	GT:AD:DP:GQ:PL	0/1:189,165:354:99:6374,0,12725
chr1	355735	.	C	T	9824.77	.	AC=1;AF=0.500;AN=2;BaseQRankSum=-0.264;ClippingRankSum=0.377;DP=532;ExcessHet=3.0103;FS=3.221;MLEAC=1;MLEAF=0.500;MQ=59.96;MQRankSum=-1.571;QD=19.26;ReadPosRankSum=0.137;SOR=0.515	GT:AD:DP:GQ:PL	0/1:252,258:510:99:9853,0,9770
chr1	355747	.	C	T	10336.77	.	AC=1;AF=0.500;AN=2;BaseQRankSum=1.474;ClippingRankSum=1.588;DP=534;ExcessHet=3.0103;FS=0.000;MLEAC=1;MLEAF=0.500;MQ=59.96;MQRankSum=2.788;QD=20.11;ReadPosRankSum=1.374;SOR=0.678	GT:AD:DP:GQ:PL	0/1:253,261:514:99:10365,0,10074
chr1	355752	.	C	A	10184.77	.	AC=1;AF=0.500;AN=2;BaseQRankSum=-3.856;ClippingRankSum=1.593;DP=540;ExcessHet=3.0103;FS=0.000;MLEAC=1;MLEAF=0.500;MQ=59.96;MQRankSum=-1.425;QD=19.59;ReadPosRankSum=1.378;SOR=0.689	GT:AD:DP:GQ:PL	0/1:253,267:520:99:10213,0,9850
chr1	355788	.	C	T	8326.77	.	AC=1;AF=0.500;AN=2;BaseQRankSum=2.385;ClippingRankSum=0.877;DP=484;ExcessHet=3.0103;FS=2.447;MLEAC=1;MLEAF=0.500;MQ=59.99;MQRankSum=0.569;QD=17.79;ReadPosRankSum=-0.065;SOR=0.690	GT:AD:DP:GQ:PL	0/1:246,222:468:99:8355,0,9358
chr1	355809	.	C	T	8716.77	.	AC=1;AF=0.500;AN=2;BaseQRankSum=0.690;ClippingRankSum=-1.424;DP=458;ExcessHet=3.0103;FS=0.521;MLEAC=1;MLEAF=0.500;MQ=59.99;MQRankSum=-0.441;QD=19.95;ReadPosRankSum=0.829;SOR=0.667	GT:AD:DP:GQ:PL	0/1:218,219:437:99:8745,0,8716
chr1	355810	.	T	C	8601.77	.	AC=1;AF=0.500;AN=2;BaseQRankSum=0.565;ClippingRankSum=0.148;DP=456;ExcessHet=3.0103;FS=0.518;MLEAC=1;MLEAF=0.500;MQ=59.99;MQRankSum=-0.444;QD=19.82;ReadPosRankSum=-0.082;SOR=0.639	GT:AD:DP:GQ:PL	0/1:214,220:434:99:8630,0,8645
chr1	356524	.	A	C	9704.77	.	AC=1;AF=0.500;AN=2;BaseQRankSum=-0.337;ClippingRankSum=-0.828;DP=525;ExcessHet=3.0103;FS=0.000;MLEAC=1;MLEAF=0.500;MQ=60.00;MQRankSum=-0.600;QD=19.03;ReadPosRankSum=0.497;SOR=0.683	GT:AD:DP:GQ:PL	0/1:260,250:510:99:9733,0,10232
chr1	356525	.	T	C	9701.77	.	AC=1;AF=0.500;AN=2;BaseQRankSum=0.332;ClippingRankSum=-1.462;DP=529;ExcessHet=3.0103;FS=0.000;MLEAC=1;MLEAF=0.500;MQ=60.00;MQRankSum=0.459;QD=18.91;ReadPosRankSum=0.591;SOR=0.691	GT:AD:DP:GQ:PL	0/1:262,251:513:99:9730,0,10268
chr1	356537	.	C	G	8152.77	.	AC=1;AF=0.500;AN=2;BaseQRankSum=-0.677;ClippingRankSum=0.699;DP=542;ExcessHet=3.0103;FS=0.000;MLEAC=1;MLEAF=0.500;MQ=60.00;MQRankSum=-0.989;QD=15.47;ReadPosRankSum=0.431;SOR=0.656	GT:AD:DP:GQ:PL	0/1:264,263:527:99:8181,0,8593
chr1	356558	.	A	G	9089.77	.	AC=1;AF=0.500;AN=2;BaseQRankSum=0.886;ClippingRankSum=-2.429;DP=574;ExcessHet=3.0103;FS=0.000;MLEAC=1;MLEAF=0.500;MQ=60.00;MQRankSum=-1.364;QD=16.26;ReadPosRankSum=-0.867;SOR=0.725	GT:AD:DP:GQ:PL	0/1:272,287:559:99:9118,0,8298
chr1	356570	.	C	T	11001.77	.	AC=1;AF=0.500;AN=2;BaseQRankSum=1.068;ClippingRankSum=0.144;DP=580;ExcessHet=3.0103;FS=1.088;MLEAC=1;MLEAF=0.500;MQ=60.00;MQRankSum=-0.650;QD=19.47;ReadPosRankSum=0.608;SOR=0.759	GT:AD:DP:GQ:PL	0/1:283,282:565:99:11030,0,11068
chr1	356572	.	G	T	11310.77	.	AC=1;AF=0.500;AN=2;BaseQRankSum=2.808;ClippingRankSum=-0.510;DP=576;ExcessHet=3.0103;FS=1.094;MLEAC=1;MLEAF=0.500;MQ=60.00;MQRankSum=0.746;QD=20.20;ReadPosRankSum=0.801;SOR=0.799	GT:AD:DP:GQ:PL	0/1:281,279:560:99:11339,0,11333
chr1	356573	.	A	G	11305.77	.	AC=1;AF=0.500;AN=2;BaseQRankSum=2.063;ClippingRankSum=0.004;DP=575;ExcessHet=3.0103;FS=1.722;MLEAC=1;MLEAF=0.500;MQ=60.00;MQRankSum=-1.164;QD=20.22;ReadPosRankSum=1.163;SOR=0.780	GT:AD:DP:GQ:PL	0/1:283,276:559:99:11334,0,11483
chr1	356577	.	A	G	10801.77	.	AC=1;AF=0.500;AN=2;BaseQRankSum=1.008;ClippingRankSum=-0.533;DP=587;ExcessHet=3.0103;FS=1.725;MLEAC=1;MLEAF=0.500;MQ=60.00;MQRankSum=1.144;QD=18.92;ReadPosRankSum=1.401;SOR=0.854	GT:AD:DP:GQ:PL	0/1:291,280:571:99:10830,0,11227
chr1	356715	.	C	T	7835.77	.	AC=1;AF=0.500;AN=2;BaseQRankSum=4.346;ClippingRankSum=0.082;DP=487;ExcessHet=3.0103;FS=0.527;MLEAC=1;MLEAF=0.500;MQ=60.00;MQRankSum=1.797;QD=16.53;ReadPosRankSum=-0.268;SOR=0.642	GT:AD:DP:GQ:PL	0/1:272,202:474:99:7864,0,11088
chr1	356717	.	C	T	8027.77	.	AC=1;AF=0.500;AN=2;BaseQRankSum=3.997;ClippingRankSum=-1.078;DP=495;ExcessHet=3.0103;FS=0.528;MLEAC=1;MLEAF=0.500;MQ=60.00;MQRankSum=-1.084;QD=16.62;ReadPosRankSum=-0.112;SOR=0.630	GT:AD:DP:GQ:PL	0/1:278,205:483:99:8056,0,11325
chr1	356736	.	C	CAA	7900.73	.	AC=1;AF=0.500;AN=2;BaseQRankSum=2.584;ClippingRankSum=0.858;DP=480;ExcessHet=3.0103;FS=0.529;MLEAC=1;MLEAF=0.500;MQ=60.00;MQRankSum=0.459;QD=16.88;ReadPosRankSum=0.877;SOR=0.656	GT:AD:DP:GQ:PL	0/1:272,196:468:99:7938,0,11115
chr1	356742	.	C	T	7347.77	.	AC=1;AF=0.500;AN=2;BaseQRankSum=2.678;ClippingRankSum=-0.071;DP=472;ExcessHet=3.0103;FS=0.000;MLEAC=1;MLEAF=0.500;MQ=60.00;MQRankSum=-1.173;QD=16.01;ReadPosRankSum=0.357;SOR=0.666	GT:AD:DP:GQ:PL	0/1:263,196:459:99:7376,0,10605
chr1	356775	.	C	T	7717.77	.	AC=1;AF=0.500;AN=2;BaseQRankSum=-0.084;ClippingRankSum=-0.481;DP=500;ExcessHet=3.0103;FS=0.523;MLEAC=1;MLEAF=0.500;MQ=59.99;MQRankSum=0.440;QD=16.11;ReadPosRankSum=-0.373;SOR=0.692	GT:AD:DP:GQ:PL	0/1:275,204:479:99:7746,0,10952
chr1	356778	.	G	A	7759.77	.	AC=1;AF=0.500;AN=2;BaseQRankSum=1.716;ClippingRankSum=1.025;DP=488;ExcessHet=3.0103;FS=0.522;MLEAC=1;MLEAF=0.500;MQ=59.99;MQRankSum=-1.520;QD=16.55;ReadPosRankSum=0.078;SOR=0.649	GT:AD:DP:GQ:PL	0/1:273,196:469:99:7788,0,11476
chr1	356779	.	C	T	7746.77	.	AC=1;AF=0.500;AN=2;BaseQRankSum=2.074;ClippingRankSum=-2.551;DP=483;ExcessHet=3.0103;FS=0.000;MLEAC=1;MLEAF=0.500;MQ=59.99;MQRankSum=0.684;QD=16.70;ReadPosRankSum=0.035;SOR=0.661	GT:AD:DP:GQ:PL	0/1:270,194:464:99:7775,0,11602
chr1	356792	.	C	T	7586.77	.	AC=1;AF=0.500;AN=2;BaseQRankSum=1.992;ClippingRankSum=-1.287;DP=492;ExcessHet=3.0103;FS=0.529;MLEAC=1;MLEAF=0.500;MQ=59.98;MQRankSum=-1.033;QD=16.01;ReadPosRankSum=0.025;SOR=0.729	GT:AD:DP:GQ:PL	0/1:278,196:474:99:7615,0,11612
chr1	356809	.	T	C	7941.77	.	AC=1;AF=0.500;AN=2;BaseQRankSum=3.229;ClippingRankSum=-2.157;DP=528;ExcessHet=3.0103;FS=2.457;MLEAC=1;MLEAF=0.500;MQ=59.98;MQRankSum=-1.462;QD=15.63;ReadPosRankSum=-0.845;SOR=0.842	GT:AD:DP:GQ:PL	0/1:292,216:508:99:7970,0,11122
chr1	356839	.	C	T	8836.77	.	AC=1;AF=0.500;AN=2;BaseQRankSum=2.600;ClippingRankSum=-1.580;DP=547;ExcessHet=3.0103;FS=1.111;MLEAC=1;MLEAF=0.500;MQ=59.98;MQRankSum=0.961;QD=16.80;ReadPosRankSum=-0.681;SOR=0.793	GT:AD:DP:GQ:PL	0/1:291,235:526:99:8865,0,11512
chr1	356848	.	T	C	8668.77	.	AC=1;AF=0.500;AN=2;BaseQRankSum=2.855;ClippingRankSum=1.700;DP=526;ExcessHet=3.0103;FS=2.460;MLEAC=1;MLEAF=0.500;MQ=59.99;MQRankSum=-0.643;QD=17.06;ReadPosRankSum=0.980;SOR=0.880	GT:AD:DP:GQ:PL	0/1:286,222:508:99:8697,0,12059
chr1	356849	.	C	T	8556.77	.	AC=1;AF=0.500;AN=2;BaseQRankSum=1.332;ClippingRankSum=-0.811;DP=526;ExcessHet=3.0103;FS=2.480;MLEAC=1;MLEAF=0.500;MQ=59.99;MQRankSum=1.907;QD=16.81;ReadPosRankSum=1.483;SOR=0.887	GT:AD:DP:GQ:PL	0/1:289,220:509:99:8585,0,11965
chr1	356850	.	A	G	8487.77	.	AC=1;AF=0.500;AN=2;BaseQRankSum=2.522;ClippingRankSum=-1.065;DP=537;ExcessHet=3.0103;FS=1.756;MLEAC=1;MLEAF=0.500;MQ=59.99;MQRankSum=-0.510;QD=16.32;ReadPosRankSum=1.979;SOR=0.843	GT:AD:DP:GQ:PL	0/1:298,222:520:99:8516,0,11854
chr1	356894	.	A	G	9757.77	.	AC=1;AF=0.500;AN=2;BaseQRankSum=-1.158;ClippingRankSum=1.277;DP=552;ExcessHet=3.0103;FS=2.444;MLEAC=1;MLEAF=0.500;MQ=59.96;MQRankSum=1.814;QD=18.24;ReadPosRankSum=-0.156;SOR=0.676	GT:AD:DP:GQ:PL	0/1:276,259:535:99:9786,0,10455
chr1	356910	.	C	T	10136.77	.	AC=1;AF=0.500;AN=2;BaseQRankSum=-0.070;ClippingRankSum=-0.283;DP=543;ExcessHet=3.0103;FS=0.000;MLEAC=1;MLEAF=0.500;MQ=59.96;MQRankSum=1.627;QD=19.23;ReadPosRankSum=0.618;SOR=0.673	GT:AD:DP:GQ:PL	0/1:269,258:527:99:10165,0,10917
chr1	356915	.	C	T	10209.77	.	AC=1;AF=0.500;AN=2;BaseQRankSum=-0.165;ClippingRankSum=1.103;DP=533;ExcessHet=3.0103;FS=0.000;MLEAC=1;MLEAF=0.500;MQ=59.95;MQRankSum=-0.204;QD=19.71;ReadPosRankSum=1.236;SOR=0.637	GT:AD:DP:GQ:PL	0/1:266,252:518:99:10238,0,10574
chr1	356932	.	T	C	9143.77	.	AC=1;AF=0.500;AN=2;BaseQRankSum=1.209;ClippingRankSum=0.662;DP=509;ExcessHet=3.0103;FS=0.000;MLEAC=1;MLEAF=0.500;MQ=59.95;MQRankSum=-0.147;QD=18.44;ReadPosRankSum=1.172;SOR=0.652	GT:AD:DP:GQ:PL	0/1:252,244:496:99:9172,0,9733
chr1	356973	.	G	A	11286.77	.	AC=1;AF=0.500;AN=2;BaseQRankSum=0.600;ClippingRankSum=-0.161;DP=560;ExcessHet=3.0103;FS=3.209;MLEAC=1;MLEAF=0.500;MQ=59.94;MQRankSum=1.070;QD=20.56;ReadPosRankSum=0.436;SOR=0.515	GT:AD:DP:GQ:PL	0/1:257,292:549:99:11315,0,9643
chr1	356986	.	A	C	9523.77	.	AC=1;AF=0.500;AN=2;BaseQRankSum=1.030;ClippingRankSum=1.068;DP=546;ExcessHet=3.0103;FS=2.429;MLEAC=1;MLEAF=0.500;MQ=59.97;MQRankSum=0.526;QD=17.90;ReadPosRankSum=0.755;SOR=0.621	GT:AD:DP:GQ:PL	0/1:248,284:532:99:9552,0,9383
chr1	357017	.	C	T	11553.77	.	AC=1;AF=0.500;AN=2;BaseQRankSum=1.334;ClippingRankSum=-2.996;DP=576;ExcessHet=3.0103;FS=2.447;MLEAC=1;MLEAF=0.500;MQ=59.96;MQRankSum=-1.420;QD=20.41;ReadPosRankSum=0.052;SOR=0.733	GT:AD:DP:GQ:PL	0/1:269,297:566:99:11582,0,10286
chr1	357024	.	G	A	11878.77	.	AC=1;AF=0.500;AN=2;BaseQRankSum=-1.645;ClippingRankSum=-0.597;DP=568;ExcessHet=3.0103;FS=1.729;MLEAC=1;MLEAF=0.500;MQ=59.96;MQRankSum=-1.430;QD=21.33;ReadPosRankSum=-1.202;SOR=0.817	GT:AD:DP:GQ:PL	0/1:264,293:557:99:11907,0,10659
chr1	357028	.	G	A	11640.77	.	AC=1;AF=0.500;AN=2;BaseQRankSum=0.123;ClippingRankSum=-0.589;DP=561;ExcessHet=3.0103;FS=1.102;MLEAC=1;MLEAF=0.500;MQ=59.96;MQRankSum=-0.093;QD=21.17;ReadPosRankSum=-0.801;SOR=0.825	GT:AD:DP:GQ:PL	0/1:267,283:550:99:11669,0,10818
chr1	357034	.	T	C	11371.77	.	AC=1;AF=0.500;AN=2;BaseQRankSum=3.351;ClippingRankSum=-1.415;DP=579;ExcessHet=3.0103;FS=1.741;MLEAC=1;MLEAF=0.500;MQ=59.96;MQRankSum=0.325;QD=20.09;ReadPosRankSum=-1.069;SOR=0.825	GT:AD:DP:GQ:PL	0/1:279,287:566:99:11400,0,11130
chr1	357038	.	CAT	C	11272.73	.	AC=1;AF=0.500;AN=2;BaseQRankSum=2.963;ClippingRankSum=-0.580;DP=564;ExcessHet=3.0103;FS=0.000;MLEAC=1;MLEAF=0.500;MQ=59.96;MQRankSum=0.250;QD=20.50;ReadPosRankSum=-1.425;SOR=0.753	GT:AD:DP:GQ:PL	0/1:275,275:550:99:11310,0,11220
chr1	357041	.	A	C	10672.77	.	AC=1;AF=0.500;AN=2;BaseQRankSum=3.994;ClippingRankSum=0.157;DP=558;ExcessHet=3.0103;FS=0.000;MLEAC=1;MLEAF=0.500;MQ=59.95;MQRankSum=0.708;QD=19.66;ReadPosRankSum=-1.039;SOR=0.701	GT:AD:DP:GQ:PL	0/1:272,271:543:99:10701,0,10971
chr1	357047	.	T	C	10691.77	.	AC=1;AF=0.500;AN=2;BaseQRankSum=3.534;ClippingRankSum=-0.245;DP=547;ExcessHet=3.0103;FS=0.000;MLEAC=1;MLEAF=0.500;MQ=59.95;MQRankSum=-0.681;QD=20.10;ReadPosRankSum=-1.090;SOR=0.693	GT:AD:DP:GQ:PL	0/1:266,266:532:99:10720,0,10654
chr1	357049	.	C	T	10580.77	.	AC=1;AF=0.500;AN=2;BaseQRankSum=1.962;ClippingRankSum=0.832;DP=548;ExcessHet=3.0103;FS=0.000;MLEAC=1;MLEAF=0.500;MQ=59.95;MQRankSum=0.602;QD=19.85;ReadPosRankSum=-1.822;SOR=0.683	GT:AD:DP:GQ:PL	0/1:264,269:533:99:10609,0,10453
chr1	357158	.	CA	C	7139.73	.	AC=1;AF=0.500;AN=2;BaseQRankSum=2.542;ClippingRankSum=-0.282;DP=646;ExcessHet=3.0103;FS=1.102;MLEAC=1;MLEAF=0.500;MQ=60.00;MQRankSum=-2.373;QD=11.96;ReadPosRankSum=-0.155;SOR=0.582	GT:AD:DP:GQ:PL	0/1:314,283:597:99:7177,0,8145
chr1	357209	.	CT	C	7618.73	.	AC=1;AF=0.500;AN=2;BaseQRankSum=0.117;ClippingRankSum=-0.107;DP=655;ExcessHet=3.0103;FS=7.066;MLEAC=1;MLEAF=0.500;MQ=59.97;MQRankSum=-0.998;QD=12.55;ReadPosRankSum=1.323;SOR=1.168	GT:AD:DP:GQ:PL	0/1:316,291:607:99:7656,0,8473
chr1	357248	.	T	TCA	13686.73	.	AC=1;AF=0.500;AN=2;BaseQRankSum=-1.141;ClippingRankSum=1.635;DP=653;ExcessHet=3.0103;FS=4.082;MLEAC=1;MLEAF=0.500;MQ=59.97;MQRankSum=0.390;QD=21.86;ReadPosRankSum=-1.111;SOR=0.476	GT:AD:DP:GQ:PL	0/1:285,341:626:99:13724,0,11084
chr1	357250	.	A	C	14019.77	.	AC=1;AF=0.500;AN=2;BaseQRankSum=-0.112;ClippingRankSum=1.320;DP=646;ExcessHet=3.0103;FS=4.044;MLEAC=1;MLEAF=0.500;MQ=59.97;MQRankSum=0.409;QD=22.36;ReadPosRankSum=-0.606;SOR=0.475	GT:AD:DP:GQ:PL	0/1:289,338:627:99:14048,0,11228
chr1	357255	.	CTA	C	13719.73	.	AC=1;AF=0.500;AN=2;BaseQRankSum=1.136;ClippingRankSum=0.040;DP=647;ExcessHet=3.0103;FS=2.465;MLEAC=1;MLEAF=0.500;MQ=59.97;MQRankSum=-0.051;QD=21.85;ReadPosRankSum=0.101;SOR=0.505	GT:AD:DP:GQ:PL	0/1:294,334:628:99:13757,0,12047
chr1	357268	.	C	T	13698.77	.	AC=1;AF=0.500;AN=2;BaseQRankSum=3.519;ClippingRankSum=-0.325;DP=646;ExcessHet=3.0103;FS=2.446;MLEAC=1;MLEAF=0.500;MQ=59.97;MQRankSum=-1.421;QD=21.81;ReadPosRankSum=-0.068;SOR=0.527	GT:AD:DP:GQ:PL	0/1:294,334:628:99:13727,0,11882
chr1	357270	.	A	C	13632.77	.	AC=1;AF=0.500;AN=2;BaseQRankSum=5.277;ClippingRankSum=0.212;DP=644;ExcessHet=3.0103;FS=2.448;MLEAC=1;MLEAF=0.500;MQ=59.97;MQRankSum=-0.454;QD=21.78;ReadPosRankSum=0.386;SOR=0.527	GT:AD:DP:GQ:PL	0/1:293,333:626:99:13661,0,11636
chr1	357272	.	C	T	13727.77	.	AC=1;AF=0.500;AN=2;BaseQRankSum=0.553;ClippingRankSum=-0.144;DP=641;ExcessHet=3.0103;FS=2.454;MLEAC=1;MLEAF=0.500;MQ=59.97;MQRankSum=1.261;QD=22.07;ReadPosRankSum=-0.149;SOR=0.521	GT:AD:DP:GQ:PL	0/1:289,333:622:99:13756,0,11594
chr1	357301	.	T	C	11899.77	.	AC=1;AF=0.500;AN=2;BaseQRankSum=-0.442;ClippingRankSum=1.017;DP=638;ExcessHet=3.0103;FS=0.522;MLEAC=1;MLEAF=0.500;MQ=59.95;MQRankSum=0.196;QD=19.29;ReadPosRankSum=-0.827;SOR=0.764	GT:AD:DP:GQ:PL	0/1:294,323:617:99:11928,0,10765
chr1	357363	.	G	A	8030.77	.	AC=1;AF=0.500;AN=2;BaseQRankSum=0.962;ClippingRankSum=1.271;DP=569;ExcessHet=3.0103;FS=0.000;MLEAC=1;MLEAF=0.500;MQ=59.99;MQRankSum=0.849;QD=14.82;ReadPosRankSum=0.758;SOR=0.706	GT:AD:DP:GQ:PL	0/1:281,261:542:99:8059,0,8809
chr1	357400	.	C	G	10010.77	.	AC=1;AF=0.500;AN=2;BaseQRankSum=1.601;ClippingRankSum=-0.435;DP=544;ExcessHet=3.0103;FS=0.522;MLEAC=1;MLEAF=0.500;MQ=60.00;MQRankSum=1.314;QD=19.40;ReadPosRankSum=-0.460;SOR=0.607	GT:AD:DP:GQ:PL	0/1:260,256:516:99:10039,0,9904
chr1	357408	.	G	A	9830.77	.	AC=1;AF=0.500;AN=2;BaseQRankSum=1.664;ClippingRankSum=-1.648;DP=530;ExcessHet=3.0103;FS=1.727;MLEAC=1;MLEAF=0.500;MQ=60.00;MQRankSum=-0.240;QD=19.43;ReadPosRankSum=-0.629;SOR=0.572	GT:AD:DP:GQ:PL	0/1:250,256:506:99:9859,0,9712
chr1	357572	.	T	C	7947.77	.	AC=1;AF=0.500;AN=2;BaseQRankSum=0.062;ClippingRankSum=-1.346;DP=448;ExcessHet=3.0103;FS=8.153;MLEAC=1;MLEAF=0.500;MQ=60.00;MQRankSum=-0.183;QD=18.88;ReadPosRankSum=-0.937;SOR=1.123	GT:AD:DP:GQ:PL	0/1:213,208:421:99:7976,0,8927
chr1	357575	.	A	G	7832.77	.	AC=1;AF=0.500;AN=2;BaseQRankSum=0.258;ClippingRankSum=-0.317;DP=436;ExcessHet=3.0103;FS=10.494;MLEAC=1;MLEAF=0.500;MQ=60.00;MQRankSum=-0.893;QD=19.10;ReadPosRankSum=-0.578;SOR=1.054	GT:AD:DP:GQ:PL	0/1:212,198:410:99:7861,0,9061
chr1	357707	.	C	T	5862.77	.	AC=1;AF=0.500;AN=2;BaseQRankSum=-3.832;ClippingRankSum=-1.509;DP=402;ExcessHet=3.0103;FS=1.667;MLEAC=1;MLEAF=0.500;MQ=59.99;MQRankSum=0.529;QD=15.43;ReadPosRankSum=3.052;SOR=0.797	GT:AD:DP:GQ:PL	0/1:184,196:380:99:5891,0,5926
chr1	357781	.	C	T	7592.77	.	AC=1;AF=0.500;AN=2;BaseQRankSum=-1.419;ClippingRankSum=-0.383;DP=385;ExcessHet=3.0103;FS=4.556;MLEAC=1;MLEAF=0.500;MQ=59.95;MQRankSum=0.053;QD=20.30;ReadPosRankSum=-0.300;SOR=0.516	GT:AD:DP:GQ:PL	0/1:177,197:374:99:7621,0,6886
chr1	357789	.	T	C	7162.77	.	AC=1;AF=0.500;AN=2;BaseQRankSum=0.600;ClippingRankSum=0.813;DP=379;ExcessHet=3.0103;FS=10.384;MLEAC=1;MLEAF=0.500;MQ=59.94;MQRankSum=-0.458;QD=19.46;ReadPosRankSum=1.354;SOR=0.396	GT:AD:DP:GQ:PL	0/1:182,186:368:99:7191,0,6934
chr1	358868	.	A	G	7844.77	.	AC=1;AF=0.500;AN=2;BaseQRankSum=0.331;ClippingRankSum=0.770;DP=483;ExcessHet=3.0103;FS=4.115;MLEAC=1;MLEAF=0.500;MQ=60.00;MQRankSum=-1.818;QD=16.48;ReadPosRankSum=1.916;SOR=0.455	GT:AD:DP:GQ:PL	0/1:267,209:476:99:7873,0,10300
chr1	358876	.	G	A	8334.77	.	AC=1;AF=0.500;AN=2;BaseQRankSum=-1.164;ClippingRankSum=-1.482;DP=503;ExcessHet=3.0103;FS=5.948;MLEAC=1;MLEAF=0.500;MQ=60.00;MQRankSum=-1.247;QD=16.91;ReadPosRankSum=0.205;SOR=0.480	GT:AD:DP:GQ:PL	0/1:269,224:493:99:8363,0,10539
chr1	359149	.	A	AT	7954.73	.	AC=1;AF=0.500;AN=2;BaseQRankSum=0.624;ClippingRankSum=2.039;DP=498;ExcessHet=3.0103;FS=2.448;MLEAC=1;MLEAF=0.500;MQ=59.98;MQRankSum=0.296;QD=16.47;ReadPosRankSum=-0.074;SOR=0.525	GT:AD:DP:GQ:PL	0/1:247,236:483:99:7992,0,8331
chr1	359537	.	T	C	7950.77	.	AC=1;AF=0.500;AN=2;BaseQRankSum=2.138;ClippingRankSum=0.220;DP=412;ExcessHet=3.0103;FS=5.916;MLEAC=1;MLEAF=0.500;MQ=59.94;MQRankSum=2.120;QD=20.28;ReadPosRankSum=-3.196;SOR=0.957	GT:AD:DP:GQ:PL	0/1:192,200:392:99:7979,0,7321
chr1	359539	.	G	GCCTGTCTC	8534.73	.	AC=1;AF=0.500;AN=2;BaseQRankSum=0.412;ClippingRankSum=-0.382;DP=414;ExcessHet=3.0103;FS=5.177;MLEAC=1;MLEAF=0.500;MQ=59.94;MQRankSum=0.106;QD=21.66;ReadPosRankSum=-3.811;SOR=0.940	GT:AD:DP:GQ:PL	0/1:190,204:394:99:8572,0,7394
chr1	359556	.	C	T	6965.77	.	AC=1;AF=0.500;AN=2;BaseQRankSum=-2.333;ClippingRankSum=-0.555;DP=380;ExcessHet=3.0103;FS=0.000;MLEAC=1;MLEAF=0.500;MQ=59.93;MQRankSum=0.963;QD=19.46;ReadPosRankSum=-3.176;SOR=0.676	GT:AD:DP:GQ:PL	0/1:172,186:358:99:6994,0,6569
chr1	359596	.	A	G	6804.77	.	AC=1;AF=0.500;AN=2;BaseQRankSum=0.069;ClippingRankSum=-0.865;DP=378;ExcessHet=3.0103;FS=1.236;MLEAC=1;MLEAF=0.500;MQ=59.98;MQRankSum=-1.705;QD=18.85;ReadPosRankSum=0.559;SOR=0.621	GT:AD:DP:GQ:PL	0/1:182,179:361:99:6833,0,7066
chr1	359599	.	A	G	6764.77	.	AC=1;AF=0.500;AN=2;BaseQRankSum=0.195;ClippingRankSum=-0.010;DP=363;ExcessHet=3.0103;FS=1.267;MLEAC=1;MLEAF=0.500;MQ=59.98;MQRankSum=0.336;QD=19.61;ReadPosRankSum=0.361;SOR=0.616	GT:AD:DP:GQ:PL	0/1:173,172:345:99:6793,0,6880
chr1	359773	.	A	C	8220.77	.	AC=1;AF=0.500;AN=2;BaseQRankSum=0.827;ClippingRankSum=0.358;DP=472;ExcessHet=3.0103;FS=0.523;MLEAC=1;MLEAF=0.500;MQ=59.92;MQRankSum=-0.439;QD=18.03;ReadPosRankSum=-0.048;SOR=0.766	GT:AD:DP:GQ:PL	0/1:202,254:456:99:8249,0,6242
chr1	359782	.	TGGTCGTGAGTTGGCTCCG	T	9198.73	.	AC=1;AF=0.500;AN=2;BaseQRankSum=3.726;ClippingRankSum=0.714;DP=505;ExcessHet=3.0103;FS=0.521;MLEAC=1;MLEAF=0.500;MQ=59.93;MQRankSum=0.171;QD=19.45;ReadPosRankSum=0.313;SOR=0.769	GT:AD:DP:GQ:PL	0/1:232,241:473:99:9236,0,8911
chr1	359820	.	A	G	7918.77	.	AC=1;AF=0.500;AN=2;BaseQRankSum=2.769;ClippingRankSum=0.994;DP=488;ExcessHet=3.0103;FS=0.520;MLEAC=1;MLEAF=0.500;MQ=59.93;MQRankSum=2.077;QD=16.67;ReadPosRankSum=-0.743;SOR=0.631	GT:AD:DP:GQ:PL	0/1:227,248:475:99:7947,0,6963
chr1	360214	.	C	G	9463.77	.	AC=1;AF=0.500;AN=2;BaseQRankSum=0.878;ClippingRankSum=-0.675;DP=513;ExcessHet=3.0103;FS=5.859;MLEAC=1;MLEAF=0.500;MQ=59.99;MQRankSum=-0.167;QD=18.81;ReadPosRankSum=-0.019;SOR=0.788	GT:AD:DP:GQ:PL	0/1:262,241:503:99:9492,0,10576
chr1	360220	.	A	G	9789.77	.	AC=1;AF=0.500;AN=2;BaseQRankSum=1.412;ClippingRankSum=-0.473;DP=524;ExcessHet=3.0103;FS=3.216;MLEAC=1;MLEAF=0.500;MQ=59.99;MQRankSum=0.444;QD=19.01;ReadPosRankSum=-0.208;SOR=0.751	GT:AD:DP:GQ:PL	0/1:269,246:515:99:9818,0,10919
chr1	360223	.	G	A	9649.77	.	AC=1;AF=0.500;AN=2;BaseQRankSum=-0.893;ClippingRankSum=-0.051;DP=528;ExcessHet=3.0103;FS=3.180;MLEAC=1;MLEAF=0.500;MQ=59.99;MQRankSum=0.780;QD=18.63;ReadPosRankSum=0.103;SOR=0.755	GT:AD:DP:GQ:PL	0/1:273,245:518:99:9678,0,10862
chr1	360224	.	T	C	9571.77	.	AC=1;AF=0.500;AN=2;BaseQRankSum=2.332;ClippingRankSum=0.281;DP=525;ExcessHet=3.0103;FS=1.742;MLEAC=1;MLEAF=0.500;MQ=59.99;MQRankSum=-0.040;QD=18.59;ReadPosRankSum=-0.081;SOR=0.710	GT:AD:DP:GQ:PL	0/1:270,245:515:99:9600,0,10785
chr1	360371	.	A	G	7096.77	.	AC=1;AF=0.500;AN=2;BaseQRankSum=2.529;ClippingRankSum=0.126;DP=445;ExcessHet=3.0103;FS=3.294;MLEAC=1;MLEAF=0.500;MQ=60.00;MQRankSum=-0.682;QD=16.70;ReadPosRankSum=0.743;SOR=0.953	GT:AD:DP:GQ:PL	0/1:237,188:425:99:7125,0,12448
chr1	360379	.	T	C	7050.77	.	AC=1;AF=0.500;AN=2;BaseQRankSum=0.445;ClippingRankSum=1.975;DP=442;ExcessHet=3.0103;FS=2.505;MLEAC=1;MLEAF=0.500;MQ=60.00;MQRankSum=-1.480;QD=16.79;ReadPosRankSum=-0.146;SOR=0.904	GT:AD:DP:GQ:PL	0/1:233,187:420:99:7079,0,12309
chr1	360562	.	A	G	2666.77	.	AC=1;AF=0.500;AN=2;BaseQRankSum=2.513;ClippingRankSum=-0.085;DP=321;ExcessHet=3.0103;FS=77.635;MLEAC=1;MLEAF=0.500;MQ=58.73;MQRankSum=-0.643;QD=10.84;ReadPosRankSum=-5.795;SOR=5.065	GT:AD:DP:GQ:PL	0/1:153,93:246:99:2695,0,16907
chr1	360565	.	G	GAATTGAGGAGCAGGAAGAAATGAAGAGATGAAAAATGAAGAGAGATAAAATGAAGAGAGATAAAATGAAGAGGGATA	2718.73	.	AC=1;AF=0.500;AN=2;BaseQRankSum=3.770;ClippingRankSum=-0.184;DP=300;ExcessHet=3.0103;FS=83.272;MLEAC=1;MLEAF=0.500;MQ=58.80;MQRankSum=-1.825;QD=11.67;ReadPosRankSum=-7.267;SOR=5.250	GT:AD:DP:GQ:PL	0/1:140,93:233:99:2756,0,16830
chr1	364504	.	T	C	7059.77	.	AC=1;AF=0.500;AN=2;BaseQRankSum=1.188;ClippingRankSum=1.188;DP=451;ExcessHet=3.0103;FS=10.596;MLEAC=1;MLEAF=0.500;MQ=59.98;MQRankSum=1.783;QD=16.49;ReadPosRankSum=1.298;SOR=1.016	GT:AD:DP:GQ:PL	0/1:205,223:428:99:7088,0,6568
chr1	365213	.	G	A	8339.77	.	AC=1;AF=0.500;AN=2;BaseQRankSum=1.956;ClippingRankSum=0.614;DP=590;ExcessHet=3.0103;FS=1.733;MLEAC=1;MLEAF=0.500;MQ=60.00;MQRankSum=1.797;QD=14.53;ReadPosRankSum=-0.276;SOR=0.822	GT:AD:DP:GQ:PL	0/1:307,267:574:99:8368,0,11642
chr1	365321	.	A	AT	9307.73	.	AC=1;AF=0.500;AN=2;BaseQRankSum=-0.705;ClippingRankSum=-0.292;DP=526;ExcessHet=3.0103;FS=3.180;MLEAC=1;MLEAF=0.500;MQ=59.97;MQRankSum=-0.136;QD=18.96;ReadPosRankSum=-2.805;SOR=0.921	GT:AD:DP:GQ:PL	0/1:247,244:491:99:9345,0,9704
chr1	365327	.	AC	A	9353.73	.	AC=1;AF=0.500;AN=2;BaseQRankSum=-0.024;ClippingRankSum=-0.739;DP=513;ExcessHet=3.0103;FS=3.209;MLEAC=1;MLEAF=0.500;MQ=59.97;MQRankSum=-0.188;QD=18.97;ReadPosRankSum=-1.756;SOR=0.932	GT:AD:DP:GQ:PL	0/1:259,234:493:99:9391,0,10594
chr1	365330	.	C	G	9249.77	.	AC=1;AF=0.500;AN=2;BaseQRankSum=-1.840;ClippingRankSum=-0.031;DP=519;ExcessHet=3.0103;FS=4.063;MLEAC=1;MLEAF=0.500;MQ=59.97;MQRankSum=-1.362;QD=18.54;ReadPosRankSum=-1.792;SOR=0.894	GT:AD:DP:GQ:PL	0/1:261,238:499:99:9278,0,10331
chr1	365367	.	A	G	7713.77	.	AC=1;AF=0.500;AN=2;BaseQRankSum=0.504;ClippingRankSum=-0.501;DP=539;ExcessHet=3.0103;FS=1.102;MLEAC=1;MLEAF=0.500;MQ=59.98;MQRankSum=0.629;QD=14.86;ReadPosRankSum=0.112;SOR=0.590	GT:AD:DP:GQ:PL	0/1:272,247:519:99:7742,0,8622
chr1	365479	.	T	G	7963.77	.	AC=1;AF=0.500;AN=2;BaseQRankSum=-0.712;ClippingRankSum=0.289;DP=507;ExcessHet=3.0103;FS=0.521;MLEAC=1;MLEAF=0.500;MQ=60.00;MQRankSum=-0.890;QD=16.22;ReadPosRankSum=1.030;SOR=0.751	GT:AD:DP:GQ:PL	0/1:238,253:491:99:7992,0,7498
chr1	365551	.	C	T	8561.77	.	AC=1;AF=0.500;AN=2;BaseQRankSum=-0.224;ClippingRankSum=0.485;DP=486;ExcessHet=3.0103;FS=0.000;MLEAC=1;MLEAF=0.500;MQ=59.97;MQRankSum=-0.995;QD=18.33;ReadPosRankSum=0.990;SOR=0.711	GT:AD:DP:GQ:PL	0/1:248,219:467:99:8590,0,9736
chr1	365554	.	A	G	8680.77	.	AC=1;AF=0.500;AN=2;BaseQRankSum=-0.327;ClippingRankSum=1.061;DP=484;ExcessHet=3.0103;FS=1.094;MLEAC=1;MLEAF=0.500;MQ=59.97;MQRankSum=-0.581;QD=18.67;ReadPosRankSum=1.148;SOR=0.780	GT:AD:DP:GQ:PL	0/1:247,218:465:99:8709,0,9851
chr1	365556	.	T	A	8493.77	.	AC=1;AF=0.500;AN=2;BaseQRankSum=1.417;ClippingRankSum=-0.376;DP=482;ExcessHet=3.0103;FS=1.094;MLEAC=1;MLEAF=0.500;MQ=59.97;MQRankSum=0.448;QD=18.38;ReadPosRankSum=1.552;SOR=0.772	GT:AD:DP:GQ:PL	0/1:247,215:462:99:8522,0,9879
chr1	365563	.	T	C	8561.77	.	AC=1;AF=0.500;AN=2;BaseQRankSum=2.215;ClippingRankSum=0.269;DP=480;ExcessHet=3.0103;FS=2.427;MLEAC=1;MLEAF=0.500;MQ=59.97;MQRankSum=0.422;QD=18.61;ReadPosRankSum=1.970;SOR=0.735	GT:AD:DP:GQ:PL	0/1:248,212:460:99:8590,0,10114
chr1	365564	.	A	C	8525.77	.	AC=1;AF=0.500;AN=2;BaseQRankSum=1.792;ClippingRankSum=0.059;DP=484;ExcessHet=3.0103;FS=2.435;MLEAC=1;MLEAF=0.500;MQ=59.94;MQRankSum=-2.920;QD=18.37;ReadPosRankSum=1.657;SOR=0.703	GT:AD:DP:GQ:PL	0/1:249,215:464:99:8554,0,10033
chr1	365572	.	A	G	8521.77	.	AC=1;AF=0.500;AN=2;BaseQRankSum=0.864;ClippingRankSum=-0.580;DP=497;ExcessHet=3.0103;FS=2.448;MLEAC=1;MLEAF=0.500;MQ=59.94;MQRankSum=-1.238;QD=17.87;ReadPosRankSum=0.578;SOR=0.730	GT:AD:DP:GQ:PL	0/1:251,226:477:99:8550,0,9844
chr1	365854	.	T	C	8988.77	.	AC=1;AF=0.500;AN=2;BaseQRankSum=1.273;ClippingRankSum=0.826;DP=507;ExcessHet=3.0103;FS=0.000;MLEAC=1;MLEAF=0.500;MQ=59.95;MQRankSum=1.221;QD=18.42;ReadPosRankSum=2.194;SOR=0.664	GT:AD:DP:GQ:PL	0/1:247,241:488:99:9017,0,10379
chr1	365866	.	C	T	8773.77	.	AC=1;AF=0.500;AN=2;BaseQRankSum=1.674;ClippingRankSum=1.686;DP=498;ExcessHet=3.0103;FS=0.000;MLEAC=1;MLEAF=0.500;MQ=59.95;MQRankSum=1.340;QD=18.28;ReadPosRankSum=2.638;SOR=0.667	GT:AD:DP:GQ:PL	0/1:250,230:480:99:8802,0,10377
chr1	366357	.	T	C	8567.77	.	AC=1;AF=0.500;AN=2;BaseQRankSum=0.975;ClippingRankSum=0.354;DP=502;ExcessHet=3.0103;FS=0.000;MLEAC=1;MLEAF=0.500;MQ=60.00;MQRankSum=-1.177;QD=17.70;ReadPosRankSum=1.032;SOR=0.675	GT:AD:DP:GQ:PL	0/1:258,226:484:99:8596,0,10025
chr1	366377	.	T	C	9130.77	.	AC=1;AF=0.500;AN=2;BaseQRankSum=0.349;ClippingRankSum=-1.521;DP=507;ExcessHet=3.0103;FS=3.245;MLEAC=1;MLEAF=0.500;MQ=60.00;MQRankSum=-0.900;QD=18.63;ReadPosRankSum=-0.226;SOR=0.494	GT:AD:DP:GQ:PL	0/1:263,227:490:99:9159,0,11137
chr1	366388	.	G	A	8814.77	.	AC=1;AF=0.500;AN=2;BaseQRankSum=-1.924;ClippingRankSum=0.889;DP=510;ExcessHet=3.0103;FS=2.441;MLEAC=1;MLEAF=0.500;MQ=60.00;MQRankSum=1.254;QD=17.88;ReadPosRankSum=-1.924;SOR=0.536	GT:AD:DP:GQ:PL	0/1:257,236:493:99:8843,0,10263
chr1	367964	.	T	C	4260.77	.	AC=1;AF=0.500;AN=2;BaseQRankSum=1.117;ClippingRankSum=0.690;DP=274;ExcessHet=3.0103;FS=0.460;MLEAC=1;MLEAF=0.500;MQ=59.90;MQRankSum=-0.140;QD=16.45;ReadPosRankSum=0.628;SOR=0.741	GT:AD:DP:GQ:PL	0/1:124,135:259:99:4289,0,3635
chr1	369236	.	T	C	7261.77	.	AC=1;AF=0.500;AN=2;BaseQRankSum=0.744;ClippingRankSum=0.541;DP=522;ExcessHet=3.0103;FS=0.000;MLEAC=1;MLEAF=0.500;MQ=60.00;MQRankSum=-1.773;QD=14.35;ReadPosRankSum=-0.034;SOR=0.712	GT:AD:DP:GQ:PL	0/1:270,236:506:99:7290,0,10323
chr1	369404	.	A	G	7347.77	.	AC=1;AF=0.500;AN=2;BaseQRankSum=1.297;ClippingRankSum=1.255;DP=436;ExcessHet=3.0103;FS=1.106;MLEAC=1;MLEAF=0.500;MQ=59.91;MQRankSum=-0.211;QD=17.29;ReadPosRankSum=0.774;SOR=0.810	GT:AD:DP:GQ:PL	0/1:228,197:425:99:7376,0,11544
chr1	369419	.	C	T	7492.77	.	AC=1;AF=0.500;AN=2;BaseQRankSum=0.551;ClippingRankSum=-0.293;DP=424;ExcessHet=3.0103;FS=4.924;MLEAC=1;MLEAF=0.500;MQ=59.91;MQRankSum=-1.410;QD=18.05;ReadPosRankSum=-1.032;SOR=0.793	GT:AD:DP:GQ:PL	0/1:213,202:415:99:7521,0,11204
chr1	370577	.	C	G	8722.77	.	AC=1;AF=0.500;AN=2;BaseQRankSum=0.980;ClippingRankSum=1.228;DP=536;ExcessHet=3.0103;FS=3.204;MLEAC=1;MLEAF=0.500;MQ=60.00;MQRankSum=-1.324;QD=16.74;ReadPosRankSum=1.137;SOR=0.779	GT:AD:DP:GQ:PL	0/1:291,230:521:99:8751,0,11438
chr1	370583	.	T	C	8627.77	.	AC=1;AF=0.500;AN=2;BaseQRankSum=2.063;ClippingRankSum=0.257;DP=536;ExcessHet=3.0103;FS=1.744;MLEAC=1;MLEAF=0.500;MQ=60.00;MQRankSum=-0.710;QD=16.56;ReadPosRankSum=1.574;SOR=0.786	GT:AD:DP:GQ:PL	0/1:288,233:521:99:8656,0,11452
chr1	371662	.	T	A	9045.77	.	AC=1;AF=0.500;AN=2;BaseQRankSum=1.560;ClippingRankSum=-2.630;DP=453;ExcessHet=3.0103;FS=6.969;MLEAC=1;MLEAF=0.500;MQ=59.98;MQRankSum=-0.600;QD=20.51;ReadPosRankSum=2.162;SOR=0.911	GT:AD:DP:GQ:PL	0/1:209,232:441:99:9074,0,7710
chr1	371678	.	T	C	9881.77	.	AC=1;AF=0.500;AN=2;BaseQRankSum=-0.370;ClippingRankSum=0.898;DP=457;ExcessHet=3.0103;FS=1.744;MLEAC=1;MLEAF=0.500;MQ=59.98;MQRankSum=1.548;QD=22.31;ReadPosRankSum=0.887;SOR=0.787	GT:AD:DP:GQ:PL	0/1:200,243:443:99:9910,0,7872
chr1	371691	.	T	C	9990.77	.	AC=1;AF=0.500;AN=2;BaseQRankSum=0.132;ClippingRankSum=-0.562;DP=475;ExcessHet=3.0103;FS=0.000;MLEAC=1;MLEAF=0.500;MQ=59.99;MQRankSum=-1.239;QD=21.67;ReadPosRankSum=-0.110;SOR=0.715	GT:AD:DP:GQ:PL	0/1:200,261:461:99:10019,0,7406
chr1	371983	.	A	T	7173.77	.	AC=1;AF=0.500;AN=2;BaseQRankSum=0.627;ClippingRankSum=0.697;DP=432;ExcessHet=3.0103;FS=0.523;MLEAC=1;MLEAF=0.500;MQ=60.00;MQRankSum=-0.315;QD=17.58;ReadPosRankSum=0.520;SOR=0.623	GT:AD:DP:GQ:PL	0/1:221,187:408:99:7202,0,8562
chr1	372002	.	A	T	7397.77	.	AC=1;AF=0.500;AN=2;BaseQRankSum=-0.436;ClippingRankSum=0.573;DP=454;ExcessHet=3.0103;FS=1.746;MLEAC=1;MLEAF=0.500;MQ=60.00;MQRankSum=0.638;QD=17.20;ReadPosRankSum=-0.079;SOR=0.553	GT:AD:DP:GQ:PL	0/1:233,197:430:99:7426,0,8879
chr1	374197	.	T	G	10516.77	.	AC=1;AF=0.500;AN=2;BaseQRankSum=-0.460;ClippingRankSum=-0.891;DP=503;ExcessHet=3.0103;FS=1.104;MLEAC=1;MLEAF=0.500;MQ=60.00;MQRankSum=-0.791;QD=21.60;ReadPosRankSum=-0.920;SOR=0.820	GT:AD:DP:GQ:PL	0/1:221,266:487:99:10545,0,8448
chr1	374201	.	G	A	10465.77	.	AC=1;AF=0.500;AN=2;BaseQRankSum=-1.396;ClippingRankSum=0.494;DP=493;ExcessHet=3.0103;FS=1.104;MLEAC=1;MLEAF=0.500;MQ=60.00;MQRankSum=1.412;QD=21.94;ReadPosRankSum=-0.832;SOR=0.802	GT:AD:DP:GQ:PL	0/1:218,259:477:99:10494,0,8425
chr1	374233	.	T	C	6703.77	.	AC=1;AF=0.500;AN=2;BaseQRankSum=0.084;ClippingRankSum=-0.528;DP=522;ExcessHet=3.0103;FS=2.454;MLEAC=1;MLEAF=0.500;MQ=60.00;MQRankSum=0.887;QD=13.38;ReadPosRankSum=1.022;SOR=0.877	GT:AD:DP:GQ:PL	0/1:278,223:501:99:6732,0,8818
chr1	374780	.	G	A	8225.77	.	AC=1;AF=0.500;AN=2;BaseQRankSum=0.629;ClippingRankSum=0.336;DP=584;ExcessHet=3.0103;FS=4.960;MLEAC=1;MLEAF=0.500;MQ=59.96;MQRankSum=1.209;QD=14.64;ReadPosRankSum=0.996;SOR=0.738	GT:AD:DP:GQ:PL	0/1:296,266:562:99:8254,0,9370
chr1	375029	.	A	G	7554.77	.	AC=1;AF=0.500;AN=2;BaseQRankSum=1.901;ClippingRankSum=0.819;DP=512;ExcessHet=3.0103;FS=1.095;MLEAC=1;MLEAF=0.500;MQ=59.97;MQRankSum=-0.259;QD=15.54;ReadPosRankSum=-0.012;SOR=0.797	GT:AD:DP:GQ:PL	0/1:243,243:486:99:7583,0,7490
chr1	375266	.	A	G	8554.77	.	AC=1;AF=0.500;AN=2;BaseQRankSum=-1.385;ClippingRankSum=-0.792;DP=476;ExcessHet=3.0103;FS=1.731;MLEAC=1;MLEAF=0.500;MQ=60.00;MQRankSum=-1.509;QD=18.72;ReadPosRankSum=0.401;SOR=0.681	GT:AD:DP:GQ:PL	0/1:239,218:457:99:8583,0,9762
chr1	375273	.	A	G	8366.77	.	AC=1;AF=0.500;AN=2;BaseQRankSum=2.070;ClippingRankSum=-2.100;DP=483;ExcessHet=3.0103;FS=4.012;MLEAC=1;MLEAF=0.500;MQ=60.00;MQRankSum=-0.213;QD=18.03;ReadPosRankSum=1.338;SOR=0.808	GT:AD:DP:GQ:PL	0/1:243,221:464:99:8395,0,9956
chr1	375296	.	T	A	6440.77	.	AC=1;AF=0.500;AN=2;BaseQRankSum=2.137;ClippingRankSum=-0.577;DP=458;ExcessHet=3.0103;FS=1.101;MLEAC=1;MLEAF=0.500;MQ=60.00;MQRankSum=-0.604;QD=14.91;ReadPosRankSum=0.399;SOR=0.791	GT:AD:DP:GQ:PL	0/1:219,213:432:99:6469,0,6395
chr1	375826	.	T	C	9134.77	.	AC=1;AF=0.500;AN=2;BaseQRankSum=3.170;ClippingRankSum=-0.999;DP=498;ExcessHet=3.0103;FS=1.092;MLEAC=1;MLEAF=0.500;MQ=59.95;MQRankSum=-0.513;QD=18.80;ReadPosRankSum=2.766;SOR=0.801	GT:AD:DP:GQ:PL	0/1:250,236:486:99:9163,0,16358
chr1	375827	.	G	A	9134.77	.	AC=1;AF=0.500;AN=2;BaseQRankSum=2.229;ClippingRankSum=-0.081;DP=499;ExcessHet=3.0103;FS=1.092;MLEAC=1;MLEAF=0.500;MQ=59.95;MQRankSum=1.261;QD=18.76;ReadPosRankSum=3.095;SOR=0.774	GT:AD:DP:GQ:PL	0/1:250,237:487:99:9163,0,16358
chr1	376096	.	G	A	8546.77	.	AC=1;AF=0.500;AN=2;BaseQRankSum=3.335;ClippingRankSum=-0.285;DP=480;ExcessHet=3.0103;FS=0.000;MLEAC=1;MLEAF=0.500;MQ=60.00;MQRankSum=-0.447;QD=18.62;ReadPosRankSum=1.184;SOR=0.691	GT:AD:DP:GQ:PL	0/1:239,220:459:99:8575,0,13929
chr1	376099	.	G	T	8515.77	.	AC=1;AF=0.500;AN=2;BaseQRankSum=2.033;ClippingRankSum=0.481;DP=488;ExcessHet=3.0103;FS=0.000;MLEAC=1;MLEAF=0.500;MQ=60.00;MQRankSum=0.370;QD=18.27;ReadPosRankSum=2.769;SOR=0.666	GT:AD:DP:GQ:PL	0/1:243,223:466:99:8544,0,13977
chr1	376217	.	A	G	9349.77	.	AC=1;AF=0.500;AN=2;BaseQRankSum=2.464;ClippingRankSum=-0.272;DP=521;ExcessHet=3.0103;FS=1.100;MLEAC=1;MLEAF=0.500;MQ=59.80;MQRankSum=-0.413;QD=18.63;ReadPosRankSum=-1.177;SOR=0.641	GT:AD:DP:GQ:PL	0/1:258,244:502:99:9378,0,9997
chr1	376228	.	A	C	9692.77	.	AC=1;AF=0.500;AN=2;BaseQRankSum=2.647;ClippingRankSum=-0.547;DP=532;ExcessHet=3.0103;FS=1.724;MLEAC=1;MLEAF=0.500;MQ=59.80;MQRankSum=0.961;QD=18.82;ReadPosRankSum=-0.199;SOR=0.760	GT:AD:DP:GQ:PL	0/1:270,245:515:99:9721,0,10823
chr1	376244	.	A	G	9709.77	.	AC=1;AF=0.500;AN=2;BaseQRankSum=1.314;ClippingRankSum=1.567;DP=507;ExcessHet=3.0103;FS=1.733;MLEAC=1;MLEAF=0.500;MQ=59.77;MQRankSum=-1.433;QD=19.82;ReadPosRankSum=0.507;SOR=0.756	GT:AD:DP:GQ:PL	0/1:255,235:490:99:9738,0,10372
chr1	376245	.	A	G	9623.77	.	AC=1;AF=0.500;AN=2;BaseQRankSum=1.284;ClippingRankSum=-0.503;DP=509;ExcessHet=3.0103;FS=1.095;MLEAC=1;MLEAF=0.500;MQ=59.77;MQRankSum=-1.479;QD=19.56;ReadPosRankSum=0.404;SOR=0.750	GT:AD:DP:GQ:PL	0/1:255,237:492:99:9652,0,10462
chr1	376262	.	T	A	10058.77	.	AC=1;AF=0.500;AN=2;BaseQRankSum=-0.396;ClippingRankSum=-0.222;DP=526;ExcessHet=3.0103;FS=2.428;MLEAC=1;MLEAF=0.500;MQ=59.73;MQRankSum=0.263;QD=19.88;ReadPosRankSum=-1.320;SOR=0.692	GT:AD:DP:GQ:PL	0/1:252,254:506:99:10087,0,10222
chr1	376263	.	A	C	10142.77	.	AC=1;AF=0.500;AN=2;BaseQRankSum=2.447;ClippingRankSum=0.333;DP=527;ExcessHet=3.0103;FS=2.428;MLEAC=1;MLEAF=0.500;MQ=59.73;MQRankSum=-1.959;QD=20.01;ReadPosRankSum=-1.031;SOR=0.715	GT:AD:DP:GQ:PL	0/1:254,253:507:99:10171,0,10216
chr1	376277	.	A	G	9704.77	.	AC=1;AF=0.500;AN=2;BaseQRankSum=3.229;ClippingRankSum=0.922;DP=479;ExcessHet=3.0103;FS=4.955;MLEAC=1;MLEAF=0.500;MQ=59.72;MQRankSum=-1.803;QD=20.92;ReadPosRankSum=-2.563;SOR=0.726	GT:AD:DP:GQ:PL	0/1:225,239:464:99:9733,0,9328
chr1	376278	.	C	T	9665.77	.	AC=1;AF=0.500;AN=2;BaseQRankSum=-0.063;ClippingRankSum=0.099;DP=476;ExcessHet=3.0103;FS=4.048;MLEAC=1;MLEAF=0.500;MQ=59.72;MQRankSum=-2.631;QD=20.97;ReadPosRankSum=-1.746;SOR=0.695	GT:AD:DP:GQ:PL	0/1:228,233:461:99:9694,0,9289
chr1	376285	.	C	CA	10120.73	.	AC=1;AF=0.500;AN=2;BaseQRankSum=1.205;ClippingRankSum=1.022;DP=469;ExcessHet=3.0103;FS=4.893;MLEAC=1;MLEAF=0.500;MQ=59.71;MQRankSum=0.611;QD=22.24;ReadPosRankSum=-2.262;SOR=0.612	GT:AD:DP:GQ:PL	0/1:224,231:455:99:10158,0,8905
chr1	376286	.	G	GCATTAGCA	10081.73	.	AC=1;AF=0.500;AN=2;BaseQRankSum=2.305;ClippingRankSum=-1.206;DP=473;ExcessHet=3.0103;FS=4.924;MLEAC=1;MLEAF=0.500;MQ=59.71;MQRankSum=0.373;QD=21.96;ReadPosRankSum=-2.571;SOR=0.666	GT:AD:DP:GQ:PL	0/1:224,235:459:99:10119,0,8866
chr1	376926	.	A	G	9186.77	.	AC=1;AF=0.500;AN=2;BaseQRankSum=3.073;ClippingRankSum=0.544;DP=631;ExcessHet=3.0103;FS=1.731;MLEAC=1;MLEAF=0.500;MQ=59.97;MQRankSum=1.862;QD=14.94;ReadPosRankSum=0.411;SOR=0.689	GT:AD:DP:GQ:PL	0/1:322,293:615:99:9215,0,9690
chr1	376943	.	A	C	9099.77	.	AC=1;AF=0.500;AN=2;BaseQRankSum=-0.136;ClippingRankSum=-1.828;DP=641;ExcessHet=3.0103;FS=4.021;MLEAC=1;MLEAF=0.500;MQ=59.98;MQRankSum=-1.564;QD=14.49;ReadPosRankSum=0.367;SOR=0.632	GT:AD:DP:GQ:PL	0/1:326,302:628:99:9128,0,10084
chr1	376967	.	C	G	9277.77	.	AC=1;AF=0.500;AN=2;BaseQRankSum=-0.064;ClippingRankSum=-1.353;DP=622;ExcessHet=3.0103;FS=5.928;MLEAC=1;MLEAF=0.500;MQ=59.97;MQRankSum=0.753;QD=15.23;ReadPosRankSum=-0.008;SOR=0.615	GT:AD:DP:GQ:PL	0/1:310,299:609:99:9306,0,9947
chr1	377204	.	T	C	10760.77	.	AC=1;AF=0.500;AN=2;BaseQRankSum=-1.253;ClippingRankSum=-0.171;DP=592;ExcessHet=3.0103;FS=0.000;MLEAC=1;MLEAF=0.500;MQ=60.00;MQRankSum=0.162;QD=18.88;ReadPosRankSum=-0.438;SOR=0.683	GT:AD:DP:GQ:PL	0/1:287,283:570:99:10789,0,15994
chr1	377210	.	A	T	10614.77	.	AC=1;AF=0.500;AN=2;BaseQRankSum=-0.044;ClippingRankSum=0.677;DP=600;ExcessHet=3.0103;FS=0.000;MLEAC=1;MLEAF=0.500;MQ=60.00;MQRankSum=-1.720;QD=18.40;ReadPosRankSum=0.569;SOR=0.718	GT:AD:DP:GQ:PL	0/1:298,279:577:99:10643,0,16190
chr1	377239	.	A	G	7934.77	.	AC=1;AF=0.500;AN=2;BaseQRankSum=0.858;ClippingRankSum=1.046;DP=583;ExcessHet=3.0103;FS=0.521;MLEAC=1;MLEAF=0.500;MQ=59.97;MQRankSum=0.605;QD=14.19;ReadPosRankSum=1.261;SOR=0.759	GT:AD:DP:GQ:PL	0/1:292,267:559:99:7963,0,8944
chr1	379273	.	A	G	9074.77	.	AC=1;AF=0.500;AN=2;BaseQRankSum=0.642;ClippingRankSum=0.266;DP=505;ExcessHet=3.0103;FS=1.720;MLEAC=1;MLEAF=0.500;MQ=60.00;MQRankSum=0.305;QD=18.95;ReadPosRankSum=0.321;SOR=0.792	GT:AD:DP:GQ:PL	0/1:240,239:479:99:9103,0,9111
chr1	379281	.	T	C	8941.77	.	AC=1;AF=0.500;AN=2;BaseQRankSum=0.771;ClippingRankSum=-0.852;DP=494;ExcessHet=3.0103;FS=0.518;MLEAC=1;MLEAF=0.500;MQ=60.00;MQRankSum=0.089;QD=19.11;ReadPosRankSum=0.389;SOR=0.644	GT:AD:DP:GQ:PL	0/1:234,234:468:99:8970,0,8963
chr1	379372	.	C	A	8370.73	.	AC=1;AF=0.500;AN=2;BaseQRankSum=0.182;ClippingRankSum=1.363;DP=529;ExcessHet=3.0103;FS=0.000;MLEAC=1;MLEAF=0.500;MQ=59.98;MQRankSum=0.022;QD=16.54;ReadPosRankSum=1.765;SOR=0.677	GT:AD:DP:GQ:PL	0/1:236,270:506:99:8408,0,7322
chr1	380006	.	AG	A	6481.73	.	AC=1;AF=0.500;AN=2;BaseQRankSum=-0.400;ClippingRankSum=-0.623;DP=426;ExcessHet=3.0103;FS=3.221;MLEAC=1;MLEAF=0.500;MQ=60.00;MQRankSum=1.322;QD=16.16;ReadPosRankSum=-0.302;SOR=0.935	GT:AD:DP:GQ:PL	0/1:193,208:401:99:6519,0,5989
chr1	380091	.	C	CT	8509.73	.	AC=1;AF=0.500;AN=2;BaseQRankSum=1.030;ClippingRankSum=-0.403;DP=446;ExcessHet=3.0103;FS=0.000;MLEAC=1;MLEAF=0.500;MQ=60.00;MQRankSum=0.220;QD=20.07;ReadPosRankSum=0.086;SOR=0.750	GT:AD:DP:GQ:PL	0/1:210,214:424:99:8547,0,8561
chr1	380092	.	C	T	8551.77	.	AC=1;AF=0.500;AN=2;BaseQRankSum=2.444;ClippingRankSum=0.374;DP=453;ExcessHet=3.0103;FS=0.000;MLEAC=1;MLEAF=0.500;MQ=59.99;MQRankSum=-0.431;QD=19.70;ReadPosRankSum=0.478;SOR=0.712	GT:AD:DP:GQ:PL	0/1:217,217:434:99:8580,0,8684
chr1	380097	.	G	A	8816.77	.	AC=1;AF=0.500;AN=2;BaseQRankSum=2.437;ClippingRankSum=1.835;DP=465;ExcessHet=3.0103;FS=0.517;MLEAC=1;MLEAF=0.500;MQ=59.99;MQRankSum=-0.450;QD=19.68;ReadPosRankSum=0.949;SOR=0.751	GT:AD:DP:GQ:PL	0/1:228,220:448:99:8845,0,9130
chr1	380107	.	T	C	8828.77	.	AC=1;AF=0.500;AN=2;BaseQRankSum=1.894;ClippingRankSum=0.623;DP=464;ExcessHet=3.0103;FS=0.000;MLEAC=1;MLEAF=0.500;MQ=59.99;MQRankSum=-2.005;QD=19.71;ReadPosRankSum=-0.137;SOR=0.693	GT:AD:DP:GQ:PL	0/1:219,229:448:99:8857,0,8550
chr1	380119	.	G	C	7046.77	.	AC=1;AF=0.500;AN=2;BaseQRankSum=-0.207;ClippingRankSum=0.448;DP=474;ExcessHet=3.0103;FS=1.101;MLEAC=1;MLEAF=0.500;MQ=59.99;MQRankSum=2.017;QD=15.45;ReadPosRankSum=0.144;SOR=0.643	GT:AD:DP:GQ:PL	0/1:222,234:456:99:7075,0,6778
chr1	380296	.	A	G	9957.77	.	AC=1;AF=0.500;AN=2;BaseQRankSum=1.664;ClippingRankSum=-0.287;DP=535;ExcessHet=3.0103;FS=3.214;MLEAC=1;MLEAF=0.500;MQ=60.00;MQRankSum=-1.405;QD=19.04;ReadPosRankSum=2.413;SOR=0.611	GT:AD:DP:GQ:PL	0/1:267,256:523:99:9986,0,10475
chr1	380304	.	T	C	10321.77	.	AC=1;AF=0.500;AN=2;BaseQRankSum=0.068;ClippingRankSum=-1.803;DP=534;ExcessHet=3.0103;FS=1.741;MLEAC=1;MLEAF=0.500;MQ=60.00;MQRankSum=0.080;QD=19.89;ReadPosRankSum=0.114;SOR=0.546	GT:AD:DP:GQ:PL	0/1:262,257:519:99:10350,0,10488
chr1	380316	.	G	A	10046.77	.	AC=1;AF=0.500;AN=2;BaseQRankSum=-0.298;ClippingRankSum=0.090;DP=515;ExcessHet=3.0103;FS=0.000;MLEAC=1;MLEAF=0.500;MQ=60.00;MQRankSum=-0.704;QD=20.09;ReadPosRankSum=0.621;SOR=0.695	GT:AD:DP:GQ:PL	0/1:256,244:500:99:10075,0,10390
chr1	380337	.	G	T	9961.77	.	AC=1;AF=0.500;AN=2;BaseQRankSum=0.673;ClippingRankSum=-1.673;DP=531;ExcessHet=3.0103;FS=0.521;MLEAC=1;MLEAF=0.500;MQ=60.00;MQRankSum=-0.736;QD=19.42;ReadPosRankSum=0.211;SOR=0.616	GT:AD:DP:GQ:PL	0/1:264,249:513:99:9990,0,10544
chr1	380341	.	T	C	9828.77	.	AC=1;AF=0.500;AN=2;BaseQRankSum=-0.341;ClippingRankSum=1.196;DP=532;ExcessHet=3.0103;FS=0.518;MLEAC=1;MLEAF=0.500;MQ=60.00;MQRankSum=-0.383;QD=19.16;ReadPosRankSum=0.063;SOR=0.644	GT:AD:DP:GQ:PL	0/1:261,252:513:99:9857,0,10329
chr1	380424	.	C	T	8293.77	.	AC=1;AF=0.500;AN=2;BaseQRankSum=0.072;ClippingRankSum=0.918;DP=446;ExcessHet=3.0103;FS=2.473;MLEAC=1;MLEAF=0.500;MQ=59.98;MQRankSum=-0.396;QD=19.24;ReadPosRankSum=-2.191;SOR=0.530	GT:AD:DP:GQ:PL	0/1:215,216:431:99:8322,0,8086
chr1	380437	.	T	C	8466.77	.	AC=1;AF=0.500;AN=2;BaseQRankSum=0.239;ClippingRankSum=0.034;DP=439;ExcessHet=3.0103;FS=5.977;MLEAC=1;MLEAF=0.500;MQ=59.98;MQRankSum=1.278;QD=20.06;ReadPosRankSum=0.513;SOR=0.398	GT:AD:DP:GQ:PL	0/1:213,209:422:99:8495,0,8542
chr1	380439	.	A	G	8256.77	.	AC=1;AF=0.500;AN=2;BaseQRankSum=-0.761;ClippingRankSum=0.395;DP=427;ExcessHet=3.0103;FS=8.091;MLEAC=1;MLEAF=0.500;MQ=59.98;MQRankSum=-0.235;QD=20.04;ReadPosRankSum=0.093;SOR=0.374	GT:AD:DP:GQ:PL	0/1:204,208:412:99:8285,0,8335
chr1	380475	.	T	G	7548.77	.	AC=1;AF=0.500;AN=2;BaseQRankSum=-0.137;ClippingRankSum=-0.108;DP=364;ExcessHet=3.0103;FS=21.742;MLEAC=1;MLEAF=0.500;MQ=59.96;MQRankSum=0.760;QD=21.75;ReadPosRankSum=1.469;SOR=0.328	GT:AD:DP:GQ:PL	0/1:158,189:347:99:7577,0,6233
chr1	380476	.	G	T	7590.77	.	AC=1;AF=0.500;AN=2;BaseQRankSum=-0.813;ClippingRankSum=1.247;DP=363;ExcessHet=3.0103;FS=19.133;MLEAC=1;MLEAF=0.500;MQ=59.96;MQRankSum=-0.719;QD=21.94;ReadPosRankSum=1.555;SOR=0.280	GT:AD:DP:GQ:PL	0/1:158,188:346:99:7619,0,6230
chr1	380480	.	A	G	7767.77	.	AC=1;AF=0.500;AN=2;BaseQRankSum=-0.072;ClippingRankSum=-1.703;DP=356;ExcessHet=3.0103;FS=14.244;MLEAC=1;MLEAF=0.500;MQ=59.96;MQRankSum=-0.740;QD=22.91;ReadPosRankSum=1.371;SOR=0.336	GT:AD:DP:GQ:PL	0/1:154,185:339:99:7796,0,6041
chr1	380486	.	C	T	7641.77	.	AC=1;AF=0.500;AN=2;BaseQRankSum=0.754;ClippingRankSum=0.987;DP=348;ExcessHet=3.0103;FS=7.394;MLEAC=1;MLEAF=0.500;MQ=59.96;MQRankSum=0.120;QD=23.02;ReadPosRankSum=0.428;SOR=0.434	GT:AD:DP:GQ:PL	0/1:145,187:332:99:7670,0,5589
chr1	380507	.	T	C	6992.77	.	AC=1;AF=0.500;AN=2;BaseQRankSum=-2.162;ClippingRankSum=-0.314;DP=349;ExcessHet=3.0103;FS=0.407;MLEAC=1;MLEAF=0.500;MQ=59.99;MQRankSum=-0.935;QD=21.25;ReadPosRankSum=-0.070;SOR=0.652	GT:AD:DP:GQ:PL	0/1:140,189:329:99:7021,0,4972
chr1	380593	.	T	TAA,TAAA	3063.73	.	AC=1,1;AF=0.500,0.500;AN=2;BaseQRankSum=-0.630;ClippingRankSum=-0.582;DP=273;ExcessHet=3.0103;FS=1.867;MLEAC=1,1;MLEAF=0.500,0.500;MQ=58.05;MQRankSum=0.630;QD=27.09;ReadPosRankSum=-0.582;SOR=0.395	GT:AD:DP:GQ:PL	1/2:8,42,31:81:99:3101,421,213,717,0,690
chr1	381034	.	C	T	10511.77	.	AC=1;AF=0.500;AN=2;BaseQRankSum=-1.712;ClippingRankSum=1.247;DP=561;ExcessHet=3.0103;FS=4.023;MLEAC=1;MLEAF=0.500;MQ=59.96;MQRankSum=1.881;QD=19.95;ReadPosRankSum=-0.518;SOR=0.738	GT:AD:DP:GQ:PL	0/1:255,272:527:99:10540,0,10271
chr1	381040	.	A	T	10401.77	.	AC=1;AF=0.500;AN=2;BaseQRankSum=2.859;ClippingRankSum=2.304;DP=570;ExcessHet=3.0103;FS=4.048;MLEAC=1;MLEAF=0.500;MQ=59.96;MQRankSum=-0.424;QD=19.33;ReadPosRankSum=0.946;SOR=0.786	GT:AD:DP:GQ:PL	0/1:271,267:538:99:10430,0,10303
chr1	381235	.	C	G	8567.77	.	AC=1;AF=0.500;AN=2;BaseQRankSum=2.655;ClippingRankSum=-0.615;DP=594;ExcessHet=3.0103;FS=1.112;MLEAC=1;MLEAF=0.500;MQ=60.00;MQRankSum=0.454;QD=14.93;ReadPosRankSum=0.942;SOR=0.571	GT:AD:DP:GQ:PL	0/1:303,271:574:99:8596,0,9355
chr1	381999	.	T	A	7384.77	.	AC=1;AF=0.500;AN=2;BaseQRankSum=2.958;ClippingRankSum=0.337;DP=390;ExcessHet=3.0103;FS=11.141;MLEAC=1;MLEAF=0.500;MQ=59.94;MQRankSum=1.026;QD=19.59;ReadPosRankSum=1.207;SOR=1.137	GT:AD:DP:GQ:PL	0/1:181,196:377:99:7413,0,6823
chr1	382013	.	A	C	7543.77	.	AC=1;AF=0.500;AN=2;BaseQRankSum=-1.401;ClippingRankSum=-0.247;DP=401;ExcessHet=3.0103;FS=4.552;MLEAC=1;MLEAF=0.500;MQ=59.94;MQRankSum=0.869;QD=19.54;ReadPosRankSum=0.756;SOR=0.920	GT:AD:DP:GQ:PL	0/1:186,200:386:99:7572,0,7114
chr1	382113	.	A	G	6591.77	.	AC=1;AF=0.500;AN=2;BaseQRankSum=-0.900;ClippingRankSum=-1.828;DP=417;ExcessHet=3.0103;FS=0.000;MLEAC=1;MLEAF=0.500;MQ=60.00;MQRankSum=-1.772;QD=16.48;ReadPosRankSum=-0.786;SOR=0.684	GT:AD:DP:GQ:PL	0/1:186,214:400:99:6620,0,5682
chr1	382345	.	A	G	8064.77	.	AC=1;AF=0.500;AN=2;BaseQRankSum=-2.034;ClippingRankSum=-1.898;DP=466;ExcessHet=3.0103;FS=4.012;MLEAC=1;MLEAF=0.500;MQ=60.00;MQRankSum=-1.491;QD=17.92;ReadPosRankSum=-1.858;SOR=0.803	GT:AD:DP:GQ:PL	0/1:237,213:450:99:8093,0,12709
chr1	382351	.	C	T	7929.77	.	AC=1;AF=0.500;AN=2;BaseQRankSum=-0.447;ClippingRankSum=0.075;DP=465;ExcessHet=3.0103;FS=1.744;MLEAC=1;MLEAF=0.500;MQ=60.00;MQRankSum=0.591;QD=17.62;ReadPosRankSum=-0.397;SOR=0.643	GT:AD:DP:GQ:PL	0/1:244,206:450:99:7958,0,12856
chr1	384114	.	T	C	9634.77	.	AC=1;AF=0.500;AN=2;BaseQRankSum=-2.364;ClippingRankSum=-0.388;DP=525;ExcessHet=3.0103;FS=2.448;MLEAC=1;MLEAF=0.500;MQ=59.96;MQRankSum=0.564;QD=19.04;ReadPosRankSum=-0.271;SOR=0.510	GT:AD:DP:GQ:PL	0/1:254,252:506:99:9663,0,9925
chr1	384120	.	A	G	9637.77	.	AC=1;AF=0.500;AN=2;BaseQRankSum=-1.703;ClippingRankSum=0.182;DP=516;ExcessHet=3.0103;FS=2.443;MLEAC=1;MLEAF=0.500;MQ=59.96;MQRankSum=-0.493;QD=19.39;ReadPosRankSum=-0.262;SOR=0.534	GT:AD:DP:GQ:PL	0/1:257,240:497:99:9666,0,10131
chr1	384123	.	C	T	9525.77	.	AC=1;AF=0.500;AN=2;BaseQRankSum=-1.410;ClippingRankSum=0.606;DP=509;ExcessHet=3.0103;FS=2.444;MLEAC=1;MLEAF=0.500;MQ=59.96;MQRankSum=-1.660;QD=19.36;ReadPosRankSum=-0.943;SOR=0.523	GT:AD:DP:GQ:PL	0/1:253,239:492:99:9554,0,10214
chr1	384269	.	A	G	7422.77	.	AC=1;AF=0.500;AN=2;BaseQRankSum=-0.453;ClippingRankSum=-4.116;DP=544;ExcessHet=3.0103;FS=4.051;MLEAC=1;MLEAF=0.500;MQ=60.00;MQRankSum=-0.803;QD=14.08;ReadPosRankSum=-0.119;SOR=0.736	GT:AD:DP:GQ:PL	0/1:275,252:527:99:7451,0,8389
chr1	384397	.	T	G	8314.77	.	AC=1;AF=0.500;AN=2;BaseQRankSum=0.342;ClippingRankSum=-0.079;DP=453;ExcessHet=3.0103;FS=0.000;MLEAC=1;MLEAF=0.500;MQ=60.00;MQRankSum=0.871;QD=19.43;ReadPosRankSum=0.138;SOR=0.676	GT:AD:DP:GQ:PL	0/1:217,211:428:99:8343,0,8498
chr1	384400	.	T	G	8412.77	.	AC=1;AF=0.500;AN=2;BaseQRankSum=0.420;ClippingRankSum=-1.606;DP=449;ExcessHet=3.0103;FS=0.000;MLEAC=1;MLEAF=0.500;MQ=60.00;MQRankSum=-0.829;QD=19.84;ReadPosRankSum=0.276;SOR=0.695	GT:AD:DP:GQ:PL	0/1:216,208:424:99:8441,0,8674
chr1	384402	.	A	G	8442.77	.	AC=1;AF=0.500;AN=2;BaseQRankSum=0.251;ClippingRankSum=-1.908;DP=455;ExcessHet=3.0103;FS=0.000;MLEAC=1;MLEAF=0.500;MQ=60.00;MQRankSum=-0.543;QD=19.63;ReadPosRankSum=-0.104;SOR=0.658	GT:AD:DP:GQ:PL	0/1:217,213:430:99:8471,0,9031
chr1	384403	.	A	G	8487.77	.	AC=1;AF=0.500;AN=2;BaseQRankSum=1.541;ClippingRankSum=-0.032;DP=466;ExcessHet=3.0103;FS=0.000;MLEAC=1;MLEAF=0.500;MQ=60.00;MQRankSum=-0.948;QD=19.29;ReadPosRankSum=0.298;SOR=0.660	GT:AD:DP:GQ:PL	0/1:224,216:440:99:8516,0,9173
chr1	384416	.	A	G	8859.77	.	AC=1;AF=0.500;AN=2;BaseQRankSum=-0.910;ClippingRankSum=-0.312;DP=498;ExcessHet=3.0103;FS=1.724;MLEAC=1;MLEAF=0.500;MQ=60.00;MQRankSum=-0.370;QD=18.81;ReadPosRankSum=-1.363;SOR=0.573	GT:AD:DP:GQ:PL	0/1:233,238:471:99:8888,0,8891
chr1	384446	.	A	G	9197.77	.	AC=1;AF=0.500;AN=2;BaseQRankSum=-0.215;ClippingRankSum=0.595;DP=492;ExcessHet=3.0103;FS=0.521;MLEAC=1;MLEAF=0.500;MQ=60.00;MQRankSum=0.166;QD=19.78;ReadPosRankSum=0.675;SOR=0.770	GT:AD:DP:GQ:PL	0/1:229,236:465:99:9226,0,8781
chr1	384453	.	A	G	9086.77	.	AC=1;AF=0.500;AN=2;BaseQRankSum=1.668;ClippingRankSum=0.039;DP=483;ExcessHet=3.0103;FS=1.741;MLEAC=1;MLEAF=0.500;MQ=60.00;MQRankSum=0.172;QD=19.93;ReadPosRankSum=1.437;SOR=0.807	GT:AD:DP:GQ:PL	0/1:228,228:456:99:9115,0,8756
chr1	384644	.	CT	C	5198.73	.	AC=1;AF=0.500;AN=2;BaseQRankSum=0.401;ClippingRankSum=-1.776;DP=476;ExcessHet=3.0103;FS=1.759;MLEAC=1;MLEAF=0.500;MQ=59.97;MQRankSum=0.008;QD=12.59;ReadPosRankSum=0.621;SOR=0.566	GT:AD:DP:GQ:PL	0/1:182,231:413:99:5236,0,3919
chr1	384900	.	A	G	6119.77	.	AC=1;AF=0.500;AN=2;BaseQRankSum=0.332;ClippingRankSum=0.372;DP=430;ExcessHet=3.0103;FS=2.440;MLEAC=1;MLEAF=0.500;MQ=60.00;MQRankSum=0.250;QD=14.71;ReadPosRankSum=1.099;SOR=0.860	GT:AD:DP:GQ:PL	0/1:219,197:416:99:6148,0,6740
chr1	384931	.	A	G	8389.77	.	AC=1;AF=0.500;AN=2;BaseQRankSum=-1.968;ClippingRankSum=-0.855;DP=466;ExcessHet=3.0103;FS=0.520;MLEAC=1;MLEAF=0.500;MQ=60.00;MQRankSum=-0.447;QD=18.60;ReadPosRankSum=-1.412;SOR=0.664	GT:AD:DP:GQ:PL	0/1:236,215:451:99:8418,0,9299
chr1	384937	.	A	T	8441.77	.	AC=1;AF=0.500;AN=2;BaseQRankSum=-3.322;ClippingRankSum=-0.918;DP=476;ExcessHet=3.0103;FS=1.747;MLEAC=1;MLEAF=0.500;MQ=60.00;MQRankSum=-0.855;QD=18.31;ReadPosRankSum=-1.838;SOR=0.552	GT:AD:DP:GQ:PL	0/1:239,222:461:99:8470,0,9317
chr1	385558	.	T	G	8996.77	.	AC=1;AF=0.500;AN=2;BaseQRankSum=2.667;ClippingRankSum=-0.132;DP=519;ExcessHet=3.0103;FS=3.204;MLEAC=1;MLEAF=0.500;MQ=59.96;MQRankSum=0.376;QD=18.10;ReadPosRankSum=-0.147;SOR=0.501	GT:AD:DP:GQ:PL	0/1:263,234:497:99:9025,0,10546
chr1	385560	.	C	T	9160.77	.	AC=1;AF=0.500;AN=2;BaseQRankSum=2.543;ClippingRankSum=-1.994;DP=520;ExcessHet=3.0103;FS=3.245;MLEAC=1;MLEAF=0.500;MQ=59.96;MQRankSum=-2.767;QD=18.40;ReadPosRankSum=0.492;SOR=0.485	GT:AD:DP:GQ:PL	0/1:267,231:498:99:9189,0,10614
chr1	385567	.	T	C	9077.77	.	AC=1;AF=0.500;AN=2;BaseQRankSum=3.886;ClippingRankSum=-1.264;DP=526;ExcessHet=3.0103;FS=1.744;MLEAC=1;MLEAF=0.500;MQ=59.96;MQRankSum=0.703;QD=17.90;ReadPosRankSum=0.369;SOR=0.552	GT:AD:DP:GQ:PL	0/1:268,239:507:99:9106,0,10444
chr1	386275	.	AAG	A	5092.73	.	AC=1;AF=0.500;AN=2;BaseQRankSum=-0.266;ClippingRankSum=0.291;DP=532;ExcessHet=3.0103;FS=2.479;MLEAC=1;MLEAF=0.500;MQ=59.92;MQRankSum=-0.187;QD=10.74;ReadPosRankSum=3.423;SOR=0.535	GT:AD:DP:GQ:PL	0/1:243,231:474:99:5130,0,9023
chr1	386342	.	A	G	7759.77	.	AC=1;AF=0.500;AN=2;BaseQRankSum=1.080;ClippingRankSum=-0.126;DP=545;ExcessHet=3.0103;FS=1.093;MLEAC=1;MLEAF=0.500;MQ=59.97;MQRankSum=-0.581;QD=14.61;ReadPosRankSum=1.064;SOR=0.784	GT:AD:DP:GQ:PL	0/1:269,262:531:99:7788,0,7769
chr1	386409	.	TTA	T	7748.73	.	AC=1;AF=0.500;AN=2;BaseQRankSum=1.504;ClippingRankSum=-1.479;DP=492;ExcessHet=3.0103;FS=0.000;MLEAC=1;MLEAF=0.500;MQ=59.97;MQRankSum=-0.398;QD=17.73;ReadPosRankSum=0.162;SOR=0.723	GT:AD:DP:GQ:PL	0/1:215,222:437:99:7786,0,8438
chr1	386467	.	G	A	9573.77	.	AC=1;AF=0.500;AN=2;BaseQRankSum=1.235;ClippingRankSum=0.203;DP=498;ExcessHet=3.0103;FS=0.522;MLEAC=1;MLEAF=0.500;MQ=60.00;MQRankSum=-0.892;QD=19.54;ReadPosRankSum=1.612;SOR=0.774	GT:AD:DP:GQ:PL	0/1:242,248:490:99:9602,0,9334
chr1	386477	.	T	C	9585.77	.	AC=1;AF=0.500;AN=2;BaseQRankSum=-0.667;ClippingRankSum=-0.734;DP=500;ExcessHet=3.0103;FS=1.752;MLEAC=1;MLEAF=0.500;MQ=60.00;MQRankSum=-0.736;QD=19.44;ReadPosRankSum=0.991;SOR=0.840	GT:AD:DP:GQ:PL	0/1:246,247:493:99:9614,0,9429
chr1	387304	.	C	T	9415.77	.	AC=1;AF=0.500;AN=2;BaseQRankSum=1.105;ClippingRankSum=0.048;DP=524;ExcessHet=3.0103;FS=0.000;MLEAC=1;MLEAF=0.500;MQ=60.00;MQRankSum=1.633;QD=18.50;ReadPosRankSum=1.123;SOR=0.687	GT:AD:DP:GQ:PL	0/1:256,253:509:99:9444,0,9708
chr1	387322	.	C	A	9697.77	.	AC=1;AF=0.500;AN=2;BaseQRankSum=-0.907;ClippingRankSum=-0.059;DP=560;ExcessHet=3.0103;FS=1.737;MLEAC=1;MLEAF=0.500;MQ=60.00;MQRankSum=0.885;QD=17.86;ReadPosRankSum=1.206;SOR=0.819	GT:AD:DP:GQ:PL	0/1:277,266:543:99:9726,0,10358
chr1	387445	.	T	C	9328.77	.	AC=1;AF=0.500;AN=2;BaseQRankSum=0.816;ClippingRankSum=-1.173;DP=508;ExcessHet=3.0103;FS=0.000;MLEAC=1;MLEAF=0.500;MQ=59.93;MQRankSum=-0.335;QD=19.16;ReadPosRankSum=-0.639;SOR=0.730	GT:AD:DP:GQ:PL	0/1:241,246:487:99:9357,0,9064
chr1	387467	.	G	T	8969.77	.	AC=1;AF=0.500;AN=2;BaseQRankSum=1.337;ClippingRankSum=0.216;DP=497;ExcessHet=3.0103;FS=0.000;MLEAC=1;MLEAF=0.500;MQ=59.96;MQRankSum=-1.017;QD=18.88;ReadPosRankSum=-0.751;SOR=0.668	GT:AD:DP:GQ:PL	0/1:236,239:475:99:8998,0,8696
chr1	388938	.	T	A	7238.77	.	AC=1;AF=0.500;AN=2;BaseQRankSum=-0.047;ClippingRankSum=0.218;DP=506;ExcessHet=3.0103;FS=0.521;MLEAC=1;MLEAF=0.500;MQ=60.00;MQRankSum=-0.417;QD=14.86;ReadPosRankSum=1.399;SOR=0.625	GT:AD:DP:GQ:PL	0/1:251,236:487:99:7267,0,8028
chr1	389643	.	G	T	5593.77	.	AC=1;AF=0.500;AN=2;BaseQRankSum=-1.580;ClippingRankSum=-1.783;DP=443;ExcessHet=3.0103;FS=1.751;MLEAC=1;MLEAF=0.500;MQ=59.91;MQRankSum=0.462;QD=13.29;ReadPosRankSum=-2.755;SOR=0.821	GT:AD:DP:GQ:PL	0/1:228,193:421:99:5622,0,7058
chr1	389656	.	GAT	G	7305.73	.	AC=1;AF=0.500;AN=2;BaseQRankSum=2.104;ClippingRankSum=-0.349;DP=466;ExcessHet=3.0103;FS=3.254;MLEAC=1;MLEAF=0.500;MQ=59.91;MQRankSum=0.626;QD=16.76;ReadPosRankSum=-2.045;SOR=0.840	GT:AD:DP:GQ:PL	0/1:245,191:436:99:7343,0,9751
chr1	389660	.	T	TAC	7461.73	.	AC=1;AF=0.500;AN=2;BaseQRankSum=0.604;ClippingRankSum=3.256;DP=455;ExcessHet=3.0103;FS=3.201;MLEAC=1;MLEAF=0.500;MQ=59.91;MQRankSum=0.250;QD=17.27;ReadPosRankSum=-1.384;SOR=0.924	GT:AD:DP:GQ:PL	0/1:242,190:432:99:7499,0,9711
chr1	389682	.	C	T	7708.77	.	AC=1;AF=0.500;AN=2;BaseQRankSum=2.678;ClippingRankSum=0.854;DP=472;ExcessHet=3.0103;FS=2.445;MLEAC=1;MLEAF=0.500;MQ=59.92;MQRankSum=-0.712;QD=17.05;ReadPosRankSum=-0.051;SOR=0.881	GT:AD:DP:GQ:PL	0/1:249,203:452:99:7737,0,9572
chr1	389692	.	G	T	8268.77	.	AC=1;AF=0.500;AN=2;BaseQRankSum=3.544;ClippingRankSum=1.001;DP=476;ExcessHet=3.0103;FS=0.520;MLEAC=1;MLEAF=0.500;MQ=59.89;MQRankSum=2.276;QD=18.09;ReadPosRankSum=0.301;SOR=0.749	GT:AD:DP:GQ:PL	0/1:245,212:457:99:8297,0,9966
chr1	389696	.	T	A	8410.77	.	AC=1;AF=0.500;AN=2;BaseQRankSum=1.793;ClippingRankSum=1.637;DP=485;ExcessHet=3.0103;FS=0.000;MLEAC=1;MLEAF=0.500;MQ=59.90;MQRankSum=-0.519;QD=18.05;ReadPosRankSum=0.078;SOR=0.679	GT:AD:DP:GQ:PL	0/1:247,219:466:99:8439,0,9794
chr1	389894	.	A	T	7672.77	.	AC=1;AF=0.500;AN=2;BaseQRankSum=0.389;ClippingRankSum=-0.912;DP=567;ExcessHet=3.0103;FS=5.935;MLEAC=1;MLEAF=0.500;MQ=59.98;MQRankSum=-1.989;QD=14.00;ReadPosRankSum=-0.736;SOR=1.010	GT:AD:DP:GQ:PL	0/1:293,255:548:99:7701,0,9176
chr1	390095	.	T	C	7027.77	.	AC=1;AF=0.500;AN=2;BaseQRankSum=1.315;ClippingRankSum=0.232;DP=392;ExcessHet=3.0103;FS=8.264;MLEAC=1;MLEAF=0.500;MQ=60.00;MQRankSum=0.522;QD=18.30;ReadPosRankSum=0.762;SOR=1.041	GT:AD:DP:GQ:PL	0/1:201,183:384:99:7056,0,8171
chr1	390109	.	G	A	7978.77	.	AC=1;AF=0.500;AN=2;BaseQRankSum=-2.723;ClippingRankSum=-0.160;DP=466;ExcessHet=3.0103;FS=0.000;MLEAC=1;MLEAF=0.500;MQ=60.00;MQRankSum=0.629;QD=17.50;ReadPosRankSum=-1.613;SOR=0.711	GT:AD:DP:GQ:PL	0/1:228,228:456:99:8007,0,8256
chr1	390143	.	AT	A	5116.73	.	AC=1;AF=0.500;AN=2;BaseQRankSum=-0.055;ClippingRankSum=-0.314;DP=378;ExcessHet=3.0103;FS=8.598;MLEAC=1;MLEAF=0.500;MQ=59.94;MQRankSum=0.816;QD=14.25;ReadPosRankSum=0.145;SOR=0.427	GT:AD:DP:GQ:PL	0/1:183,176:359:99:5154,0,6700
chr1	390170	.	T	C	4622.77	.	AC=1;AF=0.500;AN=2;BaseQRankSum=1.348;ClippingRankSum=-0.517;DP=294;ExcessHet=3.0103;FS=11.748;MLEAC=1;MLEAF=0.500;MQ=59.76;MQRankSum=-1.364;QD=16.11;ReadPosRankSum=3.378;SOR=1.268	GT:AD:DP:GQ:PL	0/1:145,142:287:99:4651,0,5649
chr1	390277	.	C	G	3884.77	.	AC=1;AF=0.500;AN=2;BaseQRankSum=0.461;ClippingRankSum=-0.512;DP=229;ExcessHet=3.0103;FS=0.000;MLEAC=1;MLEAF=0.500;MQ=59.64;MQRankSum=-1.518;QD=19.82;ReadPosRankSum=2.276;SOR=0.732	GT:AD:DP:GQ:PL	0/1:87,109:196:99:3913,0,2907
chr1	390817	.	T	C	8694.77	.	AC=1;AF=0.500;AN=2;BaseQRankSum=0.523;ClippingRankSum=0.189;DP=486;ExcessHet=3.0103;FS=1.117;MLEAC=1;MLEAF=0.500;MQ=60.00;MQRankSum=-0.048;QD=18.46;ReadPosRankSum=0.431;SOR=0.806	GT:AD:DP:GQ:PL	0/1:246,225:471:99:8723,0,9383
chr1	390832	.	G	A	8782.77	.	AC=1;AF=0.500;AN=2;BaseQRankSum=-1.931;ClippingRankSum=-0.567;DP=457;ExcessHet=3.0103;FS=1.750;MLEAC=1;MLEAF=0.500;MQ=60.00;MQRankSum=1.859;QD=19.74;ReadPosRankSum=-1.417;SOR=0.837	GT:AD:DP:GQ:PL	0/1:230,215:445:99:8811,0,9299
chr1	390833	.	G	A	8572.77	.	AC=1;AF=0.500;AN=2;BaseQRankSum=-3.197;ClippingRankSum=-0.096;DP=454;ExcessHet=3.0103;FS=1.109;MLEAC=1;MLEAF=0.500;MQ=60.00;MQRankSum=0.524;QD=19.40;ReadPosRankSum=-1.438;SOR=0.830	GT:AD:DP:GQ:PL	0/1:229,213:442:99:8601,0,9217
chr1	391554	.	T	C	6832.77	.	AC=1;AF=0.500;AN=2;BaseQRankSum=1.810;ClippingRankSum=-0.368;DP=493;ExcessHet=3.0103;FS=1.744;MLEAC=1;MLEAF=0.500;MQ=60.00;MQRankSum=-0.714;QD=14.38;ReadPosRankSum=-0.829;SOR=0.844	GT:AD:DP:GQ:PL	0/1:261,214:475:99:6861,0,9880
chr1	391583	.	A	C	17660.77	.	AC=2;AF=1.00;AN=2;BaseQRankSum=2.113;ClippingRankSum=-1.415;DP=511;ExcessHet=3.0103;FS=0.000;MLEAC=2;MLEAF=1.00;MQ=60.00;MQRankSum=1.260;QD=31.26;ReadPosRankSum=-0.404;SOR=0.791	GT:AD:DP:GQ:PL	1/1:4,489:493:99:17689,1379,0
chr1	391922	.	T	C	6409.77	.	AC=1;AF=0.500;AN=2;BaseQRankSum=-0.885;ClippingRankSum=0.372;DP=384;ExcessHet=3.0103;FS=0.000;MLEAC=1;MLEAF=0.500;MQ=59.90;MQRankSum=0.836;QD=17.76;ReadPosRankSum=-1.374;SOR=0.674	GT:AD:DP:GQ:PL	0/1:189,172:361:99:6438,0,7519
chr1	391923	.	A	T	6402.77	.	AC=1;AF=0.500;AN=2;BaseQRankSum=-1.395;ClippingRankSum=0.248;DP=388;ExcessHet=3.0103;FS=0.000;MLEAC=1;MLEAF=0.500;MQ=59.90;MQRankSum=-0.005;QD=17.54;ReadPosRankSum=-1.055;SOR=0.695	GT:AD:DP:GQ:PL	0/1:192,173:365:99:6431,0,7567
chr1	391932	.	GA	G	6674.73	.	AC=1;AF=0.500;AN=2;BaseQRankSum=-0.541;ClippingRankSum=0.155;DP=427;ExcessHet=3.0103;FS=3.062;MLEAC=1;MLEAF=0.500;MQ=59.88;MQRankSum=0.120;QD=19.13;ReadPosRankSum=-0.478;SOR=0.772	GT:AD:DP:GQ:PL	0/1:154,195:349:99:6712,0,3068
chr1	391960	.	G	A	6778.77	.	AC=1;AF=0.500;AN=2;BaseQRankSum=0.560;ClippingRankSum=-0.345;DP=438;ExcessHet=3.0103;FS=0.519;MLEAC=1;MLEAF=0.500;MQ=59.91;MQRankSum=-0.789;QD=16.14;ReadPosRankSum=-0.257;SOR=0.668	GT:AD:DP:GQ:PL	0/1:206,214:420:99:6807,0,6464
chr1	392028	.	A	G	9820.77	.	AC=1;AF=0.500;AN=2;BaseQRankSum=0.028;ClippingRankSum=-0.259;DP=527;ExcessHet=3.0103;FS=0.000;MLEAC=1;MLEAF=0.500;MQ=60.00;MQRankSum=-1.991;QD=19.00;ReadPosRankSum=0.331;SOR=0.734	GT:AD:DP:GQ:PL	0/1:262,255:517:99:9849,0,9905
chr1	392037	.	C	T	10071.77	.	AC=1;AF=0.500;AN=2;BaseQRankSum=0.240;ClippingRankSum=0.006;DP=502;ExcessHet=3.0103;FS=0.000;MLEAC=1;MLEAF=0.500;MQ=60.00;MQRankSum=1.698;QD=20.55;ReadPosRankSum=0.085;SOR=0.741	GT:AD:DP:GQ:PL	0/1:244,246:490:99:10100,0,9835
chr1	392039	.	C	A	9789.77	.	AC=1;AF=0.500;AN=2;BaseQRankSum=0.284;ClippingRankSum=1.348;DP=499;ExcessHet=3.0103;FS=0.000;MLEAC=1;MLEAF=0.500;MQ=60.00;MQRankSum=-0.361;QD=20.10;ReadPosRankSum=-0.174;SOR=0.726	GT:AD:DP:GQ:PL	0/1:240,247:487:99:9818,0,9616
chr1	392112	.	A	T	8153.77	.	AC=1;AF=0.500;AN=2;BaseQRankSum=-2.467;ClippingRankSum=-1.283;DP=523;ExcessHet=3.0103;FS=1.103;MLEAC=1;MLEAF=0.500;MQ=59.99;MQRankSum=0.550;QD=16.15;ReadPosRankSum=-0.035;SOR=0.824	GT:AD:DP:GQ:PL	0/1:243,262:505:99:8182,0,7698
chr1	392718	.	A	G	7872.77	.	AC=1;AF=0.500;AN=2;BaseQRankSum=5.103;ClippingRankSum=-0.250;DP=534;ExcessHet=3.0103;FS=1.742;MLEAC=1;MLEAF=0.500;MQ=59.93;MQRankSum=-0.757;QD=15.32;ReadPosRankSum=0.422;SOR=0.831	GT:AD:DP:GQ:PL	0/1:260,254:514:99:7901,0,7145
chr1	393445	.	T	TC	10126.73	.	AC=1;AF=0.500;AN=2;BaseQRankSum=-1.034;ClippingRankSum=-0.364;DP=505;ExcessHet=3.0103;FS=5.962;MLEAC=1;MLEAF=0.500;MQ=60.00;MQRankSum=1.495;QD=21.50;ReadPosRankSum=-2.129;SOR=1.063	GT:AD:DP:GQ:PL	0/1:216,255:471:99:10164,0,8139
chr1	393449	.	T	TTC	10282.73	.	AC=1;AF=0.500;AN=2;BaseQRankSum=1.144;ClippingRankSum=0.011;DP=505;ExcessHet=3.0103;FS=7.000;MLEAC=1;MLEAF=0.500;MQ=60.00;MQRankSum=-0.643;QD=21.51;ReadPosRankSum=-2.295;SOR=1.093	GT:AD:DP:GQ:PL	0/1:222,256:478:99:10320,0,8634
chr1	393459	.	C	A	9893.77	.	AC=1;AF=0.500;AN=2;BaseQRankSum=-0.661;ClippingRankSum=-1.112;DP=476;ExcessHet=3.0103;FS=4.012;MLEAC=1;MLEAF=0.500;MQ=59.99;MQRankSum=0.325;QD=21.84;ReadPosRankSum=-2.383;SOR=0.923	GT:AD:DP:GQ:PL	0/1:207,246:453:99:9922,0,8607
chr1	393463	.	T	C	9498.77	.	AC=1;AF=0.500;AN=2;BaseQRankSum=0.481;ClippingRankSum=0.354;DP=472;ExcessHet=3.0103;FS=5.944;MLEAC=1;MLEAF=0.500;MQ=59.99;MQRankSum=-0.667;QD=21.16;ReadPosRankSum=-1.328;SOR=0.880	GT:AD:DP:GQ:PL	0/1:211,238:449:99:9527,0,8042
chr1	393516	.	A	G	6758.77	.	AC=1;AF=0.500;AN=2;BaseQRankSum=-0.558;ClippingRankSum=-0.011;DP=441;ExcessHet=3.0103;FS=1.736;MLEAC=1;MLEAF=0.500;MQ=59.99;MQRankSum=1.130;QD=16.09;ReadPosRankSum=1.426;SOR=0.566	GT:AD:DP:GQ:PL	0/1:207,213:420:99:6787,0,6588
chr1	393527	.	A	G	7023.77	.	AC=1;AF=0.500;AN=2;BaseQRankSum=2.800;ClippingRankSum=0.761;DP=446;ExcessHet=3.0103;FS=1.100;MLEAC=1;MLEAF=0.500;MQ=59.99;MQRankSum=1.149;QD=16.37;ReadPosRankSum=1.931;SOR=0.587	GT:AD:DP:GQ:PL	0/1:207,222:429:99:7052,0,6359
chr1	393566	.	T	G	5958.77	.	AC=1;AF=0.500;AN=2;BaseQRankSum=0.592;ClippingRankSum=1.288;DP=439;ExcessHet=3.0103;FS=2.450;MLEAC=1;MLEAF=0.500;MQ=60.00;MQRankSum=-1.604;QD=14.26;ReadPosRankSum=-0.481;SOR=0.690	GT:AD:DP:GQ:PL	0/1:223,195:418:99:5987,0,6990
chr1	393603	.	A	T	6813.77	.	AC=1;AF=0.500;AN=2;BaseQRankSum=2.298;ClippingRankSum=-1.911;DP=435;ExcessHet=3.0103;FS=0.000;MLEAC=1;MLEAF=0.500;MQ=59.98;MQRankSum=0.653;QD=16.46;ReadPosRankSum=0.139;SOR=0.724	GT:AD:DP:GQ:PL	0/1:201,213:414:99:6842,0,6109
chr1	393618	.	A	G	6503.77	.	AC=1;AF=0.500;AN=2;BaseQRankSum=1.514;ClippingRankSum=0.972;DP=416;ExcessHet=3.0103;FS=0.000;MLEAC=1;MLEAF=0.500;MQ=59.98;MQRankSum=1.304;QD=16.55;ReadPosRankSum=-0.255;SOR=0.694	GT:AD:DP:GQ:PL	0/1:189,204:393:99:6532,0,5753
chr1	393913	.	T	C	8806.77	.	AC=1;AF=0.500;AN=2;BaseQRankSum=0.694;ClippingRankSum=0.100;DP=513;ExcessHet=3.0103;FS=0.000;MLEAC=1;MLEAF=0.500;MQ=59.90;MQRankSum=1.832;QD=17.83;ReadPosRankSum=-0.287;SOR=0.668	GT:AD:DP:GQ:PL	0/1:269,225:494:99:8835,0,10515
chr1	393925	.	T	C	9406.77	.	AC=1;AF=0.500;AN=2;BaseQRankSum=-0.809;ClippingRankSum=-0.057;DP=527;ExcessHet=3.0103;FS=1.108;MLEAC=1;MLEAF=0.500;MQ=59.90;MQRankSum=-0.916;QD=18.55;ReadPosRankSum=0.152;SOR=0.797	GT:AD:DP:GQ:PL	0/1:274,233:507:99:9435,0,11173
chr1	393927	.	T	G	9605.77	.	AC=1;AF=0.500;AN=2;BaseQRankSum=-0.689;ClippingRankSum=0.767;DP=527;ExcessHet=3.0103;FS=1.097;MLEAC=1;MLEAF=0.500;MQ=59.90;MQRankSum=-0.517;QD=18.91;ReadPosRankSum=-0.376;SOR=0.787	GT:AD:DP:GQ:PL	0/1:270,238:508:99:9634,0,11282
chr1	393950	.	A	C	10501.77	.	AC=1;AF=0.500;AN=2;BaseQRankSum=-0.037;ClippingRankSum=0.086;DP=553;ExcessHet=3.0103;FS=2.419;MLEAC=1;MLEAF=0.500;MQ=59.85;MQRankSum=-0.536;QD=19.70;ReadPosRankSum=-0.251;SOR=0.833	GT:AD:DP:GQ:PL	0/1:271,262:533:99:10530,0,11025
chr1	393955	.	T	A	10226.77	.	AC=1;AF=0.500;AN=2;BaseQRankSum=-0.488;ClippingRankSum=-0.817;DP=539;ExcessHet=3.0103;FS=1.090;MLEAC=1;MLEAF=0.500;MQ=59.84;MQRankSum=0.274;QD=19.67;ReadPosRankSum=0.701;SOR=0.775	GT:AD:DP:GQ:PL	0/1:268,252:520:99:10255,0,10795
chr1	393964	.	T	C	9626.77	.	AC=1;AF=0.500;AN=2;BaseQRankSum=0.876;ClippingRankSum=-1.077;DP=529;ExcessHet=3.0103;FS=0.000;MLEAC=1;MLEAF=0.500;MQ=59.84;MQRankSum=-0.619;QD=18.84;ReadPosRankSum=2.528;SOR=0.673	GT:AD:DP:GQ:PL	0/1:272,239:511:99:9655,0,11005
chr1	393975	.	A	G	9824.77	.	AC=1;AF=0.500;AN=2;BaseQRankSum=-1.111;ClippingRankSum=0.040;DP=537;ExcessHet=3.0103;FS=0.517;MLEAC=1;MLEAF=0.500;MQ=59.85;MQRankSum=1.092;QD=18.97;ReadPosRankSum=1.964;SOR=0.728	GT:AD:DP:GQ:PL	0/1:274,244:518:99:9853,0,11158
chr1	393990	.	C	G	7105.77	.	AC=1;AF=0.500;AN=2;BaseQRankSum=0.230;ClippingRankSum=0.381;DP=514;ExcessHet=3.0103;FS=0.000;MLEAC=1;MLEAF=0.500;MQ=59.84;MQRankSum=-0.626;QD=14.30;ReadPosRankSum=1.054;SOR=0.729	GT:AD:DP:GQ:PL	0/1:266,231:497:99:7134,0,10899
chr1	393991	.	TTAATTTG	T	7045.73	.	AC=1;AF=0.500;AN=2;BaseQRankSum=-0.335;ClippingRankSum=-1.056;DP=522;ExcessHet=3.0103;FS=0.525;MLEAC=1;MLEAF=0.500;MQ=59.85;MQRankSum=-0.811;QD=13.98;ReadPosRankSum=1.166;SOR=0.769	GT:AD:DP:GQ:PL	0/1:278,226:504:99:7083,0,11593
chr1	394023	.	C	T	8750.77	.	AC=1;AF=0.500;AN=2;BaseQRankSum=1.240;ClippingRankSum=0.465;DP=494;ExcessHet=3.0103;FS=0.519;MLEAC=1;MLEAF=0.500;MQ=59.91;MQRankSum=-0.708;QD=18.27;ReadPosRankSum=-1.282;SOR=0.704	GT:AD:DP:GQ:PL	0/1:252,227:479:99:8779,0,9764
chr1	395584	.	TA	T	6670.73	.	AC=1;AF=0.500;AN=2;BaseQRankSum=0.283;ClippingRankSum=1.134;DP=426;ExcessHet=3.0103;FS=10.833;MLEAC=1;MLEAF=0.500;MQ=59.98;MQRankSum=0.414;QD=17.15;ReadPosRankSum=0.736;SOR=0.853	GT:AD:DP:GQ:PL	0/1:217,172:389:99:6708,0,8601
chr1	395596	.	T	G	7261.77	.	AC=1;AF=0.500;AN=2;BaseQRankSum=0.276;ClippingRankSum=-1.817;DP=440;ExcessHet=3.0103;FS=3.236;MLEAC=1;MLEAF=0.500;MQ=59.98;MQRankSum=0.178;QD=17.09;ReadPosRankSum=1.040;SOR=0.744	GT:AD:DP:GQ:PL	0/1:236,189:425:99:7290,0,9846
chr1	395604	.	G	C	7799.77	.	AC=1;AF=0.500;AN=2;BaseQRankSum=-0.598;ClippingRankSum=0.455;DP=449;ExcessHet=3.0103;FS=1.097;MLEAC=1;MLEAF=0.500;MQ=59.98;MQRankSum=-0.198;QD=18.01;ReadPosRankSum=-0.163;SOR=0.769	GT:AD:DP:GQ:PL	0/1:235,198:433:99:7828,0,9673
chr1	395607	.	G	GA	7763.73	.	AC=1;AF=0.500;AN=2;BaseQRankSum=0.661;ClippingRankSum=0.754;DP=449;ExcessHet=3.0103;FS=0.524;MLEAC=1;MLEAF=0.500;MQ=59.98;MQRankSum=0.383;QD=17.97;ReadPosRankSum=-0.760;SOR=0.758	GT:AD:DP:GQ:PL	0/1:234,198:432:99:7801,0,9466
chr1	395631	.	C	T	7484.77	.	AC=1;AF=0.500;AN=2;BaseQRankSum=-2.803;ClippingRankSum=0.089;DP=452;ExcessHet=3.0103;FS=1.104;MLEAC=1;MLEAF=0.500;MQ=59.98;MQRankSum=-0.726;QD=17.21;ReadPosRankSum=-0.562;SOR=0.794	GT:AD:DP:GQ:PL	0/1:245,190:435:99:7513,0,10119
chr1	395654	.	T	A	7084.77	.	AC=1;AF=0.500;AN=2;BaseQRankSum=-1.246;ClippingRankSum=0.437;DP=452;ExcessHet=3.0103;FS=4.073;MLEAC=1;MLEAF=0.500;MQ=59.99;MQRankSum=-0.702;QD=16.29;ReadPosRankSum=-2.168;SOR=0.980	GT:AD:DP:GQ:PL	0/1:236,199:435:99:7113,0,8888
chr1	396933	.	G	A	7816.77	.	AC=1;AF=0.500;AN=2;BaseQRankSum=-1.300;ClippingRankSum=-0.298;DP=486;ExcessHet=3.0103;FS=0.522;MLEAC=1;MLEAF=0.500;MQ=60.00;MQRankSum=1.443;QD=16.53;ReadPosRankSum=-0.881;SOR=0.733	GT:AD:DP:GQ:PL	0/1:222,251:473:99:7845,0,8435
chr1	396981	.	A	G	9916.77	.	AC=1;AF=0.500;AN=2;BaseQRankSum=-0.921;ClippingRankSum=0.183;DP=507;ExcessHet=3.0103;FS=1.751;MLEAC=1;MLEAF=0.500;MQ=59.99;MQRankSum=0.276;QD=20.36;ReadPosRankSum=-0.333;SOR=0.543	GT:AD:DP:GQ:PL	0/1:231,256:487:99:9945,0,8844
chr1	396987	.	C	T	10325.77	.	AC=1;AF=0.500;AN=2;BaseQRankSum=-1.228;ClippingRankSum=-0.687;DP=507;ExcessHet=3.0103;FS=1.757;MLEAC=1;MLEAF=0.500;MQ=59.99;MQRankSum=0.288;QD=21.29;ReadPosRankSum=-0.536;SOR=0.554	GT:AD:DP:GQ:PL	0/1:231,254:485:99:10354,0,8953
chr1	397011	.	C	T	8614.77	.	AC=1;AF=0.500;AN=2;BaseQRankSum=-0.315;ClippingRankSum=-2.110;DP=462;ExcessHet=3.0103;FS=2.464;MLEAC=1;MLEAF=0.500;MQ=59.99;MQRankSum=-0.014;QD=19.71;ReadPosRankSum=0.536;SOR=0.547	GT:AD:DP:GQ:PL	0/1:210,227:437:99:8643,0,7880
chr1	397118	.	C	T	9011.77	.	AC=1;AF=0.500;AN=2;BaseQRankSum=0.095;ClippingRankSum=0.371;DP=567;ExcessHet=3.0103;FS=1.107;MLEAC=1;MLEAF=0.500;MQ=59.99;MQRankSum=-2.702;QD=16.47;ReadPosRankSum=-1.753;SOR=0.592	GT:AD:DP:GQ:PL	0/1:307,240:547:99:9040,0,12004
chr1	397128	.	A	G	8976.77	.	AC=1;AF=0.500;AN=2;BaseQRankSum=-1.064;ClippingRankSum=-0.814;DP=578;ExcessHet=3.0103;FS=1.764;MLEAC=1;MLEAF=0.500;MQ=59.99;MQRankSum=0.068;QD=16.12;ReadPosRankSum=-1.491;SOR=0.569	GT:AD:DP:GQ:PL	0/1:314,243:557:99:9005,0,12206
chr1	397162	.	G	A	9818.77	.	AC=1;AF=0.500;AN=2;BaseQRankSum=0.609;ClippingRankSum=1.798;DP=567;ExcessHet=3.0103;FS=2.460;MLEAC=1;MLEAF=0.500;MQ=60.00;MQRankSum=0.900;QD=17.95;ReadPosRankSum=-1.188;SOR=0.841	GT:AD:DP:GQ:PL	0/1:241,306:547:99:9847,0,7244
chr1	397329	.	A	G	8525.77	.	AC=1;AF=0.500;AN=2;BaseQRankSum=-0.768;ClippingRankSum=-0.242;DP=501;ExcessHet=3.0103;FS=1.739;MLEAC=1;MLEAF=0.500;MQ=60.00;MQRankSum=-0.027;QD=17.62;ReadPosRankSum=-3.221;SOR=0.851	GT:AD:DP:GQ:PL	0/1:255,229:484:99:8554,0,9791
chr1	397348	.	G	C	9416.77	.	AC=1;AF=0.500;AN=2;BaseQRankSum=-1.567;ClippingRankSum=-1.464;DP=500;ExcessHet=3.0103;FS=0.000;MLEAC=1;MLEAF=0.500;MQ=59.99;MQRankSum=-1.185;QD=19.46;ReadPosRankSum=-2.587;SOR=0.665	GT:AD:DP:GQ:PL	0/1:253,231:484:99:9445,0,10379
chr1	397367	.	C	CAACCATT	11053.73	.	AC=1;AF=0.500;AN=2;BaseQRankSum=-2.265;ClippingRankSum=-0.021;DP=509;ExcessHet=3.0103;FS=1.766;MLEAC=1;MLEAF=0.500;MQ=59.99;MQRankSum=-0.367;QD=22.38;ReadPosRankSum=-2.552;SOR=0.569	GT:AD:DP:GQ:PL	0/1:241,253:494:99:11091,0,10181
chr1	397372	.	T	TTG	10560.73	.	AC=1;AF=0.500;AN=2;BaseQRankSum=2.473;ClippingRankSum=-0.981;DP=532;ExcessHet=3.0103;FS=0.530;MLEAC=1;MLEAF=0.500;MQ=59.99;MQRankSum=-1.461;QD=20.55;ReadPosRankSum=-0.911;SOR=0.655	GT:AD:DP:GQ:PL	0/1:255,259:514:99:10598,0,10142
chr1	399257	.	A	ATTTTTTTTTT	5677.73	.	AC=1;AF=0.500;AN=2;BaseQRankSum=-2.169;ClippingRankSum=-0.493;DP=303;ExcessHet=3.0103;FS=2.345;MLEAC=1;MLEAF=0.500;MQ=58.70;MQRankSum=-1.479;QD=30.04;ReadPosRankSum=0.099;SOR=1.659	GT:AD:DP:GQ:PL	0/1:67,122:189:99:4440,0,413
chr1	400232	.	T	A	8151.77	.	AC=1;AF=0.500;AN=2;BaseQRankSum=-0.820;ClippingRankSum=0.038;DP=504;ExcessHet=3.0103;FS=0.521;MLEAC=1;MLEAF=0.500;MQ=60.00;MQRankSum=-0.071;QD=16.77;ReadPosRankSum=-0.361;SOR=0.736	GT:AD:DP:GQ:PL	0/1:225,261:486:99:8180,0,7988
chr1	400440	.	A	G	6743.77	.	AC=1;AF=0.500;AN=2;BaseQRankSum=1.385;ClippingRankSum=0.454;DP=467;ExcessHet=3.0103;FS=0.000;MLEAC=1;MLEAF=0.500;MQ=60.00;MQRankSum=-0.568;QD=15.26;ReadPosRankSum=-1.067;SOR=0.712	GT:AD:DP:GQ:PL	0/1:225,217:442:99:6772,0,6681
chr1	402015	.	C	T	8966.77	.	AC=1;AF=0.500;AN=2;BaseQRankSum=0.440;ClippingRankSum=0.615;DP=549;ExcessHet=3.0103;FS=0.522;MLEAC=1;MLEAF=0.500;MQ=59.98;MQRankSum=0.077;QD=16.73;ReadPosRankSum=-2.022;SOR=0.779	GT:AD:DP:GQ:PL	0/1:260,276:536:99:8995,0,8395
chr1	402203	.	CTTTTT	C	9118.73	.	AC=1;AF=0.500;AN=2;BaseQRankSum=3.851;ClippingRankSum=0.810;DP=470;ExcessHet=3.0103;FS=2.874;MLEAC=1;MLEAF=0.500;MQ=59.89;MQRankSum=-0.802;QD=24.58;ReadPosRankSum=2.544;SOR=0.545	GT:AD:DP:GQ:PL	0/1:141,230:371:99:9156,0,5240
chr1	402220	.	A	ACT	10663.73	.	AC=1;AF=0.500;AN=2;BaseQRankSum=4.856;ClippingRankSum=0.120;DP=414;ExcessHet=3.0103;FS=2.206;MLEAC=1;MLEAF=0.500;MQ=59.88;MQRankSum=-0.092;QD=27.13;ReadPosRankSum=3.915;SOR=0.586	GT:AD:DP:GQ:PL	0/1:144,249:393:99:10701,0,6075
chr1	402227	.	T	G	9937.77	.	AC=1;AF=0.500;AN=2;BaseQRankSum=3.682;ClippingRankSum=1.109;DP=426;ExcessHet=3.0103;FS=1.779;MLEAC=1;MLEAF=0.500;MQ=59.91;MQRankSum=1.131;QD=24.36;ReadPosRankSum=3.195;SOR=0.571	GT:AD:DP:GQ:PL	0/1:158,250:408:99:9966,0,5778
chr1	402330	.	C	T	7649.77	.	AC=1;AF=0.500;AN=2;BaseQRankSum=-1.248;ClippingRankSum=0.774;DP=448;ExcessHet=3.0103;FS=8.126;MLEAC=1;MLEAF=0.500;MQ=60.00;MQRankSum=-0.139;QD=17.83;ReadPosRankSum=-0.669;SOR=0.384	GT:AD:DP:GQ:PL	0/1:230,199:429:99:7678,0,10490
chr1	402340	.	T	G	8311.77	.	AC=1;AF=0.500;AN=2;BaseQRankSum=-1.622;ClippingRankSum=-0.338;DP=445;ExcessHet=3.0103;FS=5.967;MLEAC=1;MLEAF=0.500;MQ=60.00;MQRankSum=0.178;QD=19.51;ReadPosRankSum=-0.756;SOR=0.403	GT:AD:DP:GQ:PL	0/1:217,209:426:99:8340,0,10106
chr1	402345	.	C	G	8048.77	.	AC=1;AF=0.500;AN=2;BaseQRankSum=-1.404;ClippingRankSum=-1.908;DP=428;ExcessHet=3.0103;FS=8.133;MLEAC=1;MLEAF=0.500;MQ=60.00;MQRankSum=1.144;QD=19.68;ReadPosRankSum=0.122;SOR=0.476	GT:AD:DP:GQ:PL	0/1:208,201:409:99:8077,0,9704
chr1	403324	.	T	C	8134.77	.	AC=1;AF=0.500;AN=2;BaseQRankSum=2.391;ClippingRankSum=0.646;DP=438;ExcessHet=3.0103;FS=1.101;MLEAC=1;MLEAF=0.500;MQ=60.00;MQRankSum=-0.177;QD=19.37;ReadPosRankSum=0.324;SOR=0.603	GT:AD:DP:GQ:PL	0/1:210,210:420:99:8163,0,8040
chr1	403331	.	AT	A	8410.73	.	AC=1;AF=0.500;AN=2;BaseQRankSum=1.970;ClippingRankSum=-0.336;DP=442;ExcessHet=3.0103;FS=0.521;MLEAC=1;MLEAF=0.500;MQ=60.00;MQRankSum=1.031;QD=19.74;ReadPosRankSum=0.895;SOR=0.622	GT:AD:DP:GQ:PL	0/1:214,212:426:99:8448,0,8569
chr1	403347	.	T	C	8096.77	.	AC=1;AF=0.500;AN=2;BaseQRankSum=2.890;ClippingRankSum=-1.083;DP=443;ExcessHet=3.0103;FS=0.000;MLEAC=1;MLEAF=0.500;MQ=59.98;MQRankSum=-1.879;QD=19.19;ReadPosRankSum=1.851;SOR=0.693	GT:AD:DP:GQ:PL	0/1:211,211:422:99:8125,0,8230
chr1	403426	.	AT	A	7995.73	.	AC=1;AF=0.500;AN=2;BaseQRankSum=-0.405;ClippingRankSum=1.134;DP=457;ExcessHet=3.0103;FS=6.987;MLEAC=1;MLEAF=0.500;MQ=59.59;MQRankSum=1.171;QD=19.04;ReadPosRankSum=-0.417;SOR=0.903	GT:AD:DP:GQ:PL	0/1:213,207:420:99:8033,0,8353
chr1	403428	.	C	A	7998.77	.	AC=1;AF=0.500;AN=2;BaseQRankSum=-1.029;ClippingRankSum=0.540;DP=453;ExcessHet=3.0103;FS=8.043;MLEAC=1;MLEAF=0.500;MQ=59.59;MQRankSum=-1.285;QD=19.00;ReadPosRankSum=-0.368;SOR=0.881	GT:AD:DP:GQ:PL	0/1:212,209:421:99:8027,0,8437
chr1	403434	.	G	C	8131.77	.	AC=1;AF=0.500;AN=2;BaseQRankSum=1.175;ClippingRankSum=-0.372;DP=443;ExcessHet=3.0103;FS=6.975;MLEAC=1;MLEAF=0.500;MQ=59.54;MQRankSum=-0.121;QD=19.83;ReadPosRankSum=-0.799;SOR=0.798	GT:AD:DP:GQ:PL	0/1:205,205:410:99:8160,0,8500
chr1	403451	.	CAACGGTAA	C	7464.73	.	AC=1;AF=0.500;AN=2;BaseQRankSum=2.295;ClippingRankSum=0.375;DP=441;ExcessHet=3.0103;FS=5.991;MLEAC=1;MLEAF=0.500;MQ=59.51;MQRankSum=-0.273;QD=18.12;ReadPosRankSum=-0.589;SOR=1.003	GT:AD:DP:GQ:PL	0/1:223,189:412:99:7502,0,9596
chr1	403465	.	A	AT	3309.73	.	AC=1;AF=0.500;AN=2;BaseQRankSum=2.090;ClippingRankSum=-1.109;DP=423;ExcessHet=3.0103;FS=0.791;MLEAC=1;MLEAF=0.500;MQ=59.55;MQRankSum=1.147;QD=8.83;ReadPosRankSum=1.739;SOR=0.739	GT:AD:DP:GQ:PL	0/1:219,156:375:99:3347,0,9070
chr1	403469	.	T	A	7086.77	.	AC=1;AF=0.500;AN=2;BaseQRankSum=3.421;ClippingRankSum=0.720;DP=424;ExcessHet=3.0103;FS=0.364;MLEAC=1;MLEAF=0.500;MQ=59.55;MQRankSum=4.645;QD=17.76;ReadPosRankSum=0.673;SOR=0.734	GT:AD:DP:GQ:PL	0/1:220,179:399:99:7115,0,9140
chr1	403476	.	T	C	7596.77	.	AC=1;AF=0.500;AN=2;BaseQRankSum=1.475;ClippingRankSum=0.695;DP=442;ExcessHet=3.0103;FS=0.000;MLEAC=1;MLEAF=0.500;MQ=59.57;MQRankSum=-0.120;QD=18.31;ReadPosRankSum=-1.655;SOR=0.647	GT:AD:DP:GQ:PL	0/1:227,188:415:99:7625,0,9605
chr1	403477	.	C	G	7554.77	.	AC=1;AF=0.500;AN=2;BaseQRankSum=0.603;ClippingRankSum=-1.386;DP=439;ExcessHet=3.0103;FS=0.526;MLEAC=1;MLEAF=0.500;MQ=59.57;MQRankSum=1.078;QD=18.29;ReadPosRankSum=-1.551;SOR=0.634	GT:AD:DP:GQ:PL	0/1:228,185:413:99:7583,0,9608
chr1	403487	.	A	ATAAT	8338.73	.	AC=1;AF=0.500;AN=2;BaseQRankSum=1.866;ClippingRankSum=0.944;DP=482;ExcessHet=3.0103;FS=1.752;MLEAC=1;MLEAF=0.500;MQ=59.61;MQRankSum=1.315;QD=18.21;ReadPosRankSum=-2.145;SOR=0.647	GT:AD:DP:GQ:PL	0/1:254,204:458:99:8376,0,9995
chr1	403523	.	C	G	7366.77	.	AC=1;AF=0.500;AN=2;BaseQRankSum=3.097;ClippingRankSum=-0.497;DP=519;ExcessHet=3.0103;FS=3.233;MLEAC=1;MLEAF=0.500;MQ=59.91;MQRankSum=1.011;QD=14.76;ReadPosRankSum=-2.130;SOR=0.965	GT:AD:DP:GQ:PL	0/1:258,241:499:99:7395,0,7551
chr1	403585	.	TC	T	8717.73	.	AC=1;AF=0.500;AN=2;BaseQRankSum=-0.694;ClippingRankSum=1.414;DP=459;ExcessHet=3.0103;FS=0.757;MLEAC=1;MLEAF=0.500;MQ=59.90;MQRankSum=0.353;QD=19.99;ReadPosRankSum=-0.063;SOR=0.644	GT:AD:DP:GQ:PL	0/1:214,222:436:99:8755,0,8508
chr1	403587	.	A	T	4042.77	.	AC=1;AF=0.500;AN=2;BaseQRankSum=-1.324;ClippingRankSum=-1.115;DP=451;ExcessHet=3.0103;FS=0.363;MLEAC=1;MLEAF=0.500;MQ=59.90;MQRankSum=-1.442;QD=10.11;ReadPosRankSum=-0.083;SOR=0.664	GT:AD:DP:GQ:PL	0/1:216,184:400:99:4071,0,8716
chr1	403589	.	A	T	4018.77	.	AC=1;AF=0.500;AN=2;BaseQRankSum=-1.877;ClippingRankSum=0.137;DP=456;ExcessHet=3.0103;FS=0.527;MLEAC=1;MLEAF=0.500;MQ=59.90;MQRankSum=0.015;QD=9.92;ReadPosRankSum=-0.599;SOR=0.619	GT:AD:DP:GQ:PL	0/1:216,189:405:99:4047,0,8909
chr1	403599	.	AT	A	7992.73	.	AC=1;AF=0.500;AN=2;BaseQRankSum=-2.709;ClippingRankSum=-1.834;DP=443;ExcessHet=3.0103;FS=1.753;MLEAC=1;MLEAF=0.500;MQ=59.90;MQRankSum=-1.122;QD=18.67;ReadPosRankSum=-1.293;SOR=0.567	GT:AD:DP:GQ:PL	0/1:221,207:428:99:8030,0,8303
chr1	403670	.	GA	G	8606.73	.	AC=1;AF=0.500;AN=2;BaseQRankSum=-1.837;ClippingRankSum=-0.571;DP=503;ExcessHet=3.0103;FS=0.523;MLEAC=1;MLEAF=0.500;MQ=59.96;MQRankSum=-0.171;QD=18.92;ReadPosRankSum=-1.002;SOR=0.745	GT:AD:DP:GQ:PL	0/1:230,225:455:99:8644,0,8805
chr1	403687	.	C	T	9047.77	.	AC=1;AF=0.500;AN=2;BaseQRankSum=-1.099;ClippingRankSum=-0.290;DP=510;ExcessHet=3.0103;FS=1.096;MLEAC=1;MLEAF=0.500;MQ=59.98;MQRankSum=-0.411;QD=18.62;ReadPosRankSum=-1.222;SOR=0.610	GT:AD:DP:GQ:PL	0/1:240,246:486:99:9076,0,9049
chr1	403981	.	G	A	7498.77	.	AC=1;AF=0.500;AN=2;BaseQRankSum=1.891;ClippingRankSum=-2.063;DP=501;ExcessHet=3.0103;FS=3.211;MLEAC=1;MLEAF=0.500;MQ=60.00;MQRankSum=-0.065;QD=15.49;ReadPosRankSum=1.680;SOR=0.496	GT:AD:DP:GQ:PL	0/1:251,233:484:99:7527,0,8089
chr1	403992	.	G	A	7387.77	.	AC=1;AF=0.500;AN=2;BaseQRankSum=1.928;ClippingRankSum=-2.139;DP=524;ExcessHet=3.0103;FS=2.452;MLEAC=1;MLEAF=0.500;MQ=60.00;MQRankSum=0.720;QD=14.60;ReadPosRankSum=2.357;SOR=0.512	GT:AD:DP:GQ:PL	0/1:274,232:506:99:7416,0,8643
chr1	404249	.	G	C	9554.77	.	AC=1;AF=0.500;AN=2;BaseQRankSum=-0.397;ClippingRankSum=0.562;DP=521;ExcessHet=3.0103;FS=0.000;MLEAC=1;MLEAF=0.500;MQ=60.00;MQRankSum=-1.292;QD=18.85;ReadPosRankSum=0.641;SOR=0.725	GT:AD:DP:GQ:PL	0/1:255,252:507:99:9583,0,9556
chr1	404267	.	G	C	9257.77	.	AC=1;AF=0.500;AN=2;BaseQRankSum=-0.058;ClippingRankSum=-0.962;DP=518;ExcessHet=3.0103;FS=0.000;MLEAC=1;MLEAF=0.500;MQ=60.00;MQRankSum=-0.801;QD=18.37;ReadPosRankSum=-2.191;SOR=0.682	GT:AD:DP:GQ:PL	0/1:257,247:504:99:9286,0,9750
chr1	404406	.	G	A	5697.77	.	AC=1;AF=0.500;AN=2;BaseQRankSum=0.427;ClippingRankSum=-0.154;DP=432;ExcessHet=3.0103;FS=0.000;MLEAC=1;MLEAF=0.500;MQ=59.99;MQRankSum=-1.030;QD=13.73;ReadPosRankSum=0.399;SOR=0.657	GT:AD:DP:GQ:PL	0/1:229,186:415:99:5726,0,7335
chr1	404568	.	C	T	7320.77	.	AC=1;AF=0.500;AN=2;BaseQRankSum=-1.119;ClippingRankSum=1.081;DP=549;ExcessHet=3.0103;FS=0.000;MLEAC=1;MLEAF=0.500;MQ=60.00;MQRankSum=-0.713;QD=13.84;ReadPosRankSum=0.599;SOR=0.639	GT:AD:DP:GQ:PL	0/1:285,244:529:99:7349,0,9177
chr1	404585	.	A	G	7824.77	.	AC=1;AF=0.500;AN=2;BaseQRankSum=2.715;ClippingRankSum=0.221;DP=567;ExcessHet=3.0103;FS=0.000;MLEAC=1;MLEAF=0.500;MQ=60.00;MQRankSum=1.810;QD=14.36;ReadPosRankSum=-0.557;SOR=0.718	GT:AD:DP:GQ:PL	0/1:289,256:545:99:7853,0,8737
chr1	405144	.	G	T	9163.77	.	AC=1;AF=0.500;AN=2;BaseQRankSum=-0.217;ClippingRankSum=1.766;DP=470;ExcessHet=3.0103;FS=0.521;MLEAC=1;MLEAF=0.500;MQ=60.00;MQRankSum=-0.219;QD=20.27;ReadPosRankSum=1.018;SOR=0.709	GT:AD:DP:GQ:PL	0/1:214,238:452:99:9192,0,8274
chr1	405151	.	C	T	9385.77	.	AC=1;AF=0.500;AN=2;BaseQRankSum=-0.457;ClippingRankSum=1.591;DP=473;ExcessHet=3.0103;FS=0.000;MLEAC=1;MLEAF=0.500;MQ=60.00;MQRankSum=-0.027;QD=20.63;ReadPosRankSum=1.238;SOR=0.660	GT:AD:DP:GQ:PL	0/1:215,240:455:99:9414,0,8215
chr1	406009	.	A	G	7278.77	.	AC=1;AF=0.500;AN=2;BaseQRankSum=2.018;ClippingRankSum=-0.895;DP=475;ExcessHet=3.0103;FS=4.027;MLEAC=1;MLEAF=0.500;MQ=59.94;MQRankSum=0.449;QD=16.03;ReadPosRankSum=0.198;SOR=0.616	GT:AD:DP:GQ:PL	0/1:221,233:454:99:7307,0,6464
chr1	406470	.	GA	G	4123.73	.	AC=1;AF=0.500;AN=2;BaseQRankSum=2.733;ClippingRankSum=0.721;DP=463;ExcessHet=3.0103;FS=2.726;MLEAC=1;MLEAF=0.500;MQ=60.00;MQRankSum=-2.426;QD=10.85;ReadPosRankSum=1.131;SOR=0.662	GT:AD:DP:GQ:PL	0/1:187,193:380:99:4161,0,4052
chr1	407113	.	A	G	10042.77	.	AC=1;AF=0.500;AN=2;BaseQRankSum=1.267;ClippingRankSum=-0.019;DP=544;ExcessHet=3.0103;FS=0.000;MLEAC=1;MLEAF=0.500;MQ=59.95;MQRankSum=-0.547;QD=19.20;ReadPosRankSum=4.504;SOR=0.687	GT:AD:DP:GQ:PL	0/1:266,257:523:99:10071,0,17199
chr1	407114	.	A	G	10042.77	.	AC=1;AF=0.500;AN=2;BaseQRankSum=0.909;ClippingRankSum=2.234;DP=547;ExcessHet=3.0103;FS=0.000;MLEAC=1;MLEAF=0.500;MQ=59.95;MQRankSum=2.084;QD=19.09;ReadPosRankSum=2.577;SOR=0.694	GT:AD:DP:GQ:PL	0/1:266,260:526:99:10071,0,17199
chr1	407382	.	GA	G	10820.73	.	AC=1;AF=0.500;AN=2;BaseQRankSum=1.974;ClippingRankSum=-0.345;DP=621;ExcessHet=3.0103;FS=1.743;MLEAC=1;MLEAF=0.500;MQ=59.80;MQRankSum=0.874;QD=18.34;ReadPosRankSum=0.107;SOR=0.562	GT:AD:DP:GQ:PL	0/1:310,280:590:99:10858,0,12133
chr1	407385	.	GAA	G	10897.73	.	AC=1;AF=0.500;AN=2;BaseQRankSum=1.052;ClippingRankSum=0.254;DP=636;ExcessHet=3.0103;FS=1.729;MLEAC=1;MLEAF=0.500;MQ=59.79;MQRankSum=1.622;QD=17.81;ReadPosRankSum=0.747;SOR=0.553	GT:AD:DP:GQ:PL	0/1:325,287:612:99:10935,0,12648
chr1	407393	.	A	T	11063.77	.	AC=1;AF=0.500;AN=2;BaseQRankSum=1.444;ClippingRankSum=0.319;DP=631;ExcessHet=3.0103;FS=0.521;MLEAC=1;MLEAF=0.500;MQ=59.79;MQRankSum=1.264;QD=18.32;ReadPosRankSum=0.876;SOR=0.598	GT:AD:DP:GQ:PL	0/1:311,293:604:99:11092,0,12411
chr1	407438	.	T	C	9184.77	.	AC=1;AF=0.500;AN=2;BaseQRankSum=2.110;ClippingRankSum=-1.592;DP=672;ExcessHet=3.0103;FS=1.100;MLEAC=1;MLEAF=0.500;MQ=59.86;MQRankSum=0.461;QD=14.20;ReadPosRankSum=0.638;SOR=0.615	GT:AD:DP:GQ:PL	0/1:348,299:647:99:9213,0,10307
chr1	407633	.	A	G	10282.77	.	AC=1;AF=0.500;AN=2;BaseQRankSum=1.006;ClippingRankSum=-0.460;DP=561;ExcessHet=3.0103;FS=0.517;MLEAC=1;MLEAF=0.500;MQ=59.98;MQRankSum=-0.731;QD=19.11;ReadPosRankSum=0.204;SOR=0.741	GT:AD:DP:GQ:PL	0/1:277,261:538:99:10311,0,10647
chr1	407646	.	A	G	10431.77	.	AC=1;AF=0.500;AN=2;BaseQRankSum=-0.876;ClippingRankSum=-1.439;DP=589;ExcessHet=3.0103;FS=0.516;MLEAC=1;MLEAF=0.500;MQ=59.98;MQRankSum=-0.638;QD=18.43;ReadPosRankSum=-1.043;SOR=0.716	GT:AD:DP:GQ:PL	0/1:289,277:566:99:10460,0,10948
chr1	407687	.	C	T	9837.77	.	AC=1;AF=0.500;AN=2;BaseQRankSum=0.235;ClippingRankSum=-2.126;DP=544;ExcessHet=3.0103;FS=0.000;MLEAC=1;MLEAF=0.500;MQ=59.98;MQRankSum=0.716;QD=18.74;ReadPosRankSum=-0.485;SOR=0.715	GT:AD:DP:GQ:PL	0/1:260,265:525:99:9866,0,9469
chr1	407711	.	C	T	9914.77	.	AC=1;AF=0.500;AN=2;BaseQRankSum=-3.112;ClippingRankSum=-0.746;DP=564;ExcessHet=3.0103;FS=1.088;MLEAC=1;MLEAF=0.500;MQ=59.98;MQRankSum=-0.320;QD=18.16;ReadPosRankSum=-1.980;SOR=0.710	GT:AD:DP:GQ:PL	0/1:270,276:546:99:9943,0,9933
chr1	407738	.	T	C	10254.77	.	AC=1;AF=0.500;AN=2;BaseQRankSum=1.430;ClippingRankSum=0.315;DP=556;ExcessHet=3.0103;FS=0.000;MLEAC=1;MLEAF=0.500;MQ=59.98;MQRankSum=0.400;QD=18.89;ReadPosRankSum=1.450;SOR=0.702	GT:AD:DP:GQ:PL	0/1:285,258:543:99:10283,0,11061
chr1	407741	.	G	A	10248.77	.	AC=1;AF=0.500;AN=2;BaseQRankSum=0.901;ClippingRankSum=-2.530;DP=562;ExcessHet=3.0103;FS=0.000;MLEAC=1;MLEAF=0.500;MQ=59.98;MQRankSum=-0.523;QD=18.67;ReadPosRankSum=0.171;SOR=0.673	GT:AD:DP:GQ:PL	0/1:279,270:549:99:10277,0,11059
chr1	407849	.	A	G	9686.77	.	AC=1;AF=0.500;AN=2;BaseQRankSum=0.635;ClippingRankSum=0.872;DP=602;ExcessHet=3.0103;FS=0.000;MLEAC=1;MLEAF=0.500;MQ=60.00;MQRankSum=1.542;QD=16.42;ReadPosRankSum=-0.519;SOR=0.650	GT:AD:DP:GQ:PL	0/1:278,312:590:99:9715,0,8538
chr1	408760	.	C	T	8067.77	.	AC=1;AF=0.500;AN=2;BaseQRankSum=-1.768;ClippingRankSum=-1.342;DP=444;ExcessHet=3.0103;FS=2.457;MLEAC=1;MLEAF=0.500;MQ=60.00;MQRankSum=0.941;QD=18.72;ReadPosRankSum=-0.819;SOR=0.536	GT:AD:DP:GQ:PL	0/1:218,213:431:99:8096,0,9729
chr1	408769	.	C	T	8364.77	.	AC=1;AF=0.500;AN=2;BaseQRankSum=1.533;ClippingRankSum=-0.135;DP=455;ExcessHet=3.0103;FS=1.110;MLEAC=1;MLEAF=0.500;MQ=60.00;MQRankSum=2.491;QD=18.84;ReadPosRankSum=-0.158;SOR=0.578	GT:AD:DP:GQ:PL	0/1:224,220:444:99:8393,0,9768
chr1	409059	.	G	C	7280.77	.	AC=1;AF=0.500;AN=2;BaseQRankSum=0.976;ClippingRankSum=0.500;DP=504;ExcessHet=3.0103;FS=0.000;MLEAC=1;MLEAF=0.500;MQ=60.00;MQRankSum=0.063;QD=14.95;ReadPosRankSum=2.288;SOR=0.654	GT:AD:DP:GQ:PL	0/1:249,238:487:99:7309,0,7580
chr1	409134	.	C	T	9504.77	.	AC=1;AF=0.500;AN=2;BaseQRankSum=0.157;ClippingRankSum=0.757;DP=514;ExcessHet=3.0103;FS=0.520;MLEAC=1;MLEAF=0.500;MQ=60.00;MQRankSum=-1.346;QD=19.01;ReadPosRankSum=0.354;SOR=0.632	GT:AD:DP:GQ:PL	0/1:251,249:500:99:9533,0,9541
chr1	409149	.	T	C	9564.77	.	AC=1;AF=0.500;AN=2;BaseQRankSum=0.779;ClippingRankSum=0.181;DP=508;ExcessHet=3.0103;FS=0.000;MLEAC=1;MLEAF=0.500;MQ=59.92;MQRankSum=0.810;QD=19.48;ReadPosRankSum=-2.135;SOR=0.711	GT:AD:DP:GQ:PL	0/1:239,252:491:99:9593,0,9154
chr1	409944	.	C	T	8844.77	.	AC=1;AF=0.500;AN=2;BaseQRankSum=-2.665;ClippingRankSum=1.836;DP=488;ExcessHet=3.0103;FS=0.000;MLEAC=1;MLEAF=0.500;MQ=60.00;MQRankSum=-3.078;QD=18.86;ReadPosRankSum=-3.259;SOR=0.669	GT:AD:DP:GQ:PL	0/1:235,234:469:99:8873,0,9014
chr1	409962	.	T	G	8627.77	.	AC=1;AF=0.500;AN=2;BaseQRankSum=-2.538;ClippingRankSum=-1.664;DP=505;ExcessHet=3.0103;FS=2.440;MLEAC=1;MLEAF=0.500;MQ=59.98;MQRankSum=-0.333;QD=17.83;ReadPosRankSum=0.139;SOR=0.538	GT:AD:DP:GQ:PL	0/1:255,229:484:99:8656,0,9627
chr1	410850	.	T	C	8447.77	.	AC=1;AF=0.500;AN=2;BaseQRankSum=0.350;ClippingRankSum=-0.030;DP=522;ExcessHet=3.0103;FS=4.967;MLEAC=1;MLEAF=0.500;MQ=59.99;MQRankSum=0.492;QD=16.70;ReadPosRankSum=0.213;SOR=0.921	GT:AD:DP:GQ:PL	0/1:279,227:506:99:8476,0,10367
chr1	410868	.	T	C	8521.77	.	AC=1;AF=0.500;AN=2;BaseQRankSum=1.387;ClippingRankSum=-0.011;DP=527;ExcessHet=3.0103;FS=3.197;MLEAC=1;MLEAF=0.500;MQ=59.99;MQRankSum=0.080;QD=16.71;ReadPosRankSum=-0.182;SOR=0.635	GT:AD:DP:GQ:PL	0/1:277,233:510:99:8550,0,10444
chr1	410895	.	A	G	7867.77	.	AC=1;AF=0.500;AN=2;BaseQRankSum=0.643;ClippingRankSum=-0.198;DP=533;ExcessHet=3.0103;FS=4.913;MLEAC=1;MLEAF=0.500;MQ=59.99;MQRankSum=-0.249;QD=15.25;ReadPosRankSum=-0.355;SOR=0.536	GT:AD:DP:GQ:PL	0/1:272,244:516:99:7896,0,8805
chr1	410934	.	C	G	8226.77	.	AC=1;AF=0.500;AN=2;BaseQRankSum=-0.641;ClippingRankSum=0.215;DP=566;ExcessHet=3.0103;FS=0.000;MLEAC=1;MLEAF=0.500;MQ=60.00;MQRankSum=0.433;QD=15.04;ReadPosRankSum=0.770;SOR=0.688	GT:AD:DP:GQ:PL	0/1:279,268:547:99:8255,0,8704
chr1	411175	.	G	A	9244.77	.	AC=1;AF=0.500;AN=2;BaseQRankSum=0.327;ClippingRankSum=-0.470;DP=506;ExcessHet=3.0103;FS=3.258;MLEAC=1;MLEAF=0.500;MQ=59.95;MQRankSum=-0.302;QD=19.18;ReadPosRankSum=-0.138;SOR=0.954	GT:AD:DP:GQ:PL	0/1:240,242:482:99:9273,0,9218
chr1	411189	.	A	T	9275.77	.	AC=1;AF=0.500;AN=2;BaseQRankSum=-0.286;ClippingRankSum=-0.653;DP=491;ExcessHet=3.0103;FS=2.465;MLEAC=1;MLEAF=0.500;MQ=59.94;MQRankSum=-1.148;QD=19.99;ReadPosRankSum=-0.925;SOR=0.902	GT:AD:DP:GQ:PL	0/1:232,232:464:99:9304,0,9543
chr1	411199	.	C	CTT	9141.73	.	AC=1;AF=0.500;AN=2;BaseQRankSum=-0.099;ClippingRankSum=0.515;DP=480;ExcessHet=3.0103;FS=3.200;MLEAC=1;MLEAF=0.500;MQ=59.94;MQRankSum=0.151;QD=20.23;ReadPosRankSum=2.038;SOR=0.850	GT:AD:DP:GQ:PL	0/1:227,225:452:99:9179,0,9107
chr1	411207	.	C	T	8568.77	.	AC=1;AF=0.500;AN=2;BaseQRankSum=2.818;ClippingRankSum=1.018;DP=462;ExcessHet=3.0103;FS=1.104;MLEAC=1;MLEAF=0.500;MQ=59.88;MQRankSum=-0.992;QD=19.61;ReadPosRankSum=-0.565;SOR=0.797	GT:AD:DP:GQ:PL	0/1:227,210:437:99:8597,0,9443
chr1	411215	.	TAAA	T	7777.73	.	AC=1;AF=0.500;AN=2;BaseQRankSum=2.867;ClippingRankSum=0.027;DP=471;ExcessHet=3.0103;FS=3.218;MLEAC=1;MLEAF=0.500;MQ=59.89;MQRankSum=-0.787;QD=17.36;ReadPosRankSum=-0.755;SOR=0.930	GT:AD:DP:GQ:PL	0/1:249,199:448:99:7815,0,9728
chr1	411332	.	T	C	8254.77	.	AC=1;AF=0.500;AN=2;BaseQRankSum=2.398;ClippingRankSum=-0.950;DP=477;ExcessHet=3.0103;FS=1.092;MLEAC=1;MLEAF=0.500;MQ=59.96;MQRankSum=-0.518;QD=17.91;ReadPosRankSum=-0.961;SOR=0.798	GT:AD:DP:GQ:PL	0/1:242,219:461:99:8283,0,9070
chr1	411342	.	T	G	8803.77	.	AC=1;AF=0.500;AN=2;BaseQRankSum=0.734;ClippingRankSum=0.492;DP=474;ExcessHet=3.0103;FS=0.000;MLEAC=1;MLEAF=0.500;MQ=59.96;MQRankSum=-0.900;QD=19.22;ReadPosRankSum=-1.896;SOR=0.678	GT:AD:DP:GQ:PL	0/1:233,225:458:99:8832,0,9240
chr1	411353	.	T	C	8402.77	.	AC=1;AF=0.500;AN=2;BaseQRankSum=2.189;ClippingRankSum=-0.312;DP=455;ExcessHet=3.0103;FS=1.103;MLEAC=1;MLEAF=0.500;MQ=59.96;MQRankSum=-0.953;QD=19.10;ReadPosRankSum=-0.953;SOR=0.584	GT:AD:DP:GQ:PL	0/1:228,212:440:99:8431,0,9401
chr1	411354	.	G	A	8699.77	.	AC=1;AF=0.500;AN=2;BaseQRankSum=1.644;ClippingRankSum=0.750;DP=457;ExcessHet=3.0103;FS=1.103;MLEAC=1;MLEAF=0.500;MQ=59.96;MQRankSum=0.780;QD=19.68;ReadPosRankSum=-0.812;SOR=0.601	GT:AD:DP:GQ:PL	0/1:229,213:442:99:8728,0,9338
chr1	411357	.	G	C	9039.77	.	AC=1;AF=0.500;AN=2;BaseQRankSum=0.259;ClippingRankSum=-0.537;DP=466;ExcessHet=3.0103;FS=0.000;MLEAC=1;MLEAF=0.500;MQ=59.96;MQRankSum=-0.383;QD=20.00;ReadPosRankSum=-1.089;SOR=0.667	GT:AD:DP:GQ:PL	0/1:231,221:452:99:9068,0,9299
chr1	411367	.	C	T	8475.77	.	AC=1;AF=0.500;AN=2;BaseQRankSum=-0.026;ClippingRankSum=0.348;DP=458;ExcessHet=3.0103;FS=0.000;MLEAC=1;MLEAF=0.500;MQ=59.96;MQRankSum=-1.797;QD=19.13;ReadPosRankSum=-0.281;SOR=0.670	GT:AD:DP:GQ:PL	0/1:224,219:443:99:8504,0,8709
chr1	411404	.	G	A	6484.77	.	AC=1;AF=0.500;AN=2;BaseQRankSum=0.140;ClippingRankSum=-0.563;DP=445;ExcessHet=3.0103;FS=0.000;MLEAC=1;MLEAF=0.500;MQ=59.96;MQRankSum=-0.578;QD=15.26;ReadPosRankSum=-0.880;SOR=0.720	GT:AD:DP:GQ:PL	0/1:210,215:425:99:6513,0,6276
chr1	411631	.	C	G	7606.77	.	AC=1;AF=0.500;AN=2;BaseQRankSum=1.217;ClippingRankSum=0.812;DP=470;ExcessHet=3.0103;FS=0.000;MLEAC=1;MLEAF=0.500;MQ=60.00;MQRankSum=-0.892;QD=16.83;ReadPosRankSum=-0.256;SOR=0.683	GT:AD:DP:GQ:PL	0/1:251,201:452:99:7635,0,9818
chr1	411642	.	G	C	7840.77	.	AC=1;AF=0.500;AN=2;BaseQRankSum=1.582;ClippingRankSum=-0.046;DP=476;ExcessHet=3.0103;FS=0.000;MLEAC=1;MLEAF=0.500;MQ=60.00;MQRankSum=-1.724;QD=17.23;ReadPosRankSum=0.827;SOR=0.718	GT:AD:DP:GQ:PL	0/1:255,200:455:99:7869,0,10327
chr1	411652	.	G	A	7818.77	.	AC=1;AF=0.500;AN=2;BaseQRankSum=0.973;ClippingRankSum=-0.838;DP=479;ExcessHet=3.0103;FS=0.000;MLEAC=1;MLEAF=0.500;MQ=60.00;MQRankSum=0.109;QD=17.03;ReadPosRankSum=0.623;SOR=0.707	GT:AD:DP:GQ:PL	0/1:252,207:459:99:7847,0,9990
chr1	412929	.	C	T	7061.77	.	AC=1;AF=0.500;AN=2;BaseQRankSum=0.611;ClippingRankSum=2.576;DP=512;ExcessHet=3.0103;FS=0.519;MLEAC=1;MLEAF=0.500;MQ=60.00;MQRankSum=-1.501;QD=14.53;ReadPosRankSum=-0.787;SOR=0.753	GT:AD:DP:GQ:PL	0/1:257,229:486:99:7090,0,8052
chr1	412947	.	C	T	6905.77	.	AC=1;AF=0.500;AN=2;BaseQRankSum=-1.349;ClippingRankSum=0.320;DP=496;ExcessHet=3.0103;FS=0.000;MLEAC=1;MLEAF=0.500;MQ=60.00;MQRankSum=0.760;QD=14.69;ReadPosRankSum=-2.148;SOR=0.665	GT:AD:DP:GQ:PL	0/1:241,229:470:99:6934,0,7743
chr1	413094	.	T	C	7340.77	.	AC=1;AF=0.500;AN=2;BaseQRankSum=-0.719;ClippingRankSum=1.246;DP=520;ExcessHet=3.0103;FS=9.304;MLEAC=1;MLEAF=0.500;MQ=60.00;MQRankSum=-0.070;QD=14.62;ReadPosRankSum=-1.403;SOR=0.524	GT:AD:DP:GQ:PL	0/1:258,244:502:99:7369,0,8042
chr1	413106	.	C	T	7367.77	.	AC=1;AF=0.500;AN=2;BaseQRankSum=1.087;ClippingRankSum=0.838;DP=519;ExcessHet=3.0103;FS=7.038;MLEAC=1;MLEAF=0.500;MQ=60.00;MQRankSum=1.407;QD=14.77;ReadPosRankSum=-0.028;SOR=0.393	GT:AD:DP:GQ:PL	0/1:257,242:499:99:7396,0,7886
chr1	413331	.	TTTCAAG	T	7720.73	.	AC=1;AF=0.500;AN=2;BaseQRankSum=4.512;ClippingRankSum=1.623;DP=503;ExcessHet=3.0103;FS=0.000;MLEAC=1;MLEAF=0.500;MQ=60.00;MQRankSum=-0.515;QD=16.50;ReadPosRankSum=-0.284;SOR=0.696	GT:AD:DP:GQ:PL	0/1:261,207:468:99:7758,0,10249
chr1	413430	.	C	T	8631.77	.	AC=1;AF=0.500;AN=2;BaseQRankSum=1.808;ClippingRankSum=0.574;DP=542;ExcessHet=3.0103;FS=2.424;MLEAC=1;MLEAF=0.500;MQ=60.00;MQRankSum=1.360;QD=16.32;ReadPosRankSum=2.183;SOR=0.543	GT:AD:DP:GQ:PL	0/1:257,272:529:99:8660,0,7694
chr1	413514	.	T	C	7486.77	.	AC=1;AF=0.500;AN=2;BaseQRankSum=1.331;ClippingRankSum=1.046;DP=480;ExcessHet=3.0103;FS=6.975;MLEAC=1;MLEAF=0.500;MQ=59.99;MQRankSum=0.969;QD=16.10;ReadPosRankSum=1.623;SOR=0.750	GT:AD:DP:GQ:PL	0/1:235,230:465:99:7515,0,7564
chr1	413542	.	C	G	9311.77	.	AC=1;AF=0.500;AN=2;BaseQRankSum=1.901;ClippingRankSum=-1.450;DP=510;ExcessHet=3.0103;FS=5.928;MLEAC=1;MLEAF=0.500;MQ=59.99;MQRankSum=0.082;QD=18.81;ReadPosRankSum=0.058;SOR=0.809	GT:AD:DP:GQ:PL	0/1:248,247:495:99:9340,0,9144
chr1	413559	.	C	T	9433.77	.	AC=1;AF=0.500;AN=2;BaseQRankSum=-1.177;ClippingRankSum=-1.311;DP=504;ExcessHet=3.0103;FS=4.894;MLEAC=1;MLEAF=0.500;MQ=60.00;MQRankSum=-0.026;QD=19.25;ReadPosRankSum=1.028;SOR=0.644	GT:AD:DP:GQ:PL	0/1:240,250:490:99:9462,0,9096
chr1	413786	.	A	G	8162.77	.	AC=1;AF=0.500;AN=2;BaseQRankSum=0.502;ClippingRankSum=-1.973;DP=520;ExcessHet=3.0103;FS=3.244;MLEAC=1;MLEAF=0.500;MQ=59.99;MQRankSum=0.424;QD=16.13;ReadPosRankSum=0.305;SOR=0.493	GT:AD:DP:GQ:PL	0/1:235,271:506:99:8191,0,6818
chr1	414729	.	A	G	9904.77	.	AC=1;AF=0.500;AN=2;BaseQRankSum=0.044;ClippingRankSum=-1.125;DP=526;ExcessHet=3.0103;FS=2.429;MLEAC=1;MLEAF=0.500;MQ=60.00;MQRankSum=-0.602;QD=19.54;ReadPosRankSum=-0.427;SOR=0.538	GT:AD:DP:GQ:PL	0/1:250,257:507:99:9933,0,9612
chr1	414738	.	T	C	9909.77	.	AC=1;AF=0.500;AN=2;BaseQRankSum=-0.606;ClippingRankSum=-0.773;DP=535;ExcessHet=3.0103;FS=1.733;MLEAC=1;MLEAF=0.500;MQ=60.00;MQRankSum=-1.112;QD=19.20;ReadPosRankSum=0.356;SOR=0.565	GT:AD:DP:GQ:PL	0/1:260,256:516:99:9938,0,9940
chr1	415127	.	AGTCCAT	A	8061.73	.	AC=1;AF=0.500;AN=2;BaseQRankSum=1.402;ClippingRankSum=0.115;DP=486;ExcessHet=3.0103;FS=1.094;MLEAC=1;MLEAF=0.500;MQ=59.99;MQRankSum=-1.580;QD=19.01;ReadPosRankSum=-0.388;SOR=0.681	GT:AD:DP:GQ:PL	0/1:216,208:424:99:8099,0,8704
chr1	415152	.	A	G	9125.77	.	AC=1;AF=0.500;AN=2;BaseQRankSum=4.011;ClippingRankSum=-0.331;DP=469;ExcessHet=3.0103;FS=0.000;MLEAC=1;MLEAF=0.500;MQ=59.97;MQRankSum=-0.221;QD=20.01;ReadPosRankSum=1.267;SOR=0.743	GT:AD:DP:GQ:PL	0/1:226,230:456:99:9154,0,10794
chr1	415175	.	G	A	9128.77	.	AC=1;AF=0.500;AN=2;BaseQRankSum=-2.407;ClippingRankSum=-2.304;DP=472;ExcessHet=3.0103;FS=0.000;MLEAC=1;MLEAF=0.500;MQ=59.97;MQRankSum=-2.152;QD=19.98;ReadPosRankSum=-0.538;SOR=0.686	GT:AD:DP:GQ:PL	0/1:229,228:457:99:9157,0,10752
chr1	415178	.	A	G	9146.77	.	AC=1;AF=0.500;AN=2;BaseQRankSum=-1.514;ClippingRankSum=-0.694;DP=475;ExcessHet=3.0103;FS=0.000;MLEAC=1;MLEAF=0.500;MQ=59.97;MQRankSum=-0.419;QD=19.88;ReadPosRankSum=-0.611;SOR=0.702	GT:AD:DP:GQ:PL	0/1:234,226:460:99:9175,0,11085
chr1	415185	.	G	T	9126.77	.	AC=1;AF=0.500;AN=2;BaseQRankSum=-0.604;ClippingRankSum=-1.056;DP=491;ExcessHet=3.0103;FS=0.526;MLEAC=1;MLEAF=0.500;MQ=59.97;MQRankSum=0.031;QD=19.25;ReadPosRankSum=-0.759;SOR=0.766	GT:AD:DP:GQ:PL	0/1:248,226:474:99:9155,0,11536
chr1	415201	.	A	G	8980.77	.	AC=1;AF=0.500;AN=2;BaseQRankSum=-1.035;ClippingRankSum=-1.463;DP=518;ExcessHet=3.0103;FS=1.100;MLEAC=1;MLEAF=0.500;MQ=60.00;MQRankSum=-0.382;QD=18.00;ReadPosRankSum=-1.923;SOR=0.604	GT:AD:DP:GQ:PL	0/1:258,241:499:99:9009,0,11428
chr1	415406	.	C	T	8317.77	.	AC=1;AF=0.500;AN=2;BaseQRankSum=0.202;ClippingRankSum=-0.107;DP=540;ExcessHet=3.0103;FS=3.210;MLEAC=1;MLEAF=0.500;MQ=59.99;MQRankSum=-0.294;QD=15.97;ReadPosRankSum=0.618;SOR=0.900	GT:AD:DP:GQ:PL	0/1:252,269:521:99:8346,0,7722
chr1	415772	.	A	G	9371.77	.	AC=1;AF=0.500;AN=2;BaseQRankSum=1.233;ClippingRankSum=1.516;DP=544;ExcessHet=3.0103;FS=4.941;MLEAC=1;MLEAF=0.500;MQ=59.97;MQRankSum=-1.891;QD=17.89;ReadPosRankSum=0.169;SOR=1.025	GT:AD:DP:GQ:PL	0/1:279,245:524:99:9400,0,11122
chr1	415778	.	T	C	9583.77	.	AC=1;AF=0.500;AN=2;BaseQRankSum=3.475;ClippingRankSum=-1.140;DP=544;ExcessHet=3.0103;FS=4.992;MLEAC=1;MLEAF=0.500;MQ=59.97;MQRankSum=-0.613;QD=18.19;ReadPosRankSum=0.404;SOR=1.036	GT:AD:DP:GQ:PL	0/1:285,242:527:99:9612,0,11514
chr1	415794	.	C	T	8905.77	.	AC=1;AF=0.500;AN=2;BaseQRankSum=-0.317;ClippingRankSum=-0.320;DP=525;ExcessHet=3.0103;FS=2.439;MLEAC=1;MLEAF=0.500;MQ=59.97;MQRankSum=-1.446;QD=17.57;ReadPosRankSum=-0.704;SOR=0.821	GT:AD:DP:GQ:PL	0/1:270,237:507:99:8934,0,10832
chr1	415880	.	G	C	9305.77	.	AC=1;AF=0.500;AN=2;BaseQRankSum=-1.972;ClippingRankSum=1.241;DP=478;ExcessHet=3.0103;FS=2.473;MLEAC=1;MLEAF=0.500;MQ=60.00;MQRankSum=-0.081;QD=20.36;ReadPosRankSum=0.945;SOR=0.529	GT:AD:DP:GQ:PL	0/1:215,242:457:99:9334,0,8313
chr1	415889	.	A	T	8805.77	.	AC=1;AF=0.500;AN=2;BaseQRankSum=-2.648;ClippingRankSum=0.759;DP=463;ExcessHet=3.0103;FS=2.462;MLEAC=1;MLEAF=0.500;MQ=60.00;MQRankSum=-0.731;QD=19.92;ReadPosRankSum=1.859;SOR=0.518	GT:AD:DP:GQ:PL	0/1:213,229:442:99:8834,0,8304
chr1	415927	.	G	A	5781.77	.	AC=1;AF=0.500;AN=2;BaseQRankSum=2.513;ClippingRankSum=-1.380;DP=429;ExcessHet=3.0103;FS=3.254;MLEAC=1;MLEAF=0.500;MQ=60.00;MQRankSum=1.150;QD=14.03;ReadPosRankSum=2.115;SOR=0.958	GT:AD:DP:GQ:PL	0/1:231,181:412:99:5810,0,7303
chr1	416190	.	G	A	9710.77	.	AC=1;AF=0.500;AN=2;BaseQRankSum=-1.568;ClippingRankSum=-2.091;DP=529;ExcessHet=3.0103;FS=0.516;MLEAC=1;MLEAF=0.500;MQ=60.00;MQRankSum=-0.395;QD=19.12;ReadPosRankSum=0.248;SOR=0.645	GT:AD:DP:GQ:PL	0/1:251,257:508:99:9739,0,9591
chr1	416207	.	A	T	10346.77	.	AC=1;AF=0.500;AN=2;BaseQRankSum=0.522;ClippingRankSum=0.887;DP=532;ExcessHet=3.0103;FS=0.517;MLEAC=1;MLEAF=0.500;MQ=60.00;MQRankSum=-0.501;QD=20.13;ReadPosRankSum=-0.099;SOR=0.646	GT:AD:DP:GQ:PL	0/1:253,261:514:99:10375,0,9973
chr1	416209	.	G	T	10268.77	.	AC=1;AF=0.500;AN=2;BaseQRankSum=0.005;ClippingRankSum=0.305;DP=530;ExcessHet=3.0103;FS=0.000;MLEAC=1;MLEAF=0.500;MQ=60.00;MQRankSum=-1.808;QD=20.06;ReadPosRankSum=0.207;SOR=0.670	GT:AD:DP:GQ:PL	0/1:254,258:512:99:10297,0,9921
chr1	416279	.	CA	C	9794.73	.	AC=1;AF=0.500;AN=2;BaseQRankSum=-0.095;ClippingRankSum=-0.444;DP=541;ExcessHet=3.0103;FS=1.094;MLEAC=1;MLEAF=0.500;MQ=60.00;MQRankSum=-0.425;QD=19.43;ReadPosRankSum=-0.899;SOR=0.729	GT:AD:DP:GQ:PL	0/1:247,257:504:99:9832,0,9633
chr1	416295	.	T	C	10152.77	.	AC=1;AF=0.500;AN=2;BaseQRankSum=0.668;ClippingRankSum=-0.108;DP=566;ExcessHet=3.0103;FS=0.000;MLEAC=1;MLEAF=0.500;MQ=60.00;MQRankSum=-0.103;QD=18.53;ReadPosRankSum=1.729;SOR=0.725	GT:AD:DP:GQ:PL	0/1:281,267:548:99:10181,0,10445
chr1	416387	.	C	T	7393.77	.	AC=1;AF=0.500;AN=2;BaseQRankSum=1.047;ClippingRankSum=0.267;DP=521;ExcessHet=3.0103;FS=1.740;MLEAC=1;MLEAF=0.500;MQ=59.96;MQRankSum=-1.815;QD=14.82;ReadPosRankSum=0.507;SOR=0.667	GT:AD:DP:GQ:PL	0/1:254,245:499:99:7422,0,7590
chr1	417356	.	G	A	8602.77	.	AC=1;AF=0.500;AN=2;BaseQRankSum=-1.097;ClippingRankSum=-0.839;DP=498;ExcessHet=3.0103;FS=0.000;MLEAC=1;MLEAF=0.500;MQ=60.00;MQRankSum=-1.402;QD=17.85;ReadPosRankSum=1.063;SOR=0.716	GT:AD:DP:GQ:PL	0/1:254,228:482:99:8631,0,10547
chr1	417362	.	A	G	8586.77	.	AC=1;AF=0.500;AN=2;BaseQRankSum=4.036;ClippingRankSum=-0.068;DP=486;ExcessHet=3.0103;FS=0.000;MLEAC=1;MLEAF=0.500;MQ=60.00;MQRankSum=-0.490;QD=18.27;ReadPosRankSum=0.817;SOR=0.681	GT:AD:DP:GQ:PL	0/1:248,222:470:99:8615,0,10357
chr1	418483	.	T	C	8387.77	.	AC=1;AF=0.500;AN=2;BaseQRankSum=1.622;ClippingRankSum=-0.462;DP=455;ExcessHet=3.0103;FS=1.098;MLEAC=1;MLEAF=0.500;MQ=60.00;MQRankSum=-0.061;QD=19.02;ReadPosRankSum=-1.243;SOR=0.804	GT:AD:DP:GQ:PL	0/1:226,215:441:99:8416,0,8927
chr1	418486	.	A	G	8367.77	.	AC=1;AF=0.500;AN=2;BaseQRankSum=-0.574;ClippingRankSum=-0.404;DP=465;ExcessHet=3.0103;FS=1.094;MLEAC=1;MLEAF=0.500;MQ=60.00;MQRankSum=-0.025;QD=18.60;ReadPosRankSum=-1.221;SOR=0.793	GT:AD:DP:GQ:PL	0/1:231,219:450:99:8396,0,8928
chr1	418576	.	T	C	8512.77	.	AC=1;AF=0.500;AN=2;BaseQRankSum=3.634;ClippingRankSum=0.376;DP=512;ExcessHet=3.0103;FS=0.000;MLEAC=1;MLEAF=0.500;MQ=59.91;MQRankSum=0.031;QD=17.27;ReadPosRankSum=4.099;SOR=0.734	GT:AD:DP:GQ:PL	0/1:243,250:493:99:8541,0,7117
chr1	418591	.	G	A	9670.77	.	AC=1;AF=0.500;AN=2;BaseQRankSum=1.014;ClippingRankSum=0.817;DP=532;ExcessHet=3.0103;FS=0.000;MLEAC=1;MLEAF=0.500;MQ=59.91;MQRankSum=0.932;QD=18.81;ReadPosRankSum=3.194;SOR=0.678	GT:AD:DP:GQ:PL	0/1:264,250:514:99:9699,0,12849
chr1	418597	.	A	G	10228.77	.	AC=1;AF=0.500;AN=2;BaseQRankSum=0.715;ClippingRankSum=-1.106;DP=537;ExcessHet=3.0103;FS=0.000;MLEAC=1;MLEAF=0.500;MQ=59.91;MQRankSum=0.695;QD=19.67;ReadPosRankSum=1.476;SOR=0.693	GT:AD:DP:GQ:PL	0/1:263,257:520:99:10257,0,13210
chr1	418606	.	A	G	10031.77	.	AC=1;AF=0.500;AN=2;BaseQRankSum=-1.365;ClippingRankSum=1.193;DP=519;ExcessHet=3.0103;FS=1.730;MLEAC=1;MLEAF=0.500;MQ=59.95;MQRankSum=0.694;QD=20.06;ReadPosRankSum=-0.218;SOR=0.768	GT:AD:DP:GQ:PL	0/1:251,249:500:99:10060,0,12592
chr1	418609	.	A	G	9845.77	.	AC=1;AF=0.500;AN=2;BaseQRankSum=-1.719;ClippingRankSum=0.624;DP=518;ExcessHet=3.0103;FS=2.443;MLEAC=1;MLEAF=0.500;MQ=59.95;MQRankSum=-1.052;QD=19.69;ReadPosRankSum=-0.170;SOR=0.727	GT:AD:DP:GQ:PL	0/1:254,246:500:99:9874,0,12614
chr1	418625	.	G	A	9955.77	.	AC=1;AF=0.500;AN=2;BaseQRankSum=-3.009;ClippingRankSum=0.802;DP=554;ExcessHet=3.0103;FS=0.000;MLEAC=1;MLEAF=0.500;MQ=59.95;MQRankSum=0.497;QD=18.71;ReadPosRankSum=-1.364;SOR=0.651	GT:AD:DP:GQ:PL	0/1:274,258:532:99:9984,0,13502
chr1	418626	.	T	C	9984.77	.	AC=1;AF=0.500;AN=2;BaseQRankSum=-1.127;ClippingRankSum=1.327;DP=549;ExcessHet=3.0103;FS=0.516;MLEAC=1;MLEAF=0.500;MQ=59.95;MQRankSum=0.911;QD=18.91;ReadPosRankSum=-1.184;SOR=0.697	GT:AD:DP:GQ:PL	0/1:274,254:528:99:10013,0,13533
chr1	418629	.	C	T	9796.77	.	AC=1;AF=0.500;AN=2;BaseQRankSum=-1.709;ClippingRankSum=0.166;DP=547;ExcessHet=3.0103;FS=1.742;MLEAC=1;MLEAF=0.500;MQ=59.95;MQRankSum=1.173;QD=18.63;ReadPosRankSum=-0.323;SOR=0.620	GT:AD:DP:GQ:PL	0/1:276,250:526:99:9825,0,13439
chr1	418642	.	C	T	7283.77	.	AC=1;AF=0.500;AN=2;BaseQRankSum=-4.299;ClippingRankSum=0.222;DP=548;ExcessHet=3.0103;FS=3.218;MLEAC=1;MLEAF=0.500;MQ=59.95;MQRankSum=0.624;QD=13.80;ReadPosRankSum=-0.703;SOR=0.546	GT:AD:DP:GQ:PL	0/1:277,251:528:99:7312,0,9032
chr1	418840	.	G	A	10328.77	.	AC=1;AF=0.500;AN=2;BaseQRankSum=2.043;ClippingRankSum=0.416;DP=576;ExcessHet=3.0103;FS=1.101;MLEAC=1;MLEAF=0.500;MQ=59.99;MQRankSum=-2.750;QD=18.44;ReadPosRankSum=0.634;SOR=0.704	GT:AD:DP:GQ:PL	0/1:290,270:560:99:10357,0,11370
chr1	418849	.	T	C	10184.77	.	AC=1;AF=0.500;AN=2;BaseQRankSum=2.030;ClippingRankSum=0.302;DP=582;ExcessHet=3.0103;FS=0.000;MLEAC=1;MLEAF=0.500;MQ=59.99;MQRankSum=1.634;QD=17.99;ReadPosRankSum=1.394;SOR=0.654	GT:AD:DP:GQ:PL	0/1:302,264:566:99:10213,0,11730
chr1	418885	.	C	G	8710.77	.	AC=1;AF=0.500;AN=2;BaseQRankSum=0.096;ClippingRankSum=-1.281;DP=544;ExcessHet=3.0103;FS=0.521;MLEAC=1;MLEAF=0.500;MQ=59.99;MQRankSum=-0.102;QD=16.59;ReadPosRankSum=1.770;SOR=0.614	GT:AD:DP:GQ:PL	0/1:250,275:525:99:8739,0,7713
chr1	419301	.	T	C	6753.77	.	AC=1;AF=0.500;AN=2;BaseQRankSum=-0.118;ClippingRankSum=0.675;DP=454;ExcessHet=3.0103;FS=10.486;MLEAC=1;MLEAF=0.500;MQ=59.95;MQRankSum=-0.502;QD=15.53;ReadPosRankSum=2.110;SOR=0.812	GT:AD:DP:GQ:PL	0/1:220,215:435:99:6782,0,6966
chr1	419314	.	T	G	6818.77	.	AC=1;AF=0.500;AN=2;BaseQRankSum=-0.401;ClippingRankSum=-1.109;DP=453;ExcessHet=3.0103;FS=9.292;MLEAC=1;MLEAF=0.500;MQ=59.95;MQRankSum=-0.179;QD=15.75;ReadPosRankSum=-0.269;SOR=0.826	GT:AD:DP:GQ:PL	0/1:216,217:433:99:6847,0,6955
chr1	419326	.	T	C	6486.77	.	AC=1;AF=0.500;AN=2;BaseQRankSum=1.788;ClippingRankSum=-1.734;DP=463;ExcessHet=3.0103;FS=5.935;MLEAC=1;MLEAF=0.500;MQ=59.95;MQRankSum=-0.460;QD=14.74;ReadPosRankSum=0.730;SOR=0.680	GT:AD:DP:GQ:PL	0/1:229,211:440:99:6515,0,6981
chr1	419432	.	C	T	11081.77	.	AC=1;AF=0.500;AN=2;BaseQRankSum=-1.031;ClippingRankSum=0.676;DP=588;ExcessHet=3.0103;FS=1.733;MLEAC=1;MLEAF=0.500;MQ=60.00;MQRankSum=-1.852;QD=19.41;ReadPosRankSum=-0.646;SOR=0.560	GT:AD:DP:GQ:PL	0/1:271,300:571:99:11110,0,10437
chr1	419448	.	G	T	11609.77	.	AC=1;AF=0.500;AN=2;BaseQRankSum=0.868;ClippingRankSum=-0.610;DP=580;ExcessHet=3.0103;FS=0.000;MLEAC=1;MLEAF=0.500;MQ=60.00;MQRankSum=2.118;QD=20.66;ReadPosRankSum=-2.550;SOR=0.669	GT:AD:DP:GQ:PL	0/1:262,300:562:99:11638,0,10169
chr1	419602	.	C	G	8518.77	.	AC=1;AF=0.500;AN=2;BaseQRankSum=-0.518;ClippingRankSum=-0.424;DP=567;ExcessHet=3.0103;FS=0.518;MLEAC=1;MLEAF=0.500;MQ=59.97;MQRankSum=-1.220;QD=15.57;ReadPosRankSum=-1.350;SOR=0.631	GT:AD:DP:GQ:PL	0/1:277,270:547:99:8547,0,8739
chr1	419728	.	T	C	6734.77	.	AC=1;AF=0.500;AN=2;BaseQRankSum=-0.063;ClippingRankSum=0.614;DP=462;ExcessHet=3.0103;FS=0.521;MLEAC=1;MLEAF=0.500;MQ=59.98;MQRankSum=0.797;QD=15.17;ReadPosRankSum=-0.845;SOR=0.751	GT:AD:DP:GQ:PL	0/1:228,216:444:99:6763,0,7202
chr1	419935	.	C	T	6632.77	.	AC=1;AF=0.500;AN=2;BaseQRankSum=2.015;ClippingRankSum=-0.040;DP=527;ExcessHet=3.0103;FS=2.449;MLEAC=1;MLEAF=0.500;MQ=60.00;MQRankSum=0.365;QD=12.98;ReadPosRankSum=0.291;SOR=0.648	GT:AD:DP:GQ:PL	0/1:295,216:511:99:6661,0,9240
chr1	419949	.	T	G	8410.77	.	AC=1;AF=0.500;AN=2;BaseQRankSum=0.987;ClippingRankSum=-0.564;DP=533;ExcessHet=3.0103;FS=0.522;MLEAC=1;MLEAF=0.500;MQ=60.00;MQRankSum=1.623;QD=16.21;ReadPosRankSum=-0.192;SOR=0.632	GT:AD:DP:GQ:PL	0/1:296,223:519:99:8439,0,11464
chr1	419959	.	G	A	8403.77	.	AC=1;AF=0.500;AN=2;BaseQRankSum=1.230;ClippingRankSum=1.183;DP=525;ExcessHet=3.0103;FS=0.000;MLEAC=1;MLEAF=0.500;MQ=60.00;MQRankSum=-0.588;QD=16.45;ReadPosRankSum=0.041;SOR=0.678	GT:AD:DP:GQ:PL	0/1:287,224:511:99:8432,0,11159
chr1	419987	.	C	T	8374.77	.	AC=1;AF=0.500;AN=2;BaseQRankSum=-1.055;ClippingRankSum=-1.248;DP=525;ExcessHet=3.0103;FS=0.000;MLEAC=1;MLEAF=0.500;MQ=60.00;MQRankSum=1.637;QD=16.58;ReadPosRankSum=-0.784;SOR=0.696	GT:AD:DP:GQ:PL	0/1:231,274:505:99:8403,0,6918
chr1	420004	.	C	G	7799.77	.	AC=1;AF=0.500;AN=2;BaseQRankSum=-0.451;ClippingRankSum=0.417;DP=495;ExcessHet=3.0103;FS=0.000;MLEAC=1;MLEAF=0.500;MQ=60.00;MQRankSum=-0.136;QD=16.46;ReadPosRankSum=-0.244;SOR=0.703	GT:AD:DP:GQ:PL	0/1:218,256:474:99:7828,0,6450
chr1	420082	.	G	A	7456.77	.	AC=1;AF=0.500;AN=2;BaseQRankSum=0.390;ClippingRankSum=-0.111;DP=446;ExcessHet=3.0103;FS=0.521;MLEAC=1;MLEAF=0.500;MQ=59.98;MQRankSum=1.346;QD=17.34;ReadPosRankSum=-0.132;SOR=0.651	GT:AD:DP:GQ:PL	0/1:195,235:430:99:7485,0,6055
chr1	420406	.	T	C	8073.77	.	AC=1;AF=0.500;AN=2;BaseQRankSum=0.351;ClippingRankSum=-0.870;DP=537;ExcessHet=3.0103;FS=0.522;MLEAC=1;MLEAF=0.500;MQ=59.96;MQRankSum=0.366;QD=15.71;ReadPosRankSum=0.004;SOR=0.771	GT:AD:DP:GQ:PL	0/1:254,260:514:99:8102,0,7950
chr1	420708	.	TTATAATGCGTATTA	T	8279.73	.	AC=1;AF=0.500;AN=2;BaseQRankSum=1.074;ClippingRankSum=0.246;DP=465;ExcessHet=3.0103;FS=1.100;MLEAC=1;MLEAF=0.500;MQ=60.00;MQRankSum=-1.307;QD=18.86;ReadPosRankSum=1.391;SOR=0.599	GT:AD:DP:GQ:PL	0/1:221,218:439:99:8317,0,8552
chr1	420831	.	A	T	8452.77	.	AC=1;AF=0.500;AN=2;BaseQRankSum=-0.682;ClippingRankSum=-1.498;DP=450;ExcessHet=3.0103;FS=1.731;MLEAC=1;MLEAF=0.500;MQ=60.00;MQRankSum=-0.078;QD=19.39;ReadPosRankSum=-0.569;SOR=0.826	GT:AD:DP:GQ:PL	0/1:215,221:436:99:8481,0,8296
chr1	420832	.	T	C	8452.77	.	AC=1;AF=0.500;AN=2;BaseQRankSum=-0.384;ClippingRankSum=0.705;DP=445;ExcessHet=3.0103;FS=1.101;MLEAC=1;MLEAF=0.500;MQ=60.00;MQRankSum=0.973;QD=19.61;ReadPosRankSum=-0.643;SOR=0.796	GT:AD:DP:GQ:PL	0/1:212,219:431:99:8481,0,8296
chr1	420959	.	AT	A	5938.73	.	AC=1;AF=0.500;AN=2;BaseQRankSum=2.229;ClippingRankSum=-0.859;DP=364;ExcessHet=3.0103;FS=2.412;MLEAC=1;MLEAF=0.500;MQ=59.89;MQRankSum=0.571;QD=18.62;ReadPosRankSum=-3.030;SOR=0.845	GT:AD:DP:GQ:PL	0/1:161,158:319:99:5976,0,6317
chr1	420969	.	T	TTTAATTTTTTC	7221.73	.	AC=1;AF=0.500;AN=2;BaseQRankSum=1.796;ClippingRankSum=0.088;DP=349;ExcessHet=3.0103;FS=4.239;MLEAC=1;MLEAF=0.500;MQ=59.88;MQRankSum=-0.931;QD=21.88;ReadPosRankSum=-4.188;SOR=0.919	GT:AD:DP:GQ:PL	0/1:170,160:330:99:7259,0,6858
chr1	420980	.	ACAGTC	A	5633.73	.	AC=1;AF=0.500;AN=2;BaseQRankSum=3.021;ClippingRankSum=0.575;DP=371;ExcessHet=3.0103;FS=3.650;MLEAC=1;MLEAF=0.500;MQ=59.90;MQRankSum=1.907;QD=16.05;ReadPosRankSum=-2.528;SOR=0.894	GT:AD:DP:GQ:PL	0/1:199,152:351:99:5671,0,8028
chr1	421277	.	T	C	7764.77	.	AC=1;AF=0.500;AN=2;BaseQRankSum=0.312;ClippingRankSum=-0.294;DP=548;ExcessHet=3.0103;FS=4.051;MLEAC=1;MLEAF=0.500;MQ=59.99;MQRankSum=1.025;QD=14.88;ReadPosRankSum=0.375;SOR=0.968	GT:AD:DP:GQ:PL	0/1:271,251:522:99:7793,0,8448
chr1	421700	.	C	T	9530.77	.	AC=1;AF=0.500;AN=2;BaseQRankSum=0.506;ClippingRankSum=-0.851;DP=497;ExcessHet=3.0103;FS=1.097;MLEAC=1;MLEAF=0.500;MQ=60.00;MQRankSum=-1.526;QD=19.90;ReadPosRankSum=0.021;SOR=0.595	GT:AD:DP:GQ:PL	0/1:231,248:479:99:9559,0,8865
chr1	421715	.	T	C	10253.77	.	AC=1;AF=0.500;AN=2;BaseQRankSum=0.266;ClippingRankSum=0.301;DP=518;ExcessHet=3.0103;FS=0.000;MLEAC=1;MLEAF=0.500;MQ=60.00;MQRankSum=0.380;QD=20.59;ReadPosRankSum=1.080;SOR=0.720	GT:AD:DP:GQ:PL	0/1:244,254:498:99:10282,0,9832
chr1	421719	.	T	C	10069.77	.	AC=1;AF=0.500;AN=2;BaseQRankSum=1.022;ClippingRankSum=0.923;DP=515;ExcessHet=3.0103;FS=0.000;MLEAC=1;MLEAF=0.500;MQ=60.00;MQRankSum=0.138;QD=20.30;ReadPosRankSum=0.659;SOR=0.723	GT:AD:DP:GQ:PL	0/1:240,256:496:99:10098,0,9652
chr1	423326	.	T	G	8323.77	.	AC=1;AF=0.500;AN=2;BaseQRankSum=-1.236;ClippingRankSum=0.975;DP=446;ExcessHet=3.0103;FS=4.020;MLEAC=1;MLEAF=0.500;MQ=60.00;MQRankSum=0.688;QD=19.45;ReadPosRankSum=-0.065;SOR=0.969	GT:AD:DP:GQ:PL	0/1:216,212:428:99:8352,0,8520
chr1	423329	.	A	G	8310.77	.	AC=1;AF=0.500;AN=2;BaseQRankSum=-0.662;ClippingRankSum=-0.549;DP=450;ExcessHet=3.0103;FS=3.194;MLEAC=1;MLEAF=0.500;MQ=60.00;MQRankSum=-0.560;QD=19.28;ReadPosRankSum=0.136;SOR=0.911	GT:AD:DP:GQ:PL	0/1:218,213:431:99:8339,0,8522
chr1	424374	.	T	C	7069.77	.	AC=1;AF=0.500;AN=2;BaseQRankSum=0.677;ClippingRankSum=1.266;DP=489;ExcessHet=3.0103;FS=1.100;MLEAC=1;MLEAF=0.500;MQ=59.97;MQRankSum=-0.280;QD=15.14;ReadPosRankSum=1.284;SOR=0.614	GT:AD:DP:GQ:PL	0/1:239,228:467:99:7098,0,7704
chr1	424426	.	AT	A	1917.73	.	AC=1;AF=0.500;AN=2;BaseQRankSum=-4.346;ClippingRankSum=1.675;DP=475;ExcessHet=3.0103;FS=5.972;MLEAC=1;MLEAF=0.500;MQ=59.89;MQRankSum=0.216;QD=5.43;ReadPosRankSum=-2.154;SOR=0.999	GT:AD:DP:GQ:PL	0/1:240,113:353:99:1955,0,9524
chr1	424434	.	A	T	1472.73	.	AC=1;AF=0.500;AN=2;BaseQRankSum=3.026;ClippingRankSum=0.791;DP=493;ExcessHet=3.0103;FS=7.970;MLEAC=1;MLEAF=0.500;MQ=59.78;MQRankSum=-0.050;QD=3.79;ReadPosRankSum=-3.535;SOR=1.089	GT:AD:DP:GQ:PL	0/1:273,116:389:99:1510,0,9672
chr1	426323	.	C	CT	5425.73	.	AC=1;AF=0.500;AN=2;BaseQRankSum=0.351;ClippingRankSum=0.938;DP=558;ExcessHet=3.0103;FS=2.430;MLEAC=1;MLEAF=0.500;MQ=60.00;MQRankSum=-0.898;QD=11.21;ReadPosRankSum=-0.929;SOR=0.879	GT:AD:DP:GQ:PL	0/1:247,237:484:99:5463,0,5938
chr1	429574	.	T	C	9453.77	.	AC=1;AF=0.500;AN=2;BaseQRankSum=2.442;ClippingRankSum=-0.656;DP=533;ExcessHet=3.0103;FS=0.521;MLEAC=1;MLEAF=0.500;MQ=60.00;MQRankSum=-0.123;QD=18.50;ReadPosRankSum=0.690;SOR=0.628	GT:AD:DP:GQ:PL	0/1:258,253:511:99:9482,0,10549
chr1	429588	.	G	A	9219.77	.	AC=1;AF=0.500;AN=2;BaseQRankSum=-0.687;ClippingRankSum=0.849;DP=506;ExcessHet=3.0103;FS=0.000;MLEAC=1;MLEAF=0.500;MQ=60.00;MQRankSum=-1.650;QD=19.09;ReadPosRankSum=0.866;SOR=0.702	GT:AD:DP:GQ:PL	0/1:242,241:483:99:9248,0,10041
chr1	429758	.	C	T	8406.77	.	AC=1;AF=0.500;AN=2;BaseQRankSum=0.361;ClippingRankSum=0.832;DP=502;ExcessHet=3.0103;FS=0.000;MLEAC=1;MLEAF=0.500;MQ=60.00;MQRankSum=0.219;QD=17.05;ReadPosRankSum=0.290;SOR=0.717	GT:AD:DP:GQ:PL	0/1:267,226:493:99:8435,0,10431
chr1	429769	.	A	G	8115.77	.	AC=1;AF=0.500;AN=2;BaseQRankSum=-0.420;ClippingRankSum=-0.774;DP=482;ExcessHet=3.0103;FS=0.518;MLEAC=1;MLEAF=0.500;MQ=60.00;MQRankSum=0.720;QD=17.16;ReadPosRankSum=-0.523;SOR=0.742	GT:AD:DP:GQ:PL	0/1:257,216:473:99:8144,0,10405
chr1	430105	.	TA	T	3828.73	.	AC=1;AF=0.500;AN=2;BaseQRankSum=-0.077;ClippingRankSum=0.404;DP=434;ExcessHet=3.0103;FS=6.418;MLEAC=1;MLEAF=0.500;MQ=60.00;MQRankSum=1.568;QD=10.79;ReadPosRankSum=-0.585;SOR=0.453	GT:AD:DP:GQ:PL	0/1:175,180:355:99:3866,0,3564
chr1	430249	.	C	T	2024.77	.	AC=1;AF=0.500;AN=2;BaseQRankSum=0.008;ClippingRankSum=0.561;DP=215;ExcessHet=3.0103;FS=6.841;MLEAC=1;MLEAF=0.500;MQ=58.71;MQRankSum=3.480;QD=12.50;ReadPosRankSum=4.163;SOR=1.017	GT:AD:DP:GQ:PL	0/1:90,72:162:99:2053,0,3546
chr1	430251	.	C	T,CATATATAT	6799.73	.	AC=1,1;AF=0.500,0.500;AN=2;DP=205;ExcessHet=3.0103;FS=0.000;MLEAC=1,1;MLEAF=0.500,0.500;MQ=58.64;QD=32.03;SOR=0.786	GT:AD:DP:GQ:PL	1/2:0,104,66:170:99:6837,2530,3187,4173,0,3953
chr1	430352	.	G	A	5602.77	.	AC=1;AF=0.500;AN=2;BaseQRankSum=0.158;ClippingRankSum=-0.637;DP=390;ExcessHet=3.0103;FS=0.383;MLEAC=1;MLEAF=0.500;MQ=59.98;MQRankSum=-0.222;QD=14.98;ReadPosRankSum=2.469;SOR=0.737	GT:AD:DP:GQ:PL	0/1:182,192:374:99:5631,0,5282
chr1	431013	.	GA	G	939.73	.	AC=1;AF=0.500;AN=2;BaseQRankSum=-0.159;ClippingRankSum=0.024;DP=385;ExcessHet=3.0103;FS=0.857;MLEAC=1;MLEAF=0.500;MQ=59.68;MQRankSum=-0.518;QD=6.31;ReadPosRankSum=1.863;SOR=0.905	GT:AD:DP:GQ:PL	0/1:71,78:149:99:977,0,897
chr1	432089	.	A	AT	5404.73	.	AC=1;AF=0.500;AN=2;BaseQRankSum=1.766;ClippingRankSum=0.534;DP=556;ExcessHet=3.0103;FS=3.220;MLEAC=1;MLEAF=0.500;MQ=60.00;MQRankSum=0.143;QD=11.33;ReadPosRankSum=0.192;SOR=0.502	GT:AD:DP:GQ:PL	0/1:251,226:477:99:5442,0,6166
chr1	432701	.	G	A	7756.77	.	AC=1;AF=0.500;AN=2;BaseQRankSum=-0.481;ClippingRankSum=0.420;DP=515;ExcessHet=3.0103;FS=0.522;MLEAC=1;MLEAF=0.500;MQ=59.94;MQRankSum=-1.125;QD=15.73;ReadPosRankSum=1.770;SOR=0.776	GT:AD:DP:GQ:PL	0/1:234,259:493:99:7785,0,7016
chr1	432793	.	T	C	8700.77	.	AC=1;AF=0.500;AN=2;BaseQRankSum=-0.890;ClippingRankSum=0.386;DP=471;ExcessHet=3.0103;FS=2.414;MLEAC=1;MLEAF=0.500;MQ=59.88;MQRankSum=-0.721;QD=19.00;ReadPosRankSum=0.319;SOR=0.758	GT:AD:DP:GQ:PL	0/1:230,228:458:99:8729,0,9186
chr1	432803	.	T	C	9364.77	.	AC=1;AF=0.500;AN=2;BaseQRankSum=0.462;ClippingRankSum=-0.490;DP=492;ExcessHet=3.0103;FS=4.027;MLEAC=1;MLEAF=0.500;MQ=59.88;MQRankSum=0.572;QD=19.59;ReadPosRankSum=0.849;SOR=0.831	GT:AD:DP:GQ:PL	0/1:245,233:478:99:9393,0,9860
chr1	432819	.	G	A	9863.77	.	AC=1;AF=0.500;AN=2;BaseQRankSum=-4.208;ClippingRankSum=-1.421;DP=493;ExcessHet=3.0103;FS=4.944;MLEAC=1;MLEAF=0.500;MQ=59.87;MQRankSum=-0.885;QD=20.55;ReadPosRankSum=-0.514;SOR=0.456	GT:AD:DP:GQ:PL	0/1:236,244:480:99:9892,0,9451
chr1	432839	.	G	A	10136.77	.	AC=1;AF=0.500;AN=2;BaseQRankSum=-1.894;ClippingRankSum=-0.248;DP=505;ExcessHet=3.0103;FS=1.107;MLEAC=1;MLEAF=0.500;MQ=59.87;MQRankSum=-0.453;QD=20.65;ReadPosRankSum=-0.680;SOR=0.598	GT:AD:DP:GQ:PL	0/1:241,250:491:99:10165,0,9715
chr1	432843	.	A	T	10079.77	.	AC=1;AF=0.500;AN=2;BaseQRankSum=0.015;ClippingRankSum=-0.402;DP=514;ExcessHet=3.0103;FS=0.521;MLEAC=1;MLEAF=0.500;MQ=59.87;MQRankSum=1.101;QD=20.16;ReadPosRankSum=0.116;SOR=0.659	GT:AD:DP:GQ:PL	0/1:249,251:500:99:10108,0,9928
chr1	432848	.	C	T	10199.77	.	AC=1;AF=0.500;AN=2;BaseQRankSum=0.208;ClippingRankSum=1.395;DP=507;ExcessHet=3.0103;FS=1.108;MLEAC=1;MLEAF=0.500;MQ=59.87;MQRankSum=-1.763;QD=20.69;ReadPosRankSum=0.048;SOR=0.797	GT:AD:DP:GQ:PL	0/1:243,250:493:99:10228,0,10003
chr1	432866	.	T	C	10667.77	.	AC=1;AF=0.500;AN=2;BaseQRankSum=1.109;ClippingRankSum=-0.395;DP=516;ExcessHet=3.0103;FS=1.750;MLEAC=1;MLEAF=0.500;MQ=59.87;MQRankSum=-0.253;QD=21.38;ReadPosRankSum=0.962;SOR=0.584	GT:AD:DP:GQ:PL	0/1:246,253:499:99:10696,0,9849
chr1	432881	.	C	T	10245.77	.	AC=1;AF=0.500;AN=2;BaseQRankSum=0.844;ClippingRankSum=0.289;DP=553;ExcessHet=3.0103;FS=1.736;MLEAC=1;MLEAF=0.500;MQ=59.92;MQRankSum=-0.536;QD=19.15;ReadPosRankSum=0.825;SOR=0.580	GT:AD:DP:GQ:PL	0/1:263,272:535:99:10274,0,9828
chr1	433735	.	A	C	7387.77	.	AC=1;AF=0.500;AN=2;BaseQRankSum=0.948;ClippingRankSum=1.119;DP=428;ExcessHet=3.0103;FS=1.101;MLEAC=1;MLEAF=0.500;MQ=59.99;MQRankSum=1.771;QD=17.55;ReadPosRankSum=-1.096;SOR=0.677	GT:AD:DP:GQ:PL	0/1:234,187:421:99:7416,0,9231
chr1	433738	.	G	A	7861.77	.	AC=1;AF=0.500;AN=2;BaseQRankSum=-1.994;ClippingRankSum=-0.816;DP=433;ExcessHet=3.0103;FS=1.746;MLEAC=1;MLEAF=0.500;MQ=59.99;MQRankSum=0.289;QD=18.45;ReadPosRankSum=-2.214;SOR=0.678	GT:AD:DP:GQ:PL	0/1:230,196:426:99:7890,0,9554
chr1	433745	.	T	C	7278.77	.	AC=1;AF=0.500;AN=2;BaseQRankSum=0.577;ClippingRankSum=0.156;DP=438;ExcessHet=3.0103;FS=1.112;MLEAC=1;MLEAF=0.500;MQ=59.99;MQRankSum=-1.110;QD=16.89;ReadPosRankSum=-0.232;SOR=0.727	GT:AD:DP:GQ:PL	0/1:246,185:431:99:7307,0,10208
chr1	433754	.	A	G	7135.77	.	AC=1;AF=0.500;AN=2;BaseQRankSum=0.327;ClippingRankSum=-0.630;DP=450;ExcessHet=3.0103;FS=1.104;MLEAC=1;MLEAF=0.500;MQ=59.99;MQRankSum=0.460;QD=16.11;ReadPosRankSum=-0.308;SOR=0.791	GT:AD:DP:GQ:PL	0/1:252,191:443:99:7164,0,10502
chr1	433776	.	A	G	10511.77	.	AC=1;AF=0.500;AN=2;BaseQRankSum=-0.849;ClippingRankSum=1.530;DP=476;ExcessHet=3.0103;FS=4.087;MLEAC=1;MLEAF=0.500;MQ=59.99;MQRankSum=-0.025;QD=22.46;ReadPosRankSum=-0.371;SOR=0.858	GT:AD:DP:GQ:PL	0/1:201,267:468:99:10540,0,7987
chr1	433782	.	A	G	10438.77	.	AC=1;AF=0.500;AN=2;BaseQRankSum=-0.501;ClippingRankSum=0.682;DP=465;ExcessHet=3.0103;FS=1.753;MLEAC=1;MLEAF=0.500;MQ=59.99;MQRankSum=0.311;QD=22.79;ReadPosRankSum=-0.424;SOR=0.838	GT:AD:DP:GQ:PL	0/1:199,259:458:99:10467,0,7632
chr1	435802	.	A	T	4638.77	.	AC=1;AF=0.500;AN=2;BaseQRankSum=3.044;ClippingRankSum=-1.590;DP=464;ExcessHet=3.0103;FS=1.738;MLEAC=1;MLEAF=0.500;MQ=60.00;MQRankSum=-0.635;QD=10.52;ReadPosRankSum=1.515;SOR=0.832	GT:AD:DP:GQ:PL	0/1:238,203:441:99:4667,0,8754
chr1	436068	.	A	ATTT	3308.73	.	AC=1;AF=0.500;AN=2;BaseQRankSum=-0.888;ClippingRankSum=0.898;DP=453;ExcessHet=3.0103;FS=0.000;MLEAC=1;MLEAF=0.500;MQ=59.20;MQRankSum=-2.554;QD=13.73;ReadPosRankSum=0.135;SOR=0.688	GT:AD:DP:GQ:PL	0/1:94,147:241:99:3346,0,2494
chr1	436158	.	C	CA	7099.73	.	AC=1;AF=0.500;AN=2;BaseQRankSum=-0.166;ClippingRankSum=1.801;DP=471;ExcessHet=3.0103;FS=0.000;MLEAC=1;MLEAF=0.500;MQ=60.00;MQRankSum=1.383;QD=15.57;ReadPosRankSum=-0.087;SOR=0.669	GT:AD:DP:GQ:PL	0/1:246,210:456:99:7137,0,8414
chr1	436359	.	C	T	11139.77	.	AC=1;AF=0.500;AN=2;BaseQRankSum=1.141;ClippingRankSum=-1.470;DP=592;ExcessHet=3.0103;FS=0.000;MLEAC=1;MLEAF=0.500;MQ=60.00;MQRankSum=-1.859;QD=19.48;ReadPosRankSum=-0.541;SOR=0.695	GT:AD:DP:GQ:PL	0/1:288,284:572:99:11168,0,11349
chr1	436363	.	G	T	11171.77	.	AC=1;AF=0.500;AN=2;BaseQRankSum=1.656;ClippingRankSum=1.095;DP=583;ExcessHet=3.0103;FS=0.000;MLEAC=1;MLEAF=0.500;MQ=60.00;MQRankSum=0.503;QD=19.81;ReadPosRankSum=-0.757;SOR=0.665	GT:AD:DP:GQ:PL	0/1:282,282:564:99:11200,0,11566
chr1	436368	.	T	C	10752.77	.	AC=1;AF=0.500;AN=2;BaseQRankSum=0.625;ClippingRankSum=0.124;DP=572;ExcessHet=3.0103;FS=0.000;MLEAC=1;MLEAF=0.500;MQ=60.00;MQRankSum=0.152;QD=19.41;ReadPosRankSum=-0.488;SOR=0.638	GT:AD:DP:GQ:PL	0/1:278,276:554:99:10781,0,10897
chr1	436536	.	T	G	11236.77	.	AC=1;AF=0.500;AN=2;BaseQRankSum=0.331;ClippingRankSum=-0.137;DP=617;ExcessHet=3.0103;FS=0.522;MLEAC=1;MLEAF=0.500;MQ=60.00;MQRankSum=0.050;QD=18.70;ReadPosRankSum=0.584;SOR=0.743	GT:AD:DP:GQ:PL	0/1:312,289:601:99:11265,0,12257
chr1	436539	.	A	G	11222.77	.	AC=1;AF=0.500;AN=2;BaseQRankSum=-0.468;ClippingRankSum=0.206;DP=623;ExcessHet=3.0103;FS=0.521;MLEAC=1;MLEAF=0.500;MQ=60.00;MQRankSum=0.342;QD=18.49;ReadPosRankSum=0.248;SOR=0.767	GT:AD:DP:GQ:PL	0/1:314,293:607:99:11251,0,12279
chr1	437233	.	T	C	8480.77	.	AC=1;AF=0.500;AN=2;BaseQRankSum=1.291;ClippingRankSum=-0.970;DP=525;ExcessHet=3.0103;FS=0.000;MLEAC=1;MLEAF=0.500;MQ=59.98;MQRankSum=-0.118;QD=16.79;ReadPosRankSum=1.624;SOR=0.700	GT:AD:DP:GQ:PL	0/1:289,216:505:99:8509,0,11657
chr1	437239	.	A	G	8957.77	.	AC=1;AF=0.500;AN=2;BaseQRankSum=0.398;ClippingRankSum=0.084;DP=541;ExcessHet=3.0103;FS=0.000;MLEAC=1;MLEAF=0.500;MQ=59.98;MQRankSum=0.060;QD=17.26;ReadPosRankSum=0.979;SOR=0.726	GT:AD:DP:GQ:PL	0/1:293,226:519:99:8986,0,11809
chr1	437255	.	A	G	9271.77	.	AC=1;AF=0.500;AN=2;BaseQRankSum=0.611;ClippingRankSum=-0.719;DP=567;ExcessHet=3.0103;FS=0.000;MLEAC=1;MLEAF=0.500;MQ=59.98;MQRankSum=0.114;QD=17.01;ReadPosRankSum=0.114;SOR=0.732	GT:AD:DP:GQ:PL	0/1:298,247:545:99:9300,0,11370
chr1	438827	.	T	C	8060.77	.	AC=1;AF=0.500;AN=2;BaseQRankSum=2.962;ClippingRankSum=1.213;DP=459;ExcessHet=3.0103;FS=0.524;MLEAC=1;MLEAF=0.500;MQ=60.00;MQRankSum=0.449;QD=18.03;ReadPosRankSum=1.748;SOR=0.753	GT:AD:DP:GQ:PL	0/1:240,207:447:99:8089,0,13760
chr1	438832	.	T	C	7950.77	.	AC=1;AF=0.500;AN=2;BaseQRankSum=2.856;ClippingRankSum=0.393;DP=462;ExcessHet=3.0103;FS=0.527;MLEAC=1;MLEAF=0.500;MQ=60.00;MQRankSum=1.586;QD=17.63;ReadPosRankSum=2.328;SOR=0.759	GT:AD:DP:GQ:PL	0/1:243,208:451:99:7979,0,14037
chr1	438974	.	C	T	9531.77	.	AC=1;AF=0.500;AN=2;BaseQRankSum=1.445;ClippingRankSum=0.767;DP=485;ExcessHet=3.0103;FS=4.988;MLEAC=1;MLEAF=0.500;MQ=59.99;MQRankSum=1.023;QD=20.19;ReadPosRankSum=1.078;SOR=0.445	GT:AD:DP:GQ:PL	0/1:228,244:472:99:9560,0,9874
chr1	438980	.	C	T	9640.77	.	AC=1;AF=0.500;AN=2;BaseQRankSum=0.760;ClippingRankSum=-0.822;DP=484;ExcessHet=3.0103;FS=4.948;MLEAC=1;MLEAF=0.500;MQ=59.99;MQRankSum=-1.145;QD=20.47;ReadPosRankSum=0.530;SOR=0.455	GT:AD:DP:GQ:PL	0/1:226,245:471:99:9669,0,9897
chr1	439655	.	A	G	9530.77	.	AC=1;AF=0.500;AN=2;BaseQRankSum=-0.821;ClippingRankSum=1.124;DP=554;ExcessHet=3.0103;FS=1.731;MLEAC=1;MLEAF=0.500;MQ=59.99;MQRankSum=0.416;QD=17.68;ReadPosRankSum=-0.309;SOR=0.627	GT:AD:DP:GQ:PL	0/1:288,251:539:99:9559,0,11320
chr1	439663	.	C	A	9196.77	.	AC=1;AF=0.500;AN=2;BaseQRankSum=1.473;ClippingRankSum=-0.515;DP=559;ExcessHet=3.0103;FS=1.733;MLEAC=1;MLEAF=0.500;MQ=59.99;MQRankSum=-0.307;QD=16.87;ReadPosRankSum=1.285;SOR=0.580	GT:AD:DP:GQ:PL	0/1:304,241:545:99:9225,0,11781
chr1	440462	.	C	T	10989.77	.	AC=1;AF=0.500;AN=2;BaseQRankSum=0.233;ClippingRankSum=-0.765;DP=620;ExcessHet=3.0103;FS=0.000;MLEAC=1;MLEAF=0.500;MQ=60.00;MQRankSum=0.277;QD=18.29;ReadPosRankSum=1.272;SOR=0.717	GT:AD:DP:GQ:PL	0/1:318,283:601:99:11018,0,13443
chr1	440464	.	A	T	10989.77	.	AC=1;AF=0.500;AN=2;BaseQRankSum=0.968;ClippingRankSum=1.223;DP=621;ExcessHet=3.0103;FS=0.000;MLEAC=1;MLEAF=0.500;MQ=60.00;MQRankSum=1.711;QD=18.29;ReadPosRankSum=0.955;SOR=0.707	GT:AD:DP:GQ:PL	0/1:317,284:601:99:11018,0,13443
chr1	440776	.	T	A	8899.77	.	AC=1;AF=0.500;AN=2;BaseQRankSum=1.906;ClippingRankSum=-0.914;DP=534;ExcessHet=3.0103;FS=1.090;MLEAC=1;MLEAF=0.500;MQ=60.00;MQRankSum=-1.343;QD=17.25;ReadPosRankSum=0.783;SOR=0.662	GT:AD:DP:GQ:PL	0/1:247,269:516:99:8928,0,7838
chr1	441028	.	A	G	9611.77	.	AC=1;AF=0.500;AN=2;BaseQRankSum=-0.562;ClippingRankSum=-1.935;DP=607;ExcessHet=3.0103;FS=2.445;MLEAC=1;MLEAF=0.500;MQ=60.00;MQRankSum=1.825;QD=16.21;ReadPosRankSum=-0.104;SOR=0.819	GT:AD:DP:GQ:PL	0/1:268,325:593:99:9640,0,7904
chr1	441352	.	G	T	9869.77	.	AC=1;AF=0.500;AN=2;BaseQRankSum=-1.993;ClippingRankSum=-0.826;DP=528;ExcessHet=3.0103;FS=1.090;MLEAC=1;MLEAF=0.500;MQ=60.00;MQRankSum=-0.121;QD=19.62;ReadPosRankSum=0.651;SOR=0.638	GT:AD:DP:GQ:PL	0/1:244,259:503:99:9898,0,9163
chr1	441371	.	T	C	10467.77	.	AC=1;AF=0.500;AN=2;BaseQRankSum=-2.345;ClippingRankSum=-0.670;DP=538;ExcessHet=3.0103;FS=1.103;MLEAC=1;MLEAF=0.500;MQ=60.00;MQRankSum=0.775;QD=20.25;ReadPosRankSum=-0.828;SOR=0.819	GT:AD:DP:GQ:PL	0/1:238,279:517:99:10496,0,9003
chr1	441545	.	A	T	7475.77	.	AC=1;AF=0.500;AN=2;BaseQRankSum=-1.510;ClippingRankSum=0.132;DP=547;ExcessHet=3.0103;FS=2.450;MLEAC=1;MLEAF=0.500;MQ=59.99;MQRankSum=0.623;QD=14.27;ReadPosRankSum=-0.681;SOR=0.551	GT:AD:DP:GQ:PL	0/1:280,244:524:99:7504,0,9003
chr1	441563	.	T	C	7690.77	.	AC=1;AF=0.500;AN=2;BaseQRankSum=-1.761;ClippingRankSum=-0.021;DP=558;ExcessHet=3.0103;FS=0.000;MLEAC=1;MLEAF=0.500;MQ=59.99;MQRankSum=0.292;QD=14.27;ReadPosRankSum=0.065;SOR=0.719	GT:AD:DP:GQ:PL	0/1:286,253:539:99:7719,0,9066
chr1	441739	.	G	C	10938.77	.	AC=1;AF=0.500;AN=2;BaseQRankSum=0.344;ClippingRankSum=-0.004;DP=589;ExcessHet=3.0103;FS=2.443;MLEAC=1;MLEAF=0.500;MQ=59.98;MQRankSum=-1.322;QD=19.26;ReadPosRankSum=-1.078;SOR=0.531	GT:AD:DP:GQ:PL	0/1:291,277:568:99:10967,0,11562
chr1	441740	.	C	A	10965.77	.	AC=1;AF=0.500;AN=2;BaseQRankSum=0.203;ClippingRankSum=1.481;DP=589;ExcessHet=3.0103;FS=1.742;MLEAC=1;MLEAF=0.500;MQ=59.98;MQRankSum=-1.129;QD=19.31;ReadPosRankSum=-0.980;SOR=0.543	GT:AD:DP:GQ:PL	0/1:291,277:568:99:10994,0,11740
chr1	441764	.	C	T	9993.77	.	AC=1;AF=0.500;AN=2;BaseQRankSum=0.350;ClippingRankSum=0.088;DP=587;ExcessHet=3.0103;FS=3.210;MLEAC=1;MLEAF=0.500;MQ=59.98;MQRankSum=-0.545;QD=17.59;ReadPosRankSum=-0.662;SOR=0.586	GT:AD:DP:GQ:PL	0/1:296,272:568:99:10022,0,10977
chr1	441794	.	G	A	9058.77	.	AC=1;AF=0.500;AN=2;BaseQRankSum=-0.020;ClippingRankSum=0.952;DP=606;ExcessHet=3.0103;FS=0.000;MLEAC=1;MLEAF=0.500;MQ=60.00;MQRankSum=-0.156;QD=15.38;ReadPosRankSum=0.978;SOR=0.713	GT:AD:DP:GQ:PL	0/1:293,296:589:99:9087,0,8805
chr1	442364	.	G	A	11354.77	.	AC=1;AF=0.500;AN=2;BaseQRankSum=-0.854;ClippingRankSum=0.057;DP=563;ExcessHet=3.0103;FS=0.518;MLEAC=1;MLEAF=0.500;MQ=60.00;MQRankSum=-0.486;QD=20.50;ReadPosRankSum=-0.665;SOR=0.722	GT:AD:DP:GQ:PL	0/1:265,289:554:99:11383,0,10368
chr1	442370	.	C	T	11861.77	.	AC=1;AF=0.500;AN=2;BaseQRankSum=-0.955;ClippingRankSum=-1.716;DP=562;ExcessHet=3.0103;FS=0.000;MLEAC=1;MLEAF=0.500;MQ=60.00;MQRankSum=-0.946;QD=21.49;ReadPosRankSum=-0.722;SOR=0.674	GT:AD:DP:GQ:PL	0/1:262,290:552:99:11890,0,10625
chr1	442374	.	G	A	12059.77	.	AC=1;AF=0.500;AN=2;BaseQRankSum=-1.439;ClippingRankSum=-0.815;DP=566;ExcessHet=3.0103;FS=1.095;MLEAC=1;MLEAF=0.500;MQ=60.00;MQRankSum=-1.477;QD=21.73;ReadPosRankSum=-0.806;SOR=0.608	GT:AD:DP:GQ:PL	0/1:262,293:555:99:12088,0,10704
chr1	442394	.	A	G	11666.77	.	AC=1;AF=0.500;AN=2;BaseQRankSum=0.714;ClippingRankSum=-0.571;DP=561;ExcessHet=3.0103;FS=2.445;MLEAC=1;MLEAF=0.500;MQ=60.00;MQRankSum=2.406;QD=21.33;ReadPosRankSum=-0.352;SOR=0.538	GT:AD:DP:GQ:PL	0/1:259,288:547:99:11695,0,10189
chr1	442409	.	G	T	11213.77	.	AC=1;AF=0.500;AN=2;BaseQRankSum=-0.468;ClippingRankSum=1.050;DP=560;ExcessHet=3.0103;FS=4.070;MLEAC=1;MLEAF=0.500;MQ=60.00;MQRankSum=1.427;QD=20.65;ReadPosRankSum=0.799;SOR=0.488	GT:AD:DP:GQ:PL	0/1:259,284:543:99:11242,0,9914
chr1	442439	.	T	C	8611.77	.	AC=1;AF=0.500;AN=2;BaseQRankSum=-0.877;ClippingRankSum=0.856;DP=605;ExcessHet=3.0103;FS=2.443;MLEAC=1;MLEAF=0.500;MQ=59.98;MQRankSum=-0.691;QD=14.85;ReadPosRankSum=0.028;SOR=0.686	GT:AD:DP:GQ:PL	0/1:297,283:580:99:8640,0,9490
chr1	443391	.	G	A	10283.77	.	AC=1;AF=0.500;AN=2;BaseQRankSum=-0.055;ClippingRankSum=-0.552;DP=555;ExcessHet=3.0103;FS=4.049;MLEAC=1;MLEAF=0.500;MQ=60.00;MQRankSum=1.833;QD=19.29;ReadPosRankSum=0.387;SOR=0.826	GT:AD:DP:GQ:PL	0/1:261,272:533:99:10312,0,9515
chr1	443411	.	T	C	10151.77	.	AC=1;AF=0.500;AN=2;BaseQRankSum=1.201;ClippingRankSum=-0.876;DP=546;ExcessHet=3.0103;FS=1.741;MLEAC=1;MLEAF=0.500;MQ=60.00;MQRankSum=1.022;QD=19.52;ReadPosRankSum=-0.714;SOR=0.728	GT:AD:DP:GQ:PL	0/1:251,269:520:99:10180,0,9523
chr1	443437	.	T	C	8721.77	.	AC=1;AF=0.500;AN=2;BaseQRankSum=0.307;ClippingRankSum=0.243;DP=572;ExcessHet=3.0103;FS=1.092;MLEAC=1;MLEAF=0.500;MQ=59.99;MQRankSum=-0.625;QD=16.03;ReadPosRankSum=0.310;SOR=0.605	GT:AD:DP:GQ:PL	0/1:265,279:544:99:8750,0,9668
chr1	443449	.	A	AT	4116.73	.	AC=1;AF=0.500;AN=2;BaseQRankSum=-0.175;ClippingRankSum=1.184;DP=581;ExcessHet=3.0103;FS=3.246;MLEAC=1;MLEAF=0.500;MQ=59.96;MQRankSum=0.944;QD=8.04;ReadPosRankSum=0.113;SOR=0.889	GT:AD:DP:GQ:PL	0/1:292,220:512:99:4154,0,10370
chr1	443581	.	CTT	C	10346.73	.	AC=1;AF=0.500;AN=2;BaseQRankSum=-0.628;ClippingRankSum=1.065;DP=676;ExcessHet=3.0103;FS=2.456;MLEAC=1;MLEAF=0.500;MQ=60.00;MQRankSum=0.398;QD=17.87;ReadPosRankSum=-0.578;SOR=0.527	GT:AD:DP:GQ:PL	0/1:277,302:579:99:10384,0,8934
chr1	443837	.	T	G	8508.77	.	AC=1;AF=0.500;AN=2;BaseQRankSum=1.302;ClippingRankSum=-0.550;DP=575;ExcessHet=3.0103;FS=2.428;MLEAC=1;MLEAF=0.500;MQ=60.00;MQRankSum=-1.524;QD=15.41;ReadPosRankSum=1.258;SOR=0.640	GT:AD:DP:GQ:PL	0/1:278,274:552:99:8537,0,8483
chr1	444328	.	G	A	7992.77	.	AC=1;AF=0.500;AN=2;BaseQRankSum=-1.658;ClippingRankSum=-0.815;DP=577;ExcessHet=3.0103;FS=3.214;MLEAC=1;MLEAF=0.500;MQ=60.00;MQRankSum=-0.597;QD=14.40;ReadPosRankSum=1.071;SOR=0.641	GT:AD:DP:GQ:PL	0/1:286,269:555:99:8021,0,8810
chr1	444564	.	A	G	10262.77	.	AC=1;AF=0.500;AN=2;BaseQRankSum=-1.512;ClippingRankSum=0.000;DP=527;ExcessHet=3.0103;FS=1.098;MLEAC=1;MLEAF=0.500;MQ=59.91;MQRankSum=-0.883;QD=20.04;ReadPosRankSum=-1.369;SOR=0.598	GT:AD:DP:GQ:PL	0/1:245,267:512:99:10291,0,9521
chr1	444567	.	G	A	10344.77	.	AC=1;AF=0.500;AN=2;BaseQRankSum=-2.276;ClippingRankSum=1.314;DP=526;ExcessHet=3.0103;FS=1.103;MLEAC=1;MLEAF=0.500;MQ=59.91;MQRankSum=-0.705;QD=20.28;ReadPosRankSum=-1.124;SOR=0.584	GT:AD:DP:GQ:PL	0/1:246,264:510:99:10373,0,9526
chr1	444826	.	G	A	12857.77	.	AC=1;AF=0.500;AN=2;BaseQRankSum=-1.888;ClippingRankSum=-1.278;DP=627;ExcessHet=3.0103;FS=1.097;MLEAC=1;MLEAF=0.500;MQ=60.00;MQRankSum=-1.014;QD=21.11;ReadPosRankSum=1.538;SOR=0.763	GT:AD:DP:GQ:PL	0/1:284,325:609:99:12886,0,11004
chr1	444828	.	A	G	12845.77	.	AC=1;AF=0.500;AN=2;BaseQRankSum=0.471;ClippingRankSum=0.317;DP=629;ExcessHet=3.0103;FS=0.522;MLEAC=1;MLEAF=0.500;MQ=60.00;MQRankSum=1.236;QD=21.06;ReadPosRankSum=1.110;SOR=0.773	GT:AD:DP:GQ:PL	0/1:284,326:610:99:12874,0,11124
chr1	444852	.	T	C	8347.77	.	AC=1;AF=0.500;AN=2;BaseQRankSum=0.917;ClippingRankSum=1.722;DP=623;ExcessHet=3.0103;FS=1.102;MLEAC=1;MLEAF=0.500;MQ=60.00;MQRankSum=1.407;QD=13.71;ReadPosRankSum=1.449;SOR=0.641	GT:AD:DP:GQ:PL	0/1:335,274:609:99:8376,0,12828
chr1	445211	.	C	T	9832.77	.	AC=1;AF=0.500;AN=2;BaseQRankSum=0.634;ClippingRankSum=-1.206;DP=528;ExcessHet=3.0103;FS=1.101;MLEAC=1;MLEAF=0.500;MQ=60.00;MQRankSum=-0.033;QD=19.55;ReadPosRankSum=-0.397;SOR=0.819	GT:AD:DP:GQ:PL	0/1:252,251:503:99:9861,0,10326
chr1	445213	.	T	C	9832.77	.	AC=1;AF=0.500;AN=2;BaseQRankSum=0.647;ClippingRankSum=0.510;DP=533;ExcessHet=3.0103;FS=1.090;MLEAC=1;MLEAF=0.500;MQ=60.00;MQRankSum=1.198;QD=19.39;ReadPosRankSum=-0.210;SOR=0.784	GT:AD:DP:GQ:PL	0/1:255,252:507:99:9861,0,10326
chr1	445851	.	G	A	7792.77	.	AC=1;AF=0.500;AN=2;BaseQRankSum=-1.111;ClippingRankSum=2.183;DP=513;ExcessHet=3.0103;FS=3.198;MLEAC=1;MLEAF=0.500;MQ=60.00;MQRankSum=-0.325;QD=15.84;ReadPosRankSum=-1.632;SOR=0.628	GT:AD:DP:GQ:PL	0/1:238,254:492:99:7821,0,7493
chr1	446157	.	A	T	6957.77	.	AC=1;AF=0.500;AN=2;BaseQRankSum=1.785;ClippingRankSum=2.721;DP=456;ExcessHet=3.0103;FS=4.963;MLEAC=1;MLEAF=0.500;MQ=60.00;MQRankSum=-1.478;QD=15.92;ReadPosRankSum=3.233;SOR=0.880	GT:AD:DP:GQ:PL	0/1:207,230:437:99:6986,0,6043
chr1	446274	.	C	CAA,CAAA	7292.73	.	AC=1,1;AF=0.500,0.500;AN=2;BaseQRankSum=-1.957;ClippingRankSum=-0.769;DP=424;ExcessHet=3.0103;FS=9.045;MLEAC=1,1;MLEAF=0.500,0.500;MQ=59.91;MQRankSum=-0.724;QD=31.99;ReadPosRankSum=-0.103;SOR=1.360	GT:AD:DP:GQ:PL	1/2:7,107,114:228:99:7330,2399,1976,2539,0,2246
chr1	446573	.	C	CAAAA,CAAAAAAAA	9261.73	.	AC=1,1;AF=0.500,0.500;AN=2;BaseQRankSum=-0.334;ClippingRankSum=-0.030;DP=230;ExcessHet=3.0103;FS=0.000;MLEAC=1,1;MLEAF=0.500,0.500;MQ=56.94;MQRankSum=1.003;QD=31.19;ReadPosRankSum=-1.124;SOR=0.252	GT:AD:DP:GQ:PL	1/2:2,27,47:76:99:9299,3744,3137,1168,0,580
chr1	446689	.	T	C	7596.77	.	AC=1;AF=0.500;AN=2;BaseQRankSum=2.658;ClippingRankSum=0.751;DP=548;ExcessHet=3.0103;FS=0.523;MLEAC=1;MLEAF=0.500;MQ=60.00;MQRankSum=0.166;QD=14.42;ReadPosRankSum=3.023;SOR=0.627	GT:AD:DP:GQ:PL	0/1:279,248:527:99:7625,0,8177
chr1	447064	.	A	G	7854.77	.	AC=1;AF=0.500;AN=2;BaseQRankSum=0.550;ClippingRankSum=1.537;DP=553;ExcessHet=3.0103;FS=1.101;MLEAC=1;MLEAF=0.500;MQ=60.00;MQRankSum=0.572;QD=14.74;ReadPosRankSum=1.103;SOR=0.694	GT:AD:DP:GQ:PL	0/1:277,256:533:99:7883,0,8674
chr1	447229	.	G	A	9791.77	.	AC=1;AF=0.500;AN=2;BaseQRankSum=-1.554;ClippingRankSum=-1.905;DP=514;ExcessHet=3.0103;FS=1.741;MLEAC=1;MLEAF=0.500;MQ=59.98;MQRankSum=-1.343;QD=19.47;ReadPosRankSum=-1.031;SOR=0.572	GT:AD:DP:GQ:PL	0/1:251,252:503:99:9820,0,9710
chr1	447235	.	A	T	10040.77	.	AC=1;AF=0.500;AN=2;BaseQRankSum=-1.823;ClippingRankSum=-1.221;DP=516;ExcessHet=3.0103;FS=3.194;MLEAC=1;MLEAF=0.500;MQ=59.98;MQRankSum=0.080;QD=19.84;ReadPosRankSum=-1.749;SOR=0.608	GT:AD:DP:GQ:PL	0/1:250,256:506:99:10069,0,9880
chr1	447236	.	G	A	10046.77	.	AC=1;AF=0.500;AN=2;BaseQRankSum=-1.694;ClippingRankSum=-1.317;DP=511;ExcessHet=3.0103;FS=4.004;MLEAC=1;MLEAF=0.500;MQ=59.98;MQRankSum=-0.352;QD=20.05;ReadPosRankSum=-2.202;SOR=0.593	GT:AD:DP:GQ:PL	0/1:245,256:501:99:10075,0,9837
chr1	447352	.	G	A	8759.77	.	AC=1;AF=0.500;AN=2;BaseQRankSum=0.556;ClippingRankSum=0.908;DP=583;ExcessHet=3.0103;FS=1.107;MLEAC=1;MLEAF=0.500;MQ=60.00;MQRankSum=0.015;QD=15.45;ReadPosRankSum=-1.355;SOR=0.596	GT:AD:DP:GQ:PL	0/1:286,281:567:99:8788,0,9057
chr1	447850	.	G	A	10109.77	.	AC=1;AF=0.500;AN=2;BaseQRankSum=-0.549;ClippingRankSum=0.301;DP=550;ExcessHet=3.0103;FS=3.194;MLEAC=1;MLEAF=0.500;MQ=59.93;MQRankSum=-0.917;QD=19.22;ReadPosRankSum=0.650;SOR=0.525	GT:AD:DP:GQ:PL	0/1:261,265:526:99:10138,0,9888
chr1	447862	.	G	T	10380.77	.	AC=1;AF=0.500;AN=2;BaseQRankSum=-2.439;ClippingRankSum=-1.102;DP=563;ExcessHet=3.0103;FS=2.457;MLEAC=1;MLEAF=0.500;MQ=59.94;MQRankSum=-0.349;QD=19.48;ReadPosRankSum=-0.107;SOR=0.517	GT:AD:DP:GQ:PL	0/1:260,273:533:99:10409,0,10092
chr1	448127	.	G	T	10256.77	.	AC=1;AF=0.500;AN=2;BaseQRankSum=-0.576;ClippingRankSum=1.284;DP=654;ExcessHet=3.0103;FS=1.102;MLEAC=1;MLEAF=0.500;MQ=59.99;MQRankSum=1.379;QD=16.08;ReadPosRankSum=1.753;SOR=0.707	GT:AD:DP:GQ:PL	0/1:300,338:638:99:10285,0,9015
chr1	448824	.	A	G	10820.77	.	AC=1;AF=0.500;AN=2;BaseQRankSum=0.063;ClippingRankSum=1.429;DP=607;ExcessHet=3.0103;FS=0.518;MLEAC=1;MLEAF=0.500;MQ=59.99;MQRankSum=0.076;QD=18.62;ReadPosRankSum=4.253;SOR=0.641	GT:AD:DP:GQ:PL	0/1:304,277:581:99:10849,0,11794
chr1	448830	.	A	G	10915.77	.	AC=1;AF=0.500;AN=2;BaseQRankSum=-1.133;ClippingRankSum=-1.746;DP=624;ExcessHet=3.0103;FS=0.000;MLEAC=1;MLEAF=0.500;MQ=60.00;MQRankSum=-1.262;QD=18.25;ReadPosRankSum=0.719;SOR=0.648	GT:AD:DP:GQ:PL	0/1:309,289:598:99:10944,0,11892
chr1	448954	.	C	T	9359.77	.	AC=1;AF=0.500;AN=2;BaseQRankSum=0.646;ClippingRankSum=-1.706;DP=573;ExcessHet=3.0103;FS=0.000;MLEAC=1;MLEAF=0.500;MQ=60.00;MQRankSum=-0.599;QD=16.89;ReadPosRankSum=0.659;SOR=0.698	GT:AD:DP:GQ:PL	0/1:258,296:554:99:9388,0,8138
chr1	449427	.	C	CA	6574.73	.	AC=1;AF=0.500;AN=2;BaseQRankSum=-0.748;ClippingRankSum=1.770;DP=604;ExcessHet=3.0103;FS=1.742;MLEAC=1;MLEAF=0.500;MQ=59.98;MQRankSum=-0.286;QD=12.04;ReadPosRankSum=0.612;SOR=0.644	GT:AD:DP:GQ:PL	0/1:287,259:546:99:6612,0,7260
chr1	450294	.	C	A	11283.77	.	AC=1;AF=0.500;AN=2;BaseQRankSum=-0.702;ClippingRankSum=-0.607;DP=568;ExcessHet=3.0103;FS=0.521;MLEAC=1;MLEAF=0.500;MQ=60.00;MQRankSum=0.344;QD=20.78;ReadPosRankSum=1.246;SOR=0.699	GT:AD:DP:GQ:PL	0/1:256,287:543:99:11312,0,9861
chr1	450302	.	T	C	11142.77	.	AC=1;AF=0.500;AN=2;BaseQRankSum=-0.237;ClippingRankSum=-0.179;DP=581;ExcessHet=3.0103;FS=0.516;MLEAC=1;MLEAF=0.500;MQ=60.00;MQRankSum=1.147;QD=20.04;ReadPosRankSum=1.987;SOR=0.678	GT:AD:DP:GQ:PL	0/1:264,292:556:99:11171,0,9928
chr1	450661	.	A	G	8296.77	.	AC=1;AF=0.500;AN=2;BaseQRankSum=-1.345;ClippingRankSum=1.110;DP=522;ExcessHet=3.0103;FS=3.198;MLEAC=1;MLEAF=0.500;MQ=60.00;MQRankSum=-0.793;QD=16.59;ReadPosRankSum=-1.037;SOR=0.691	GT:AD:DP:GQ:PL	0/1:237,263:500:99:8325,0,7696
chr1	451324	.	C	T	7526.77	.	AC=1;AF=0.500;AN=2;BaseQRankSum=-1.272;ClippingRankSum=-0.163;DP=611;ExcessHet=3.0103;FS=1.106;MLEAC=1;MLEAF=0.500;MQ=59.96;MQRankSum=-1.247;QD=12.82;ReadPosRankSum=-1.305;SOR=0.621	GT:AD:DP:GQ:PL	0/1:321,266:587:99:7555,0,10107
chr1	451816	.	C	T	9944.77	.	AC=1;AF=0.500;AN=2;BaseQRankSum=0.874;ClippingRankSum=1.801;DP=533;ExcessHet=3.0103;FS=1.100;MLEAC=1;MLEAF=0.500;MQ=60.00;MQRankSum=-0.455;QD=19.31;ReadPosRankSum=-0.519;SOR=0.708	GT:AD:DP:GQ:PL	0/1:259,256:515:99:9973,0,9875
chr1	451828	.	T	C	9640.77	.	AC=1;AF=0.500;AN=2;BaseQRankSum=0.828;ClippingRankSum=-0.454;DP=528;ExcessHet=3.0103;FS=0.521;MLEAC=1;MLEAF=0.500;MQ=60.00;MQRankSum=0.209;QD=18.90;ReadPosRankSum=-1.049;SOR=0.626	GT:AD:DP:GQ:PL	0/1:257,253:510:99:9669,0,9901
chr1	451867	.	A	G	8613.77	.	AC=1;AF=0.500;AN=2;BaseQRankSum=-1.042;ClippingRankSum=-0.154;DP=547;ExcessHet=3.0103;FS=2.443;MLEAC=1;MLEAF=0.500;MQ=60.00;MQRankSum=-0.403;QD=16.22;ReadPosRankSum=-1.924;SOR=0.799	GT:AD:DP:GQ:PL	0/1:254,277:531:99:8642,0,7866
chr1	451957	.	C	T	9344.77	.	AC=1;AF=0.500;AN=2;BaseQRankSum=0.353;ClippingRankSum=-0.567;DP=526;ExcessHet=3.0103;FS=3.221;MLEAC=1;MLEAF=0.500;MQ=60.00;MQRankSum=-0.110;QD=18.40;ReadPosRankSum=1.502;SOR=0.506	GT:AD:DP:GQ:PL	0/1:264,244:508:99:9373,0,10074
chr1	451969	.	T	C	9922.77	.	AC=1;AF=0.500;AN=2;BaseQRankSum=1.412;ClippingRankSum=-0.101;DP=551;ExcessHet=3.0103;FS=1.094;MLEAC=1;MLEAF=0.500;MQ=60.00;MQRankSum=-0.834;QD=18.51;ReadPosRankSum=-0.638;SOR=0.613	GT:AD:DP:GQ:PL	0/1:274,262:536:99:9951,0,10293
chr1	452069	.	A	T	22365.77	.	AC=2;AF=1.00;AN=2;BaseQRankSum=2.639;ClippingRankSum=-0.017;DP=625;ExcessHet=3.0103;FS=0.000;MLEAC=2;MLEAF=1.00;MQ=60.00;MQRankSum=0.339;QD=32.89;ReadPosRankSum=-2.050;SOR=0.409	GT:AD:DP:GQ:PL	1/1:3,593:596:99:22394,1730,0
chr1	452185	.	G	C	11771.77	.	AC=1;AF=0.500;AN=2;BaseQRankSum=1.966;ClippingRankSum=1.059;DP=652;ExcessHet=3.0103;FS=0.518;MLEAC=1;MLEAF=0.500;MQ=60.00;MQRankSum=-0.156;QD=18.57;ReadPosRankSum=0.759;SOR=0.737	GT:AD:DP:GQ:PL	0/1:330,304:634:99:11800,0,12969
chr1	452193	.	C	T	11878.77	.	AC=1;AF=0.500;AN=2;BaseQRankSum=1.350;ClippingRankSum=2.371;DP=675;ExcessHet=3.0103;FS=0.000;MLEAC=1;MLEAF=0.500;MQ=60.00;MQRankSum=0.650;QD=18.03;ReadPosRankSum=0.763;SOR=0.725	GT:AD:DP:GQ:PL	0/1:344,315:659:99:11907,0,13264
chr1	452293	.	T	C	12533.77	.	AC=1;AF=0.500;AN=2;BaseQRankSum=2.256;ClippingRankSum=0.361;DP=656;ExcessHet=3.0103;FS=3.212;MLEAC=1;MLEAF=0.500;MQ=60.00;MQRankSum=-0.299;QD=19.71;ReadPosRankSum=0.576;SOR=0.754	GT:AD:DP:GQ:PL	0/1:312,324:636:99:12562,0,12002
chr1	452299	.	T	C	12405.77	.	AC=1;AF=0.500;AN=2;BaseQRankSum=2.132;ClippingRankSum=-0.754;DP=662;ExcessHet=3.0103;FS=4.952;MLEAC=1;MLEAF=0.500;MQ=59.98;MQRankSum=0.071;QD=19.38;ReadPosRankSum=1.459;SOR=0.701	GT:AD:DP:GQ:PL	0/1:321,319:640:99:12434,0,12284
chr1	453260	.	C	T	10358.77	.	AC=1;AF=0.500;AN=2;BaseQRankSum=-0.500;ClippingRankSum=0.726;DP=588;ExcessHet=3.0103;FS=0.524;MLEAC=1;MLEAF=0.500;MQ=60.00;MQRankSum=-1.722;QD=18.30;ReadPosRankSum=-0.284;SOR=0.762	GT:AD:DP:GQ:PL	0/1:293,273:566:99:10387,0,11242
chr1	453275	.	C	T	10292.77	.	AC=1;AF=0.500;AN=2;BaseQRankSum=-0.034;ClippingRankSum=0.556;DP=582;ExcessHet=3.0103;FS=1.104;MLEAC=1;MLEAF=0.500;MQ=60.00;MQRankSum=0.051;QD=18.41;ReadPosRankSum=0.793;SOR=0.769	GT:AD:DP:GQ:PL	0/1:299,260:559:99:10321,0,11910
chr1	453299	.	G	A	9622.77	.	AC=1;AF=0.500;AN=2;BaseQRankSum=0.805;ClippingRankSum=-1.085;DP=553;ExcessHet=3.0103;FS=1.103;MLEAC=1;MLEAF=0.500;MQ=60.00;MQRankSum=1.461;QD=18.19;ReadPosRankSum=-0.768;SOR=0.795	GT:AD:DP:GQ:PL	0/1:274,255:529:99:9651,0,10685
chr1	453340	.	C	A	8337.77	.	AC=1;AF=0.500;AN=2;BaseQRankSum=0.999;ClippingRankSum=0.024;DP=468;ExcessHet=3.0103;FS=1.740;MLEAC=1;MLEAF=0.500;MQ=60.00;MQRankSum=-0.274;QD=18.91;ReadPosRankSum=-0.018;SOR=0.700	GT:AD:DP:GQ:PL	0/1:222,219:441:99:8366,0,8594
chr1	453348	.	A	G	8571.77	.	AC=1;AF=0.500;AN=2;BaseQRankSum=-0.786;ClippingRankSum=0.981;DP=467;ExcessHet=3.0103;FS=4.050;MLEAC=1;MLEAF=0.500;MQ=60.00;MQRankSum=1.164;QD=19.48;ReadPosRankSum=-1.342;SOR=0.776	GT:AD:DP:GQ:PL	0/1:214,226:440:99:8600,0,8563
chr1	455459	.	C	G	7335.77	.	AC=1;AF=0.500;AN=2;BaseQRankSum=1.259;ClippingRankSum=-0.221;DP=528;ExcessHet=3.0103;FS=0.517;MLEAC=1;MLEAF=0.500;MQ=59.99;MQRankSum=0.328;QD=14.36;ReadPosRankSum=2.188;SOR=0.755	GT:AD:DP:GQ:PL	0/1:272,239:511:99:7364,0,8517
chr1	456200	.	A	G	7573.77	.	AC=1;AF=0.500;AN=2;BaseQRankSum=0.219;ClippingRankSum=1.297;DP=499;ExcessHet=3.0103;FS=1.743;MLEAC=1;MLEAF=0.500;MQ=60.00;MQRankSum=-0.476;QD=15.68;ReadPosRankSum=0.667;SOR=0.858	GT:AD:DP:GQ:PL	0/1:238,245:483:99:7602,0,7384
chr1	456236	.	C	T	8843.77	.	AC=1;AF=0.500;AN=2;BaseQRankSum=-0.714;ClippingRankSum=1.281;DP=529;ExcessHet=3.0103;FS=1.097;MLEAC=1;MLEAF=0.500;MQ=60.00;MQRankSum=0.948;QD=17.27;ReadPosRankSum=-1.589;SOR=0.624	GT:AD:DP:GQ:PL	0/1:235,277:512:99:8872,0,7511
chr1	457268	.	T	A	7115.77	.	AC=1;AF=0.500;AN=2;BaseQRankSum=0.345;ClippingRankSum=0.858;DP=521;ExcessHet=3.0103;FS=1.100;MLEAC=1;MLEAF=0.500;MQ=59.95;MQRankSum=-0.243;QD=14.23;ReadPosRankSum=0.880;SOR=0.805	GT:AD:DP:GQ:PL	0/1:263,237:500:99:7144,0,8252
chr1	457301	.	C	T	8287.77	.	AC=1;AF=0.500;AN=2;BaseQRankSum=-0.831;ClippingRankSum=1.235;DP=530;ExcessHet=3.0103;FS=1.743;MLEAC=1;MLEAF=0.500;MQ=59.95;MQRankSum=0.345;QD=16.41;ReadPosRankSum=-0.753;SOR=0.734	GT:AD:DP:GQ:PL	0/1:238,267:505:99:8316,0,7336
chr1	457388	.	C	T	8343.77	.	AC=1;AF=0.500;AN=2;BaseQRankSum=-0.793;ClippingRankSum=-1.393;DP=525;ExcessHet=3.0103;FS=0.518;MLEAC=1;MLEAF=0.500;MQ=60.00;MQRankSum=0.977;QD=16.49;ReadPosRankSum=-1.796;SOR=0.745	GT:AD:DP:GQ:PL	0/1:241,265:506:99:8372,0,7631
chr1	458218	.	ATT	A	5291.73	.	AC=1;AF=0.500;AN=2;BaseQRankSum=0.260;ClippingRankSum=0.854;DP=533;ExcessHet=3.0103;FS=1.630;MLEAC=1;MLEAF=0.500;MQ=59.99;MQRankSum=-0.082;QD=12.63;ReadPosRankSum=0.974;SOR=0.603	GT:AD:DP:GQ:PL	0/1:224,195:419:99:5329,0,6714
chr1	458909	.	G	A	7058.77	.	AC=1;AF=0.500;AN=2;BaseQRankSum=-0.541;ClippingRankSum=-0.536;DP=531;ExcessHet=3.0103;FS=0.522;MLEAC=1;MLEAF=0.500;MQ=59.99;MQRankSum=-1.254;QD=13.95;ReadPosRankSum=3.484;SOR=0.746	GT:AD:DP:GQ:PL	0/1:267,239:506:99:7087,0,8108
chr1	459080	.	A	T	8249.77	.	AC=1;AF=0.500;AN=2;BaseQRankSum=0.655;ClippingRankSum=0.091;DP=576;ExcessHet=3.0103;FS=0.000;MLEAC=1;MLEAF=0.500;MQ=60.00;MQRankSum=1.272;QD=14.71;ReadPosRankSum=1.681;SOR=0.735	GT:AD:DP:GQ:PL	0/1:290,271:561:99:8278,0,8673
chr1	459128	.	C	CTT	10503.73	.	AC=1;AF=0.500;AN=2;BaseQRankSum=0.604;ClippingRankSum=0.226;DP=582;ExcessHet=3.0103;FS=1.736;MLEAC=1;MLEAF=0.500;MQ=60.00;MQRankSum=-1.319;QD=18.99;ReadPosRankSum=-1.100;SOR=0.846	GT:AD:DP:GQ:PL	0/1:284,269:553:99:10541,0,11135
chr1	459135	.	T	C	10345.77	.	AC=1;AF=0.500;AN=2;BaseQRankSum=0.892;ClippingRankSum=0.509;DP=578;ExcessHet=3.0103;FS=1.733;MLEAC=1;MLEAF=0.500;MQ=60.00;MQRankSum=-0.510;QD=18.34;ReadPosRankSum=-0.697;SOR=0.822	GT:AD:DP:GQ:PL	0/1:295,269:564:99:10374,0,11417
chr1	459513	.	G	A	9207.77	.	AC=1;AF=0.500;AN=2;BaseQRankSum=-2.558;ClippingRankSum=0.754;DP=580;ExcessHet=3.0103;FS=0.000;MLEAC=1;MLEAF=0.500;MQ=59.97;MQRankSum=0.487;QD=16.44;ReadPosRankSum=-0.036;SOR=0.717	GT:AD:DP:GQ:PL	0/1:263,297:560:99:9236,0,8605
chr1	461136	.	T	C	11628.77	.	AC=1;AF=0.500;AN=2;BaseQRankSum=2.678;ClippingRankSum=0.389;DP=669;ExcessHet=3.0103;FS=1.742;MLEAC=1;MLEAF=0.500;MQ=59.98;MQRankSum=0.256;QD=18.00;ReadPosRankSum=1.346;SOR=0.606	GT:AD:DP:GQ:PL	0/1:336,310:646:99:11657,0,12911
chr1	461149	.	G	A	11917.77	.	AC=1;AF=0.500;AN=2;BaseQRankSum=-1.666;ClippingRankSum=1.626;DP=677;ExcessHet=3.0103;FS=2.445;MLEAC=1;MLEAF=0.500;MQ=59.98;MQRankSum=-0.068;QD=18.06;ReadPosRankSum=1.276;SOR=0.596	GT:AD:DP:GQ:PL	0/1:340,320:660:99:11946,0,12984
chr1	463240	.	A	T	10463.77	.	AC=1;AF=0.500;AN=2;BaseQRankSum=1.508;ClippingRankSum=-0.932;DP=527;ExcessHet=3.0103;FS=1.104;MLEAC=1;MLEAF=0.500;MQ=59.96;MQRankSum=0.012;QD=20.68;ReadPosRankSum=0.600;SOR=0.782	GT:AD:DP:GQ:PL	0/1:237,269:506:99:10492,0,9573
chr1	463245	.	G	C	10585.77	.	AC=1;AF=0.500;AN=2;BaseQRankSum=0.464;ClippingRankSum=0.135;DP=529;ExcessHet=3.0103;FS=1.107;MLEAC=1;MLEAF=0.500;MQ=59.96;MQRankSum=-0.207;QD=20.76;ReadPosRankSum=1.234;SOR=0.808	GT:AD:DP:GQ:PL	0/1:245,265:510:99:10614,0,9796
chr1	463248	.	C	T	10401.77	.	AC=1;AF=0.500;AN=2;BaseQRankSum=-2.246;ClippingRankSum=-1.962;DP=528;ExcessHet=3.0103;FS=1.750;MLEAC=1;MLEAF=0.500;MQ=59.96;MQRankSum=-0.539;QD=20.48;ReadPosRankSum=1.037;SOR=0.844	GT:AD:DP:GQ:PL	0/1:244,264:508:99:10430,0,9564
chr1	463474	.	T	C	11689.77	.	AC=1;AF=0.500;AN=2;BaseQRankSum=-0.206;ClippingRankSum=-0.987;DP=649;ExcessHet=3.0103;FS=2.422;MLEAC=1;MLEAF=0.500;MQ=60.00;MQRankSum=-2.177;QD=18.88;ReadPosRankSum=-0.750;SOR=0.869	GT:AD:DP:GQ:PL	0/1:312,307:619:99:11718,0,12153
chr1	463486	.	G	C	11553.77	.	AC=1;AF=0.500;AN=2;BaseQRankSum=-1.006;ClippingRankSum=0.211;DP=664;ExcessHet=3.0103;FS=2.430;MLEAC=1;MLEAF=0.500;MQ=60.00;MQRankSum=1.055;QD=18.17;ReadPosRankSum=0.574;SOR=0.879	GT:AD:DP:GQ:PL	0/1:330,306:636:99:11582,0,12523
chr1	466755	.	T	C	8601.77	.	AC=1;AF=0.500;AN=2;BaseQRankSum=1.361;ClippingRankSum=0.251;DP=593;ExcessHet=3.0103;FS=2.423;MLEAC=1;MLEAF=0.500;MQ=60.00;MQRankSum=0.929;QD=14.73;ReadPosRankSum=1.210;SOR=0.793	GT:AD:DP:GQ:PL	0/1:305,279:584:99:8630,0,9227
chr1	466924	.	T	C	11302.77	.	AC=1;AF=0.500;AN=2;BaseQRankSum=0.299;ClippingRankSum=1.130;DP=570;ExcessHet=3.0103;FS=4.026;MLEAC=1;MLEAF=0.500;MQ=59.32;MQRankSum=2.011;QD=20.74;ReadPosRankSum=9.536;SOR=0.799	GT:AD:DP:GQ:PL	0/1:251,294:545:99:11331,0,9757
chr1	466930	.	TTTA	T	8802.73	.	AC=1;AF=0.500;AN=2;BaseQRankSum=2.472;ClippingRankSum=1.198;DP=585;ExcessHet=3.0103;FS=5.927;MLEAC=1;MLEAF=0.500;MQ=59.28;MQRankSum=2.577;QD=16.06;ReadPosRankSum=9.138;SOR=0.823	GT:AD:DP:GQ:PL	0/1:268,280:548:99:8840,0,10345
chr1	466935	.	T	C	8911.77	.	AC=1;AF=0.500;AN=2;BaseQRankSum=1.784;ClippingRankSum=-1.690;DP=557;ExcessHet=3.0103;FS=4.965;MLEAC=1;MLEAF=0.500;MQ=59.27;MQRankSum=3.612;QD=16.69;ReadPosRankSum=8.729;SOR=0.859	GT:AD:DP:GQ:PL	0/1:251,283:534:99:8940,0,9858
chr1	466938	.	T	G	11292.77	.	AC=1;AF=0.500;AN=2;BaseQRankSum=-0.623;ClippingRankSum=0.442;DP=556;ExcessHet=3.0103;FS=4.064;MLEAC=1;MLEAF=0.500;MQ=59.27;MQRankSum=1.705;QD=21.35;ReadPosRankSum=8.112;SOR=0.924	GT:AD:DP:GQ:PL	0/1:242,287:529:99:11321,0,9477
chr1	469698	.	T	C	13701.77	.	AC=1;AF=0.500;AN=2;BaseQRankSum=-0.463;ClippingRankSum=-2.462;DP=689;ExcessHet=3.0103;FS=0.519;MLEAC=1;MLEAF=0.500;MQ=60.00;MQRankSum=1.686;QD=20.30;ReadPosRankSum=1.353;SOR=0.674	GT:AD:DP:GQ:PL	0/1:319,356:675:99:13730,0,11977
chr1	469706	.	G	T	13884.77	.	AC=1;AF=0.500;AN=2;BaseQRankSum=0.054;ClippingRankSum=1.026;DP=679;ExcessHet=3.0103;FS=0.522;MLEAC=1;MLEAF=0.500;MQ=60.00;MQRankSum=1.304;QD=20.85;ReadPosRankSum=1.147;SOR=0.679	GT:AD:DP:GQ:PL	0/1:311,355:666:99:13913,0,11869
chr1	470035	.	G	A	8272.77	.	AC=1;AF=0.500;AN=2;BaseQRankSum=1.468;ClippingRankSum=-0.269;DP=493;ExcessHet=3.0103;FS=0.523;MLEAC=1;MLEAF=0.500;MQ=59.97;MQRankSum=-0.210;QD=17.23;ReadPosRankSum=0.436;SOR=0.639	GT:AD:DP:GQ:PL	0/1:265,215:480:99:8301,0,10994
chr1	470038	.	G	A	8414.77	.	AC=1;AF=0.500;AN=2;BaseQRankSum=-1.321;ClippingRankSum=-0.673;DP=497;ExcessHet=3.0103;FS=1.105;MLEAC=1;MLEAF=0.500;MQ=59.97;MQRankSum=-0.309;QD=17.39;ReadPosRankSum=0.140;SOR=0.599	GT:AD:DP:GQ:PL	0/1:267,217:484:99:8443,0,11117
chr1	470043	.	A	G	8390.77	.	AC=1;AF=0.500;AN=2;BaseQRankSum=0.779;ClippingRankSum=0.251;DP=497;ExcessHet=3.0103;FS=1.738;MLEAC=1;MLEAF=0.500;MQ=59.97;MQRankSum=-0.300;QD=17.44;ReadPosRankSum=-1.349;SOR=0.587	GT:AD:DP:GQ:PL	0/1:258,223:481:99:8419,0,10900
chr1	472840	.	T	C	6996.77	.	AC=1;AF=0.500;AN=2;BaseQRankSum=-2.151;ClippingRankSum=2.191;DP=501;ExcessHet=3.0103;FS=0.516;MLEAC=1;MLEAF=0.500;MQ=60.00;MQRankSum=-1.020;QD=14.49;ReadPosRankSum=0.257;SOR=0.736	GT:AD:DP:GQ:PL	0/1:248,235:483:99:7025,0,7940
chr1	474127	.	C	T	7051.77	.	AC=1;AF=0.500;AN=2;BaseQRankSum=0.492;ClippingRankSum=-0.251;DP=451;ExcessHet=3.0103;FS=2.456;MLEAC=1;MLEAF=0.500;MQ=59.87;MQRankSum=0.062;QD=16.44;ReadPosRankSum=0.334;SOR=0.890	GT:AD:DP:GQ:PL	0/1:187,242:429:99:7080,0,5030
chr1	474145	.	C	CA	1660.73	.	AC=1;AF=0.500;AN=2;BaseQRankSum=-0.438;ClippingRankSum=-1.541;DP=502;ExcessHet=3.0103;FS=1.022;MLEAC=1;MLEAF=0.500;MQ=59.63;MQRankSum=1.770;QD=6.27;ReadPosRankSum=1.348;SOR=0.794	GT:AD:DP:GQ:PL	0/1:150,115:265:99:1698,0,2325
chr1	474582	.	T	C	9798.77	.	AC=1;AF=0.500;AN=2;BaseQRankSum=0.055;ClippingRankSum=-0.659;DP=562;ExcessHet=3.0103;FS=0.000;MLEAC=1;MLEAF=0.500;MQ=60.00;MQRankSum=0.514;QD=18.08;ReadPosRankSum=1.776;SOR=0.712	GT:AD:DP:GQ:PL	0/1:276,266:542:99:9827,0,11307
chr1	474604	.	G	A	10070.77	.	AC=1;AF=0.500;AN=2;BaseQRankSum=-1.782;ClippingRankSum=-0.402;DP=577;ExcessHet=3.0103;FS=1.088;MLEAC=1;MLEAF=0.500;MQ=60.00;MQRankSum=0.744;QD=18.21;ReadPosRankSum=-0.268;SOR=0.762	GT:AD:DP:GQ:PL	0/1:279,274:553:99:10099,0,10680
chr1	474762	.	T	C	11252.77	.	AC=1;AF=0.500;AN=2;BaseQRankSum=3.082;ClippingRankSum=0.042;DP=622;ExcessHet=3.0103;FS=1.101;MLEAC=1;MLEAF=0.500;MQ=59.97;MQRankSum=1.296;QD=18.75;ReadPosRankSum=-0.017;SOR=0.595	GT:AD:DP:GQ:PL	0/1:308,292:600:99:11281,0,11628
chr1	474778	.	C	T	12088.77	.	AC=1;AF=0.500;AN=2;BaseQRankSum=1.679;ClippingRankSum=-0.223;DP=625;ExcessHet=3.0103;FS=1.100;MLEAC=1;MLEAF=0.500;MQ=59.94;MQRankSum=0.200;QD=19.92;ReadPosRankSum=0.194;SOR=0.593	GT:AD:DP:GQ:PL	0/1:307,300:607:99:12117,0,12325
chr1	474799	.	T	C	11198.77	.	AC=1;AF=0.500;AN=2;BaseQRankSum=1.893;ClippingRankSum=0.557;DP=603;ExcessHet=3.0103;FS=0.522;MLEAC=1;MLEAF=0.500;MQ=59.96;MQRankSum=-0.158;QD=19.18;ReadPosRankSum=1.656;SOR=0.621	GT:AD:DP:GQ:PL	0/1:300,284:584:99:11227,0,12098
chr1	474802	.	GT	G	10976.73	.	AC=1;AF=0.500;AN=2;BaseQRankSum=0.055;ClippingRankSum=-1.105;DP=609;ExcessHet=3.0103;FS=0.000;MLEAC=1;MLEAF=0.500;MQ=59.96;MQRankSum=0.827;QD=18.64;ReadPosRankSum=1.266;SOR=0.709	GT:AD:DP:GQ:PL	0/1:304,285:589:99:11014,0,12380
chr1	474960	.	AC	A	6782.73	.	AC=1;AF=0.500;AN=2;BaseQRankSum=0.509;ClippingRankSum=-2.694;DP=497;ExcessHet=3.0103;FS=0.520;MLEAC=1;MLEAF=0.500;MQ=60.00;MQRankSum=0.171;QD=14.87;ReadPosRankSum=-0.761;SOR=0.761	GT:AD:DP:GQ:PL	0/1:225,231:456:99:6820,0,6600
chr1	482203	.	C	CAAA	6866.73	.	AC=2;AF=1.00;AN=2;BaseQRankSum=0.646;ClippingRankSum=-0.146;DP=330;ExcessHet=3.0103;FS=0.000;MLEAC=1;MLEAF=0.500;MQ=59.32;MQRankSum=0.063;QD=32.54;ReadPosRankSum=0.813;SOR=3.528	GT:AD:DP:GQ:PL	1/1:14,197:211:99:6665,541,0
chr1	482440	.	A	G	9485.77	.	AC=1;AF=0.500;AN=2;BaseQRankSum=-0.716;ClippingRankSum=-0.705;DP=516;ExcessHet=3.0103;FS=3.216;MLEAC=1;MLEAF=0.500;MQ=59.98;MQRankSum=-1.059;QD=19.20;ReadPosRankSum=-1.151;SOR=0.507	GT:AD:DP:GQ:PL	0/1:249,245:494:99:9514,0,11353
chr1	482445	.	G	A	9603.77	.	AC=1;AF=0.500;AN=2;BaseQRankSum=0.449;ClippingRankSum=-0.798;DP=526;ExcessHet=3.0103;FS=1.101;MLEAC=1;MLEAF=0.500;MQ=60.00;MQRankSum=-0.346;QD=19.09;ReadPosRankSum=-1.746;SOR=0.582	GT:AD:DP:GQ:PL	0/1:253,250:503:99:9632,0,11362
chr1	482658	.	A	C	7761.77	.	AC=1;AF=0.500;AN=2;BaseQRankSum=-0.055;ClippingRankSum=-0.657;DP=535;ExcessHet=3.0103;FS=2.447;MLEAC=1;MLEAF=0.500;MQ=59.99;MQRankSum=0.500;QD=15.10;ReadPosRankSum=-0.785;SOR=0.516	GT:AD:DP:GQ:PL	0/1:264,250:514:99:7790,0,8096
chr1	482842	.	G	T	8117.77	.	AC=1;AF=0.500;AN=2;BaseQRankSum=0.303;ClippingRankSum=0.106;DP=513;ExcessHet=3.0103;FS=4.960;MLEAC=1;MLEAF=0.500;MQ=60.00;MQRankSum=-0.546;QD=16.43;ReadPosRankSum=0.719;SOR=0.734	GT:AD:DP:GQ:PL	0/1:233,261:494:99:8146,0,9198
chr1	482866	.	T	C	9603.77	.	AC=1;AF=0.500;AN=2;BaseQRankSum=-1.133;ClippingRankSum=0.196;DP=518;ExcessHet=3.0103;FS=3.189;MLEAC=1;MLEAF=0.500;MQ=60.00;MQRankSum=0.432;QD=19.13;ReadPosRankSum=1.057;SOR=0.518	GT:AD:DP:GQ:PL	0/1:243,259:502:99:9632,0,7523
chr1	482892	.	G	T	8345.77	.	AC=1;AF=0.500;AN=2;BaseQRankSum=-1.025;ClippingRankSum=-1.155;DP=547;ExcessHet=3.0103;FS=5.928;MLEAC=1;MLEAF=0.500;MQ=60.00;MQRankSum=-1.743;QD=15.63;ReadPosRankSum=-0.300;SOR=0.712	GT:AD:DP:GQ:PL	0/1:264,270:534:99:8374,0,8271
chr1	483012	.	G	A	10109.77	.	AC=1;AF=0.500;AN=2;BaseQRankSum=-0.049;ClippingRankSum=1.705;DP=633;ExcessHet=3.0103;FS=1.095;MLEAC=1;MLEAF=0.500;MQ=59.97;MQRankSum=0.151;QD=16.74;ReadPosRankSum=-0.115;SOR=0.744	GT:AD:DP:GQ:PL	0/1:281,323:604:99:10138,0,8359
chr1	483024	.	T	G	10150.77	.	AC=1;AF=0.500;AN=2;BaseQRankSum=0.635;ClippingRankSum=0.603;DP=618;ExcessHet=3.0103;FS=0.000;MLEAC=1;MLEAF=0.500;MQ=59.97;MQRankSum=0.316;QD=17.29;ReadPosRankSum=0.248;SOR=0.685	GT:AD:DP:GQ:PL	0/1:270,317:587:99:10179,0,8174
chr1	485940	.	TA	T	101.73	.	AC=1;AF=0.500;AN=2;BaseQRankSum=0.010;ClippingRankSum=-0.475;DP=274;ExcessHet=3.0103;FS=0.000;MLEAC=1;MLEAF=0.500;MQ=58.29;MQRankSum=-0.758;QD=1.06;ReadPosRankSum=-0.495;SOR=0.551	GT:AD:DP:GQ:PL	0/1:72,24:96:99:139,0,982
chr1	498276	.	G	GAAA	3788.73	.	AC=2;AF=1.00;AN=2;DP=188;ExcessHet=3.0103;FS=0.000;MLEAC=2;MLEAF=1.00;MQ=57.30;QD=32.66;SOR=1.112	GT:AD:DP:GQ:PL	1/1:3,49:52:99:3826,426,0
chr1	498381	.	G	A	19131.77	.	AC=2;AF=1.00;AN=2;BaseQRankSum=1.674;ClippingRankSum=-0.462;DP=554;ExcessHet=3.0103;FS=0.000;MLEAC=2;MLEAF=1.00;MQ=59.99;MQRankSum=2.263;QD=36.57;ReadPosRankSum=-1.562;SOR=0.485	GT:AD:DP:GQ:PL	1/1:3,531:534:99:19160,1512,0
chr1	523186	.	TA	T	5012.73	.	AC=1;AF=0.500;AN=2;BaseQRankSum=0.555;ClippingRankSum=-0.442;DP=511;ExcessHet=3.0103;FS=0.532;MLEAC=1;MLEAF=0.500;MQ=59.99;MQRankSum=0.385;QD=11.29;ReadPosRankSum=-0.495;SOR=0.608	GT:AD:DP:GQ:PL	0/1:215,229:444:99:5050,0,4612
chr1	523376	.	G	A	9862.77	.	AC=1;AF=0.500;AN=2;BaseQRankSum=-0.544;ClippingRankSum=0.654;DP=577;ExcessHet=3.0103;FS=2.437;MLEAC=1;MLEAF=0.500;MQ=60.00;MQRankSum=-0.376;QD=17.90;ReadPosRankSum=0.696;SOR=0.869	GT:AD:DP:GQ:PL	0/1:288,263:551:99:9891,0,11480
chr1	523381	.	T	G	9712.77	.	AC=1;AF=0.500;AN=2;BaseQRankSum=5.061;ClippingRankSum=3.153;DP=563;ExcessHet=3.0103;FS=3.232;MLEAC=1;MLEAF=0.500;MQ=60.00;MQRankSum=-0.149;QD=18.12;ReadPosRankSum=1.010;SOR=0.939	GT:AD:DP:GQ:PL	0/1:283,253:536:99:9741,0,11508
chr1	523464	.	A	G	9019.77	.	AC=1;AF=0.500;AN=2;BaseQRankSum=-1.265;ClippingRankSum=1.011;DP=503;ExcessHet=3.0103;FS=2.450;MLEAC=1;MLEAF=0.500;MQ=59.99;MQRankSum=-1.755;QD=18.67;ReadPosRankSum=1.470;SOR=0.529	GT:AD:DP:GQ:PL	0/1:250,233:483:99:9048,0,9884
chr1	523475	.	A	G	9170.77	.	AC=1;AF=0.500;AN=2;BaseQRankSum=-1.797;ClippingRankSum=1.388;DP=503;ExcessHet=3.0103;FS=1.107;MLEAC=1;MLEAF=0.500;MQ=59.99;MQRankSum=1.072;QD=19.11;ReadPosRankSum=-0.145;SOR=0.586	GT:AD:DP:GQ:PL	0/1:242,238:480:99:9199,0,9759
chr1	524075	.	C	CA	6119.73	.	AC=1;AF=0.500;AN=2;BaseQRankSum=-0.362;ClippingRankSum=0.697;DP=646;ExcessHet=3.0103;FS=0.000;MLEAC=1;MLEAF=0.500;MQ=60.00;MQRankSum=-0.536;QD=11.11;ReadPosRankSum=-0.690;SOR=0.676	GT:AD:DP:GQ:PL	0/1:280,271:551:99:6157,0,6762
chr1	524686	.	GA	G	9369.73	.	AC=1;AF=0.500;AN=2;BaseQRankSum=0.517;ClippingRankSum=0.073;DP=563;ExcessHet=3.0103;FS=4.056;MLEAC=1;MLEAF=0.500;MQ=59.97;MQRankSum=1.024;QD=17.35;ReadPosRankSum=0.855;SOR=0.463	GT:AD:DP:GQ:PL	0/1:297,243:540:99:9407,0,11741
chr1	524688	.	A	G	9488.77	.	AC=1;AF=0.500;AN=2;BaseQRankSum=-0.016;ClippingRankSum=1.449;DP=563;ExcessHet=3.0103;FS=4.055;MLEAC=1;MLEAF=0.500;MQ=59.97;MQRankSum=-1.532;QD=17.47;ReadPosRankSum=0.965;SOR=0.467	GT:AD:DP:GQ:PL	0/1:296,247:543:99:9517,0,11898
chr1	524713	.	A	G	9244.77	.	AC=1;AF=0.500;AN=2;BaseQRankSum=0.820;ClippingRankSum=0.030;DP=571;ExcessHet=3.0103;FS=3.222;MLEAC=1;MLEAF=0.500;MQ=59.97;MQRankSum=0.020;QD=16.78;ReadPosRankSum=-1.142;SOR=0.513	GT:AD:DP:GQ:PL	0/1:297,254:551:99:9273,0,11091
chr1	524874	.	C	CAAA	9251.73	.	AC=1;AF=0.500;AN=2;BaseQRankSum=-0.597;ClippingRankSum=-0.508;DP=529;ExcessHet=3.0103;FS=1.733;MLEAC=1;MLEAF=0.500;MQ=59.98;MQRankSum=0.942;QD=19.94;ReadPosRankSum=0.409;SOR=0.831	GT:AD:DP:GQ:PL	0/1:229,235:464:99:9289,0,8708
chr1	524942	.	GAA	G	7483.73	.	AC=1;AF=0.500;AN=2;BaseQRankSum=0.230;ClippingRankSum=0.381;DP=518;ExcessHet=3.0103;FS=0.000;MLEAC=1;MLEAF=0.500;MQ=59.94;MQRankSum=-0.091;QD=16.06;ReadPosRankSum=-0.759;SOR=0.737	GT:AD:DP:GQ:PL	0/1:237,229:466:99:7521,0,7536
chr1	525024	.	T	C	8928.77	.	AC=1;AF=0.500;AN=2;BaseQRankSum=-0.476;ClippingRankSum=0.967;DP=486;ExcessHet=3.0103;FS=0.521;MLEAC=1;MLEAF=0.500;MQ=60.00;MQRankSum=0.916;QD=18.96;ReadPosRankSum=-0.546;SOR=0.621	GT:AD:DP:GQ:PL	0/1:237,234:471:99:8957,0,9064
chr1	525025	.	C	A	8928.77	.	AC=1;AF=0.500;AN=2;BaseQRankSum=-2.476;ClippingRankSum=0.563;DP=481;ExcessHet=3.0103;FS=0.000;MLEAC=1;MLEAF=0.500;MQ=60.00;MQRankSum=0.432;QD=19.12;ReadPosRankSum=-0.609;SOR=0.637	GT:AD:DP:GQ:PL	0/1:236,231:467:99:8957,0,9064
chr1	525055	.	T	C	8085.77	.	AC=1;AF=0.500;AN=2;BaseQRankSum=-0.848;ClippingRankSum=0.395;DP=540;ExcessHet=3.0103;FS=4.084;MLEAC=1;MLEAF=0.500;MQ=60.00;MQRankSum=-0.771;QD=15.46;ReadPosRankSum=1.646;SOR=0.470	GT:AD:DP:GQ:PL	0/1:255,268:523:99:8114,0,7979
chr1	525108	.	G	A	11296.77	.	AC=1;AF=0.500;AN=2;BaseQRankSum=-1.831;ClippingRankSum=0.870;DP=592;ExcessHet=3.0103;FS=4.060;MLEAC=1;MLEAF=0.500;MQ=59.98;MQRankSum=-0.071;QD=19.78;ReadPosRankSum=2.434;SOR=0.482	GT:AD:DP:GQ:PL	0/1:283,288:571:99:11325,0,11006
chr1	525110	.	T	C	11520.77	.	AC=1;AF=0.500;AN=2;BaseQRankSum=-0.903;ClippingRankSum=-0.403;DP=586;ExcessHet=3.0103;FS=4.078;MLEAC=1;MLEAF=0.500;MQ=59.97;MQRankSum=-0.183;QD=20.39;ReadPosRankSum=1.422;SOR=0.468	GT:AD:DP:GQ:PL	0/1:279,286:565:99:11549,0,11089
chr1	525129	.	C	T	11471.77	.	AC=1;AF=0.500;AN=2;BaseQRankSum=-1.849;ClippingRankSum=1.220;DP=621;ExcessHet=3.0103;FS=4.958;MLEAC=1;MLEAF=0.500;MQ=59.99;MQRankSum=0.362;QD=19.15;ReadPosRankSum=-1.718;SOR=0.451	GT:AD:DP:GQ:PL	0/1:297,302:599:99:11500,0,11121
chr1	525285	.	T	C	8384.77	.	AC=1;AF=0.500;AN=2;BaseQRankSum=-0.290;ClippingRankSum=-0.966;DP=573;ExcessHet=3.0103;FS=0.531;MLEAC=1;MLEAF=0.500;MQ=59.99;MQRankSum=-0.230;QD=15.08;ReadPosRankSum=2.282;SOR=0.786	GT:AD:DP:GQ:PL	0/1:283,273:556:99:8413,0,8820
chr1	525338	.	C	T	7986.77	.	AC=1;AF=0.500;AN=2;BaseQRankSum=3.264;ClippingRankSum=0.294;DP=511;ExcessHet=3.0103;FS=0.000;MLEAC=1;MLEAF=0.500;MQ=59.96;MQRankSum=2.070;QD=16.17;ReadPosRankSum=-0.955;SOR=0.710	GT:AD:DP:GQ:PL	0/1:249,245:494:99:8015,0,7601
chr1	525433	.	C	A	7764.77	.	AC=1;AF=0.500;AN=2;BaseQRankSum=1.577;ClippingRankSum=-1.233;DP=448;ExcessHet=3.0103;FS=4.067;MLEAC=1;MLEAF=0.500;MQ=59.96;MQRankSum=2.076;QD=18.44;ReadPosRankSum=-0.071;SOR=0.983	GT:AD:DP:GQ:PL	0/1:219,202:421:99:7793,0,8469
chr1	525434	.	T	A	7786.77	.	AC=1;AF=0.500;AN=2;BaseQRankSum=1.883;ClippingRankSum=0.481;DP=445;ExcessHet=3.0103;FS=4.988;MLEAC=1;MLEAF=0.500;MQ=59.96;MQRankSum=0.688;QD=18.63;ReadPosRankSum=-0.153;SOR=1.023	GT:AD:DP:GQ:PL	0/1:217,201:418:99:7815,0,8466
chr1	525954	.	T	A	9727.77	.	AC=1;AF=0.500;AN=2;BaseQRankSum=1.228;ClippingRankSum=-0.238;DP=585;ExcessHet=3.0103;FS=4.073;MLEAC=1;MLEAF=0.500;MQ=60.00;MQRankSum=0.679;QD=17.28;ReadPosRankSum=-0.047;SOR=0.468	GT:AD:DP:GQ:PL	0/1:308,255:563:99:9756,0,12069
chr1	525958	.	T	A	9784.77	.	AC=1;AF=0.500;AN=2;BaseQRankSum=-1.092;ClippingRankSum=-1.130;DP=578;ExcessHet=3.0103;FS=3.222;MLEAC=1;MLEAF=0.500;MQ=60.00;MQRankSum=1.314;QD=17.60;ReadPosRankSum=-0.405;SOR=0.496	GT:AD:DP:GQ:PL	0/1:299,257:556:99:9813,0,11970
chr1	527818	.	AT	A	4730.73	.	AC=1;AF=0.500;AN=2;BaseQRankSum=2.233;ClippingRankSum=-0.678;DP=552;ExcessHet=3.0103;FS=0.522;MLEAC=1;MLEAF=0.500;MQ=59.95;MQRankSum=0.426;QD=11.34;ReadPosRankSum=0.068;SOR=0.637	GT:AD:DP:GQ:PL	0/1:193,224:417:99:4768,0,3894
chr1	536146	.	G	GATC	22689.73	.	AC=2;AF=1.00;AN=2;BaseQRankSum=1.617;ClippingRankSum=1.025;DP=810;ExcessHet=3.0103;FS=0.000;MLEAC=2;MLEAF=1.00;MQ=58.22;MQRankSum=0.866;QD=27.19;ReadPosRankSum=0.734;SOR=0.471	GT:AD:DP:GQ:PL	1/1:5,604:609:99:22727,1711,0
chr1	538799	.	G	GA	4155.73	.	AC=1;AF=0.500;AN=2;BaseQRankSum=0.098;ClippingRankSum=-2.109;DP=659;ExcessHet=3.0103;FS=1.746;MLEAC=1;MLEAF=0.500;MQ=59.89;MQRankSum=0.550;QD=8.41;ReadPosRankSum=-1.168;SOR=0.678	GT:AD:DP:GQ:PL	0/1:257,237:494:99:4193,0,4866
chr1	539048	.	C	CA	3679.73	.	AC=1;AF=0.500;AN=2;BaseQRankSum=0.138;ClippingRankSum=1.022;DP=467;ExcessHet=3.0103;FS=1.206;MLEAC=1;MLEAF=0.500;MQ=60.00;MQRankSum=1.420;QD=9.44;ReadPosRankSum=0.608;SOR=0.640	GT:AD:DP:GQ:PL	0/1:205,185:390:99:3717,0,4486
chr1	539562	.	A	T	6655.77	.	AC=1;AF=0.500;AN=2;BaseQRankSum=-0.538;ClippingRankSum=-0.073;DP=503;ExcessHet=3.0103;FS=0.000;MLEAC=1;MLEAF=0.500;MQ=59.97;MQRankSum=0.846;QD=13.78;ReadPosRankSum=0.288;SOR=0.744	GT:AD:DP:GQ:PL	0/1:269,214:483:99:6684,0,8956
chr1	539770	.	T	C	8812.77	.	AC=1;AF=0.500;AN=2;BaseQRankSum=0.946;ClippingRankSum=-0.808;DP=575;ExcessHet=3.0103;FS=0.000;MLEAC=1;MLEAF=0.500;MQ=59.96;MQRankSum=0.375;QD=15.79;ReadPosRankSum=1.097;SOR=0.726	GT:AD:DP:GQ:PL	0/1:272,286:558:99:8841,0,8242
chr1	539785	.	C	T	11243.77	.	AC=1;AF=0.500;AN=2;BaseQRankSum=-0.709;ClippingRankSum=1.638;DP=578;ExcessHet=3.0103;FS=2.454;MLEAC=1;MLEAF=0.500;MQ=59.91;MQRankSum=-0.209;QD=20.22;ReadPosRankSum=-1.130;SOR=0.518	GT:AD:DP:GQ:PL	0/1:264,292:556:99:11272,0,11395
chr1	539791	.	A	G	11043.77	.	AC=1;AF=0.500;AN=2;BaseQRankSum=-0.014;ClippingRankSum=1.182;DP=575;ExcessHet=3.0103;FS=2.439;MLEAC=1;MLEAF=0.500;MQ=59.91;MQRankSum=-0.639;QD=19.86;ReadPosRankSum=-0.697;SOR=0.523	GT:AD:DP:GQ:PL	0/1:268,288:556:99:11072,0,11541
chr1	541892	.	A	C	11440.77	.	AC=1;AF=0.500;AN=2;BaseQRankSum=0.398;ClippingRankSum=-0.755;DP=578;ExcessHet=3.0103;FS=0.521;MLEAC=1;MLEAF=0.500;MQ=60.00;MQRankSum=-0.470;QD=20.14;ReadPosRankSum=-1.151;SOR=0.679	GT:AD:DP:GQ:PL	0/1:271,297:568:99:11469,0,10590
chr1	541901	.	C	T	10817.77	.	AC=1;AF=0.500;AN=2;BaseQRankSum=2.682;ClippingRankSum=0.330;DP=580;ExcessHet=3.0103;FS=0.516;MLEAC=1;MLEAF=0.500;MQ=60.00;MQRankSum=-0.203;QD=19.01;ReadPosRankSum=1.071;SOR=0.716	GT:AD:DP:GQ:PL	0/1:293,276:569:99:10846,0,11187
chr1	541962	.	G	A	7920.77	.	AC=1;AF=0.500;AN=2;BaseQRankSum=0.761;ClippingRankSum=-0.146;DP=545;ExcessHet=3.0103;FS=4.968;MLEAC=1;MLEAF=0.500;MQ=59.95;MQRankSum=-0.698;QD=15.12;ReadPosRankSum=-0.871;SOR=0.451	GT:AD:DP:GQ:PL	0/1:277,247:524:99:7949,0,8863
chr1	541973	.	C	T	8343.77	.	AC=1;AF=0.500;AN=2;BaseQRankSum=1.839;ClippingRankSum=-0.649;DP=565;ExcessHet=3.0103;FS=2.449;MLEAC=1;MLEAF=0.500;MQ=59.95;MQRankSum=0.111;QD=15.34;ReadPosRankSum=-0.218;SOR=0.529	GT:AD:DP:GQ:PL	0/1:284,260:544:99:8372,0,9034
chr1	541985	.	A	G	8035.77	.	AC=1;AF=0.500;AN=2;BaseQRankSum=2.607;ClippingRankSum=0.926;DP=567;ExcessHet=3.0103;FS=1.738;MLEAC=1;MLEAF=0.500;MQ=59.95;MQRankSum=-0.884;QD=14.74;ReadPosRankSum=1.794;SOR=0.576	GT:AD:DP:GQ:PL	0/1:293,252:545:99:8064,0,9253
chr1	543207	.	G	GA	5926.73	.	AC=1;AF=0.500;AN=2;BaseQRankSum=-1.891;ClippingRankSum=0.042;DP=557;ExcessHet=3.0103;FS=0.521;MLEAC=1;MLEAF=0.500;MQ=59.91;MQRankSum=-0.215;QD=11.60;ReadPosRankSum=-1.417;SOR=0.649	GT:AD:DP:GQ:PL	0/1:253,258:511:99:5964,0,6135
chr1	543676	.	A	T	9449.77	.	AC=1;AF=0.500;AN=2;BaseQRankSum=-3.229;ClippingRankSum=-0.164;DP=506;ExcessHet=3.0103;FS=4.021;MLEAC=1;MLEAF=0.500;MQ=59.99;MQRankSum=0.243;QD=19.09;ReadPosRankSum=0.769;SOR=0.703	GT:AD:DP:GQ:PL	0/1:251,244:495:99:9478,0,9576
chr1	543679	.	T	A	9814.77	.	AC=1;AF=0.500;AN=2;BaseQRankSum=-2.968;ClippingRankSum=-0.412;DP=499;ExcessHet=3.0103;FS=4.960;MLEAC=1;MLEAF=0.500;MQ=59.99;MQRankSum=0.962;QD=20.11;ReadPosRankSum=-0.160;SOR=0.585	GT:AD:DP:GQ:PL	0/1:241,247:488:99:9843,0,9828
chr1	543687	.	A	G	10019.77	.	AC=1;AF=0.500;AN=2;BaseQRankSum=-3.646;ClippingRankSum=-0.356;DP=493;ExcessHet=3.0103;FS=4.064;MLEAC=1;MLEAF=0.500;MQ=59.99;MQRankSum=-1.014;QD=20.74;ReadPosRankSum=-0.668;SOR=0.466	GT:AD:DP:GQ:PL	0/1:237,246:483:99:10048,0,9597
chr1	543705	.	TG	T	10077.73	.	AC=1;AF=0.500;AN=2;BaseQRankSum=-2.421;ClippingRankSum=0.227;DP=503;ExcessHet=3.0103;FS=1.722;MLEAC=1;MLEAF=0.500;MQ=60.00;MQRankSum=-1.462;QD=20.52;ReadPosRankSum=-0.614;SOR=0.580	GT:AD:DP:GQ:PL	0/1:244,247:491:99:10115,0,10034
chr1	543710	.	G	A	4407.77	.	AC=1;AF=0.500;AN=2;BaseQRankSum=-1.231;ClippingRankSum=-0.394;DP=509;ExcessHet=3.0103;FS=0.520;MLEAC=1;MLEAF=0.500;MQ=60.00;MQRankSum=0.585;QD=9.67;ReadPosRankSum=2.415;SOR=0.741	GT:AD:DP:GQ:PL	0/1:247,209:456:99:4436,0,9661
chr1	543745	.	T	C	7829.77	.	AC=1;AF=0.500;AN=2;BaseQRankSum=0.687;ClippingRankSum=2.497;DP=530;ExcessHet=3.0103;FS=3.187;MLEAC=1;MLEAF=0.500;MQ=60.00;MQRankSum=-1.183;QD=15.35;ReadPosRankSum=-0.917;SOR=0.901	GT:AD:DP:GQ:PL	0/1:257,253:510:99:7858,0,8230
chr1	550274	.	T	C	7547.77	.	AC=1;AF=0.500;AN=2;BaseQRankSum=1.401;ClippingRankSum=0.947;DP=582;ExcessHet=3.0103;FS=4.063;MLEAC=1;MLEAF=0.500;MQ=60.00;MQRankSum=0.525;QD=13.45;ReadPosRankSum=5.260;SOR=0.702	GT:AD:DP:GQ:PL	0/1:308,253:561:99:7576,0,9268
chr1	552113	.	T	G	888.77	.	AC=1;AF=0.500;AN=2;BaseQRankSum=-1.047;ClippingRankSum=-1.262;DP=348;ExcessHet=3.0103;FS=13.116;MLEAC=1;MLEAF=0.500;MQ=59.86;MQRankSum=-0.130;QD=3.15;ReadPosRankSum=4.310;SOR=0.559	GT:AD:DP:GQ:PL	0/1:206,76:282:99:917,0,7889
chr1	552114	.	T	C	747.77	.	AC=1;AF=0.500;AN=2;BaseQRankSum=-2.409;ClippingRankSum=0.639;DP=350;ExcessHet=3.0103;FS=12.748;MLEAC=1;MLEAF=0.500;MQ=59.86;MQRankSum=-0.113;QD=2.62;ReadPosRankSum=4.533;SOR=0.519	GT:AD:DP:GQ:PL	0/1:215,70:285:99:776,0,7975
chr1	552155	.	C	T	5926.77	.	AC=1;AF=0.500;AN=2;BaseQRankSum=1.097;ClippingRankSum=-0.610;DP=333;ExcessHet=3.0103;FS=11.862;MLEAC=1;MLEAF=0.500;MQ=59.92;MQRankSum=0.073;QD=19.06;ReadPosRankSum=-1.655;SOR=1.229	GT:AD:DP:GQ:PL	0/1:157,154:311:99:5955,0,6342
chr1	552156	.	A	G	6040.77	.	AC=1;AF=0.500;AN=2;BaseQRankSum=-0.156;ClippingRankSum=-0.246;DP=335;ExcessHet=3.0103;FS=12.772;MLEAC=1;MLEAF=0.500;MQ=59.92;MQRankSum=1.887;QD=19.30;ReadPosRankSum=-1.474;SOR=1.231	GT:AD:DP:GQ:PL	0/1:160,153:313:99:6069,0,6372
chr1	552164	.	A	G	5794.77	.	AC=1;AF=0.500;AN=2;BaseQRankSum=1.191;ClippingRankSum=1.469;DP=348;ExcessHet=3.0103;FS=15.794;MLEAC=1;MLEAF=0.500;MQ=59.92;MQRankSum=0.427;QD=17.83;ReadPosRankSum=-0.755;SOR=1.104	GT:AD:DP:GQ:PL	0/1:173,152:325:99:5823,0,6622
chr1	552561	.	C	CT	5271.73	.	AC=1;AF=0.500;AN=2;BaseQRankSum=0.341;ClippingRankSum=-2.182;DP=700;ExcessHet=3.0103;FS=1.102;MLEAC=1;MLEAF=0.500;MQ=59.99;MQRankSum=0.980;QD=9.23;ReadPosRankSum=-0.958;SOR=0.674	GT:AD:DP:GQ:PL	0/1:307,264:571:99:5309,0,6822
chr1	555161	.	C	A	10556.77	.	AC=1;AF=0.500;AN=2;BaseQRankSum=0.718;ClippingRankSum=-0.014;DP=726;ExcessHet=3.0103;FS=0.000;MLEAC=1;MLEAF=0.500;MQ=60.00;MQRankSum=-0.396;QD=15.06;ReadPosRankSum=0.834;SOR=0.673	GT:AD:DP:GQ:PL	0/1:364,337:701:99:10585,0,11212
chr1	561186	.	A	T	21195.77	.	AC=2;AF=1.00;AN=2;BaseQRankSum=1.809;ClippingRankSum=-1.263;DP=631;ExcessHet=3.0103;FS=3.424;MLEAC=2;MLEAF=1.00;MQ=60.00;MQRankSum=-1.247;QD=34.69;ReadPosRankSum=0.757;SOR=0.608	GT:AD:DP:GQ:PL	1/1:6,605:611:99:21224,1694,0
chr1	562834	.	G	A	9325.77	.	AC=1;AF=0.500;AN=2;BaseQRankSum=-1.672;ClippingRankSum=-1.378;DP=558;ExcessHet=3.0103;FS=3.205;MLEAC=1;MLEAF=0.500;MQ=60.00;MQRankSum=1.221;QD=16.96;ReadPosRankSum=-1.594;SOR=0.499	GT:AD:DP:GQ:PL	0/1:247,303:550:99:9354,0,7672
chr1	572465	.	G	A	7723.77	.	AC=1;AF=0.500;AN=2;BaseQRankSum=2.001;ClippingRankSum=0.594;DP=484;ExcessHet=3.0103;FS=1.115;MLEAC=1;MLEAF=0.500;MQ=60.00;MQRankSum=-0.621;QD=16.65;ReadPosRankSum=0.795;SOR=0.830	GT:AD:DP:GQ:PL	0/1:264,200:464:99:7752,0,14802
chr1	572467	.	C	T	7723.77	.	AC=1;AF=0.500;AN=2;BaseQRankSum=-1.214;ClippingRankSum=1.323;DP=489;ExcessHet=3.0103;FS=1.107;MLEAC=1;MLEAF=0.500;MQ=60.00;MQRankSum=-0.639;QD=16.50;ReadPosRankSum=0.530;SOR=0.801	GT:AD:DP:GQ:PL	0/1:265,203:468:99:7752,0,14802
chr1	572881	.	C	T	9071.77	.	AC=1;AF=0.500;AN=2;BaseQRankSum=-0.129;ClippingRankSum=1.329;DP=557;ExcessHet=3.0103;FS=4.061;MLEAC=1;MLEAF=0.500;MQ=60.00;MQRankSum=0.082;QD=16.96;ReadPosRankSum=-1.664;SOR=0.922	GT:AD:DP:GQ:PL	0/1:246,289:535:99:9100,0,7457
chr1	576644	.	T	A	23312.77	.	AC=2;AF=1.00;AN=2;BaseQRankSum=1.510;ClippingRankSum=0.905;DP=634;ExcessHet=3.0103;FS=0.000;MLEAC=2;MLEAF=1.00;MQ=60.00;MQRankSum=-0.488;QD=33.35;ReadPosRankSum=0.714;SOR=0.839	GT:AD:DP:GQ:PL	1/1:2,614:616:99:23341,1800,0
chr1	577342	.	A	C	531.77	.	AC=1;AF=0.500;AN=2;BaseQRankSum=-11.007;ClippingRankSum=0.960;DP=459;ExcessHet=3.0103;FS=233.275;MLEAC=1;MLEAF=0.500;MQ=59.88;MQRankSum=-3.356;QD=1.23;ReadPosRankSum=-9.432;SOR=9.170	GT:AD:DP:GQ:PL	0/1:335,97:432:99:560,0,10872
chr1	577917	.	A	G	9284.77	.	AC=1;AF=0.500;AN=2;BaseQRankSum=1.341;ClippingRankSum=-0.409;DP=561;ExcessHet=3.0103;FS=0.000;MLEAC=1;MLEAF=0.500;MQ=60.00;MQRankSum=-1.094;QD=17.16;ReadPosRankSum=-1.314;SOR=0.670	GT:AD:DP:GQ:PL	0/1:296,245:541:99:9313,0,11838
chr1	577918	.	A	G	9290.77	.	AC=1;AF=0.500;AN=2;BaseQRankSum=2.402;ClippingRankSum=-0.253;DP=561;ExcessHet=3.0103;FS=0.000;MLEAC=1;MLEAF=0.500;MQ=60.00;MQRankSum=-0.683;QD=17.17;ReadPosRankSum=-0.879;SOR=0.703	GT:AD:DP:GQ:PL	0/1:298,243:541:99:9319,0,11761
chr1	580180	.	GA	G	8432.73	.	AC=1;AF=0.500;AN=2;BaseQRankSum=0.891;ClippingRankSum=0.180;DP=477;ExcessHet=3.0103;FS=3.216;MLEAC=1;MLEAF=0.500;MQ=60.00;MQRankSum=0.411;QD=19.89;ReadPosRankSum=-0.110;SOR=0.879	GT:AD:DP:GQ:PL	0/1:205,219:424:99:8470,0,8192
chr1	580186	.	GAAGGAATAAA	G	8434.73	.	AC=1;AF=0.500;AN=2;BaseQRankSum=2.292;ClippingRankSum=0.072;DP=484;ExcessHet=3.0103;FS=5.933;MLEAC=1;MLEAF=0.500;MQ=59.99;MQRankSum=-0.225;QD=18.30;ReadPosRankSum=1.234;SOR=0.786	GT:AD:DP:GQ:PL	0/1:238,223:461:99:8472,0,9215
chr1	580231	.	A	T	6745.77	.	AC=1;AF=0.500;AN=2;BaseQRankSum=-2.359;ClippingRankSum=0.648;DP=474;ExcessHet=3.0103;FS=4.977;MLEAC=1;MLEAF=0.500;MQ=59.98;MQRankSum=-0.429;QD=15.06;ReadPosRankSum=2.167;SOR=0.452	GT:AD:DP:GQ:PL	0/1:228,220:448:99:6774,0,7183
chr1	580347	.	GAAA	G	5656.73	.	AC=1;AF=0.500;AN=2;BaseQRankSum=-1.442;ClippingRankSum=1.189;DP=387;ExcessHet=3.0103;FS=1.797;MLEAC=1;MLEAF=0.500;MQ=59.78;MQRankSum=-1.172;QD=15.89;ReadPosRankSum=-12.129;SOR=0.592	GT:AD:DP:GQ:PL	0/1:224,132:356:99:5694,0,9054
chr1	580350	.	A	AGGGGGG	5367.73	.	AC=1;AF=0.500;AN=2;BaseQRankSum=-0.839;ClippingRankSum=0.612;DP=381;ExcessHet=3.0103;FS=4.742;MLEAC=1;MLEAF=0.500;MQ=59.77;MQRankSum=0.365;QD=15.12;ReadPosRankSum=-8.201;SOR=1.002	GT:AD:DP:GQ:PL	0/1:223,132:355:99:5405,0,9054
chr1	580357	.	G	A	4820.77	.	AC=1;AF=0.500;AN=2;BaseQRankSum=-0.774;ClippingRankSum=3.167;DP=382;ExcessHet=3.0103;FS=40.113;MLEAC=1;MLEAF=0.500;MQ=59.90;MQRankSum=0.303;QD=13.58;ReadPosRankSum=-8.268;SOR=1.614	GT:AD:DP:GQ:PL	0/1:228,127:355:99:4849,0,9121
chr1	580508	.	T	A	9801.77	.	AC=1;AF=0.500;AN=2;BaseQRankSum=0.607;ClippingRankSum=1.221;DP=531;ExcessHet=3.0103;FS=5.870;MLEAC=1;MLEAF=0.500;MQ=59.98;MQRankSum=0.381;QD=19.14;ReadPosRankSum=1.066;SOR=0.973	GT:AD:DP:GQ:PL	0/1:258,254:512:99:9830,0,12425
chr1	580509	.	A	G	9801.77	.	AC=1;AF=0.500;AN=2;BaseQRankSum=0.321;ClippingRankSum=1.009;DP=525;ExcessHet=3.0103;FS=4.898;MLEAC=1;MLEAF=0.500;MQ=59.98;MQRankSum=0.315;QD=19.37;ReadPosRankSum=0.929;SOR=0.955	GT:AD:DP:GQ:PL	0/1:254,252:506:99:9830,0,12425
chr1	580809	.	T	C	9524.77	.	AC=1;AF=0.500;AN=2;BaseQRankSum=3.061;ClippingRankSum=-1.691;DP=484;ExcessHet=3.0103;FS=1.728;MLEAC=1;MLEAF=0.500;MQ=59.96;MQRankSum=-0.313;QD=20.71;ReadPosRankSum=0.188;SOR=0.642	GT:AD:DP:GQ:PL	0/1:216,244:460:99:9553,0,7944
chr1	580818	.	A	G	9588.77	.	AC=1;AF=0.500;AN=2;BaseQRankSum=-0.594;ClippingRankSum=1.264;DP=489;ExcessHet=3.0103;FS=1.102;MLEAC=1;MLEAF=0.500;MQ=59.96;MQRankSum=-0.521;QD=20.58;ReadPosRankSum=-0.893;SOR=0.725	GT:AD:DP:GQ:PL	0/1:217,249:466:99:9617,0,8131
chr1	581988	.	A	G	10280.77	.	AC=1;AF=0.500;AN=2;BaseQRankSum=2.247;ClippingRankSum=-1.085;DP=565;ExcessHet=3.0103;FS=0.520;MLEAC=1;MLEAF=0.500;MQ=59.96;MQRankSum=-1.075;QD=19.00;ReadPosRankSum=-0.262;SOR=0.767	GT:AD:DP:GQ:PL	0/1:277,264:541:99:10309,0,10896
chr1	581991	.	G	A	10379.77	.	AC=1;AF=0.500;AN=2;BaseQRankSum=-0.398;ClippingRankSum=-1.040;DP=571;ExcessHet=3.0103;FS=1.102;MLEAC=1;MLEAF=0.500;MQ=59.96;MQRankSum=-1.114;QD=19.01;ReadPosRankSum=-0.552;SOR=0.803	GT:AD:DP:GQ:PL	0/1:277,269:546:99:10408,0,10819
chr1	582158	.	G	A	7455.77	.	AC=1;AF=0.500;AN=2;BaseQRankSum=-0.124;ClippingRankSum=0.438;DP=507;ExcessHet=3.0103;FS=1.758;MLEAC=1;MLEAF=0.500;MQ=60.00;MQRankSum=-0.369;QD=15.15;ReadPosRankSum=1.253;SOR=0.816	GT:AD:DP:GQ:PL	0/1:253,239:492:99:7484,0,8161
chr1	614579	.	C	CT	2583.73	.	AC=1;AF=0.500;AN=2;BaseQRankSum=0.158;ClippingRankSum=-0.652;DP=334;ExcessHet=3.0103;FS=4.524;MLEAC=1;MLEAF=0.500;MQ=59.86;MQRankSum=-1.517;QD=14.60;ReadPosRankSum=-0.411;SOR=1.104	GT:AD:DP:GQ:PL	0/1:42,135:177:99:2621,0,263
chr1	616893	.	T	C	8410.77	.	AC=1;AF=0.500;AN=2;BaseQRankSum=-1.652;ClippingRankSum=0.080;DP=489;ExcessHet=3.0103;FS=4.037;MLEAC=1;MLEAF=0.500;MQ=60.00;MQRankSum=-0.145;QD=17.90;ReadPosRankSum=0.418;SOR=0.953	GT:AD:DP:GQ:PL	0/1:245,225:470:99:8439,0,9430
chr1	616910	.	C	T	7887.77	.	AC=1;AF=0.500;AN=2;BaseQRankSum=-0.783;ClippingRankSum=0.522;DP=483;ExcessHet=3.0103;FS=7.051;MLEAC=1;MLEAF=0.500;MQ=59.96;MQRankSum=-0.825;QD=17.18;ReadPosRankSum=0.029;SOR=1.161	GT:AD:DP:GQ:PL	0/1:245,214:459:99:7916,0,9481
chr1	617395	.	T	C	9485.77	.	AC=1;AF=0.500;AN=2;BaseQRankSum=-1.182;ClippingRankSum=-1.330;DP=541;ExcessHet=3.0103;FS=0.521;MLEAC=1;MLEAF=0.500;MQ=60.00;MQRankSum=0.398;QD=18.21;ReadPosRankSum=-1.840;SOR=0.618	GT:AD:DP:GQ:PL	0/1:271,250:521:99:9514,0,10337
chr1	617403	.	T	A	9325.77	.	AC=1;AF=0.500;AN=2;BaseQRankSum=2.483;ClippingRankSum=0.840;DP=539;ExcessHet=3.0103;FS=0.521;MLEAC=1;MLEAF=0.500;MQ=60.00;MQRankSum=0.113;QD=18.00;ReadPosRankSum=-1.130;SOR=0.625	GT:AD:DP:GQ:PL	0/1:270,248:518:99:9354,0,10343
chr1	617430	.	G	A	8154.77	.	AC=1;AF=0.500;AN=2;BaseQRankSum=0.655;ClippingRankSum=0.287;DP=538;ExcessHet=3.0103;FS=1.104;MLEAC=1;MLEAF=0.500;MQ=60.00;MQRankSum=0.196;QD=15.90;ReadPosRankSum=-1.330;SOR=0.800	GT:AD:DP:GQ:PL	0/1:245,268:513:99:8183,0,7278
chr1	621508	.	C	T	9691.77	.	AC=1;AF=0.500;AN=2;BaseQRankSum=-0.123;ClippingRankSum=0.142;DP=543;ExcessHet=3.0103;FS=2.423;MLEAC=1;MLEAF=0.500;MQ=59.98;MQRankSum=-1.832;QD=18.89;ReadPosRankSum=-0.530;SOR=0.873	GT:AD:DP:GQ:PL	0/1:261,252:513:99:9720,0,10137
chr1	621510	.	T	G	9676.77	.	AC=1;AF=0.500;AN=2;BaseQRankSum=1.110;ClippingRankSum=0.010;DP=533;ExcessHet=3.0103;FS=1.731;MLEAC=1;MLEAF=0.500;MQ=59.98;MQRankSum=1.438;QD=19.24;ReadPosRankSum=-0.611;SOR=0.838	GT:AD:DP:GQ:PL	0/1:253,250:503:99:9705,0,10315
chr1	621534	.	T	C	7979.77	.	AC=1;AF=0.500;AN=2;BaseQRankSum=0.483;ClippingRankSum=1.223;DP=533;ExcessHet=3.0103;FS=0.000;MLEAC=1;MLEAF=0.500;MQ=59.98;MQRankSum=0.722;QD=15.62;ReadPosRankSum=-2.540;SOR=0.747	GT:AD:DP:GQ:PL	0/1:253,258:511:99:8008,0,9750
chr1	621665	.	T	A	7453.77	.	AC=1;AF=0.500;AN=2;BaseQRankSum=3.285;ClippingRankSum=-1.105;DP=475;ExcessHet=3.0103;FS=4.956;MLEAC=1;MLEAF=0.500;MQ=59.97;MQRankSum=-0.140;QD=16.56;ReadPosRankSum=1.071;SOR=0.842	GT:AD:DP:GQ:PL	0/1:220,230:450:99:7482,0,6750
chr1	621856	.	C	T	6917.77	.	AC=1;AF=0.500;AN=2;BaseQRankSum=0.629;ClippingRankSum=1.105;DP=438;ExcessHet=3.0103;FS=1.742;MLEAC=1;MLEAF=0.500;MQ=60.00;MQRankSum=-0.540;QD=16.20;ReadPosRankSum=-0.969;SOR=0.764	GT:AD:DP:GQ:PL	0/1:240,187:427:99:6946,0,9102
chr1	621872	.	T	G	7565.77	.	AC=1;AF=0.500;AN=2;BaseQRankSum=0.022;ClippingRankSum=0.498;DP=428;ExcessHet=3.0103;FS=0.000;MLEAC=1;MLEAF=0.500;MQ=60.00;MQRankSum=-0.736;QD=18.10;ReadPosRankSum=-0.050;SOR=0.685	GT:AD:DP:GQ:PL	0/1:226,192:418:99:7594,0,9227
chr1	621887	.	A	G	7200.77	.	AC=1;AF=0.500;AN=2;BaseQRankSum=1.128;ClippingRankSum=-0.074;DP=409;ExcessHet=3.0103;FS=0.000;MLEAC=1;MLEAF=0.500;MQ=60.00;MQRankSum=0.504;QD=18.18;ReadPosRankSum=1.299;SOR=0.691	GT:AD:DP:GQ:PL	0/1:209,187:396:99:7229,0,8287
chr1	621919	.	C	T	6226.77	.	AC=1;AF=0.500;AN=2;BaseQRankSum=0.070;ClippingRankSum=0.605;DP=415;ExcessHet=3.0103;FS=1.746;MLEAC=1;MLEAF=0.500;MQ=60.00;MQRankSum=-0.302;QD=15.45;ReadPosRankSum=-0.048;SOR=0.843	GT:AD:DP:GQ:PL	0/1:196,207:403:99:6255,0,5734
chr1	622199	.	TC	T	7093.73	.	AC=1;AF=0.500;AN=2;BaseQRankSum=-1.344;ClippingRankSum=-2.342;DP=477;ExcessHet=3.0103;FS=0.000;MLEAC=1;MLEAF=0.500;MQ=59.94;MQRankSum=-0.118;QD=15.98;ReadPosRankSum=-2.545;SOR=0.681	GT:AD:DP:GQ:PL	0/1:217,227:444:99:7131,0,6676
chr1	622288	.	C	T	7099.77	.	AC=1;AF=0.500;AN=2;BaseQRankSum=0.664;ClippingRankSum=0.498;DP=405;ExcessHet=3.0103;FS=8.767;MLEAC=1;MLEAF=0.500;MQ=60.00;MQRankSum=0.050;QD=17.75;ReadPosRankSum=1.374;SOR=1.042	GT:AD:DP:GQ:PL	0/1:214,186:400:99:7128,0,8438
chr1	622293	.	T	C	7169.77	.	AC=1;AF=0.500;AN=2;BaseQRankSum=2.132;ClippingRankSum=1.666;DP=410;ExcessHet=3.0103;FS=5.958;MLEAC=1;MLEAF=0.500;MQ=60.00;MQRankSum=-0.363;QD=17.66;ReadPosRankSum=1.398;SOR=1.090	GT:AD:DP:GQ:PL	0/1:217,189:406:99:7198,0,8482
chr1	622358	.	A	T	7743.77	.	AC=1;AF=0.500;AN=2;BaseQRankSum=0.067;ClippingRankSum=0.029;DP=413;ExcessHet=3.0103;FS=1.100;MLEAC=1;MLEAF=0.500;MQ=60.00;MQRankSum=0.883;QD=19.12;ReadPosRankSum=2.088;SOR=0.786	GT:AD:DP:GQ:PL	0/1:201,204:405:99:7772,0,7609
chr1	622367	.	T	A	8069.77	.	AC=1;AF=0.500;AN=2;BaseQRankSum=-2.295;ClippingRankSum=0.601;DP=422;ExcessHet=3.0103;FS=0.000;MLEAC=1;MLEAF=0.500;MQ=60.00;MQRankSum=0.477;QD=19.63;ReadPosRankSum=-0.599;SOR=0.678	GT:AD:DP:GQ:PL	0/1:199,212:411:99:8098,0,7545
chr1	622386	.	A	G	6704.77	.	AC=1;AF=0.500;AN=2;BaseQRankSum=-0.234;ClippingRankSum=-0.505;DP=431;ExcessHet=3.0103;FS=1.096;MLEAC=1;MLEAF=0.500;MQ=60.00;MQRankSum=-0.122;QD=16.08;ReadPosRankSum=-1.125;SOR=0.625	GT:AD:DP:GQ:PL	0/1:207,210:417:99:6733,0,6761
chr1	622431	.	T	C	8386.77	.	AC=1;AF=0.500;AN=2;BaseQRankSum=0.153;ClippingRankSum=-0.748;DP=448;ExcessHet=3.0103;FS=3.184;MLEAC=1;MLEAF=0.500;MQ=60.00;MQRankSum=-0.335;QD=19.19;ReadPosRankSum=0.072;SOR=0.881	GT:AD:DP:GQ:PL	0/1:218,219:437:99:8415,0,8648
chr1	622436	.	G	A	8485.77	.	AC=1;AF=0.500;AN=2;BaseQRankSum=-0.512;ClippingRankSum=-1.990;DP=451;ExcessHet=3.0103;FS=1.099;MLEAC=1;MLEAF=0.500;MQ=60.00;MQRankSum=-0.594;QD=19.24;ReadPosRankSum=0.012;SOR=0.795	GT:AD:DP:GQ:PL	0/1:219,222:441:99:8514,0,8686
chr1	627527	.	C	CGT	6803.73	.	AC=1;AF=0.500;AN=2;BaseQRankSum=3.068;ClippingRankSum=-0.510;DP=370;ExcessHet=3.0103;FS=2.822;MLEAC=1;MLEAF=0.500;MQ=60.00;MQRankSum=0.378;QD=19.44;ReadPosRankSum=-0.817;SOR=0.844	GT:AD:DP:GQ:PL	0/1:180,170:350:99:6841,0,7407
chr1	627530	.	CCCA	C	7103.73	.	AC=1;AF=0.500;AN=2;BaseQRankSum=1.662;ClippingRankSum=-1.413;DP=377;ExcessHet=3.0103;FS=3.378;MLEAC=1;MLEAF=0.500;MQ=60.00;MQRankSum=-0.172;QD=19.68;ReadPosRankSum=-1.274;SOR=0.885	GT:AD:DP:GQ:PL	0/1:186,175:361:99:7141,0,7591
chr1	627544	.	G	A	6809.77	.	AC=1;AF=0.500;AN=2;BaseQRankSum=1.583;ClippingRankSum=-0.261;DP=385;ExcessHet=3.0103;FS=4.585;MLEAC=1;MLEAF=0.500;MQ=60.00;MQRankSum=-0.471;QD=18.40;ReadPosRankSum=-1.615;SOR=0.920	GT:AD:DP:GQ:PL	0/1:191,179:370:99:6838,0,7202
chr1	627572	.	GACCC	G	7038.73	.	AC=1;AF=0.500;AN=2;BaseQRankSum=0.415;ClippingRankSum=1.084;DP=384;ExcessHet=3.0103;FS=0.000;MLEAC=1;MLEAF=0.500;MQ=60.00;MQRankSum=0.363;QD=20.70;ReadPosRankSum=0.648;SOR=0.689	GT:AD:DP:GQ:PL	0/1:159,181:340:99:7076,0,6110
chr1	627698	.	C	A	6403.77	.	AC=1;AF=0.500;AN=2;BaseQRankSum=-0.251;ClippingRankSum=1.018;DP=485;ExcessHet=3.0103;FS=1.743;MLEAC=1;MLEAF=0.500;MQ=59.97;MQRankSum=-0.868;QD=13.77;ReadPosRankSum=1.333;SOR=0.690	GT:AD:DP:GQ:PL	0/1:247,218:465:99:6432,0,7400
chr1	627713	.	G	A	5953.77	.	AC=1;AF=0.500;AN=2;BaseQRankSum=-0.684;ClippingRankSum=1.169;DP=449;ExcessHet=3.0103;FS=1.751;MLEAC=1;MLEAF=0.500;MQ=59.97;MQRankSum=1.317;QD=13.81;ReadPosRankSum=-0.217;SOR=0.854	GT:AD:DP:GQ:PL	0/1:232,199:431:99:5982,0,7272
chr1	631243	.	T	C	8598.77	.	AC=1;AF=0.500;AN=2;BaseQRankSum=1.108;ClippingRankSum=-0.922;DP=507;ExcessHet=3.0103;FS=1.744;MLEAC=1;MLEAF=0.500;MQ=60.00;MQRankSum=-1.085;QD=17.66;ReadPosRankSum=2.005;SOR=0.864	GT:AD:DP:GQ:PL	0/1:260,227:487:99:8627,0,14633
chr1	631247	.	A	T	8654.77	.	AC=1;AF=0.500;AN=2;BaseQRankSum=2.247;ClippingRankSum=-0.852;DP=502;ExcessHet=3.0103;FS=2.446;MLEAC=1;MLEAF=0.500;MQ=60.00;MQRankSum=-0.327;QD=17.88;ReadPosRankSum=1.320;SOR=0.872	GT:AD:DP:GQ:PL	0/1:256,228:484:99:8683,0,14547
chr1	631412	.	G	C	7259.77	.	AC=1;AF=0.500;AN=2;BaseQRankSum=-0.161;ClippingRankSum=-0.880;DP=388;ExcessHet=3.0103;FS=9.313;MLEAC=1;MLEAF=0.500;MQ=59.90;MQRankSum=-0.374;QD=19.46;ReadPosRankSum=1.379;SOR=0.417	GT:AD:DP:GQ:PL	0/1:189,184:373:99:7288,0,29461
chr1	631416	.	C	A	7256.77	.	AC=1;AF=0.500;AN=2;BaseQRankSum=0.847;ClippingRankSum=-0.724;DP=390;ExcessHet=3.0103;FS=12.210;MLEAC=1;MLEAF=0.500;MQ=59.90;MQRankSum=0.422;QD=19.40;ReadPosRankSum=-0.027;SOR=0.373	GT:AD:DP:GQ:PL	0/1:192,182:374:99:7285,0,30391
chr1	631429	.	G	A	7965.77	.	AC=1;AF=0.500;AN=2;BaseQRankSum=-0.188;ClippingRankSum=0.150;DP=403;ExcessHet=3.0103;FS=16.361;MLEAC=1;MLEAF=0.500;MQ=59.90;MQRankSum=0.740;QD=20.80;ReadPosRankSum=-1.982;SOR=0.326	GT:AD:DP:GQ:PL	0/1:185,198:383:99:7994,0,32018
chr1	631453	.	T	C	7596.77	.	AC=1;AF=0.500;AN=2;BaseQRankSum=0.077;ClippingRankSum=-1.756;DP=388;ExcessHet=3.0103;FS=12.283;MLEAC=1;MLEAF=0.500;MQ=59.90;MQRankSum=-1.195;QD=20.70;ReadPosRankSum=2.164;SOR=0.408	GT:AD:DP:GQ:PL	0/1:181,186:367:99:7625,0,32475
chr1	631473	.	A	G	7540.77	.	AC=1;AF=0.500;AN=2;BaseQRankSum=-0.766;ClippingRankSum=-0.071;DP=393;ExcessHet=3.0103;FS=5.296;MLEAC=1;MLEAF=0.500;MQ=59.96;MQRankSum=0.985;QD=20.38;ReadPosRankSum=3.044;SOR=0.487	GT:AD:DP:GQ:PL	0/1:178,192:370:99:7569,0,30247
chr1	631474	.	T	C	7587.77	.	AC=1;AF=0.500;AN=2;BaseQRankSum=0.198;ClippingRankSum=0.698;DP=392;ExcessHet=3.0103;FS=3.955;MLEAC=1;MLEAF=0.500;MQ=59.96;MQRankSum=0.677;QD=20.56;ReadPosRankSum=2.602;SOR=0.529	GT:AD:DP:GQ:PL	0/1:176,193:369:99:7616,0,30805
chr1	631488	.	A	G	7111.77	.	AC=1;AF=0.500;AN=2;BaseQRankSum=-1.059;ClippingRankSum=-1.133;DP=359;ExcessHet=3.0103;FS=0.397;MLEAC=1;MLEAF=0.500;MQ=59.96;MQRankSum=0.493;QD=21.17;ReadPosRankSum=-0.477;SOR=0.718	GT:AD:DP:GQ:PL	0/1:152,184:336:99:7140,0,20822
chr1	631543	.	T	C	5329.77	.	AC=1;AF=0.500;AN=2;BaseQRankSum=-0.206;ClippingRankSum=1.143;DP=305;ExcessHet=3.0103;FS=20.983;MLEAC=1;MLEAF=0.500;MQ=59.95;MQRankSum=0.408;QD=18.70;ReadPosRankSum=-0.578;SOR=1.533	GT:AD:DP:GQ:PL	0/1:136,149:285:99:5358,0,4828
chr1	631559	.	C	CA	4736.73	.	AC=1;AF=0.500;AN=2;BaseQRankSum=-1.428;ClippingRankSum=0.989;DP=281;ExcessHet=3.0103;FS=28.673;MLEAC=1;MLEAF=0.500;MQ=60.00;MQRankSum=-0.601;QD=17.94;ReadPosRankSum=1.568;SOR=1.256	GT:AD:DP:GQ:PL	0/1:136,128:264:99:4774,0,4776
chr1	631645	.	A	AAAAAAAAGGTG	14191.73	.	AC=2;AF=1.00;AN=2;DP=314;ExcessHet=3.0103;FS=0.000;MLEAC=2;MLEAF=1.00;MQ=55.76;QD=30.86;SOR=1.143	GT:AD:DP:GQ:PL	1/1:0,286:286:99:14229,1036,0
chr1	631647	.	CTCAG	C	14539.73	.	AC=2;AF=1.00;AN=2;DP=238;ExcessHet=3.0103;FS=0.000;MLEAC=2;MLEAF=1.00;MQ=58.67;QD=28.75;SOR=0.787	GT:AD:DP:GQ:PL	1/1:0,220:220:99:14577,1044,0
chr1	631699	.	A	G	6400.77	.	AC=1;AF=0.500;AN=2;BaseQRankSum=2.198;ClippingRankSum=-0.357;DP=410;ExcessHet=3.0103;FS=19.216;MLEAC=1;MLEAF=0.500;MQ=59.76;MQRankSum=-0.471;QD=16.20;ReadPosRankSum=-0.221;SOR=0.986	GT:AD:DP:GQ:PL	0/1:188,207:395:99:6429,0,5355
chr1	632187	.	T	A	8019.77	.	AC=1;AF=0.500;AN=2;BaseQRankSum=1.538;ClippingRankSum=2.862;DP=430;ExcessHet=3.0103;FS=3.198;MLEAC=1;MLEAF=0.500;MQ=59.99;MQRankSum=0.702;QD=19.19;ReadPosRankSum=0.228;SOR=0.521	GT:AD:DP:GQ:PL	0/1:205,213:418:99:8048,0,7753
chr1	632190	.	C	CT	8017.73	.	AC=1;AF=0.500;AN=2;BaseQRankSum=1.276;ClippingRankSum=-1.065;DP=424;ExcessHet=3.0103;FS=1.742;MLEAC=1;MLEAF=0.500;MQ=59.99;MQRankSum=0.041;QD=19.46;ReadPosRankSum=0.348;SOR=0.548	GT:AD:DP:GQ:PL	0/1:202,210:412:99:8055,0,7634
chr1	632229	.	T	C	8150.77	.	AC=1;AF=0.500;AN=2;BaseQRankSum=-0.310;ClippingRankSum=-0.379;DP=444;ExcessHet=3.0103;FS=1.104;MLEAC=1;MLEAF=0.500;MQ=59.99;MQRankSum=0.570;QD=19.04;ReadPosRankSum=0.863;SOR=0.819	GT:AD:DP:GQ:PL	0/1:217,211:428:99:8179,0,8515
chr1	632238	.	C	T	8386.77	.	AC=1;AF=0.500;AN=2;BaseQRankSum=-0.975;ClippingRankSum=0.276;DP=457;ExcessHet=3.0103;FS=1.091;MLEAC=1;MLEAF=0.500;MQ=59.99;MQRankSum=-1.142;QD=19.02;ReadPosRankSum=-0.126;SOR=0.781	GT:AD:DP:GQ:PL	0/1:224,217:441:99:8415,0,8575
chr1	633612	.	T	C	6805.77	.	AC=1;AF=0.500;AN=2;BaseQRankSum=-0.684;ClippingRankSum=0.445;DP=456;ExcessHet=3.0103;FS=2.458;MLEAC=1;MLEAF=0.500;MQ=59.96;MQRankSum=0.342;QD=15.47;ReadPosRankSum=-1.401;SOR=0.894	GT:AD:DP:GQ:PL	0/1:221,219:440:99:6834,0,8372
chr1	633944	.	C	T	7450.77	.	AC=1;AF=0.500;AN=2;BaseQRankSum=1.725;ClippingRankSum=-0.119;DP=430;ExcessHet=3.0103;FS=0.000;MLEAC=1;MLEAF=0.500;MQ=59.93;MQRankSum=0.522;QD=18.04;ReadPosRankSum=2.963;SOR=0.716	GT:AD:DP:GQ:PL	0/1:218,195:413:99:7479,0,8497
chr1	633945	.	T	C	7447.77	.	AC=1;AF=0.500;AN=2;BaseQRankSum=2.020;ClippingRankSum=0.005;DP=432;ExcessHet=3.0103;FS=0.000;MLEAC=1;MLEAF=0.500;MQ=59.93;MQRankSum=-0.761;QD=17.95;ReadPosRankSum=3.057;SOR=0.699	GT:AD:DP:GQ:PL	0/1:220,195:415:99:7476,0,8518
chr1	634209	.	A	G	8858.77	.	AC=1;AF=0.500;AN=2;BaseQRankSum=-0.185;ClippingRankSum=0.739;DP=481;ExcessHet=3.0103;FS=4.920;MLEAC=1;MLEAF=0.500;MQ=59.97;MQRankSum=-0.608;QD=19.17;ReadPosRankSum=0.078;SOR=0.807	GT:AD:DP:GQ:PL	0/1:233,229:462:99:8887,0,8871
chr1	634225	.	C	A	9679.77	.	AC=1;AF=0.500;AN=2;BaseQRankSum=1.578;ClippingRankSum=-1.972;DP=504;ExcessHet=3.0103;FS=4.047;MLEAC=1;MLEAF=0.500;MQ=59.98;MQRankSum=-1.414;QD=19.96;ReadPosRankSum=1.888;SOR=0.722	GT:AD:DP:GQ:PL	0/1:243,242:485:99:9708,0,9904
chr1	634240	.	TATC	T	9548.73	.	AC=1;AF=0.500;AN=2;BaseQRankSum=1.382;ClippingRankSum=0.866;DP=526;ExcessHet=3.0103;FS=5.874;MLEAC=1;MLEAF=0.500;MQ=59.92;MQRankSum=-0.667;QD=18.91;ReadPosRankSum=3.463;SOR=0.889	GT:AD:DP:GQ:PL	0/1:263,242:505:99:9586,0,10654
chr1	634253	.	A	G	9209.77	.	AC=1;AF=0.500;AN=2;BaseQRankSum=5.295;ClippingRankSum=0.089;DP=507;ExcessHet=3.0103;FS=2.443;MLEAC=1;MLEAF=0.500;MQ=59.92;MQRankSum=-0.228;QD=18.80;ReadPosRankSum=1.745;SOR=0.921	GT:AD:DP:GQ:PL	0/1:255,235:490:99:9238,0,9936
chr1	634992	.	C	CT	1735.73	.	AC=1;AF=0.500;AN=2;BaseQRankSum=-0.297;ClippingRankSum=0.161;DP=386;ExcessHet=3.0103;FS=9.279;MLEAC=1;MLEAF=0.500;MQ=59.44;MQRankSum=0.161;QD=8.39;ReadPosRankSum=0.523;SOR=0.928	GT:AD:DP:GQ:PL	0/1:95,112:207:99:1773,0,1453
chr1	636381	.	A	C	7726.77	.	AC=1;AF=0.500;AN=2;BaseQRankSum=0.362;ClippingRankSum=-0.943;DP=527;ExcessHet=3.0103;FS=1.100;MLEAC=1;MLEAF=0.500;MQ=60.00;MQRankSum=-0.702;QD=15.27;ReadPosRankSum=1.025;SOR=0.593	GT:AD:DP:GQ:PL	0/1:257,249:506:99:7755,0,8151
chr1	641142	.	C	T	8952.77	.	AC=1;AF=0.500;AN=2;BaseQRankSum=-0.100;ClippingRankSum=0.819;DP=515;ExcessHet=3.0103;FS=3.221;MLEAC=1;MLEAF=0.500;MQ=60.00;MQRankSum=0.826;QD=18.01;ReadPosRankSum=-0.119;SOR=0.591	GT:AD:DP:GQ:PL	0/1:266,231:497:99:8981,0,10521
chr1	641143	.	A	G	8952.77	.	AC=1;AF=0.500;AN=2;BaseQRankSum=0.053;ClippingRankSum=-1.377;DP=518;ExcessHet=3.0103;FS=4.966;MLEAC=1;MLEAF=0.500;MQ=60.00;MQRankSum=-1.068;QD=17.91;ReadPosRankSum=-0.304;SOR=0.568	GT:AD:DP:GQ:PL	0/1:266,234:500:99:8981,0,10521
chr1	641326	.	C	A	8750.77	.	AC=1;AF=0.500;AN=2;BaseQRankSum=1.489;ClippingRankSum=1.216;DP=482;ExcessHet=3.0103;FS=2.430;MLEAC=1;MLEAF=0.500;MQ=60.00;MQRankSum=0.558;QD=18.74;ReadPosRankSum=-1.504;SOR=0.857	GT:AD:DP:GQ:PL	0/1:241,226:467:99:8779,0,9426
chr1	641332	.	A	G	8723.77	.	AC=1;AF=0.500;AN=2;BaseQRankSum=1.063;ClippingRankSum=-0.212;DP=481;ExcessHet=3.0103;FS=0.000;MLEAC=1;MLEAF=0.500;MQ=60.00;MQRankSum=-0.562;QD=18.72;ReadPosRankSum=-0.378;SOR=0.713	GT:AD:DP:GQ:PL	0/1:247,219:466:99:8752,0,9648
chr1	641609	.	G	A	6465.77	.	AC=1;AF=0.500;AN=2;BaseQRankSum=-3.589;ClippingRankSum=0.208;DP=455;ExcessHet=3.0103;FS=3.211;MLEAC=1;MLEAF=0.500;MQ=59.92;MQRankSum=0.657;QD=14.50;ReadPosRankSum=1.141;SOR=0.950	GT:AD:DP:GQ:PL	0/1:221,225:446:99:6494,0,6988
chr1	641765	.	A	T	7504.77	.	AC=1;AF=0.500;AN=2;BaseQRankSum=1.492;ClippingRankSum=0.442;DP=466;ExcessHet=3.0103;FS=0.000;MLEAC=1;MLEAF=0.500;MQ=60.00;MQRankSum=-0.085;QD=16.57;ReadPosRankSum=1.604;SOR=0.688	GT:AD:DP:GQ:PL	0/1:213,240:453:99:7533,0,6496
chr1	641777	.	C	A	7585.77	.	AC=1;AF=0.500;AN=2;BaseQRankSum=-1.178;ClippingRankSum=-0.797;DP=460;ExcessHet=3.0103;FS=1.103;MLEAC=1;MLEAF=0.500;MQ=60.00;MQRankSum=-0.165;QD=17.09;ReadPosRankSum=1.225;SOR=0.783	GT:AD:DP:GQ:PL	0/1:202,242:444:99:7614,0,6262
chr1	642165	.	GA	G	3439.73	.	AC=1;AF=0.500;AN=2;BaseQRankSum=1.196;ClippingRankSum=-0.664;DP=431;ExcessHet=3.0103;FS=1.274;MLEAC=1;MLEAF=0.500;MQ=59.98;MQRankSum=-0.466;QD=9.77;ReadPosRankSum=-0.400;SOR=0.788	GT:AD:DP:GQ:PL	0/1:192,160:352:99:3477,0,4384
chr1	642707	.	T	C	7499.77	.	AC=1;AF=0.500;AN=2;BaseQRankSum=-0.373;ClippingRankSum=1.934;DP=458;ExcessHet=3.0103;FS=0.000;MLEAC=1;MLEAF=0.500;MQ=60.00;MQRankSum=-0.001;QD=16.97;ReadPosRankSum=-0.390;SOR=0.749	GT:AD:DP:GQ:PL	0/1:245,197:442:99:7528,0,13824
chr1	642713	.	A	G	7594.77	.	AC=1;AF=0.500;AN=2;BaseQRankSum=-0.184;ClippingRankSum=1.166;DP=464;ExcessHet=3.0103;FS=1.096;MLEAC=1;MLEAF=0.500;MQ=60.00;MQRankSum=-0.935;QD=16.99;ReadPosRankSum=-0.557;SOR=0.731	GT:AD:DP:GQ:PL	0/1:245,202:447:99:7623,0,13828
chr1	643538	.	G	A	8363.77	.	AC=1;AF=0.500;AN=2;BaseQRankSum=0.920;ClippingRankSum=-0.245;DP=488;ExcessHet=3.0103;FS=0.518;MLEAC=1;MLEAF=0.500;MQ=60.00;MQRankSum=-0.547;QD=17.99;ReadPosRankSum=-0.940;SOR=0.630	GT:AD:DP:GQ:PL	0/1:240,225:465:99:8392,0,9245
chr1	643550	.	G	T	8240.77	.	AC=1;AF=0.500;AN=2;BaseQRankSum=-2.101;ClippingRankSum=-1.228;DP=480;ExcessHet=3.0103;FS=0.000;MLEAC=1;MLEAF=0.500;MQ=59.98;MQRankSum=-2.378;QD=17.99;ReadPosRankSum=0.778;SOR=0.709	GT:AD:DP:GQ:PL	0/1:242,216:458:99:8269,0,9357
chr1	643585	.	G	A	8809.77	.	AC=1;AF=0.500;AN=2;BaseQRankSum=-1.007;ClippingRankSum=-0.538;DP=479;ExcessHet=3.0103;FS=2.444;MLEAC=1;MLEAF=0.500;MQ=59.98;MQRankSum=-0.169;QD=19.07;ReadPosRankSum=-0.035;SOR=0.615	GT:AD:DP:GQ:PL	0/1:236,226:462:99:8838,0,9450
chr1	643586	.	T	C	8929.77	.	AC=1;AF=0.500;AN=2;BaseQRankSum=2.570;ClippingRankSum=-0.244;DP=479;ExcessHet=3.0103;FS=1.741;MLEAC=1;MLEAF=0.500;MQ=59.98;MQRankSum=-1.680;QD=19.33;ReadPosRankSum=0.198;SOR=0.609	GT:AD:DP:GQ:PL	0/1:238,224:462:99:8958,0,9525
chr1	643604	.	T	C	8918.77	.	AC=1;AF=0.500;AN=2;BaseQRankSum=2.632;ClippingRankSum=-0.288;DP=480;ExcessHet=3.0103;FS=5.934;MLEAC=1;MLEAF=0.500;MQ=59.98;MQRankSum=-0.588;QD=19.10;ReadPosRankSum=0.297;SOR=0.652	GT:AD:DP:GQ:PL	0/1:241,226:467:99:8947,0,9645
chr1	643626	.	A	T	8392.77	.	AC=1;AF=0.500;AN=2;BaseQRankSum=3.311;ClippingRankSum=-0.613;DP=470;ExcessHet=3.0103;FS=10.563;MLEAC=1;MLEAF=0.500;MQ=59.98;MQRankSum=-0.388;QD=18.45;ReadPosRankSum=-0.343;SOR=0.718	GT:AD:DP:GQ:PL	0/1:233,222:455:99:8421,0,8848
chr1	645987	.	T	C	8759.77	.	AC=1;AF=0.500;AN=2;BaseQRankSum=-0.453;ClippingRankSum=0.401;DP=447;ExcessHet=3.0103;FS=4.069;MLEAC=1;MLEAF=0.500;MQ=59.96;MQRankSum=-1.338;QD=20.32;ReadPosRankSum=-0.347;SOR=0.462	GT:AD:DP:GQ:PL	0/1:205,226:431:99:8788,0,9983
chr1	645994	.	A	C	8796.77	.	AC=1;AF=0.500;AN=2;BaseQRankSum=-0.731;ClippingRankSum=0.399;DP=451;ExcessHet=3.0103;FS=2.475;MLEAC=1;MLEAF=0.500;MQ=59.96;MQRankSum=-1.001;QD=20.27;ReadPosRankSum=0.391;SOR=0.518	GT:AD:DP:GQ:PL	0/1:208,226:434:99:8825,0,9955
chr1	646300	.	A	G	8618.77	.	AC=1;AF=0.500;AN=2;BaseQRankSum=1.445;ClippingRankSum=-0.081;DP=445;ExcessHet=3.0103;FS=0.520;MLEAC=1;MLEAF=0.500;MQ=59.96;MQRankSum=1.088;QD=19.90;ReadPosRankSum=-0.432;SOR=0.644	GT:AD:DP:GQ:PL	0/1:213,220:433:99:8647,0,8177
chr1	646309	.	C	T	8755.77	.	AC=1;AF=0.500;AN=2;BaseQRankSum=1.308;ClippingRankSum=0.364;DP=434;ExcessHet=3.0103;FS=1.092;MLEAC=1;MLEAF=0.500;MQ=59.96;MQRankSum=-0.304;QD=20.70;ReadPosRankSum=-1.371;SOR=0.609	GT:AD:DP:GQ:PL	0/1:206,217:423:99:8784,0,8213
chr1	646329	.	C	T	8851.77	.	AC=1;AF=0.500;AN=2;BaseQRankSum=1.954;ClippingRankSum=0.790;DP=451;ExcessHet=3.0103;FS=4.047;MLEAC=1;MLEAF=0.500;MQ=59.96;MQRankSum=0.192;QD=20.16;ReadPosRankSum=-0.518;SOR=0.684	GT:AD:DP:GQ:PL	0/1:221,218:439:99:8880,0,8971
chr1	646332	.	T	TG	9055.73	.	AC=1;AF=0.500;AN=2;BaseQRankSum=2.094;ClippingRankSum=1.534;DP=454;ExcessHet=3.0103;FS=3.187;MLEAC=1;MLEAF=0.500;MQ=59.96;MQRankSum=-1.215;QD=20.49;ReadPosRankSum=1.532;SOR=0.758	GT:AD:DP:GQ:PL	0/1:223,219:442:99:9093,0,8974
chr1	646344	.	G	A	8578.77	.	AC=1;AF=0.500;AN=2;BaseQRankSum=1.206;ClippingRankSum=0.553;DP=470;ExcessHet=3.0103;FS=0.521;MLEAC=1;MLEAF=0.500;MQ=59.96;MQRankSum=-0.732;QD=18.69;ReadPosRankSum=-0.143;SOR=0.738	GT:AD:DP:GQ:PL	0/1:232,227:459:99:8607,0,8723
chr1	646671	.	G	A	7798.77	.	AC=1;AF=0.500;AN=2;BaseQRankSum=-2.485;ClippingRankSum=0.305;DP=431;ExcessHet=3.0103;FS=5.931;MLEAC=1;MLEAF=0.500;MQ=59.98;MQRankSum=1.041;QD=18.93;ReadPosRankSum=-0.887;SOR=0.665	GT:AD:DP:GQ:PL	0/1:208,204:412:99:7827,0,7797
chr1	646678	.	C	T	7523.77	.	AC=1;AF=0.500;AN=2;BaseQRankSum=1.234;ClippingRankSum=1.434;DP=419;ExcessHet=3.0103;FS=12.431;MLEAC=1;MLEAF=0.500;MQ=59.98;MQRankSum=-0.107;QD=18.81;ReadPosRankSum=-1.377;SOR=0.635	GT:AD:DP:GQ:PL	0/1:203,197:400:99:7552,0,7947
chr1	646709	.	T	A	5583.77	.	AC=1;AF=0.500;AN=2;BaseQRankSum=0.576;ClippingRankSum=0.717;DP=420;ExcessHet=3.0103;FS=5.004;MLEAC=1;MLEAF=0.500;MQ=59.98;MQRankSum=0.362;QD=13.99;ReadPosRankSum=0.378;SOR=0.740	GT:AD:DP:GQ:PL	0/1:214,185:399:99:5612,0,6540
chr1	647107	.	T	C	8877.77	.	AC=1;AF=0.500;AN=2;BaseQRankSum=-0.081;ClippingRankSum=-0.191;DP=479;ExcessHet=3.0103;FS=1.730;MLEAC=1;MLEAF=0.500;MQ=60.00;MQRankSum=0.237;QD=19.64;ReadPosRankSum=1.175;SOR=0.839	GT:AD:DP:GQ:PL	0/1:220,232:452:99:8906,0,8991
chr1	647125	.	A	G	9021.77	.	AC=1;AF=0.500;AN=2;BaseQRankSum=0.101;ClippingRankSum=-0.241;DP=455;ExcessHet=3.0103;FS=1.741;MLEAC=1;MLEAF=0.500;MQ=60.00;MQRankSum=0.975;QD=20.98;ReadPosRankSum=0.849;SOR=0.716	GT:AD:DP:GQ:PL	0/1:208,222:430:99:9050,0,8946
chr1	647146	.	A	G	8141.77	.	AC=1;AF=0.500;AN=2;BaseQRankSum=1.319;ClippingRankSum=2.434;DP=436;ExcessHet=3.0103;FS=7.031;MLEAC=1;MLEAF=0.500;MQ=60.00;MQRankSum=-0.589;QD=19.34;ReadPosRankSum=0.240;SOR=0.421	GT:AD:DP:GQ:PL	0/1:205,216:421:99:8170,0,8321
chr1	647293	.	G	T	8775.77	.	AC=1;AF=0.500;AN=2;BaseQRankSum=0.104;ClippingRankSum=0.798;DP=460;ExcessHet=3.0103;FS=1.750;MLEAC=1;MLEAF=0.500;MQ=60.00;MQRankSum=2.172;QD=19.85;ReadPosRankSum=0.463;SOR=0.550	GT:AD:DP:GQ:PL	0/1:207,235:442:99:8804,0,7743
chr1	647306	.	A	G	8495.77	.	AC=1;AF=0.500;AN=2;BaseQRankSum=1.968;ClippingRankSum=0.412;DP=436;ExcessHet=3.0103;FS=1.729;MLEAC=1;MLEAF=0.500;MQ=60.00;MQRankSum=0.414;QD=20.32;ReadPosRankSum=0.819;SOR=0.580	GT:AD:DP:GQ:PL	0/1:198,220:418:99:8524,0,7368
chr1	648799	.	G	T	6496.77	.	AC=1;AF=0.500;AN=2;BaseQRankSum=-1.163;ClippingRankSum=0.642;DP=465;ExcessHet=3.0103;FS=6.888;MLEAC=1;MLEAF=0.500;MQ=59.99;MQRankSum=-0.219;QD=14.53;ReadPosRankSum=0.755;SOR=0.627	GT:AD:DP:GQ:PL	0/1:221,226:447:99:6525,0,6493
chr1	648818	.	C	T	6684.77	.	AC=1;AF=0.500;AN=2;BaseQRankSum=0.555;ClippingRankSum=-0.027;DP=443;ExcessHet=3.0103;FS=5.933;MLEAC=1;MLEAF=0.500;MQ=59.99;MQRankSum=-0.836;QD=15.58;ReadPosRankSum=-1.004;SOR=0.925	GT:AD:DP:GQ:PL	0/1:213,216:429:99:6713,0,6275
chr1	649255	.	A	G	6859.77	.	AC=1;AF=0.500;AN=2;BaseQRankSum=-1.481;ClippingRankSum=0.486;DP=454;ExcessHet=3.0103;FS=1.765;MLEAC=1;MLEAF=0.500;MQ=60.00;MQRankSum=-0.087;QD=15.48;ReadPosRankSum=0.073;SOR=0.543	GT:AD:DP:GQ:PL	0/1:213,230:443:99:6888,0,6645
chr1	649973	.	C	G	5494.77	.	AC=1;AF=0.500;AN=2;BaseQRankSum=-0.054;ClippingRankSum=-0.445;DP=330;ExcessHet=3.0103;FS=3.763;MLEAC=1;MLEAF=0.500;MQ=60.00;MQRankSum=-1.072;QD=17.84;ReadPosRankSum=-0.271;SOR=0.522	GT:AD:DP:GQ:PL	0/1:132,176:308:99:5523,0,3947
chr1	650079	.	GA	G	4757.73	.	AC=1;AF=0.500;AN=2;BaseQRankSum=0.149;ClippingRankSum=0.359;DP=405;ExcessHet=3.0103;FS=1.263;MLEAC=1;MLEAF=0.500;MQ=59.96;MQRankSum=1.370;QD=13.14;ReadPosRankSum=-0.850;SOR=0.614	GT:AD:DP:GQ:PL	0/1:155,207:362:99:4795,0,3260
chr1	650232	.	G	C	6744.77	.	AC=1;AF=0.500;AN=2;BaseQRankSum=1.454;ClippingRankSum=-0.831;DP=366;ExcessHet=3.0103;FS=0.000;MLEAC=1;MLEAF=0.500;MQ=60.00;MQRankSum=0.290;QD=19.11;ReadPosRankSum=-1.560;SOR=0.674	GT:AD:DP:GQ:PL	0/1:179,174:353:99:6773,0,6961
chr1	650240	.	C	T	7196.77	.	AC=1;AF=0.500;AN=2;BaseQRankSum=1.611;ClippingRankSum=0.895;DP=379;ExcessHet=3.0103;FS=0.000;MLEAC=1;MLEAF=0.500;MQ=60.00;MQRankSum=1.530;QD=19.72;ReadPosRankSum=-1.190;SOR=0.687	GT:AD:DP:GQ:PL	0/1:187,178:365:99:7225,0,7453
chr1	650255	.	A	G	6979.77	.	AC=1;AF=0.500;AN=2;BaseQRankSum=-0.595;ClippingRankSum=-0.625;DP=397;ExcessHet=3.0103;FS=0.000;MLEAC=1;MLEAF=0.500;MQ=60.00;MQRankSum=-0.850;QD=18.32;ReadPosRankSum=-0.386;SOR=0.692	GT:AD:DP:GQ:PL	0/1:196,185:381:99:7008,0,7552
chr1	650292	.	T	A	7531.77	.	AC=1;AF=0.500;AN=2;BaseQRankSum=3.078;ClippingRankSum=0.538;DP=431;ExcessHet=3.0103;FS=4.985;MLEAC=1;MLEAF=0.500;MQ=60.00;MQRankSum=-0.147;QD=18.19;ReadPosRankSum=-0.141;SOR=0.427	GT:AD:DP:GQ:PL	0/1:214,200:414:99:7560,0,8205
chr1	650305	.	G	A	8047.77	.	AC=1;AF=0.500;AN=2;BaseQRankSum=1.259;ClippingRankSum=0.915;DP=434;ExcessHet=3.0103;FS=3.221;MLEAC=1;MLEAF=0.500;MQ=60.00;MQRankSum=-0.798;QD=19.30;ReadPosRankSum=-1.197;SOR=0.490	GT:AD:DP:GQ:PL	0/1:216,201:417:99:8076,0,8657
chr1	650318	.	C	T	7850.77	.	AC=1;AF=0.500;AN=2;BaseQRankSum=0.921;ClippingRankSum=-1.402;DP=446;ExcessHet=3.0103;FS=2.432;MLEAC=1;MLEAF=0.500;MQ=60.00;MQRankSum=1.636;QD=18.17;ReadPosRankSum=-1.176;SOR=0.736	GT:AD:DP:GQ:PL	0/1:225,207:432:99:7879,0,8699
chr1	650349	.	C	T	8239.77	.	AC=1;AF=0.500;AN=2;BaseQRankSum=2.487;ClippingRankSum=0.517;DP=461;ExcessHet=3.0103;FS=1.094;MLEAC=1;MLEAF=0.500;MQ=60.00;MQRankSum=-0.309;QD=18.23;ReadPosRankSum=0.019;SOR=0.792	GT:AD:DP:GQ:PL	0/1:239,213:452:99:8268,0,9287
chr1	650353	.	C	T	8424.77	.	AC=1;AF=0.500;AN=2;BaseQRankSum=2.130;ClippingRankSum=0.642;DP=452;ExcessHet=3.0103;FS=1.736;MLEAC=1;MLEAF=0.500;MQ=60.00;MQRankSum=1.493;QD=19.06;ReadPosRankSum=-0.198;SOR=0.837	GT:AD:DP:GQ:PL	0/1:231,211:442:99:8453,0,9354
chr1	650362	.	A	AAT	8384.73	.	AC=1;AF=0.500;AN=2;BaseQRankSum=1.990;ClippingRankSum=-0.051;DP=460;ExcessHet=3.0103;FS=0.000;MLEAC=1;MLEAF=0.500;MQ=59.99;MQRankSum=0.753;QD=18.63;ReadPosRankSum=0.659;SOR=0.696	GT:AD:DP:GQ:PL	0/1:240,210:450:99:8422,0,9847
chr1	650364	.	T	A	8261.77	.	AC=1;AF=0.500;AN=2;BaseQRankSum=4.415;ClippingRankSum=0.681;DP=467;ExcessHet=3.0103;FS=0.000;MLEAC=1;MLEAF=0.500;MQ=59.99;MQRankSum=0.057;QD=18.08;ReadPosRankSum=0.428;SOR=0.687	GT:AD:DP:GQ:PL	0/1:244,213:457:99:8290,0,9940
chr1	650385	.	A	G	9373.77	.	AC=1;AF=0.500;AN=2;BaseQRankSum=-1.256;ClippingRankSum=-0.673;DP=467;ExcessHet=3.0103;FS=0.000;MLEAC=1;MLEAF=0.500;MQ=59.96;MQRankSum=1.076;QD=20.47;ReadPosRankSum=0.704;SOR=0.741	GT:AD:DP:GQ:PL	0/1:217,241:458:99:9402,0,8766
chr1	650398	.	A	C	9682.77	.	AC=1;AF=0.500;AN=2;BaseQRankSum=-0.483;ClippingRankSum=0.881;DP=468;ExcessHet=3.0103;FS=0.000;MLEAC=1;MLEAF=0.500;MQ=59.96;MQRankSum=-1.369;QD=21.10;ReadPosRankSum=0.175;SOR=0.683	GT:AD:DP:GQ:PL	0/1:214,245:459:99:9711,0,8403
chr1	650399	.	C	T	9628.77	.	AC=1;AF=0.500;AN=2;BaseQRankSum=-1.063;ClippingRankSum=-2.223;DP=470;ExcessHet=3.0103;FS=0.000;MLEAC=1;MLEAF=0.500;MQ=59.96;MQRankSum=0.162;QD=20.89;ReadPosRankSum=0.094;SOR=0.683	GT:AD:DP:GQ:PL	0/1:214,247:461:99:9657,0,8290
chr1	650525	.	G	A	6477.77	.	AC=1;AF=0.500;AN=2;BaseQRankSum=-0.216;ClippingRankSum=-1.276;DP=465;ExcessHet=3.0103;FS=5.953;MLEAC=1;MLEAF=0.500;MQ=60.00;MQRankSum=-1.644;QD=14.43;ReadPosRankSum=0.997;SOR=0.831	GT:AD:DP:GQ:PL	0/1:239,210:449:99:6506,0,7584
chr1	650569	.	T	C	9265.77	.	AC=1;AF=0.500;AN=2;BaseQRankSum=0.893;ClippingRankSum=0.138;DP=483;ExcessHet=3.0103;FS=0.000;MLEAC=1;MLEAF=0.500;MQ=59.96;MQRankSum=0.013;QD=19.88;ReadPosRankSum=1.631;SOR=0.722	GT:AD:DP:GQ:PL	0/1:227,239:466:99:9294,0,8641
chr1	650574	.	T	A	9498.77	.	AC=1;AF=0.500;AN=2;BaseQRankSum=1.040;ClippingRankSum=-0.333;DP=478;ExcessHet=3.0103;FS=1.100;MLEAC=1;MLEAF=0.500;MQ=59.96;MQRankSum=-0.370;QD=20.60;ReadPosRankSum=1.263;SOR=0.805	GT:AD:DP:GQ:PL	0/1:225,236:461:99:9527,0,9018
chr1	650576	.	A	G	9651.77	.	AC=1;AF=0.500;AN=2;BaseQRankSum=1.776;ClippingRankSum=0.265;DP=481;ExcessHet=3.0103;FS=0.522;MLEAC=1;MLEAF=0.500;MQ=59.96;MQRankSum=0.201;QD=20.80;ReadPosRankSum=1.212;SOR=0.758	GT:AD:DP:GQ:PL	0/1:227,237:464:99:9680,0,9075
chr1	650593	.	A	G	9016.77	.	AC=1;AF=0.500;AN=2;BaseQRankSum=4.439;ClippingRankSum=0.951;DP=475;ExcessHet=3.0103;FS=1.740;MLEAC=1;MLEAF=0.500;MQ=59.94;MQRankSum=0.724;QD=19.64;ReadPosRankSum=0.107;SOR=0.795	GT:AD:DP:GQ:PL	0/1:226,233:459:99:9045,0,8663
chr1	650761	.	G	GT	6364.73	.	AC=1;AF=0.500;AN=2;BaseQRankSum=1.186;ClippingRankSum=0.356;DP=409;ExcessHet=3.0103;FS=4.587;MLEAC=1;MLEAF=0.500;MQ=59.96;MQRankSum=-0.325;QD=17.16;ReadPosRankSum=-0.573;SOR=0.530	GT:AD:DP:GQ:PL	0/1:202,169:371:99:6402,0,8105
chr1	650771	.	A	G	6655.77	.	AC=1;AF=0.500;AN=2;BaseQRankSum=0.083;ClippingRankSum=2.529;DP=404;ExcessHet=3.0103;FS=4.437;MLEAC=1;MLEAF=0.500;MQ=60.00;MQRankSum=-0.181;QD=17.07;ReadPosRankSum=-0.460;SOR=0.630	GT:AD:DP:GQ:PL	0/1:215,175:390:99:6684,0,8413
chr1	650861	.	T	C	7623.77	.	AC=1;AF=0.500;AN=2;BaseQRankSum=-2.319;ClippingRankSum=-1.056;DP=476;ExcessHet=3.0103;FS=0.000;MLEAC=1;MLEAF=0.500;MQ=59.96;MQRankSum=1.125;QD=16.72;ReadPosRankSum=0.299;SOR=0.648	GT:AD:DP:GQ:PL	0/1:207,249:456:99:7652,0,7731
chr1	650880	.	A	T	9981.77	.	AC=1;AF=0.500;AN=2;BaseQRankSum=0.569;ClippingRankSum=1.735;DP=478;ExcessHet=3.0103;FS=0.000;MLEAC=1;MLEAF=0.500;MQ=59.96;MQRankSum=-3.268;QD=21.79;ReadPosRankSum=-0.301;SOR=0.680	GT:AD:DP:GQ:PL	0/1:202,256:458:99:10010,0,6209
chr1	650925	.	AT	A	4473.73	.	AC=1;AF=0.500;AN=2;BaseQRankSum=1.863;ClippingRankSum=0.059;DP=479;ExcessHet=3.0103;FS=1.199;MLEAC=1;MLEAF=0.500;MQ=60.00;MQRankSum=-0.535;QD=11.53;ReadPosRankSum=0.210;SOR=0.616	GT:AD:DP:GQ:PL	0/1:185,203:388:99:4511,0,4080
chr1	652430	.	GA	G	7353.73	.	AC=1;AF=0.500;AN=2;BaseQRankSum=2.387;ClippingRankSum=1.583;DP=403;ExcessHet=3.0103;FS=6.355;MLEAC=1;MLEAF=0.500;MQ=60.00;MQRankSum=0.554;QD=20.60;ReadPosRankSum=0.152;SOR=0.465	GT:AD:DP:GQ:PL	0/1:161,196:357:99:7391,0,3419
chr1	652432	.	A	G	5842.77	.	AC=1;AF=0.500;AN=2;BaseQRankSum=1.297;ClippingRankSum=0.245;DP=407;ExcessHet=3.0103;FS=2.645;MLEAC=1;MLEAF=0.500;MQ=60.00;MQRankSum=-1.237;QD=14.94;ReadPosRankSum=3.053;SOR=0.573	GT:AD:DP:GQ:PL	0/1:198,193:391:99:5871,0,7138
chr1	652512	.	C	T	7843.77	.	AC=1;AF=0.500;AN=2;BaseQRankSum=1.999;ClippingRankSum=-0.122;DP=435;ExcessHet=3.0103;FS=1.740;MLEAC=1;MLEAF=0.500;MQ=60.00;MQRankSum=1.524;QD=19.04;ReadPosRankSum=1.424;SOR=0.711	GT:AD:DP:GQ:PL	0/1:209,203:412:99:7872,0,8121
chr1	652513	.	A	AT	7862.73	.	AC=1;AF=0.500;AN=2;BaseQRankSum=-0.040;ClippingRankSum=0.359;DP=430;ExcessHet=3.0103;FS=3.191;MLEAC=1;MLEAF=0.500;MQ=60.00;MQRankSum=1.497;QD=19.32;ReadPosRankSum=1.234;SOR=0.706	GT:AD:DP:GQ:PL	0/1:205,202:407:99:7900,0,8160
chr1	652517	.	CGTA	C	7606.73	.	AC=1;AF=0.500;AN=2;BaseQRankSum=0.141;ClippingRankSum=-0.243;DP=430;ExcessHet=3.0103;FS=4.012;MLEAC=1;MLEAF=0.500;MQ=60.00;MQRankSum=0.348;QD=18.55;ReadPosRankSum=1.390;SOR=0.811	GT:AD:DP:GQ:PL	0/1:216,194:410:99:7644,0,8499
chr1	652551	.	T	TA	7158.73	.	AC=1;AF=0.500;AN=2;BaseQRankSum=-0.453;ClippingRankSum=1.096;DP=410;ExcessHet=3.0103;FS=3.206;MLEAC=1;MLEAF=0.500;MQ=60.00;MQRankSum=-0.458;QD=18.40;ReadPosRankSum=-2.803;SOR=0.741	GT:AD:DP:GQ:PL	0/1:202,187:389:99:7196,0,7830
chr1	652566	.	C	T	6833.77	.	AC=1;AF=0.500;AN=2;BaseQRankSum=1.885;ClippingRankSum=1.119;DP=419;ExcessHet=3.0103;FS=0.000;MLEAC=1;MLEAF=0.500;MQ=60.00;MQRankSum=1.872;QD=16.75;ReadPosRankSum=-1.347;SOR=0.676	GT:AD:DP:GQ:PL	0/1:225,183:408:99:6862,0,8519
chr1	653275	.	T	C	6848.77	.	AC=1;AF=0.500;AN=2;BaseQRankSum=-0.599;ClippingRankSum=0.587;DP=413;ExcessHet=3.0103;FS=1.629;MLEAC=1;MLEAF=0.500;MQ=60.00;MQRankSum=-0.989;QD=17.34;ReadPosRankSum=0.882;SOR=0.634	GT:AD:DP:GQ:PL	0/1:214,181:395:99:6877,0,8307
chr1	653284	.	A	T	7155.77	.	AC=1;AF=0.500;AN=2;BaseQRankSum=-0.398;ClippingRankSum=-0.787;DP=409;ExcessHet=3.0103;FS=0.000;MLEAC=1;MLEAF=0.500;MQ=60.00;MQRankSum=-0.392;QD=18.40;ReadPosRankSum=0.419;SOR=0.696	GT:AD:DP:GQ:PL	0/1:209,180:389:99:7184,0,8728
chr1	653293	.	G	A	6865.77	.	AC=1;AF=0.500;AN=2;BaseQRankSum=-1.596;ClippingRankSum=-1.032;DP=398;ExcessHet=3.0103;FS=0.369;MLEAC=1;MLEAF=0.500;MQ=60.00;MQRankSum=-0.029;QD=17.97;ReadPosRankSum=0.137;SOR=0.718	GT:AD:DP:GQ:PL	0/1:204,178:382:99:6894,0,8006
chr1	653408	.	T	TCAC	6524.73	.	AC=1;AF=0.500;AN=2;BaseQRankSum=-0.916;ClippingRankSum=0.457;DP=365;ExcessHet=3.0103;FS=1.800;MLEAC=1;MLEAF=0.500;MQ=60.00;MQRankSum=0.960;QD=19.71;ReadPosRankSum=-0.962;SOR=0.594	GT:AD:DP:GQ:PL	0/1:170,161:331:99:6562,0,6591
chr1	653457	.	C	T	5382.77	.	AC=1;AF=0.500;AN=2;BaseQRankSum=1.665;ClippingRankSum=1.835;DP=401;ExcessHet=3.0103;FS=1.196;MLEAC=1;MLEAF=0.500;MQ=60.00;MQRankSum=0.070;QD=14.02;ReadPosRankSum=0.633;SOR=0.630	GT:AD:DP:GQ:PL	0/1:207,177:384:99:5411,0,6375
chr1	654169	.	A	G	11997.77	.	AC=1;AF=0.500;AN=2;BaseQRankSum=-1.814;ClippingRankSum=-0.420;DP=661;ExcessHet=3.0103;FS=3.216;MLEAC=1;MLEAF=0.500;MQ=59.99;MQRankSum=0.558;QD=18.98;ReadPosRankSum=-0.664;SOR=0.925	GT:AD:DP:GQ:PL	0/1:310,322:632:99:12026,0,11734
chr1	654187	.	T	C	11995.77	.	AC=1;AF=0.500;AN=2;BaseQRankSum=-1.193;ClippingRankSum=-2.513;DP=627;ExcessHet=3.0103;FS=0.518;MLEAC=1;MLEAF=0.500;MQ=60.00;MQRankSum=-1.145;QD=19.86;ReadPosRankSum=1.330;SOR=0.643	GT:AD:DP:GQ:PL	0/1:306,298:604:99:12024,0,12078
chr1	654206	.	A	G	11362.77	.	AC=1;AF=0.500;AN=2;BaseQRankSum=-1.803;ClippingRankSum=-1.719;DP=636;ExcessHet=3.0103;FS=4.051;MLEAC=1;MLEAF=0.500;MQ=60.00;MQRankSum=1.337;QD=18.48;ReadPosRankSum=0.635;SOR=0.877	GT:AD:DP:GQ:PL	0/1:307,308:615:99:11391,0,11776
chr1	659815	.	C	T	7053.77	.	AC=1;AF=0.500;AN=2;BaseQRankSum=1.604;ClippingRankSum=0.695;DP=406;ExcessHet=3.0103;FS=0.364;MLEAC=1;MLEAF=0.500;MQ=59.95;MQRankSum=-0.438;QD=17.90;ReadPosRankSum=1.344;SOR=0.696	GT:AD:DP:GQ:PL	0/1:208,186:394:99:7082,0,8246
chr1	659817	.	A	G	7209.77	.	AC=1;AF=0.500;AN=2;BaseQRankSum=2.891;ClippingRankSum=0.010;DP=400;ExcessHet=3.0103;FS=0.367;MLEAC=1;MLEAF=0.500;MQ=59.95;MQRankSum=-0.058;QD=18.63;ReadPosRankSum=1.620;SOR=0.666	GT:AD:DP:GQ:PL	0/1:206,181:387:99:7238,0,8402
chr1	659819	.	C	A	7209.77	.	AC=1;AF=0.500;AN=2;BaseQRankSum=2.689;ClippingRankSum=-0.749;DP=395;ExcessHet=3.0103;FS=1.654;MLEAC=1;MLEAF=0.500;MQ=59.95;MQRankSum=-1.091;QD=18.82;ReadPosRankSum=1.331;SOR=0.611	GT:AD:DP:GQ:PL	0/1:203,180:383:99:7238,0,8588
chr1	659829	.	A	G	6865.77	.	AC=1;AF=0.500;AN=2;BaseQRankSum=3.497;ClippingRankSum=0.716;DP=389;ExcessHet=3.0103;FS=1.686;MLEAC=1;MLEAF=0.500;MQ=59.95;MQRankSum=-0.726;QD=18.31;ReadPosRankSum=2.042;SOR=0.598	GT:AD:DP:GQ:PL	0/1:203,172:375:99:6894,0,8193
chr1	659830	.	T	C	6745.77	.	AC=1;AF=0.500;AN=2;BaseQRankSum=2.688;ClippingRankSum=0.504;DP=391;ExcessHet=3.0103;FS=3.287;MLEAC=1;MLEAF=0.500;MQ=59.95;MQRankSum=-1.170;QD=17.89;ReadPosRankSum=1.813;SOR=0.543	GT:AD:DP:GQ:PL	0/1:203,174:377:99:6774,0,8118
chr1	659862	.	A	G	5462.77	.	AC=1;AF=0.500;AN=2;BaseQRankSum=-1.998;ClippingRankSum=0.276;DP=366;ExcessHet=3.0103;FS=10.670;MLEAC=1;MLEAF=0.500;MQ=60.00;MQRankSum=-0.723;QD=15.70;ReadPosRankSum=1.044;SOR=0.958	GT:AD:DP:GQ:PL	0/1:168,180:348:99:5491,0,5221
chr1	659874	.	C	T	5488.77	.	AC=1;AF=0.500;AN=2;BaseQRankSum=-0.860;ClippingRankSum=-0.993;DP=363;ExcessHet=3.0103;FS=8.748;MLEAC=1;MLEAF=0.500;MQ=60.00;MQRankSum=2.209;QD=15.82;ReadPosRankSum=2.325;SOR=0.905	GT:AD:DP:GQ:PL	0/1:167,180:347:99:5517,0,5148
chr1	659936	.	TG	T	4417.73	.	AC=1;AF=0.500;AN=2;BaseQRankSum=0.831;ClippingRankSum=0.089;DP=394;ExcessHet=3.0103;FS=2.818;MLEAC=1;MLEAF=0.500;MQ=59.99;MQRankSum=0.997;QD=12.37;ReadPosRankSum=0.852;SOR=0.555	GT:AD:DP:GQ:PL	0/1:186,171:357:99:4455,0,4949
chr1	659973	.	C	A	7627.77	.	AC=1;AF=0.500;AN=2;BaseQRankSum=3.543;ClippingRankSum=0.861;DP=429;ExcessHet=3.0103;FS=1.099;MLEAC=1;MLEAF=0.500;MQ=59.99;MQRankSum=-1.035;QD=18.47;ReadPosRankSum=-0.165;SOR=0.624	GT:AD:DP:GQ:PL	0/1:216,197:413:99:7656,0,8381
chr1	659986	.	T	C	8257.77	.	AC=1;AF=0.500;AN=2;BaseQRankSum=1.381;ClippingRankSum=-0.259;DP=459;ExcessHet=3.0103;FS=0.520;MLEAC=1;MLEAF=0.500;MQ=59.99;MQRankSum=-0.887;QD=18.68;ReadPosRankSum=0.129;SOR=0.745	GT:AD:DP:GQ:PL	0/1:235,207:442:99:8286,0,9427
chr1	660001	.	G	A	8634.77	.	AC=1;AF=0.500;AN=2;BaseQRankSum=2.687;ClippingRankSum=1.204;DP=461;ExcessHet=3.0103;FS=1.097;MLEAC=1;MLEAF=0.500;MQ=59.99;MQRankSum=0.444;QD=19.23;ReadPosRankSum=-0.023;SOR=0.790	GT:AD:DP:GQ:PL	0/1:240,209:449:99:8663,0,9817
chr1	660017	.	A	G	8062.77	.	AC=1;AF=0.500;AN=2;BaseQRankSum=0.206;ClippingRankSum=0.150;DP=457;ExcessHet=3.0103;FS=0.518;MLEAC=1;MLEAF=0.500;MQ=59.99;MQRankSum=1.118;QD=18.16;ReadPosRankSum=-0.962;SOR=0.678	GT:AD:DP:GQ:PL	0/1:228,216:444:99:8091,0,9228
chr1	660040	.	G	A	6659.77	.	AC=1;AF=0.500;AN=2;BaseQRankSum=-1.356;ClippingRankSum=-0.253;DP=445;ExcessHet=3.0103;FS=0.000;MLEAC=1;MLEAF=0.500;MQ=59.99;MQRankSum=-0.625;QD=15.45;ReadPosRankSum=0.191;SOR=0.739	GT:AD:DP:GQ:PL	0/1:212,219:431:99:6688,0,8037
chr1	660118	.	A	C	7420.77	.	AC=1;AF=0.500;AN=2;BaseQRankSum=1.218;ClippingRankSum=-1.124;DP=414;ExcessHet=3.0103;FS=1.728;MLEAC=1;MLEAF=0.500;MQ=59.96;MQRankSum=-0.480;QD=18.46;ReadPosRankSum=0.446;SOR=0.577	GT:AD:DP:GQ:PL	0/1:210,192:402:99:7449,0,13686
chr1	660121	.	T	C	7446.77	.	AC=1;AF=0.500;AN=2;BaseQRankSum=1.812;ClippingRankSum=-0.213;DP=417;ExcessHet=3.0103;FS=1.099;MLEAC=1;MLEAF=0.500;MQ=59.96;MQRankSum=1.759;QD=18.39;ReadPosRankSum=0.820;SOR=0.621	GT:AD:DP:GQ:PL	0/1:211,194:405:99:7475,0,13719
chr1	660137	.	C	G	6418.77	.	AC=1;AF=0.500;AN=2;BaseQRankSum=-0.792;ClippingRankSum=-0.366;DP=418;ExcessHet=3.0103;FS=1.096;MLEAC=1;MLEAF=0.500;MQ=59.96;MQRankSum=1.541;QD=15.93;ReadPosRankSum=-1.261;SOR=0.623	GT:AD:DP:GQ:PL	0/1:200,203:403:99:6447,0,6309
chr1	660201	.	TTGATG	T	7477.73	.	AC=1;AF=0.500;AN=2;BaseQRankSum=1.352;ClippingRankSum=1.056;DP=446;ExcessHet=3.0103;FS=0.524;MLEAC=1;MLEAF=0.500;MQ=59.95;MQRankSum=-1.097;QD=17.68;ReadPosRankSum=0.821;SOR=0.748	GT:AD:DP:GQ:PL	0/1:226,197:423:99:7515,0,8853
chr1	660224	.	T	C	7579.77	.	AC=1;AF=0.500;AN=2;BaseQRankSum=1.729;ClippingRankSum=0.603;DP=434;ExcessHet=3.0103;FS=1.094;MLEAC=1;MLEAF=0.500;MQ=59.95;MQRankSum=-1.426;QD=18.09;ReadPosRankSum=-0.291;SOR=0.771	GT:AD:DP:GQ:PL	0/1:222,197:419:99:7608,0,8944
chr1	660229	.	T	C	8248.77	.	AC=1;AF=0.500;AN=2;BaseQRankSum=1.907;ClippingRankSum=0.851;DP=459;ExcessHet=3.0103;FS=0.517;MLEAC=1;MLEAF=0.500;MQ=59.95;MQRankSum=-0.826;QD=18.54;ReadPosRankSum=-0.565;SOR=0.743	GT:AD:DP:GQ:PL	0/1:234,211:445:99:8277,0,9343
chr1	660231	.	AT	A	8491.73	.	AC=1;AF=0.500;AN=2;BaseQRankSum=0.579;ClippingRankSum=0.411;DP=459;ExcessHet=3.0103;FS=0.000;MLEAC=1;MLEAF=0.500;MQ=59.95;MQRankSum=1.074;QD=19.17;ReadPosRankSum=-0.785;SOR=0.726	GT:AD:DP:GQ:PL	0/1:234,209:443:99:8529,0,9649
chr1	660239	.	T	G	8745.77	.	AC=1;AF=0.500;AN=2;BaseQRankSum=-0.501;ClippingRankSum=-0.384;DP=464;ExcessHet=3.0103;FS=0.000;MLEAC=1;MLEAF=0.500;MQ=59.95;MQRankSum=0.400;QD=19.57;ReadPosRankSum=-1.959;SOR=0.704	GT:AD:DP:GQ:PL	0/1:231,216:447:99:8774,0,9017
chr1	660258	.	T	C	7020.77	.	AC=1;AF=0.500;AN=2;BaseQRankSum=0.942;ClippingRankSum=0.417;DP=474;ExcessHet=3.0103;FS=4.916;MLEAC=1;MLEAF=0.500;MQ=59.99;MQRankSum=0.095;QD=15.40;ReadPosRankSum=-1.180;SOR=0.883	GT:AD:DP:GQ:PL	0/1:236,220:456:99:7049,0,7593
chr1	660354	.	C	T	9086.77	.	AC=1;AF=0.500;AN=2;BaseQRankSum=-0.404;ClippingRankSum=-1.821;DP=507;ExcessHet=3.0103;FS=1.740;MLEAC=1;MLEAF=0.500;MQ=60.00;MQRankSum=-0.644;QD=18.51;ReadPosRankSum=0.716;SOR=0.715	GT:AD:DP:GQ:PL	0/1:249,242:491:99:9115,0,9539
chr1	660372	.	G	T	8950.77	.	AC=1;AF=0.500;AN=2;BaseQRankSum=1.302;ClippingRankSum=-0.576;DP=516;ExcessHet=3.0103;FS=2.445;MLEAC=1;MLEAF=0.500;MQ=60.00;MQRankSum=0.831;QD=17.90;ReadPosRankSum=2.462;SOR=0.609	GT:AD:DP:GQ:PL	0/1:258,242:500:99:8979,0,9524
chr1	660408	.	C	G	7744.77	.	AC=1;AF=0.500;AN=2;BaseQRankSum=-0.830;ClippingRankSum=0.469;DP=499;ExcessHet=3.0103;FS=1.098;MLEAC=1;MLEAF=0.500;MQ=60.00;MQRankSum=0.678;QD=15.97;ReadPosRankSum=-1.471;SOR=0.585	GT:AD:DP:GQ:PL	0/1:231,254:485:99:7773,0,7322
chr1	660751	.	C	T	8599.77	.	AC=1;AF=0.500;AN=2;BaseQRankSum=1.509;ClippingRankSum=1.273;DP=492;ExcessHet=3.0103;FS=4.971;MLEAC=1;MLEAF=0.500;MQ=60.00;MQRankSum=0.965;QD=18.03;ReadPosRankSum=0.544;SOR=0.441	GT:AD:DP:GQ:PL	0/1:250,227:477:99:8628,0,11150
chr1	660770	.	C	T	8899.77	.	AC=1;AF=0.500;AN=2;BaseQRankSum=-1.117;ClippingRankSum=1.720;DP=511;ExcessHet=3.0103;FS=0.520;MLEAC=1;MLEAF=0.500;MQ=60.00;MQRankSum=0.206;QD=17.87;ReadPosRankSum=-0.652;SOR=0.636	GT:AD:DP:GQ:PL	0/1:253,245:498:99:8928,0,11352
chr1	660995	.	T	C	9350.77	.	AC=1;AF=0.500;AN=2;BaseQRankSum=-0.541;ClippingRankSum=0.891;DP=482;ExcessHet=3.0103;FS=3.182;MLEAC=1;MLEAF=0.500;MQ=60.00;MQRankSum=-0.630;QD=20.24;ReadPosRankSum=-0.232;SOR=0.587	GT:AD:DP:GQ:PL	0/1:223,239:462:99:9379,0,8764
chr1	660999	.	C	T	9649.77	.	AC=1;AF=0.500;AN=2;BaseQRankSum=0.464;ClippingRankSum=-1.137;DP=480;ExcessHet=3.0103;FS=3.181;MLEAC=1;MLEAF=0.500;MQ=60.00;MQRankSum=-1.047;QD=20.93;ReadPosRankSum=-0.671;SOR=0.610	GT:AD:DP:GQ:PL	0/1:221,240:461:99:9678,0,8935
chr1	661004	.	A	G	9358.77	.	AC=1;AF=0.500;AN=2;BaseQRankSum=1.995;ClippingRankSum=1.128;DP=486;ExcessHet=3.0103;FS=3.181;MLEAC=1;MLEAF=0.500;MQ=60.00;MQRankSum=1.585;QD=20.13;ReadPosRankSum=-0.011;SOR=0.550	GT:AD:DP:GQ:PL	0/1:228,237:465:99:9387,0,8854
chr1	661184	.	T	G	7754.77	.	AC=1;AF=0.500;AN=2;BaseQRankSum=0.947;ClippingRankSum=1.930;DP=427;ExcessHet=3.0103;FS=0.000;MLEAC=1;MLEAF=0.500;MQ=60.00;MQRankSum=1.075;QD=18.78;ReadPosRankSum=0.942;SOR=0.704	GT:AD:DP:GQ:PL	0/1:212,201:413:99:7783,0,8864
chr1	661190	.	C	T	7681.77	.	AC=1;AF=0.500;AN=2;BaseQRankSum=0.009;ClippingRankSum=-0.166;DP=435;ExcessHet=3.0103;FS=0.000;MLEAC=1;MLEAF=0.500;MQ=59.97;MQRankSum=0.658;QD=18.25;ReadPosRankSum=0.291;SOR=0.724	GT:AD:DP:GQ:PL	0/1:219,202:421:99:7710,0,8983
chr1	661262	.	C	T	7589.77	.	AC=1;AF=0.500;AN=2;BaseQRankSum=-0.250;ClippingRankSum=-2.362;DP=441;ExcessHet=3.0103;FS=1.102;MLEAC=1;MLEAF=0.500;MQ=59.97;MQRankSum=1.926;QD=17.77;ReadPosRankSum=0.027;SOR=0.653	GT:AD:DP:GQ:PL	0/1:227,200:427:99:7618,0,9249
chr1	661280	.	G	A	7921.77	.	AC=1;AF=0.500;AN=2;BaseQRankSum=1.023;ClippingRankSum=0.395;DP=448;ExcessHet=3.0103;FS=2.445;MLEAC=1;MLEAF=0.500;MQ=59.94;MQRankSum=0.944;QD=18.25;ReadPosRankSum=1.643;SOR=0.610	GT:AD:DP:GQ:PL	0/1:225,209:434:99:7950,0,9017
chr1	661528	.	G	A	7391.77	.	AC=1;AF=0.500;AN=2;BaseQRankSum=0.695;ClippingRankSum=0.808;DP=419;ExcessHet=3.0103;FS=0.525;MLEAC=1;MLEAF=0.500;MQ=60.00;MQRankSum=0.173;QD=18.30;ReadPosRankSum=0.501;SOR=0.759	GT:AD:DP:GQ:PL	0/1:211,193:404:99:7420,0,8220
chr1	661537	.	G	A	7595.77	.	AC=1;AF=0.500;AN=2;BaseQRankSum=0.400;ClippingRankSum=0.532;DP=431;ExcessHet=3.0103;FS=1.105;MLEAC=1;MLEAF=0.500;MQ=60.00;MQRankSum=-0.271;QD=18.22;ReadPosRankSum=0.550;SOR=0.774	GT:AD:DP:GQ:PL	0/1:218,199:417:99:7624,0,8404
chr1	661586	.	G	A	8529.77	.	AC=1;AF=0.500;AN=2;BaseQRankSum=-4.642;ClippingRankSum=1.426;DP=461;ExcessHet=3.0103;FS=1.102;MLEAC=1;MLEAF=0.500;MQ=59.98;MQRankSum=-0.586;QD=18.91;ReadPosRankSum=0.643;SOR=0.601	GT:AD:DP:GQ:PL	0/1:226,225:451:99:8558,0,8943
chr1	661595	.	A	G	8227.77	.	AC=1;AF=0.500;AN=2;BaseQRankSum=-0.419;ClippingRankSum=0.915;DP=466;ExcessHet=3.0103;FS=0.521;MLEAC=1;MLEAF=0.500;MQ=59.98;MQRankSum=-0.365;QD=18.04;ReadPosRankSum=2.012;SOR=0.631	GT:AD:DP:GQ:PL	0/1:238,218:456:99:8256,0,9013
chr1	661628	.	A	G	6759.77	.	AC=1;AF=0.500;AN=2;BaseQRankSum=0.110;ClippingRankSum=-0.281;DP=495;ExcessHet=3.0103;FS=0.520;MLEAC=1;MLEAF=0.500;MQ=59.98;MQRankSum=-0.430;QD=13.97;ReadPosRankSum=-1.746;SOR=0.772	GT:AD:DP:GQ:PL	0/1:255,229:484:99:6788,0,7744
chr1	661753	.	C	A	7499.77	.	AC=1;AF=0.500;AN=2;BaseQRankSum=0.755;ClippingRankSum=0.894;DP=497;ExcessHet=3.0103;FS=1.098;MLEAC=1;MLEAF=0.500;MQ=59.98;MQRankSum=0.333;QD=15.72;ReadPosRankSum=0.671;SOR=0.599	GT:AD:DP:GQ:PL	0/1:244,233:477:99:7528,0,7894
chr1	661955	.	T	C	6517.77	.	AC=1;AF=0.500;AN=2;BaseQRankSum=0.878;ClippingRankSum=0.705;DP=431;ExcessHet=3.0103;FS=0.524;MLEAC=1;MLEAF=0.500;MQ=60.00;MQRankSum=0.359;QD=15.67;ReadPosRankSum=1.174;SOR=0.614	GT:AD:DP:GQ:PL	0/1:214,202:416:99:6546,0,6934
chr1	662761	.	A	G	6904.77	.	AC=1;AF=0.500;AN=2;BaseQRankSum=-0.463;ClippingRankSum=0.068;DP=405;ExcessHet=3.0103;FS=3.923;MLEAC=1;MLEAF=0.500;MQ=60.00;MQRankSum=0.531;QD=18.08;ReadPosRankSum=1.692;SOR=0.895	GT:AD:DP:GQ:PL	0/1:200,182:382:99:6933,0,7862
chr1	662765	.	A	C	7100.77	.	AC=1;AF=0.500;AN=2;BaseQRankSum=-2.764;ClippingRankSum=-1.334;DP=398;ExcessHet=3.0103;FS=6.726;MLEAC=1;MLEAF=0.500;MQ=60.00;MQRankSum=1.449;QD=18.89;ReadPosRankSum=0.443;SOR=0.994	GT:AD:DP:GQ:PL	0/1:191,185:376:99:7129,0,7745
chr1	663480	.	C	T	6637.77	.	AC=1;AF=0.500;AN=2;BaseQRankSum=-0.228;ClippingRankSum=-0.164;DP=458;ExcessHet=3.0103;FS=3.209;MLEAC=1;MLEAF=0.500;MQ=60.00;MQRankSum=1.153;QD=15.15;ReadPosRankSum=-0.881;SOR=0.895	GT:AD:DP:GQ:PL	0/1:231,207:438:99:6666,0,7374
chr1	663492	.	A	G	5831.77	.	AC=1;AF=0.500;AN=2;BaseQRankSum=-1.264;ClippingRankSum=-0.042;DP=451;ExcessHet=3.0103;FS=3.254;MLEAC=1;MLEAF=0.500;MQ=60.00;MQRankSum=-2.340;QD=13.47;ReadPosRankSum=-0.272;SOR=0.956	GT:AD:DP:GQ:PL	0/1:240,193:433:99:5860,0,7721
chr1	663738	.	A	G	7222.77	.	AC=1;AF=0.500;AN=2;BaseQRankSum=0.995;ClippingRankSum=-0.887;DP=478;ExcessHet=3.0103;FS=0.000;MLEAC=1;MLEAF=0.500;MQ=60.00;MQRankSum=-0.493;QD=15.60;ReadPosRankSum=-0.682;SOR=0.676	GT:AD:DP:GQ:PL	0/1:237,226:463:99:7251,0,7558
chr1	664830	.	C	T	6756.77	.	AC=1;AF=0.500;AN=2;BaseQRankSum=0.801;ClippingRankSum=1.675;DP=365;ExcessHet=3.0103;FS=0.801;MLEAC=1;MLEAF=0.500;MQ=60.00;MQRankSum=0.063;QD=19.14;ReadPosRankSum=-0.357;SOR=0.751	GT:AD:DP:GQ:PL	0/1:177,176:353:99:6785,0,9331
chr1	664832	.	G	T	6756.77	.	AC=1;AF=0.500;AN=2;BaseQRankSum=-0.876;ClippingRankSum=0.393;DP=364;ExcessHet=3.0103;FS=0.000;MLEAC=1;MLEAF=0.500;MQ=60.00;MQRankSum=0.940;QD=19.25;ReadPosRankSum=0.459;SOR=0.707	GT:AD:DP:GQ:PL	0/1:180,171:351:99:6785,0,9331
chr1	665536	.	C	G	6975.77	.	AC=1;AF=0.500;AN=2;BaseQRankSum=-3.652;ClippingRankSum=0.280;DP=442;ExcessHet=3.0103;FS=4.139;MLEAC=1;MLEAF=0.500;MQ=59.96;MQRankSum=0.726;QD=16.26;ReadPosRankSum=-3.146;SOR=1.019	GT:AD:DP:GQ:PL	0/1:239,190:429:99:7004,0,9454
chr1	665537	.	C	T	6975.77	.	AC=1;AF=0.500;AN=2;BaseQRankSum=-3.429;ClippingRankSum=-1.233;DP=441;ExcessHet=3.0103;FS=5.064;MLEAC=1;MLEAF=0.500;MQ=59.96;MQRankSum=0.556;QD=16.30;ReadPosRankSum=-2.997;SOR=1.017	GT:AD:DP:GQ:PL	0/1:240,188:428:99:7004,0,9454
chr1	665555	.	G	GAAAAAA	6471.73	.	AC=1;AF=0.500;AN=2;BaseQRankSum=-3.435;ClippingRankSum=-2.331;DP=439;ExcessHet=3.0103;FS=7.588;MLEAC=1;MLEAF=0.500;MQ=59.96;MQRankSum=-1.405;QD=16.72;ReadPosRankSum=-2.401;SOR=0.954	GT:AD:DP:GQ:PL	0/1:231,156:387:99:6509,0,9056
chr1	666044	.	T	C	8557.77	.	AC=1;AF=0.500;AN=2;BaseQRankSum=-0.658;ClippingRankSum=-0.836;DP=440;ExcessHet=3.0103;FS=3.230;MLEAC=1;MLEAF=0.500;MQ=59.98;MQRankSum=-0.755;QD=19.81;ReadPosRankSum=-0.222;SOR=0.949	GT:AD:DP:GQ:PL	0/1:210,222:432:99:8586,0,8066
chr1	666050	.	T	C	8626.77	.	AC=1;AF=0.500;AN=2;BaseQRankSum=0.138;ClippingRankSum=-1.243;DP=435;ExcessHet=3.0103;FS=0.524;MLEAC=1;MLEAF=0.500;MQ=59.98;MQRankSum=2.149;QD=20.30;ReadPosRankSum=-0.902;SOR=0.763	GT:AD:DP:GQ:PL	0/1:205,220:425:99:8655,0,7977
chr1	666149	.	T	C	7545.77	.	AC=1;AF=0.500;AN=2;BaseQRankSum=1.241;ClippingRankSum=-0.987;DP=506;ExcessHet=3.0103;FS=0.518;MLEAC=1;MLEAF=0.500;MQ=60.00;MQRankSum=-1.197;QD=15.59;ReadPosRankSum=1.102;SOR=0.762	GT:AD:DP:GQ:PL	0/1:243,241:484:99:7574,0,7431
chr1	666490	.	A	G	8667.77	.	AC=1;AF=0.500;AN=2;BaseQRankSum=1.322;ClippingRankSum=-1.555;DP=449;ExcessHet=3.0103;FS=4.064;MLEAC=1;MLEAF=0.500;MQ=60.00;MQRankSum=-0.464;QD=19.83;ReadPosRankSum=1.544;SOR=0.481	GT:AD:DP:GQ:PL	0/1:214,223:437:99:8696,0,8358
chr1	666491	.	A	G	8667.77	.	AC=1;AF=0.500;AN=2;BaseQRankSum=0.324;ClippingRankSum=-1.305;DP=453;ExcessHet=3.0103;FS=4.064;MLEAC=1;MLEAF=0.500;MQ=60.00;MQRankSum=1.275;QD=19.65;ReadPosRankSum=1.753;SOR=0.484	GT:AD:DP:GQ:PL	0/1:217,224:441:99:8696,0,8358
chr1	666505	.	A	T	7080.77	.	AC=1;AF=0.500;AN=2;BaseQRankSum=-0.730;ClippingRankSum=-0.646;DP=462;ExcessHet=3.0103;FS=4.944;MLEAC=1;MLEAF=0.500;MQ=59.97;MQRankSum=-0.854;QD=15.81;ReadPosRankSum=1.505;SOR=0.439	GT:AD:DP:GQ:PL	0/1:218,230:448:99:7109,0,6776
chr1	666524	.	C	G	6783.77	.	AC=1;AF=0.500;AN=2;BaseQRankSum=-1.018;ClippingRankSum=0.335;DP=471;ExcessHet=3.0103;FS=1.744;MLEAC=1;MLEAF=0.500;MQ=59.97;MQRankSum=2.345;QD=14.94;ReadPosRankSum=-0.451;SOR=0.579	GT:AD:DP:GQ:PL	0/1:218,236:454:99:6812,0,6783
chr1	666537	.	C	T	6792.77	.	AC=1;AF=0.500;AN=2;BaseQRankSum=1.270;ClippingRankSum=0.143;DP=449;ExcessHet=3.0103;FS=1.736;MLEAC=1;MLEAF=0.500;MQ=59.96;MQRankSum=0.836;QD=15.72;ReadPosRankSum=-0.263;SOR=0.569	GT:AD:DP:GQ:PL	0/1:213,219:432:99:6821,0,6512
chr1	666678	.	A	G	9707.77	.	AC=1;AF=0.500;AN=2;BaseQRankSum=-1.326;ClippingRankSum=0.695;DP=515;ExcessHet=3.0103;FS=2.429;MLEAC=1;MLEAF=0.500;MQ=59.98;MQRankSum=-1.027;QD=19.61;ReadPosRankSum=4.175;SOR=0.843	GT:AD:DP:GQ:PL	0/1:246,249:495:99:9736,0,9617
chr1	666687	.	T	C	9762.77	.	AC=1;AF=0.500;AN=2;BaseQRankSum=-0.439;ClippingRankSum=1.615;DP=521;ExcessHet=3.0103;FS=0.000;MLEAC=1;MLEAF=0.500;MQ=59.98;MQRankSum=0.204;QD=19.45;ReadPosRankSum=-1.547;SOR=0.726	GT:AD:DP:GQ:PL	0/1:249,253:502:99:9791,0,9605
chr1	666722	.	T	C	7730.77	.	AC=1;AF=0.500;AN=2;BaseQRankSum=2.593;ClippingRankSum=-0.526;DP=528;ExcessHet=3.0103;FS=5.933;MLEAC=1;MLEAF=0.500;MQ=60.00;MQRankSum=-0.382;QD=15.28;ReadPosRankSum=1.134;SOR=0.804	GT:AD:DP:GQ:PL	0/1:260,246:506:99:7759,0,7815
chr1	666813	.	C	T	8183.77	.	AC=1;AF=0.500;AN=2;BaseQRankSum=0.285;ClippingRankSum=-0.422;DP=498;ExcessHet=3.0103;FS=0.000;MLEAC=1;MLEAF=0.500;MQ=60.00;MQRankSum=0.254;QD=16.84;ReadPosRankSum=-0.023;SOR=0.680	GT:AD:DP:GQ:PL	0/1:264,222:486:99:8212,0,10018
chr1	666829	.	C	T	8125.77	.	AC=1;AF=0.500;AN=2;BaseQRankSum=-0.720;ClippingRankSum=-1.295;DP=484;ExcessHet=3.0103;FS=0.523;MLEAC=1;MLEAF=0.500;MQ=60.00;MQRankSum=1.639;QD=17.22;ReadPosRankSum=-0.981;SOR=0.609	GT:AD:DP:GQ:PL	0/1:257,215:472:99:8154,0,9999
chr1	666970	.	G	T	6842.77	.	AC=1;AF=0.500;AN=2;BaseQRankSum=0.721;ClippingRankSum=-0.551;DP=452;ExcessHet=3.0103;FS=0.525;MLEAC=1;MLEAF=0.500;MQ=60.00;MQRankSum=0.228;QD=15.73;ReadPosRankSum=0.711;SOR=0.776	GT:AD:DP:GQ:PL	0/1:216,219:435:99:6871,0,8065
chr1	667226	.	A	G	8710.77	.	AC=1;AF=0.500;AN=2;BaseQRankSum=1.890;ClippingRankSum=-0.462;DP=446;ExcessHet=3.0103;FS=0.522;MLEAC=1;MLEAF=0.500;MQ=60.00;MQRankSum=1.172;QD=20.16;ReadPosRankSum=0.108;SOR=0.766	GT:AD:DP:GQ:PL	0/1:203,229:432:99:8739,0,9367
chr1	667238	.	A	G	9052.77	.	AC=1;AF=0.500;AN=2;BaseQRankSum=1.694;ClippingRankSum=-0.802;DP=456;ExcessHet=3.0103;FS=0.530;MLEAC=1;MLEAF=0.500;MQ=60.00;MQRankSum=2.149;QD=20.48;ReadPosRankSum=-0.525;SOR=0.746	GT:AD:DP:GQ:PL	0/1:202,240:442:99:9081,0,9233
chr1	667552	.	A	T	15564.77	.	AC=2;AF=1.00;AN=2;BaseQRankSum=1.801;ClippingRankSum=1.470;DP=441;ExcessHet=3.0103;FS=0.000;MLEAC=2;MLEAF=1.00;MQ=59.98;MQRankSum=-0.586;QD=31.46;ReadPosRankSum=-1.196;SOR=0.667	GT:AD:DP:GQ:PL	1/1:3,421:424:99:15593,1186,0
chr1	669657	.	T	A	6222.77	.	AC=1;AF=0.500;AN=2;BaseQRankSum=0.066;ClippingRankSum=-0.417;DP=428;ExcessHet=3.0103;FS=11.984;MLEAC=1;MLEAF=0.500;MQ=59.18;MQRankSum=0.789;QD=15.14;ReadPosRankSum=-0.435;SOR=1.125	GT:AD:DP:GQ:PL	0/1:211,200:411:99:6251,0,6593
chr1	669698	.	CAACTAGGGCAGCAAAAGA	C	5598.73	.	AC=1;AF=0.500;AN=2;BaseQRankSum=3.485;ClippingRankSum=-0.430;DP=488;ExcessHet=3.0103;FS=4.654;MLEAC=1;MLEAF=0.500;MQ=58.86;MQRankSum=-2.809;QD=15.13;ReadPosRankSum=0.672;SOR=0.920	GT:AD:DP:GQ:PL	0/1:214,156:370:99:5636,0,8415
chr1	669745	.	C	A	7921.77	.	AC=1;AF=0.500;AN=2;BaseQRankSum=-0.728;ClippingRankSum=0.644;DP=474;ExcessHet=3.0103;FS=1.106;MLEAC=1;MLEAF=0.500;MQ=58.80;MQRankSum=5.200;QD=17.33;ReadPosRankSum=2.623;SOR=0.613	GT:AD:DP:GQ:PL	0/1:202,255:457:99:7950,0,6033
chr1	669788	.	G	A	5826.77	.	AC=1;AF=0.500;AN=2;BaseQRankSum=0.682;ClippingRankSum=-0.259;DP=433;ExcessHet=3.0103;FS=0.527;MLEAC=1;MLEAF=0.500;MQ=59.54;MQRankSum=1.488;QD=14.01;ReadPosRankSum=0.296;SOR=0.763	GT:AD:DP:GQ:PL	0/1:225,191:416:99:5855,0,7211
chr1	669896	.	A	G	5295.77	.	AC=1;AF=0.500;AN=2;BaseQRankSum=1.509;ClippingRankSum=1.343;DP=397;ExcessHet=3.0103;FS=7.388;MLEAC=1;MLEAF=0.500;MQ=59.95;MQRankSum=-0.376;QD=13.90;ReadPosRankSum=-1.677;SOR=0.664	GT:AD:DP:GQ:PL	0/1:210,171:381:99:5324,0,6552
chr1	669914	.	G	GTTAACA	6490.73	.	AC=1;AF=0.500;AN=2;BaseQRankSum=-0.366;ClippingRankSum=-0.548;DP=403;ExcessHet=3.0103;FS=1.264;MLEAC=1;MLEAF=0.500;MQ=59.96;MQRankSum=1.901;QD=18.65;ReadPosRankSum=-3.521;SOR=0.618	GT:AD:DP:GQ:PL	0/1:184,164:348:99:6528,0,7866
chr1	670029	.	G	A	7951.77	.	AC=1;AF=0.500;AN=2;BaseQRankSum=1.958;ClippingRankSum=0.662;DP=467;ExcessHet=3.0103;FS=5.007;MLEAC=1;MLEAF=0.500;MQ=60.00;MQRankSum=1.154;QD=17.63;ReadPosRankSum=1.070;SOR=1.035	GT:AD:DP:GQ:PL	0/1:244,207:451:99:7980,0,9737
chr1	670041	.	G	A	8521.77	.	AC=1;AF=0.500;AN=2;BaseQRankSum=-0.200;ClippingRankSum=-1.240;DP=510;ExcessHet=3.0103;FS=3.221;MLEAC=1;MLEAF=0.500;MQ=60.00;MQRankSum=-1.077;QD=17.22;ReadPosRankSum=-0.620;SOR=0.899	GT:AD:DP:GQ:PL	0/1:260,235:495:99:8550,0,9994
chr1	671025	.	G	A	7902.77	.	AC=1;AF=0.500;AN=2;BaseQRankSum=0.664;ClippingRankSum=0.681;DP=441;ExcessHet=3.0103;FS=1.103;MLEAC=1;MLEAF=0.500;MQ=60.00;MQRankSum=1.958;QD=18.59;ReadPosRankSum=2.603;SOR=0.607	GT:AD:DP:GQ:PL	0/1:221,204:425:99:7931,0,8698
chr1	671030	.	C	G	7963.77	.	AC=1;AF=0.500;AN=2;BaseQRankSum=1.463;ClippingRankSum=-1.115;DP=443;ExcessHet=3.0103;FS=1.107;MLEAC=1;MLEAF=0.500;MQ=60.00;MQRankSum=-1.096;QD=18.69;ReadPosRankSum=2.237;SOR=0.581	GT:AD:DP:GQ:PL	0/1:219,207:426:99:7992,0,8601
chr1	671104	.	T	TAA	5521.73	.	AC=1;AF=0.500;AN=2;BaseQRankSum=-1.064;ClippingRankSum=0.145;DP=439;ExcessHet=3.0103;FS=3.242;MLEAC=1;MLEAF=0.500;MQ=59.99;MQRankSum=-0.790;QD=14.09;ReadPosRankSum=0.470;SOR=0.554	GT:AD:DP:GQ:PL	0/1:225,167:392:99:5559,0,7779
chr1	671247	.	T	C	8584.77	.	AC=1;AF=0.500;AN=2;BaseQRankSum=0.017;ClippingRankSum=0.103;DP=452;ExcessHet=3.0103;FS=0.515;MLEAC=1;MLEAF=0.500;MQ=60.00;MQRankSum=-0.219;QD=19.56;ReadPosRankSum=0.283;SOR=0.666	GT:AD:DP:GQ:PL	0/1:217,222:439:99:8613,0,8312
chr1	671256	.	T	C	8374.77	.	AC=1;AF=0.500;AN=2;BaseQRankSum=0.899;ClippingRankSum=-0.076;DP=449;ExcessHet=3.0103;FS=0.000;MLEAC=1;MLEAF=0.500;MQ=60.00;MQRankSum=0.356;QD=19.30;ReadPosRankSum=1.303;SOR=0.639	GT:AD:DP:GQ:PL	0/1:216,218:434:99:8403,0,8296
chr1	671288	.	A	T	8262.77	.	AC=1;AF=0.500;AN=2;BaseQRankSum=1.174;ClippingRankSum=-0.101;DP=473;ExcessHet=3.0103;FS=0.000;MLEAC=1;MLEAF=0.500;MQ=60.00;MQRankSum=0.335;QD=17.96;ReadPosRankSum=0.173;SOR=0.706	GT:AD:DP:GQ:PL	0/1:241,219:460:99:8291,0,9126
chr1	671310	.	C	T	8197.77	.	AC=1;AF=0.500;AN=2;BaseQRankSum=2.177;ClippingRankSum=2.444;DP=479;ExcessHet=3.0103;FS=0.522;MLEAC=1;MLEAF=0.500;MQ=60.00;MQRankSum=-0.141;QD=17.63;ReadPosRankSum=0.497;SOR=0.626	GT:AD:DP:GQ:PL	0/1:244,221:465:99:8226,0,9358
chr1	671484	.	T	TC	6293.73	.	AC=1;AF=0.500;AN=2;BaseQRankSum=-1.746;ClippingRankSum=1.147;DP=456;ExcessHet=3.0103;FS=0.529;MLEAC=1;MLEAF=0.500;MQ=60.00;MQRankSum=0.827;QD=14.99;ReadPosRankSum=1.453;SOR=0.740	GT:AD:DP:GQ:PL	0/1:189,231:420:99:6331,0,4868
chr1	671703	.	A	G	9247.77	.	AC=1;AF=0.500;AN=2;BaseQRankSum=1.364;ClippingRankSum=-0.909;DP=510;ExcessHet=3.0103;FS=5.889;MLEAC=1;MLEAF=0.500;MQ=59.97;MQRankSum=1.330;QD=18.53;ReadPosRankSum=0.351;SOR=0.430	GT:AD:DP:GQ:PL	0/1:258,241:499:99:9276,0,10478
chr1	671715	.	C	A	9977.77	.	AC=1;AF=0.500;AN=2;BaseQRankSum=1.201;ClippingRankSum=0.864;DP=531;ExcessHet=3.0103;FS=3.224;MLEAC=1;MLEAF=0.500;MQ=60.00;MQRankSum=0.738;QD=19.15;ReadPosRankSum=0.373;SOR=0.491	GT:AD:DP:GQ:PL	0/1:269,252:521:99:10006,0,11190
chr1	671718	.	G	A	9847.77	.	AC=1;AF=0.500;AN=2;BaseQRankSum=1.655;ClippingRankSum=0.110;DP=530;ExcessHet=3.0103;FS=3.224;MLEAC=1;MLEAF=0.500;MQ=60.00;MQRankSum=0.291;QD=18.90;ReadPosRankSum=0.340;SOR=0.503	GT:AD:DP:GQ:PL	0/1:269,252:521:99:9876,0,10963
chr1	673117	.	A	AT	4908.73	.	AC=1;AF=0.500;AN=2;BaseQRankSum=0.417;ClippingRankSum=-1.134;DP=464;ExcessHet=3.0103;FS=1.651;MLEAC=1;MLEAF=0.500;MQ=60.00;MQRankSum=-0.880;QD=12.43;ReadPosRankSum=1.612;SOR=0.609	GT:AD:DP:GQ:PL	0/1:193,202:395:99:4946,0,4659
chr1	673205	.	A	C	5859.77	.	AC=1;AF=0.500;AN=2;BaseQRankSum=-0.874;ClippingRankSum=1.253;DP=401;ExcessHet=3.0103;FS=1.184;MLEAC=1;MLEAF=0.500;MQ=60.00;MQRankSum=1.591;QD=15.06;ReadPosRankSum=0.391;SOR=0.765	GT:AD:DP:GQ:PL	0/1:191,198:389:99:5888,0,5754
chr1	674745	.	A	G	7897.77	.	AC=1;AF=0.500;AN=2;BaseQRankSum=0.638;ClippingRankSum=-0.685;DP=413;ExcessHet=3.0103;FS=13.425;MLEAC=1;MLEAF=0.500;MQ=60.00;MQRankSum=-1.119;QD=19.84;ReadPosRankSum=0.866;SOR=0.623	GT:AD:DP:GQ:PL	0/1:195,203:398:99:7926,0,7507
chr1	674746	.	T	C	7897.77	.	AC=1;AF=0.500;AN=2;BaseQRankSum=-0.209;ClippingRankSum=0.325;DP=409;ExcessHet=3.0103;FS=12.546;MLEAC=1;MLEAF=0.500;MQ=60.00;MQRankSum=-0.338;QD=19.99;ReadPosRankSum=0.492;SOR=0.627	GT:AD:DP:GQ:PL	0/1:192,203:395:99:7926,0,7507
chr1	674795	.	T	A	7369.77	.	AC=1;AF=0.500;AN=2;BaseQRankSum=-3.632;ClippingRankSum=-0.036;DP=412;ExcessHet=3.0103;FS=7.159;MLEAC=1;MLEAF=0.500;MQ=60.00;MQRankSum=0.294;QD=18.56;ReadPosRankSum=-1.009;SOR=0.705	GT:AD:DP:GQ:PL	0/1:203,194:397:99:7398,0,7618
chr1	674810	.	G	A	7939.77	.	AC=1;AF=0.500;AN=2;BaseQRankSum=0.674;ClippingRankSum=1.166;DP=412;ExcessHet=3.0103;FS=6.403;MLEAC=1;MLEAF=0.500;MQ=60.00;MQRankSum=0.333;QD=20.00;ReadPosRankSum=-0.061;SOR=0.656	GT:AD:DP:GQ:PL	0/1:200,197:397:99:7968,0,8101
chr1	674828	.	G	GTTTT	5784.73	.	AC=1;AF=0.500;AN=2;BaseQRankSum=-1.196;ClippingRankSum=0.353;DP=401;ExcessHet=3.0103;FS=4.084;MLEAC=1;MLEAF=0.500;MQ=60.00;MQRankSum=-0.706;QD=15.38;ReadPosRankSum=0.395;SOR=0.906	GT:AD:DP:GQ:PL	0/1:200,176:376:99:5822,0,8094
chr1	674835	.	T	C	7313.77	.	AC=1;AF=0.500;AN=2;BaseQRankSum=0.540;ClippingRankSum=-0.131;DP=425;ExcessHet=3.0103;FS=0.522;MLEAC=1;MLEAF=0.500;MQ=60.00;MQRankSum=-0.485;QD=17.50;ReadPosRankSum=4.553;SOR=0.625	GT:AD:DP:GQ:PL	0/1:220,198:418:99:7342,0,8803
chr1	674868	.	T	TTTTC	7843.73	.	AC=1;AF=0.500;AN=2;BaseQRankSum=0.866;ClippingRankSum=1.248;DP=408;ExcessHet=3.0103;FS=7.170;MLEAC=1;MLEAF=0.500;MQ=59.97;MQRankSum=-0.541;QD=19.81;ReadPosRankSum=-1.948;SOR=0.502	GT:AD:DP:GQ:PL	0/1:194,202:396:99:7881,0,7333
chr1	674915	.	CTCAATTAT	C	5732.73	.	AC=1;AF=0.500;AN=2;BaseQRankSum=0.899;ClippingRankSum=1.748;DP=386;ExcessHet=3.0103;FS=4.183;MLEAC=1;MLEAF=0.500;MQ=59.86;MQRankSum=0.377;QD=17.01;ReadPosRankSum=0.615;SOR=0.517	GT:AD:DP:GQ:PL	0/1:184,153:337:99:5770,0,7202
chr1	675074	.	AT	A	4686.73	.	AC=1;AF=0.500;AN=2;BaseQRankSum=-1.077;ClippingRankSum=-1.273;DP=435;ExcessHet=3.0103;FS=2.660;MLEAC=1;MLEAF=0.500;MQ=60.00;MQRankSum=0.531;QD=12.11;ReadPosRankSum=0.662;SOR=0.575	GT:AD:DP:GQ:PL	0/1:198,189:387:99:4724,0,5108
chr1	675104	.	A	ATC	6697.73	.	AC=1;AF=0.500;AN=2;BaseQRankSum=-0.693;ClippingRankSum=0.225;DP=415;ExcessHet=3.0103;FS=0.392;MLEAC=1;MLEAF=0.500;MQ=60.00;MQRankSum=-0.549;QD=19.36;ReadPosRankSum=-1.962;SOR=0.664	GT:AD:DP:GQ:PL	0/1:178,168:346:99:6735,0,6985
chr1	675128	.	C	T	8208.77	.	AC=1;AF=0.500;AN=2;BaseQRankSum=2.072;ClippingRankSum=1.161;DP=453;ExcessHet=3.0103;FS=0.522;MLEAC=1;MLEAF=0.500;MQ=60.00;MQRankSum=0.758;QD=19.00;ReadPosRankSum=-0.328;SOR=0.615	GT:AD:DP:GQ:PL	0/1:223,209:432:99:8237,0,9017
chr1	675134	.	T	C	7720.77	.	AC=1;AF=0.500;AN=2;BaseQRankSum=2.988;ClippingRankSum=0.238;DP=443;ExcessHet=3.0103;FS=0.522;MLEAC=1;MLEAF=0.500;MQ=60.00;MQRankSum=-0.466;QD=18.25;ReadPosRankSum=1.296;SOR=0.632	GT:AD:DP:GQ:PL	0/1:225,198:423:99:7749,0,8805
chr1	675300	.	T	G	6896.77	.	AC=1;AF=0.500;AN=2;BaseQRankSum=2.579;ClippingRankSum=1.226;DP=474;ExcessHet=3.0103;FS=0.519;MLEAC=1;MLEAF=0.500;MQ=60.00;MQRankSum=-0.219;QD=15.19;ReadPosRankSum=0.449;SOR=0.720	GT:AD:DP:GQ:PL	0/1:236,218:454:99:6925,0,7454
chr1	675876	.	G	A	6092.77	.	AC=1;AF=0.500;AN=2;BaseQRankSum=-0.064;ClippingRankSum=0.242;DP=412;ExcessHet=3.0103;FS=1.165;MLEAC=1;MLEAF=0.500;MQ=60.00;MQRankSum=1.236;QD=15.31;ReadPosRankSum=0.349;SOR=0.716	GT:AD:DP:GQ:PL	0/1:202,196:398:99:6121,0,6474
chr1	675893	.	C	T	6464.77	.	AC=1;AF=0.500;AN=2;BaseQRankSum=-0.625;ClippingRankSum=0.355;DP=424;ExcessHet=3.0103;FS=1.101;MLEAC=1;MLEAF=0.500;MQ=60.00;MQRankSum=0.644;QD=15.65;ReadPosRankSum=-1.441;SOR=0.613	GT:AD:DP:GQ:PL	0/1:209,204:413:99:6493,0,6609
chr1	676068	.	G	A	7402.77	.	AC=1;AF=0.500;AN=2;BaseQRankSum=-1.619;ClippingRankSum=-1.514;DP=467;ExcessHet=3.0103;FS=2.461;MLEAC=1;MLEAF=0.500;MQ=60.00;MQRankSum=-1.209;QD=16.27;ReadPosRankSum=-1.230;SOR=0.686	GT:AD:DP:GQ:PL	0/1:253,202:455:99:7431,0,9870
chr1	676077	.	G	A	6871.77	.	AC=1;AF=0.500;AN=2;BaseQRankSum=-1.020;ClippingRankSum=-1.419;DP=430;ExcessHet=3.0103;FS=4.098;MLEAC=1;MLEAF=0.500;MQ=60.00;MQRankSum=1.146;QD=16.40;ReadPosRankSum=-0.227;SOR=0.829	GT:AD:DP:GQ:PL	0/1:236,183:419:99:6900,0,9555
chr1	676532	.	T	C	7063.77	.	AC=1;AF=0.500;AN=2;BaseQRankSum=-2.282;ClippingRankSum=-0.399;DP=529;ExcessHet=3.0103;FS=2.450;MLEAC=1;MLEAF=0.500;MQ=60.00;MQRankSum=0.065;QD=13.82;ReadPosRankSum=-1.835;SOR=0.514	GT:AD:DP:GQ:PL	0/1:268,243:511:99:7092,0,8422
chr1	676845	.	A	G	7297.77	.	AC=1;AF=0.500;AN=2;BaseQRankSum=-1.763;ClippingRankSum=-0.412;DP=513;ExcessHet=3.0103;FS=0.518;MLEAC=1;MLEAF=0.500;MQ=59.99;MQRankSum=0.158;QD=14.68;ReadPosRankSum=-0.278;SOR=0.641	GT:AD:DP:GQ:PL	0/1:254,243:497:99:7326,0,8069
chr1	677151	.	ATTTAC	A	6655.73	.	AC=1;AF=0.500;AN=2;BaseQRankSum=1.087;ClippingRankSum=-0.500;DP=432;ExcessHet=3.0103;FS=1.752;MLEAC=1;MLEAF=0.500;MQ=60.00;MQRankSum=0.768;QD=16.60;ReadPosRankSum=1.668;SOR=0.686	GT:AD:DP:GQ:PL	0/1:224,177:401:99:6693,0,8714
chr1	677570	.	G	A	8497.77	.	AC=1;AF=0.500;AN=2;BaseQRankSum=0.188;ClippingRankSum=0.837;DP=472;ExcessHet=3.0103;FS=0.000;MLEAC=1;MLEAF=0.500;MQ=60.00;MQRankSum=0.623;QD=18.68;ReadPosRankSum=0.633;SOR=0.687	GT:AD:DP:GQ:PL	0/1:235,220:455:99:8526,0,9159
chr1	677572	.	A	T	8497.77	.	AC=1;AF=0.500;AN=2;BaseQRankSum=-1.807;ClippingRankSum=-0.545;DP=466;ExcessHet=3.0103;FS=0.000;MLEAC=1;MLEAF=0.500;MQ=60.00;MQRankSum=-1.791;QD=18.88;ReadPosRankSum=0.380;SOR=0.714	GT:AD:DP:GQ:PL	0/1:231,219:450:99:8526,0,9159
chr1	682282	.	T	C	8812.77	.	AC=1;AF=0.500;AN=2;BaseQRankSum=-0.176;ClippingRankSum=0.114;DP=500;ExcessHet=3.0103;FS=2.428;MLEAC=1;MLEAF=0.500;MQ=60.00;MQRankSum=-0.133;QD=18.51;ReadPosRankSum=1.011;SOR=0.632	GT:AD:DP:GQ:PL	0/1:246,230:476:99:8841,0,9898
chr1	682291	.	C	T	8798.77	.	AC=1;AF=0.500;AN=2;BaseQRankSum=0.988;ClippingRankSum=-0.049;DP=489;ExcessHet=3.0103;FS=1.730;MLEAC=1;MLEAF=0.500;MQ=60.00;MQRankSum=1.262;QD=18.92;ReadPosRankSum=0.627;SOR=0.562	GT:AD:DP:GQ:PL	0/1:238,227:465:99:8827,0,9455
chr1	683081	.	C	T	5872.77	.	AC=1;AF=0.500;AN=2;BaseQRankSum=-1.813;ClippingRankSum=-1.331;DP=425;ExcessHet=3.0103;FS=2.426;MLEAC=1;MLEAF=0.500;MQ=59.95;MQRankSum=0.427;QD=14.54;ReadPosRankSum=-2.197;SOR=0.543	GT:AD:DP:GQ:PL	0/1:212,192:404:99:5901,0,6878
chr1	683114	.	C	A	7224.77	.	AC=1;AF=0.500;AN=2;BaseQRankSum=-0.804;ClippingRankSum=-0.080;DP=462;ExcessHet=3.0103;FS=1.103;MLEAC=1;MLEAF=0.500;MQ=60.00;MQRankSum=0.398;QD=16.42;ReadPosRankSum=-0.779;SOR=0.768	GT:AD:DP:GQ:PL	0/1:207,233:440:99:7253,0,6403
chr1	683872	.	T	C	8581.77	.	AC=1;AF=0.500;AN=2;BaseQRankSum=1.287;ClippingRankSum=-1.686;DP=509;ExcessHet=3.0103;FS=1.101;MLEAC=1;MLEAF=0.500;MQ=60.00;MQRankSum=0.682;QD=17.23;ReadPosRankSum=1.215;SOR=0.794	GT:AD:DP:GQ:PL	0/1:268,230:498:99:8610,0,11033
chr1	683888	.	A	G	8422.77	.	AC=1;AF=0.500;AN=2;BaseQRankSum=3.682;ClippingRankSum=1.368;DP=494;ExcessHet=3.0103;FS=3.227;MLEAC=1;MLEAF=0.500;MQ=60.00;MQRankSum=-1.414;QD=17.51;ReadPosRankSum=0.013;SOR=0.825	GT:AD:DP:GQ:PL	0/1:256,225:481:99:8451,0,10511
chr1	685542	.	T	A	8027.77	.	AC=1;AF=0.500;AN=2;BaseQRankSum=-0.357;ClippingRankSum=1.817;DP=482;ExcessHet=3.0103;FS=2.467;MLEAC=1;MLEAF=0.500;MQ=60.00;MQRankSum=-0.064;QD=17.34;ReadPosRankSum=-0.236;SOR=0.880	GT:AD:DP:GQ:PL	0/1:214,249:463:99:8056,0,6659
chr1	686868	.	T	G	7489.77	.	AC=1;AF=0.500;AN=2;BaseQRankSum=0.928;ClippingRankSum=-0.031;DP=468;ExcessHet=3.0103;FS=2.478;MLEAC=1;MLEAF=0.500;MQ=59.98;MQRankSum=0.040;QD=16.28;ReadPosRankSum=-0.112;SOR=0.509	GT:AD:DP:GQ:PL	0/1:259,201:460:99:7518,0,9825
chr1	686887	.	C	T	7662.77	.	AC=1;AF=0.500;AN=2;BaseQRankSum=0.948;ClippingRankSum=-1.526;DP=460;ExcessHet=3.0103;FS=4.958;MLEAC=1;MLEAF=0.500;MQ=59.98;MQRankSum=-0.164;QD=17.03;ReadPosRankSum=-1.280;SOR=0.445	GT:AD:DP:GQ:PL	0/1:245,205:450:99:7691,0,9335
chr1	689301	.	G	C	8870.77	.	AC=1;AF=0.500;AN=2;BaseQRankSum=-3.085;ClippingRankSum=0.290;DP=531;ExcessHet=3.0103;FS=0.000;MLEAC=1;MLEAF=0.500;MQ=60.00;MQRankSum=-0.203;QD=17.36;ReadPosRankSum=-0.139;SOR=0.660	GT:AD:DP:GQ:PL	0/1:275,236:511:99:8899,0,14010
chr1	689314	.	T	C	9084.77	.	AC=1;AF=0.500;AN=2;BaseQRankSum=-0.642;ClippingRankSum=0.569;DP=541;ExcessHet=3.0103;FS=1.091;MLEAC=1;MLEAF=0.500;MQ=60.00;MQRankSum=1.128;QD=17.37;ReadPosRankSum=0.179;SOR=0.722	GT:AD:DP:GQ:PL	0/1:277,246:523:99:9113,0,14117
chr1	689406	.	C	T	9887.77	.	AC=1;AF=0.500;AN=2;BaseQRankSum=-2.247;ClippingRankSum=0.301;DP=579;ExcessHet=3.0103;FS=1.743;MLEAC=1;MLEAF=0.500;MQ=60.00;MQRankSum=0.669;QD=17.56;ReadPosRankSum=-0.284;SOR=0.691	GT:AD:DP:GQ:PL	0/1:298,265:563:99:9916,0,11845
chr1	689419	.	A	C	9895.77	.	AC=1;AF=0.500;AN=2;BaseQRankSum=-1.596;ClippingRankSum=1.593;DP=577;ExcessHet=3.0103;FS=4.055;MLEAC=1;MLEAF=0.500;MQ=60.00;MQRankSum=-0.303;QD=17.64;ReadPosRankSum=-1.236;SOR=0.612	GT:AD:DP:GQ:PL	0/1:294,267:561:99:9924,0,11691
chr1	689446	.	A	G	7038.77	.	AC=1;AF=0.500;AN=2;BaseQRankSum=1.239;ClippingRankSum=0.617;DP=517;ExcessHet=3.0103;FS=0.000;MLEAC=1;MLEAF=0.500;MQ=60.00;MQRankSum=2.283;QD=13.94;ReadPosRankSum=0.315;SOR=0.698	GT:AD:DP:GQ:PL	0/1:270,235:505:99:7067,0,8452
chr1	689563	.	G	A	8569.77	.	AC=1;AF=0.500;AN=2;BaseQRankSum=2.905;ClippingRankSum=-0.118;DP=475;ExcessHet=3.0103;FS=0.520;MLEAC=1;MLEAF=0.500;MQ=60.00;MQRankSum=1.077;QD=18.47;ReadPosRankSum=0.951;SOR=0.757	GT:AD:DP:GQ:PL	0/1:239,225:464:99:8598,0,12256
chr1	689574	.	A	C	8641.77	.	AC=1;AF=0.500;AN=2;BaseQRankSum=2.206;ClippingRankSum=0.072;DP=493;ExcessHet=3.0103;FS=4.067;MLEAC=1;MLEAF=0.500;MQ=60.00;MQRankSum=-1.261;QD=18.12;ReadPosRankSum=-0.156;SOR=0.966	GT:AD:DP:GQ:PL	0/1:247,230:477:99:8670,0,12422
chr1	712269	.	G	A	9213.77	.	AC=1;AF=0.500;AN=2;BaseQRankSum=-0.090;ClippingRankSum=1.276;DP=499;ExcessHet=3.0103;FS=6.902;MLEAC=1;MLEAF=0.500;MQ=59.97;MQRankSum=1.275;QD=19.08;ReadPosRankSum=0.859;SOR=0.916	GT:AD:DP:GQ:PL	0/1:247,236:483:99:9242,0,9276
chr1	712284	.	C	T	9549.77	.	AC=1;AF=0.500;AN=2;BaseQRankSum=-0.177;ClippingRankSum=-1.268;DP=516;ExcessHet=3.0103;FS=4.968;MLEAC=1;MLEAF=0.500;MQ=59.97;MQRankSum=-2.116;QD=19.02;ReadPosRankSum=0.027;SOR=1.008	GT:AD:DP:GQ:PL	0/1:247,255:502:99:9578,0,9329
chr1	712303	.	G	GA	4241.73	.	AC=1;AF=0.500;AN=2;BaseQRankSum=-1.826;ClippingRankSum=-0.434;DP=534;ExcessHet=3.0103;FS=2.432;MLEAC=1;MLEAF=0.500;MQ=59.97;MQRankSum=0.936;QD=9.71;ReadPosRankSum=-0.909;SOR=0.518	GT:AD:DP:GQ:PL	0/1:222,215:437:99:4279,0,4489
chr1	712407	.	C	T	10297.77	.	AC=1;AF=0.500;AN=2;BaseQRankSum=-0.103;ClippingRankSum=-0.250;DP=554;ExcessHet=3.0103;FS=2.428;MLEAC=1;MLEAF=0.500;MQ=59.98;MQRankSum=0.636;QD=19.07;ReadPosRankSum=-0.947;SOR=0.810	GT:AD:DP:GQ:PL	0/1:267,273:540:99:10326,0,10007
chr1	712423	.	A	C	9787.77	.	AC=1;AF=0.500;AN=2;BaseQRankSum=0.656;ClippingRankSum=1.535;DP=523;ExcessHet=3.0103;FS=1.720;MLEAC=1;MLEAF=0.500;MQ=59.98;MQRankSum=0.101;QD=19.34;ReadPosRankSum=-0.221;SOR=0.781	GT:AD:DP:GQ:PL	0/1:255,251:506:99:9816,0,9862
chr1	713000	.	G	A	9302.77	.	AC=1;AF=0.500;AN=2;BaseQRankSum=-1.147;ClippingRankSum=-0.521;DP=639;ExcessHet=3.0103;FS=0.000;MLEAC=1;MLEAF=0.500;MQ=60.00;MQRankSum=-0.455;QD=15.03;ReadPosRankSum=0.031;SOR=0.663	GT:AD:DP:GQ:PL	0/1:320,299:619:99:9331,0,10506
chr1	713354	.	C	T	8806.77	.	AC=1;AF=0.500;AN=2;BaseQRankSum=0.958;ClippingRankSum=-0.067;DP=553;ExcessHet=3.0103;FS=0.000;MLEAC=1;MLEAF=0.500;MQ=60.00;MQRankSum=-0.340;QD=16.49;ReadPosRankSum=-1.243;SOR=0.723	GT:AD:DP:GQ:PL	0/1:257,277:534:99:8835,0,8095
chr1	714249	.	G	A	7039.77	.	AC=1;AF=0.500;AN=2;BaseQRankSum=-3.484;ClippingRankSum=-2.247;DP=550;ExcessHet=3.0103;FS=0.000;MLEAC=1;MLEAF=0.500;MQ=60.00;MQRankSum=0.679;QD=13.21;ReadPosRankSum=-0.447;SOR=0.688	GT:AD:DP:GQ:PL	0/1:282,251:533:99:7068,0,8669
chr1	714444	.	G	C	7428.77	.	AC=1;AF=0.500;AN=2;BaseQRankSum=0.603;ClippingRankSum=-0.531;DP=527;ExcessHet=3.0103;FS=0.000;MLEAC=1;MLEAF=0.500;MQ=59.98;MQRankSum=-0.170;QD=14.54;ReadPosRankSum=2.005;SOR=0.704	GT:AD:DP:GQ:PL	0/1:269,242:511:99:7457,0,8549
chr1	714693	.	A	G	8882.77	.	AC=1;AF=0.500;AN=2;BaseQRankSum=-0.283;ClippingRankSum=-1.919;DP=457;ExcessHet=3.0103;FS=0.000;MLEAC=1;MLEAF=0.500;MQ=60.00;MQRankSum=-0.367;QD=20.23;ReadPosRankSum=1.236;SOR=0.716	GT:AD:DP:GQ:PL	0/1:213,226:439:99:8911,0,8328
chr1	714700	.	G	T	8911.77	.	AC=1;AF=0.500;AN=2;BaseQRankSum=1.936;ClippingRankSum=-1.445;DP=484;ExcessHet=3.0103;FS=1.096;MLEAC=1;MLEAF=0.500;MQ=59.98;MQRankSum=0.242;QD=19.17;ReadPosRankSum=0.943;SOR=0.777	GT:AD:DP:GQ:PL	0/1:234,231:465:99:8940,0,8831
chr1	714740	.	A	C	7585.77	.	AC=1;AF=0.500;AN=2;BaseQRankSum=3.857;ClippingRankSum=0.291;DP=496;ExcessHet=3.0103;FS=0.519;MLEAC=1;MLEAF=0.500;MQ=59.98;MQRankSum=-0.718;QD=15.84;ReadPosRankSum=0.395;SOR=0.652	GT:AD:DP:GQ:PL	0/1:239,240:479:99:7614,0,7055
chr1	714770	.	T	A	7385.77	.	AC=1;AF=0.500;AN=2;BaseQRankSum=-0.640;ClippingRankSum=0.239;DP=472;ExcessHet=3.0103;FS=1.737;MLEAC=1;MLEAF=0.500;MQ=59.98;MQRankSum=-1.373;QD=16.20;ReadPosRankSum=-0.234;SOR=0.570	GT:AD:DP:GQ:PL	0/1:223,233:456:99:7414,0,7253
chr1	714824	.	G	A	9209.77	.	AC=1;AF=0.500;AN=2;BaseQRankSum=-1.068;ClippingRankSum=1.321;DP=493;ExcessHet=3.0103;FS=2.419;MLEAC=1;MLEAF=0.500;MQ=60.00;MQRankSum=0.318;QD=19.60;ReadPosRankSum=-0.640;SOR=0.601	GT:AD:DP:GQ:PL	0/1:228,242:470:99:9238,0,8725
chr1	714834	.	C	A	9037.77	.	AC=1;AF=0.500;AN=2;BaseQRankSum=0.513;ClippingRankSum=-0.170;DP=481;ExcessHet=3.0103;FS=4.004;MLEAC=1;MLEAF=0.500;MQ=60.00;MQRankSum=0.283;QD=19.78;ReadPosRankSum=-0.552;SOR=0.644	GT:AD:DP:GQ:PL	0/1:222,235:457:99:9066,0,8569
chr1	714916	.	G	A	8588.77	.	AC=1;AF=0.500;AN=2;BaseQRankSum=0.514;ClippingRankSum=0.432;DP=473;ExcessHet=3.0103;FS=5.942;MLEAC=1;MLEAF=0.500;MQ=60.00;MQRankSum=-0.699;QD=19.00;ReadPosRankSum=1.005;SOR=1.006	GT:AD:DP:GQ:PL	0/1:225,227:452:99:8617,0,8608
chr1	714922	.	A	G	8722.77	.	AC=1;AF=0.500;AN=2;BaseQRankSum=-0.564;ClippingRankSum=-1.495;DP=465;ExcessHet=3.0103;FS=6.992;MLEAC=1;MLEAF=0.500;MQ=60.00;MQRankSum=-0.375;QD=19.56;ReadPosRankSum=0.202;SOR=1.009	GT:AD:DP:GQ:PL	0/1:221,225:446:99:8751,0,8627
chr1	715327	.	G	T	8161.77	.	AC=1;AF=0.500;AN=2;BaseQRankSum=-0.224;ClippingRankSum=0.785;DP=529;ExcessHet=3.0103;FS=0.000;MLEAC=1;MLEAF=0.500;MQ=60.00;MQRankSum=-0.002;QD=16.10;ReadPosRankSum=2.526;SOR=0.701	GT:AD:DP:GQ:PL	0/1:251,256:507:99:8190,0,7948
chr1	715380	.	G	T	10574.77	.	AC=1;AF=0.500;AN=2;BaseQRankSum=1.828;ClippingRankSum=-1.033;DP=554;ExcessHet=3.0103;FS=3.209;MLEAC=1;MLEAF=0.500;MQ=60.00;MQRankSum=-0.828;QD=19.62;ReadPosRankSum=-0.033;SOR=0.515	GT:AD:DP:GQ:PL	0/1:260,279:539:99:10603,0,9811
chr1	715393	.	T	C	10637.77	.	AC=1;AF=0.500;AN=2;BaseQRankSum=-0.039;ClippingRankSum=2.825;DP=542;ExcessHet=3.0103;FS=0.527;MLEAC=1;MLEAF=0.500;MQ=60.00;MQRankSum=-1.202;QD=20.07;ReadPosRankSum=-0.156;SOR=0.637	GT:AD:DP:GQ:PL	0/1:259,271:530:99:10666,0,9830
chr1	723041	.	C	CA	1701.74	.	AC=1;AF=0.500;AN=2;BaseQRankSum=-1.340;ClippingRankSum=1.879;DP=326;ExcessHet=3.0103;FS=3.363;MLEAC=1;MLEAF=0.500;MQ=59.43;MQRankSum=-0.713;QD=10.38;ReadPosRankSum=-0.824;SOR=0.358	GT:AD:DP:GQ:PL	0/1:44,120:164:99:1739,0,146
chr1	729976	.	C	T	4617.77	.	AC=1;AF=0.500;AN=2;BaseQRankSum=0.854;ClippingRankSum=-1.127;DP=244;ExcessHet=3.0103;FS=0.000;MLEAC=1;MLEAF=0.500;MQ=59.71;MQRankSum=-0.128;QD=19.90;ReadPosRankSum=-1.705;SOR=0.711	GT:AD:DP:GQ:PL	0/1:108,124:232:99:4646,0,3880
chr1	729988	.	C	G	4069.77	.	AC=1;AF=0.500;AN=2;BaseQRankSum=-0.962;ClippingRankSum=-1.331;DP=226;ExcessHet=3.0103;FS=4.723;MLEAC=1;MLEAF=0.500;MQ=59.35;MQRankSum=0.437;QD=19.11;ReadPosRankSum=-1.329;SOR=0.992	GT:AD:DP:GQ:PL	0/1:103,110:213:99:4098,0,3847
chr1	730019	.	C	CAA	1357.73	.	AC=1;AF=0.500;AN=2;BaseQRankSum=-0.123;ClippingRankSum=0.082;DP=147;ExcessHet=3.0103;FS=16.278;MLEAC=1;MLEAF=0.500;MQ=57.02;MQRankSum=0.286;QD=33.94;ReadPosRankSum=-2.372;SOR=0.560	GT:AD:DP:GQ:PL	0/1:5,35:40:43:1395,0,43
chr1	730044	.	A	G	2689.77	.	AC=1;AF=0.500;AN=2;BaseQRankSum=0.151;ClippingRankSum=-0.326;DP=270;ExcessHet=3.0103;FS=3.923;MLEAC=1;MLEAF=0.500;MQ=56.98;MQRankSum=4.195;QD=11.02;ReadPosRankSum=0.806;SOR=0.728	GT:AD:DP:GQ:PL	0/1:169,75:244:99:2718,0,6346
[truncated: 14,529,169 more chars]
