# Supplementary material for: Chromosomal genome assembly of the ethanol production strain CBS 11270 indicates a highly dynamic genome structure in the yeast species Brettanomyces bruxellensis
Source: PLoS One. 2019 May 1;14(5):e0215077. doi: 10.1371/journal.pone.0215077 (PMC6493715; doi:10.1371/journal.pone.0215077)
Supplement: S2 File — (TXT) [file pone.0215077.s002.txt]

chr1	111122	SNP	-	A	G Not in gene
chr1	130399	INDEL	-1	G	GT Not in gene
chr1	151181	INDEL	-1	A	AT Not in gene
chr1	166041	SNP	-	A	C chr1 165415 166902
chr1	173732	INDEL	-1	A	AT Not in gene
chr1	203581	INDEL	-3	G	GAAA Not in gene
chr1	214689	INDEL	-1	A	AG Not in gene
chr1	249246	INDEL	-1	A	AT Not in gene
chr1	251424	INDEL	-2	G	GAA Not in gene
chr1	279869	INDEL	-7	C	CAA,CAAA Not in gene
chr1	285992	INDEL	-1	A	AT Not in gene
chr1	288048	INDEL	-9	C	CAAA,CAAAA Not in gene
chr1	293241	SNP	-	T	A chr1 292108 293442
chr1	293247	SNP	-	C	T chr1 292108 293442
chr1	293335	SNP	-	T	C chr1 292108 293442
chr1	293346	SNP	-	C	T chr1 292108 293442
chr1	293358	SNP	-	C	G chr1 292108 293442
chr1	293388	SNP	-	A	T chr1 292108 293442
chr1	293457	INDEL	1	AC	A Not in gene
chr1	293491	SNP	-	G	A Not in gene
chr1	293500	SNP	-	T	G Not in gene
chr1	293523	SNP	-	T	C Not in gene
chr1	293718	SNP	-	G	A Not in gene
chr1	293729	INDEL	1	GT	G Not in gene
chr1	294021	SNP	-	G	A Not in gene
chr1	294108	INDEL	2	CTT	C Not in gene
chr1	294134	SNP	-	T	G Not in gene
chr1	294146	SNP	-	A	G Not in gene
chr1	294168	SNP	-	A	T Not in gene
chr1	294169	SNP	-	T	G Not in gene
chr1	294181	SNP	-	C	T Not in gene
chr1	295114	SNP	-	T	C chr1 294305 296770
chr1	295123	SNP	-	A	G chr1 294305 296770
chr1	295129	SNP	-	T	C chr1 294305 296770
chr1	295204	SNP	-	C	T chr1 294305 296770
chr1	295207	SNP	-	C	T chr1 294305 296770
chr1	295225	SNP	-	A	G chr1 294305 296770
chr1	295237	SNP	-	C	A chr1 294305 296770
chr1	295636	SNP	-	T	A chr1 294305 296770
chr1	295639	SNP	-	C	T chr1 294305 296770
chr1	295666	SNP	-	T	C chr1 294305 296770
chr1	296120	SNP	-	A	G chr1 294305 296770
chr1	296125	SNP	-	G	A chr1 294305 296770
chr1	296458	SNP	-	A	T chr1 294305 296770
chr1	296732	SNP	-	A	G chr1 294305 296770
chr1	296737	SNP	-	G	T chr1 294305 296770
chr1	296776	SNP	-	C	T Not in gene
chr1	296880	SNP	-	G	A Not in gene
chr1	296891	SNP	-	C	T Not in gene
chr1	296894	SNP	-	A	G Not in gene
chr1	296905	INDEL	4	TTTAG	T Not in gene
chr1	296943	SNP	-	G	A Not in gene
chr1	296968	INDEL	-3	C	CTTT Not in gene
chr1	297335	SNP	-	G	T chr1 297102 298796
chr1	297343	SNP	-	A	G chr1 297102 298796
chr1	297369	SNP	-	C	T chr1 297102 298796
chr1	298895	INDEL	-1	T	TC Not in gene
chr1	298901	SNP	-	T	C Not in gene
chr1	298916	SNP	-	T	C Not in gene
chr1	298932	INDEL	12	GGGTGCTAATGCC	G Not in gene
chr1	299018	INDEL	-4	ATT	A,ATTTT Not in gene
chr1	299137	SNP	-	A	G Not in gene
chr1	299360	SNP	-	T	A chr1 299218 301557
chr1	299740	SNP	-	G	A chr1 299218 301557
chr1	299863	SNP	-	A	G chr1 299218 301557
chr1	299879	SNP	-	T	G chr1 299218 301557
chr1	299916	SNP	-	C	T chr1 299218 301557
chr1	299919	SNP	-	T	C chr1 299218 301557
chr1	300984	SNP	-	T	C chr1 299218 301557
chr1	301002	SNP	-	T	C chr1 299218 301557
chr1	301089	SNP	-	C	T chr1 299218 301557
chr1	301104	SNP	-	A	G chr1 299218 301557
chr1	302712	SNP	-	A	G Not in gene
chr1	302718	SNP	-	C	G Not in gene
chr1	302796	SNP	-	C	T Not in gene
chr1	302805	SNP	-	G	A Not in gene
chr1	302935	INDEL	-2	A	ATT Not in gene
chr1	303921	SNP	-	G	C chr1 303174 304388
chr1	304225	SNP	-	A	G chr1 303174 304388
chr1	304241	SNP	-	T	C chr1 303174 304388
chr1	304438	SNP	-	C	T Not in gene
chr1	304454	SNP	-	G	C Not in gene
chr1	304474	SNP	-	C	T Not in gene
chr1	304478	SNP	-	A	G Not in gene
chr1	304494	SNP	-	T	G Not in gene
chr1	304512	SNP	-	A	G Not in gene
chr1	304515	SNP	-	C	G Not in gene
chr1	304633	INDEL	7	GGGGTATT	G Not in gene
chr1	309784	SNP	-	G	C Not in gene
chr1	309800	SNP	-	C	A Not in gene
chr1	309812	INDEL	-2	C	CTA Not in gene
chr1	310641	SNP	-	T	C Not in gene
chr1	310644	INDEL	-12	A	ATCACAAAGCATC Not in gene
chr1	310647	SNP	-	A	C Not in gene
chr1	310663	SNP	-	A	G Not in gene
chr1	310685	SNP	-	G	A Not in gene
chr1	310715	SNP	-	A	G Not in gene
chr1	310719	SNP	-	T	C Not in gene
chr1	310720	SNP	-	A	T Not in gene
chr1	310830	INDEL	-2	G	GAA Not in gene
chr1	310850	SNP	-	T	C Not in gene
chr1	310937	SNP	-	T	C Not in gene
chr1	310962	INDEL	1	CT	C Not in gene
chr1	310977	SNP	-	C	T Not in gene
chr1	311109	SNP	-	A	G Not in gene
chr1	311114	SNP	-	A	G Not in gene
chr1	311501	SNP	-	C	T chr1 311127 311636
chr1	311504	SNP	-	A	G chr1 311127 311636
chr1	311507	SNP	-	T	C chr1 311127 311636
chr1	311516	SNP	-	C	T chr1 311127 311636
chr1	311624	SNP	-	G	A chr1 311127 311636
chr1	311626	SNP	-	G	A chr1 311127 311636
chr1	311713	SNP	-	C	T Not in gene
chr1	311730	SNP	-	A	G Not in gene
chr1	311744	SNP	-	A	G Not in gene
chr1	311750	SNP	-	G	A Not in gene
chr1	311751	INDEL	-1	T	TG Not in gene
chr1	311760	INDEL	3	AGAG	A Not in gene
chr1	311764	INDEL	-1	A	AC Not in gene
chr1	311771	SNP	-	A	T Not in gene
chr1	311777	SNP	-	C	G Not in gene
chr1	311788	SNP	-	T	C Not in gene
chr1	311813	SNP	-	G	T Not in gene
chr1	311913	SNP	-	A	G Not in gene
chr1	311952	INDEL	2	TTG	T Not in gene
chr1	311963	SNP	-	A	G Not in gene
chr1	311964	SNP	-	G	A Not in gene
chr1	312056	SNP	-	T	A Not in gene
chr1	312094	SNP	-	A	G Not in gene
chr1	312129	SNP	-	T	G Not in gene
chr1	312371	SNP	-	C	A Not in gene
chr1	312382	SNP	-	A	G Not in gene
chr1	312399	SNP	-	C	G Not in gene
chr1	312529	SNP	-	G	T Not in gene
chr1	312563	INDEL	2	AAT	A Not in gene
chr1	312577	SNP	-	T	A Not in gene
chr1	312582	SNP	-	G	A Not in gene
chr1	312586	SNP	-	A	G Not in gene
chr1	312655	SNP	-	G	A Not in gene
chr1	312670	SNP	-	T	C Not in gene
chr1	312799	SNP	-	G	T Not in gene
chr1	313039	SNP	-	C	T chr1 312833 314422
chr1	313054	SNP	-	C	T chr1 312833 314422
chr1	313061	SNP	-	C	T chr1 312833 314422
chr1	313062	SNP	-	G	A chr1 312833 314422
chr1	313081	SNP	-	T	C chr1 312833 314422
chr1	313249	SNP	-	G	C chr1 312833 314422
chr1	313522	SNP	-	A	G chr1 312833 314422
chr1	314588	INDEL	-3	G	GTAC Not in gene
chr1	314862	SNP	-	A	T Not in gene
chr1	314871	SNP	-	T	A Not in gene
chr1	314915	SNP	-	C	T Not in gene
chr1	314916	SNP	-	T	C Not in gene
chr1	314925	SNP	-	A	T Not in gene
chr1	314939	SNP	-	T	C Not in gene
chr1	314961	SNP	-	C	T Not in gene
chr1	314970	SNP	-	A	G Not in gene
chr1	314981	SNP	-	C	G Not in gene
chr1	314996	SNP	-	G	C Not in gene
chr1	315013	SNP	-	T	C Not in gene
chr1	315020	SNP	-	T	C Not in gene
chr1	315030	INDEL	1	CT	C Not in gene
chr1	315044	SNP	-	T	C Not in gene
chr1	315084	SNP	-	T	C Not in gene
chr1	315099	SNP	-	A	T Not in gene
chr1	315152	SNP	-	T	C Not in gene
chr1	315178	INDEL	10	GACTATACCTT	G Not in gene
chr1	315243	SNP	-	T	G Not in gene
chr1	315255	SNP	-	A	G Not in gene
chr1	315258	SNP	-	T	C Not in gene
chr1	315266	SNP	-	C	T Not in gene
chr1	315282	SNP	-	T	C Not in gene
chr1	315286	SNP	-	A	T Not in gene
chr1	315289	SNP	-	C	T Not in gene
chr1	315294	SNP	-	A	G Not in gene
chr1	315375	SNP	-	A	G Not in gene
chr1	315411	SNP	-	T	C Not in gene
chr1	315419	SNP	-	T	A Not in gene
chr1	315531	SNP	-	C	T Not in gene
chr1	315533	SNP	-	G	A Not in gene
chr1	315539	SNP	-	C	T Not in gene
chr1	315541	SNP	-	A	G Not in gene
chr1	315579	SNP	-	C	T Not in gene
chr1	315594	SNP	-	A	C Not in gene
chr1	315604	INDEL	-4	A	ATTAC Not in gene
chr1	315614	SNP	-	C	A Not in gene
chr1	315624	INDEL	14	TTACACCCTATTCTC	T Not in gene
chr1	315643	INDEL	3	ATCT	A Not in gene
chr1	315646	INDEL	-2	T	TAA Not in gene
chr1	315651	SNP	-	A	T Not in gene
chr1	315664	SNP	-	A	G Not in gene
chr1	315671	SNP	-	A	G Not in gene
chr1	315682	SNP	-	G	A Not in gene
chr1	315684	SNP	-	A	C Not in gene
chr1	315727	SNP	-	C	A Not in gene
chr1	315728	INDEL	-10	T	TTGACATTATG Not in gene
chr1	315739	SNP	-	G	A Not in gene
chr1	315743	SNP	-	A	C Not in gene
chr1	315747	SNP	-	C	A Not in gene
chr1	315781	SNP	-	C	T Not in gene
chr1	315790	INDEL	7	GAGATTGT	G Not in gene
chr1	315815	SNP	-	C	T Not in gene
chr1	315823	SNP	-	C	A Not in gene
chr1	315824	INDEL	2	ATG	A Not in gene
chr1	315827	INDEL	-4	A	AATTT Not in gene
chr1	315863	SNP	-	G	A Not in gene
chr1	315865	INDEL	1	TA	T Not in gene
chr1	315869	INDEL	1	CT	C Not in gene
chr1	315874	SNP	-	G	A Not in gene
chr1	315876	SNP	-	T	C Not in gene
chr1	315877	SNP	-	G	T Not in gene
chr1	315939	SNP	-	T	C Not in gene
chr1	315948	SNP	-	G	T Not in gene
chr1	316111	SNP	-	T	C Not in gene
chr1	316115	SNP	-	T	G Not in gene
chr1	316148	INDEL	10	TACTTCTCCCC	T Not in gene
chr1	316218	INDEL	-7	T	TCATCCTC Not in gene
chr1	316244	SNP	-	A	T Not in gene
chr1	317517	INDEL	2	CCT	C chr1 316298 318112
chr1	317524	INDEL	10	TTTCTCTCTTC	T chr1 316298 318112
chr1	317551	SNP	-	T	C chr1 316298 318112
chr1	317759	SNP	-	T	C chr1 316298 318112
chr1	317768	SNP	-	A	G chr1 316298 318112
chr1	317774	SNP	-	A	G chr1 316298 318112
chr1	317786	SNP	-	A	G chr1 316298 318112
chr1	317792	SNP	-	A	G chr1 316298 318112
chr1	318077	SNP	-	T	C chr1 316298 318112
chr1	318204	SNP	-	A	G Not in gene
chr1	318332	INDEL	2	AAG	A Not in gene
chr1	318336	INDEL	24	TATCTACTCCACTGAAAAGCCGGTG	T Not in gene
chr1	318370	SNP	-	C	T Not in gene
chr1	318385	SNP	-	A	C Not in gene
chr1	318394	SNP	-	G	T Not in gene
chr1	318405	SNP	-	A	G Not in gene
chr1	318412	SNP	-	C	T Not in gene
chr1	318997	INDEL	5	ATGGTG	A Not in gene
chr1	319016	SNP	-	C	A Not in gene
chr1	319086	SNP	-	C	T Not in gene
chr1	319093	SNP	-	G	A Not in gene
chr1	319169	SNP	-	C	T Not in gene
chr1	319171	SNP	-	A	G Not in gene
chr1	319202	SNP	-	G	T Not in gene
chr1	319203	SNP	-	C	T Not in gene
chr1	319258	SNP	-	G	A Not in gene
chr1	319266	SNP	-	G	A Not in gene
chr1	319296	SNP	-	T	C Not in gene
chr1	319522	SNP	-	C	T Not in gene
chr1	319528	SNP	-	A	G Not in gene
chr1	319532	SNP	-	A	G Not in gene
chr1	319541	SNP	-	A	C chr1 319534 320037
chr1	319551	SNP	-	A	G chr1 319534 320037
chr1	320163	SNP	-	T	A Not in gene
chr1	320164	SNP	-	G	A Not in gene
chr1	321070	SNP	-	C	A Not in gene
chr1	321984	INDEL	-1	T	TA Not in gene
chr1	323996	INDEL	1	CT	C Not in gene
chr1	324072	INDEL	1	TC	T Not in gene
chr1	324074	INDEL	17	TTATATTTCGGCGTATTC	T Not in gene
chr1	324561	SNP	-	T	C Not in gene
chr1	324567	SNP	-	T	A Not in gene
chr1	324923	SNP	-	C	T Not in gene
chr1	325002	SNP	-	A	G Not in gene
chr1	325009	SNP	-	T	A Not in gene
chr1	325048	SNP	-	G	A Not in gene
chr1	325060	SNP	-	T	C chr1 325051 326394
chr1	325540	SNP	-	A	G chr1 325051 326394
chr1	325549	SNP	-	C	G chr1 325051 326394
chr1	325657	SNP	-	T	C chr1 325051 326394
chr1	325674	SNP	-	C	T chr1 325051 326394
chr1	325693	SNP	-	G	A chr1 325051 326394
chr1	326632	SNP	-	A	T Not in gene
chr1	326645	INDEL	2	GAA	G Not in gene
chr1	326648	INDEL	10	CACTCAAATGA	C Not in gene
chr1	326685	SNP	-	A	T Not in gene
chr1	326712	SNP	-	T	C Not in gene
chr1	326727	SNP	-	G	T Not in gene
chr1	326747	SNP	-	C	T Not in gene
chr1	326851	SNP	-	T	C Not in gene
chr1	326855	SNP	-	A	G Not in gene
chr1	326886	SNP	-	C	A Not in gene
chr1	326887	SNP	-	A	G Not in gene
chr1	326965	SNP	-	A	G Not in gene
chr1	326973	SNP	-	T	A Not in gene
chr1	327152	INDEL	56	TAGAAATAGGAGGGAAATGGAGGTTAGAGAAACGGAGGGATAGAGAAATAGACTAAC	T Not in gene
chr1	327249	SNP	-	T	A Not in gene
chr1	327254	SNP	-	A	G Not in gene
chr1	327265	SNP	-	G	A Not in gene
chr1	327267	SNP	-	C	A Not in gene
chr1	327283	SNP	-	G	A Not in gene
chr1	327299	INDEL	-20	A	AAGAATAGAAGCTAAATAAGC Not in gene
chr1	327769	INDEL	-1	G	GA Not in gene
chr1	327780	SNP	-	T	A Not in gene
chr1	327783	SNP	-	T	A Not in gene
chr1	327797	INDEL	1	TA	T Not in gene
chr1	327880	SNP	-	G	A Not in gene
chr1	327894	SNP	-	C	T Not in gene
chr1	327903	SNP	-	A	G Not in gene
chr1	328060	SNP	-	T	G Not in gene
chr1	328075	SNP	-	G	A Not in gene
chr1	328076	SNP	-	A	T Not in gene
chr1	328107	SNP	-	T	C Not in gene
chr1	328493	INDEL	-1	A	AT Not in gene
chr1	328906	SNP	-	C	G Not in gene
chr1	328923	SNP	-	G	A Not in gene
chr1	329378	SNP	-	C	A chr1 329121 329465
chr1	329394	SNP	-	G	A chr1 329121 329465
chr1	329487	SNP	-	G	C Not in gene
chr1	329498	SNP	-	C	T Not in gene
chr1	329578	INDEL	1	TA	T Not in gene
chr1	329620	INDEL	2	ATT	A Not in gene
chr1	329660	SNP	-	G	A Not in gene
chr1	329735	SNP	-	C	T Not in gene
chr1	329741	SNP	-	A	G Not in gene
chr1	330016	INDEL	14	TTCCGACTTTTAATA	T Not in gene
chr1	330064	SNP	-	C	T Not in gene
chr1	330084	SNP	-	G	A Not in gene
chr1	330209	SNP	-	T	C Not in gene
chr1	330313	INDEL	-2	A	ATC Not in gene
chr1	330343	SNP	-	A	G Not in gene
chr1	330432	SNP	-	C	T Not in gene
chr1	331897	SNP	-	C	A chr1 331140 332007
chr1	331907	INDEL	24	GGAGGAAAATAGGAATGAAGAGAAT	G chr1 331140 332007
chr1	331939	SNP	-	A	G chr1 331140 332007
chr1	331941	SNP	-	A	G chr1 331140 332007
chr1	331943	INDEL	6	TGAAAAG	T chr1 331140 332007
chr1	331951	SNP	-	G	C chr1 331140 332007
chr1	331963	SNP	-	G	A chr1 331140 332007
chr1	331987	INDEL	12	GTGACGACAAGAA	G chr1 331140 332007
chr1	331994	INDEL	36	CAAGAATGACGAAAGTAAAGAAGAAAAGAGTGACAAA	C chr1 331140 332007
chr1	332011	SNP	-	A	G Not in gene
chr1	332021	SNP	-	G	A Not in gene
chr1	332027	SNP	-	C	T Not in gene
chr1	332797	SNP	-	A	G Not in gene
chr1	332848	INDEL	19	ATTGAACAGAAAATAGGGTG	A Not in gene
chr1	332900	SNP	-	G	T Not in gene
chr1	332938	SNP	-	T	G Not in gene
chr1	333537	SNP	-	A	G Not in gene
chr1	333549	SNP	-	A	G Not in gene
chr1	334170	SNP	-	A	G chr1 333886 334341
chr1	334173	SNP	-	G	A chr1 333886 334341
chr1	334197	SNP	-	A	G chr1 333886 334341
chr1	334341	SNP	-	G	A chr1 333886 334341
chr1	334410	SNP	-	A	G Not in gene
chr1	334422	SNP	-	C	T Not in gene
chr1	334434	SNP	-	T	C Not in gene
chr1	334452	SNP	-	G	C Not in gene
chr1	334464	SNP	-	C	A Not in gene
chr1	334530	SNP	-	G	A chr1 334471 334638
chr1	334623	SNP	-	C	T chr1 334471 334638
chr1	334662	SNP	-	C	T Not in gene
chr1	334908	SNP	-	G	A chr1 334783 335604
chr1	334917	SNP	-	C	T chr1 334783 335604
chr1	335232	SNP	-	A	C chr1 334783 335604
chr1	335235	SNP	-	C	T chr1 334783 335604
chr1	335244	SNP	-	T	C chr1 334783 335604
chr1	335417	SNP	-	C	G chr1 334783 335604
chr1	335439	SNP	-	A	G chr1 334783 335604
chr1	335750	SNP	-	C	G Not in gene
chr1	335755	SNP	-	T	G Not in gene
chr1	335805	SNP	-	G	A Not in gene
chr1	335829	SNP	-	T	C Not in gene
chr1	335841	SNP	-	G	A Not in gene
chr1	335856	SNP	-	A	G Not in gene
chr1	335861	SNP	-	A	G Not in gene
chr1	335865	SNP	-	T	C Not in gene
chr1	336345	SNP	-	T	C chr1 335980 336559
chr1	336356	SNP	-	A	G chr1 335980 336559
chr1	336736	SNP	-	A	T Not in gene
chr1	336751	SNP	-	G	A Not in gene
chr1	336843	SNP	-	C	G chr1 336787 337836
chr1	336849	SNP	-	C	T chr1 336787 337836
chr1	337026	SNP	-	C	T chr1 336787 337836
chr1	337209	SNP	-	G	C chr1 336787 337836
chr1	337249	SNP	-	A	T chr1 336787 337836
chr1	337267	SNP	-	T	A chr1 336787 337836
chr1	337304	SNP	-	A	G chr1 336787 337836
chr1	337316	SNP	-	G	A chr1 336787 337836
chr1	337365	SNP	-	T	C chr1 336787 337836
chr1	337367	SNP	-	T	A chr1 336787 337836
chr1	337404	SNP	-	G	A chr1 336787 337836
chr1	337410	SNP	-	T	G chr1 336787 337836
chr1	337438	SNP	-	G	C chr1 336787 337836
chr1	337445	SNP	-	T	A chr1 336787 337836
chr1	337462	INDEL	18	AAAGAGATTGTTCAGAAAG	A chr1 336787 337836
chr1	337515	SNP	-	A	G chr1 336787 337836
chr1	337520	SNP	-	T	C chr1 336787 337836
chr1	337528	SNP	-	G	A chr1 336787 337836
chr1	337538	INDEL	15	TTCAGGAAGAGACTCA	T chr1 336787 337836
chr1	337584	SNP	-	G	T chr1 336787 337836
chr1	337597	SNP	-	A	G chr1 336787 337836
chr1	337600	SNP	-	C	A chr1 336787 337836
chr1	337610	SNP	-	C	T chr1 336787 337836
chr1	337635	SNP	-	G	A chr1 336787 337836
chr1	337821	SNP	-	A	G chr1 336787 337836
chr1	337837	SNP	-	G	A Not in gene
chr1	338009	SNP	-	G	A Not in gene
chr1	338020	SNP	-	A	G Not in gene
chr1	338038	SNP	-	T	C Not in gene
chr1	338164	SNP	-	A	G Not in gene
chr1	338167	SNP	-	C	T Not in gene
chr1	338172	SNP	-	C	T Not in gene
chr1	338207	SNP	-	G	T Not in gene
chr1	338241	INDEL	1	GA	G Not in gene
chr1	338258	SNP	-	G	A Not in gene
chr1	338283	SNP	-	C	A Not in gene
chr1	338292	SNP	-	C	T Not in gene
chr1	338294	SNP	-	A	T Not in gene
chr1	338328	SNP	-	C	A Not in gene
chr1	338357	INDEL	2	AAT	A Not in gene
chr1	338374	SNP	-	G	A Not in gene
chr1	338411	INDEL	-12	T	TGTACAAAATTAA Not in gene
chr1	338427	SNP	-	G	A Not in gene
chr1	338443	SNP	-	T	C Not in gene
chr1	338467	SNP	-	G	A Not in gene
chr1	338736	SNP	-	T	C Not in gene
chr1	338743	SNP	-	A	C Not in gene
chr1	338762	SNP	-	C	T Not in gene
chr1	338795	SNP	-	A	T Not in gene
chr1	338871	SNP	-	A	G Not in gene
chr1	338872	SNP	-	T	G Not in gene
chr1	338877	SNP	-	A	G Not in gene
chr1	338887	SNP	-	G	A Not in gene
chr1	338931	SNP	-	G	A Not in gene
chr1	338943	SNP	-	T	C Not in gene
chr1	338944	SNP	-	A	C Not in gene
chr1	338947	SNP	-	G	C Not in gene
chr1	338965	SNP	-	T	C Not in gene
chr1	338975	INDEL	1	CT	C Not in gene
chr1	338981	SNP	-	T	A Not in gene
chr1	339094	SNP	-	C	T Not in gene
chr1	339096	SNP	-	C	T Not in gene
chr1	339097	SNP	-	A	G Not in gene
chr1	339115	SNP	-	T	C Not in gene
chr1	339118	SNP	-	T	C Not in gene
chr1	339128	SNP	-	C	T Not in gene
chr1	339130	INDEL	-1	G	GT Not in gene
chr1	339151	SNP	-	T	A Not in gene
chr1	339212	SNP	-	T	C Not in gene
chr1	339225	SNP	-	T	C Not in gene
chr1	339254	SNP	-	A	G Not in gene
chr1	339257	SNP	-	G	A Not in gene
chr1	339278	SNP	-	T	C Not in gene
chr1	339283	SNP	-	G	A Not in gene
chr1	339301	SNP	-	A	G Not in gene
chr1	339761	SNP	-	A	G chr1 339521 340093
chr1	340027	SNP	-	T	C chr1 339521 340093
chr1	340281	SNP	-	A	C Not in gene
chr1	340416	SNP	-	A	T Not in gene
chr1	340459	INDEL	-1	G	GA Not in gene
chr1	340921	SNP	-	T	G chr1 340614 342728
chr1	341096	SNP	-	C	A chr1 340614 342728
chr1	341100	SNP	-	C	T chr1 340614 342728
chr1	341106	SNP	-	C	T chr1 340614 342728
chr1	341190	SNP	-	T	C chr1 340614 342728
chr1	341456	SNP	-	C	T chr1 340614 342728
chr1	341466	SNP	-	T	C chr1 340614 342728
chr1	341468	SNP	-	G	A chr1 340614 342728
chr1	341472	SNP	-	C	T chr1 340614 342728
chr1	341475	SNP	-	C	T chr1 340614 342728
chr1	341478	SNP	-	C	T chr1 340614 342728
chr1	341607	SNP	-	T	C chr1 340614 342728
chr1	341614	SNP	-	C	T chr1 340614 342728
chr1	341631	SNP	-	T	C chr1 340614 342728
chr1	341637	SNP	-	T	C chr1 340614 342728
chr1	341648	SNP	-	G	A chr1 340614 342728
chr1	342459	SNP	-	G	C chr1 340614 342728
chr1	342541	SNP	-	T	C chr1 340614 342728
chr1	342629	SNP	-	T	C chr1 340614 342728
chr1	342657	SNP	-	T	C chr1 340614 342728
chr1	342820	INDEL	1	GA	G Not in gene
chr1	342849	SNP	-	T	C Not in gene
chr1	342990	INDEL	1	TA	T Not in gene
chr1	343056	INDEL	3	AATC	A Not in gene
chr1	343529	SNP	-	A	G Not in gene
chr1	343547	INDEL	2	TAA	T Not in gene
chr1	343564	SNP	-	G	A Not in gene
chr1	343593	SNP	-	G	A Not in gene
chr1	343949	INDEL	-3	C	CAAA Not in gene
chr1	344249	SNP	-	T	C Not in gene
chr1	344320	INDEL	-5	C	CT,CTT Not in gene
chr1	345196	SNP	-	C	T Not in gene
chr1	345200	SNP	-	C	A Not in gene
chr1	345240	INDEL	1	CT	C Not in gene
chr1	345250	SNP	-	T	C Not in gene
chr1	345289	SNP	-	G	A Not in gene
chr1	345600	SNP	-	T	C Not in gene
chr1	345602	SNP	-	T	C Not in gene
chr1	345652	SNP	-	A	T Not in gene
chr1	345697	SNP	-	A	G Not in gene
chr1	345708	SNP	-	G	T Not in gene
chr1	345732	SNP	-	T	G Not in gene
chr1	345759	SNP	-	T	C Not in gene
chr1	346028	INDEL	1	CT	C Not in gene
chr1	346456	INDEL	-1	A	AT Not in gene
chr1	346567	SNP	-	A	G Not in gene
chr1	346580	INDEL	-2	C	CTT Not in gene
chr1	346585	SNP	-	T	A Not in gene
chr1	346658	SNP	-	G	A Not in gene
chr1	346692	SNP	-	C	T Not in gene
chr1	346856	SNP	-	G	A Not in gene
chr1	346874	INDEL	1	AC	A Not in gene
chr1	346890	SNP	-	T	C Not in gene
chr1	346898	SNP	-	A	G Not in gene
chr1	346918	SNP	-	G	C Not in gene
chr1	347027	SNP	-	T	C Not in gene
chr1	347029	SNP	-	G	A Not in gene
chr1	347039	SNP	-	C	T Not in gene
chr1	347072	INDEL	1	CT	C Not in gene
chr1	347146	SNP	-	T	C Not in gene
chr1	347257	SNP	-	C	T Not in gene
chr1	347268	SNP	-	T	A Not in gene
chr1	347272	SNP	-	T	C Not in gene
chr1	347532	SNP	-	T	G Not in gene
chr1	347563	SNP	-	C	A Not in gene
chr1	347623	SNP	-	T	C Not in gene
chr1	347633	SNP	-	T	C Not in gene
chr1	347654	SNP	-	C	T Not in gene
chr1	347742	SNP	-	C	T Not in gene
chr1	347743	SNP	-	G	A Not in gene
chr1	347755	SNP	-	A	G Not in gene
chr1	347758	SNP	-	G	A Not in gene
chr1	347766	SNP	-	C	A Not in gene
chr1	347775	SNP	-	G	T Not in gene
chr1	347817	SNP	-	T	C Not in gene
chr1	347822	SNP	-	C	T Not in gene
chr1	348460	SNP	-	A	G Not in gene
chr1	348475	SNP	-	T	A Not in gene
chr1	348511	SNP	-	A	G Not in gene
chr1	348531	SNP	-	T	C Not in gene
chr1	348817	SNP	-	T	A Not in gene
chr1	348848	INDEL	1	GC	G Not in gene
chr1	348852	SNP	-	T	G Not in gene
chr1	348881	SNP	-	A	G Not in gene
chr1	348919	SNP	-	T	C Not in gene
chr1	348933	SNP	-	A	G Not in gene
chr1	348940	SNP	-	A	G Not in gene
chr1	348975	SNP	-	A	G Not in gene
chr1	348977	SNP	-	T	C Not in gene
chr1	348997	SNP	-	T	A Not in gene
chr1	349006	SNP	-	T	A Not in gene
chr1	349116	SNP	-	C	G Not in gene
chr1	349120	SNP	-	G	A Not in gene
chr1	349392	INDEL	2	CAG	C Not in gene
chr1	349461	SNP	-	T	A Not in gene
chr1	349659	SNP	-	G	A Not in gene
chr1	349672	SNP	-	T	C Not in gene
chr1	351876	INDEL	61	CAAGCTAGTCATAGCACTATTGTGAACACGAAGTAGAACAATTCAGCAAAAAAAGATAGATT	C Not in gene
chr1	352144	SNP	-	A	G Not in gene
chr1	352147	SNP	-	T	C Not in gene
chr1	352376	SNP	-	A	G chr1 352193 352436
chr1	352385	SNP	-	G	A chr1 352193 352436
chr1	352388	SNP	-	G	A chr1 352193 352436
chr1	353690	SNP	-	G	A chr1 353479 354610
chr1	354226	SNP	-	G	C chr1 353479 354610
chr1	354229	SNP	-	C	T chr1 353479 354610
chr1	355735	SNP	-	C	T Not in gene
chr1	355747	SNP	-	C	T Not in gene
chr1	355752	SNP	-	C	A Not in gene
chr1	355788	SNP	-	C	T Not in gene
chr1	355809	SNP	-	C	T Not in gene
chr1	355810	SNP	-	T	C Not in gene
chr1	356524	SNP	-	A	C Not in gene
chr1	356525	SNP	-	T	C Not in gene
chr1	356537	SNP	-	C	G Not in gene
chr1	356558	SNP	-	A	G Not in gene
chr1	356570	SNP	-	C	T Not in gene
chr1	356572	SNP	-	G	T Not in gene
chr1	356573	SNP	-	A	G Not in gene
chr1	356577	SNP	-	A	G Not in gene
chr1	356715	SNP	-	C	T chr1 356685 356924
chr1	356717	SNP	-	C	T chr1 356685 356924
chr1	356736	INDEL	-2	C	CAA chr1 356685 356924
chr1	356742	SNP	-	C	T chr1 356685 356924
chr1	356775	SNP	-	C	T chr1 356685 356924
chr1	356778	SNP	-	G	A chr1 356685 356924
chr1	356779	SNP	-	C	T chr1 356685 356924
chr1	356792	SNP	-	C	T chr1 356685 356924
chr1	356809	SNP	-	T	C chr1 356685 356924
chr1	356839	SNP	-	C	T chr1 356685 356924
chr1	356848	SNP	-	T	C chr1 356685 356924
chr1	356849	SNP	-	C	T chr1 356685 356924
chr1	356850	SNP	-	A	G chr1 356685 356924
chr1	356894	SNP	-	A	G chr1 356685 356924
chr1	356910	SNP	-	C	T chr1 356685 356924
chr1	356915	SNP	-	C	T chr1 356685 356924
chr1	356932	SNP	-	T	C Not in gene
chr1	356973	SNP	-	G	A Not in gene
chr1	356986	SNP	-	A	C Not in gene
chr1	357017	SNP	-	C	T Not in gene
chr1	357024	SNP	-	G	A Not in gene
chr1	357028	SNP	-	G	A Not in gene
chr1	357034	SNP	-	T	C Not in gene
chr1	357038	INDEL	2	CAT	C Not in gene
chr1	357041	SNP	-	A	C Not in gene
chr1	357047	SNP	-	T	C Not in gene
chr1	357049	SNP	-	C	T Not in gene
chr1	357158	INDEL	1	CA	C Not in gene
chr1	357209	INDEL	1	CT	C Not in gene
chr1	357248	INDEL	-2	T	TCA Not in gene
chr1	357250	SNP	-	A	C Not in gene
chr1	357255	INDEL	2	CTA	C Not in gene
chr1	357268	SNP	-	C	T Not in gene
chr1	357270	SNP	-	A	C Not in gene
chr1	357272	SNP	-	C	T Not in gene
chr1	357301	SNP	-	T	C Not in gene
chr1	357363	SNP	-	G	A Not in gene
chr1	357400	SNP	-	C	G Not in gene
chr1	357408	SNP	-	G	A Not in gene
chr1	357572	SNP	-	T	C chr1 357464 359011
chr1	357575	SNP	-	A	G chr1 357464 359011
chr1	357707	SNP	-	C	T chr1 357464 359011
chr1	357781	SNP	-	C	T chr1 357464 359011
chr1	357789	SNP	-	T	C chr1 357464 359011
chr1	358868	SNP	-	A	G chr1 357464 359011
chr1	358876	SNP	-	G	A chr1 357464 359011
chr1	359149	INDEL	-1	A	AT Not in gene
chr1	359537	SNP	-	T	C Not in gene
chr1	359539	INDEL	-8	G	GCCTGTCTC Not in gene
chr1	359556	SNP	-	C	T Not in gene
chr1	359596	SNP	-	A	G Not in gene
chr1	359599	SNP	-	A	G Not in gene
chr1	359773	SNP	-	A	C Not in gene
chr1	359782	INDEL	18	TGGTCGTGAGTTGGCTCCG	T Not in gene
chr1	359820	SNP	-	A	G Not in gene
chr1	360214	SNP	-	C	G Not in gene
chr1	360220	SNP	-	A	G Not in gene
chr1	360223	SNP	-	G	A Not in gene
chr1	360224	SNP	-	T	C Not in gene
chr1	360371	SNP	-	A	G Not in gene
chr1	360379	SNP	-	T	C Not in gene
chr1	360562	SNP	-	A	G Not in gene
chr1	360565	INDEL	-77	G	GAATTGAGGAGCAGGAAGAAATGAAGAGATGAAAAATGAAGAGAGATAAAATGAAGAGAGATAAAATGAAGAGGGATA Not in gene
chr1	364504	SNP	-	T	C Not in gene
chr1	365213	SNP	-	G	A Not in gene
chr1	365321	INDEL	-1	A	AT chr1 365239 365424
chr1	365327	INDEL	1	AC	A chr1 365239 365424
chr1	365330	SNP	-	C	G chr1 365239 365424
chr1	365367	SNP	-	A	G chr1 365239 365424
chr1	365479	SNP	-	T	G Not in gene
chr1	365551	SNP	-	C	T Not in gene
chr1	365554	SNP	-	A	G Not in gene
chr1	365556	SNP	-	T	A Not in gene
chr1	365563	SNP	-	T	C Not in gene
chr1	365564	SNP	-	A	C Not in gene
chr1	365572	SNP	-	A	G Not in gene
chr1	365854	SNP	-	T	C Not in gene
chr1	365866	SNP	-	C	T Not in gene
chr1	366357	SNP	-	T	C Not in gene
chr1	366377	SNP	-	T	C Not in gene
chr1	366388	SNP	-	G	A Not in gene
chr1	367964	SNP	-	T	C chr1 366791 367983
chr1	369236	SNP	-	T	C Not in gene
chr1	369404	SNP	-	A	G Not in gene
chr1	369419	SNP	-	C	T Not in gene
chr1	370577	SNP	-	C	G Not in gene
chr1	370583	SNP	-	T	C Not in gene
chr1	371662	SNP	-	T	A Not in gene
chr1	371678	SNP	-	T	C Not in gene
chr1	371691	SNP	-	T	C Not in gene
chr1	371983	SNP	-	A	T Not in gene
chr1	372002	SNP	-	A	T Not in gene
chr1	374197	SNP	-	T	G Not in gene
chr1	374201	SNP	-	G	A Not in gene
chr1	374233	SNP	-	T	C Not in gene
chr1	374780	SNP	-	G	A Not in gene
chr1	375029	SNP	-	A	G Not in gene
chr1	375266	SNP	-	A	G Not in gene
chr1	375273	SNP	-	A	G Not in gene
chr1	375296	SNP	-	T	A Not in gene
chr1	375826	SNP	-	T	C Not in gene
chr1	375827	SNP	-	G	A Not in gene
chr1	376096	SNP	-	G	A Not in gene
chr1	376099	SNP	-	G	T Not in gene
chr1	376217	SNP	-	A	G Not in gene
chr1	376228	SNP	-	A	C Not in gene
chr1	376244	SNP	-	A	G Not in gene
chr1	376245	SNP	-	A	G Not in gene
chr1	376262	SNP	-	T	A Not in gene
chr1	376263	SNP	-	A	C Not in gene
chr1	376277	SNP	-	A	G Not in gene
chr1	376278	SNP	-	C	T Not in gene
chr1	376285	INDEL	-1	C	CA Not in gene
chr1	376286	INDEL	-8	G	GCATTAGCA Not in gene
chr1	376926	SNP	-	A	G Not in gene
chr1	376943	SNP	-	A	C Not in gene
chr1	376967	SNP	-	C	G Not in gene
chr1	377204	SNP	-	T	C Not in gene
chr1	377210	SNP	-	A	T Not in gene
chr1	377239	SNP	-	A	G Not in gene
chr1	379273	SNP	-	A	G Not in gene
chr1	379281	SNP	-	T	C Not in gene
chr1	379372	SNP	-	C	A Not in gene
chr1	380006	INDEL	1	AG	A Not in gene
chr1	380091	INDEL	-1	C	CT Not in gene
chr1	380092	SNP	-	C	T Not in gene
chr1	380097	SNP	-	G	A Not in gene
chr1	380107	SNP	-	T	C Not in gene
chr1	380119	SNP	-	G	C Not in gene
chr1	380296	SNP	-	A	G Not in gene
chr1	380304	SNP	-	T	C Not in gene
chr1	380316	SNP	-	G	A Not in gene
chr1	380337	SNP	-	G	T Not in gene
chr1	380341	SNP	-	T	C Not in gene
chr1	380424	SNP	-	C	T Not in gene
chr1	380437	SNP	-	T	C Not in gene
chr1	380439	SNP	-	A	G Not in gene
chr1	380475	SNP	-	T	G Not in gene
chr1	380476	SNP	-	G	T Not in gene
chr1	380480	SNP	-	A	G Not in gene
chr1	380486	SNP	-	C	T Not in gene
chr1	380507	SNP	-	T	C Not in gene
chr1	380593	INDEL	-7	T	TAA,TAAA Not in gene
chr1	381034	SNP	-	C	T chr1 380735 381829
chr1	381040	SNP	-	A	T chr1 380735 381829
chr1	381235	SNP	-	C	G chr1 380735 381829
chr1	381999	SNP	-	T	A Not in gene
chr1	382013	SNP	-	A	C Not in gene
chr1	382113	SNP	-	A	G Not in gene
chr1	382345	SNP	-	A	G Not in gene
chr1	382351	SNP	-	C	T Not in gene
chr1	384114	SNP	-	T	C chr1 383598 384363
chr1	384120	SNP	-	A	G chr1 383598 384363
chr1	384123	SNP	-	C	T chr1 383598 384363
chr1	384269	SNP	-	A	G chr1 383598 384363
chr1	384397	SNP	-	T	G Not in gene
chr1	384400	SNP	-	T	G Not in gene
chr1	384402	SNP	-	A	G Not in gene
chr1	384403	SNP	-	A	G Not in gene
chr1	384416	SNP	-	A	G Not in gene
chr1	384446	SNP	-	A	G Not in gene
chr1	384453	SNP	-	A	G Not in gene
chr1	384644	INDEL	1	CT	C Not in gene
chr1	384900	SNP	-	A	G Not in gene
chr1	384931	SNP	-	A	G Not in gene
chr1	384937	SNP	-	A	T Not in gene
chr1	385558	SNP	-	T	G Not in gene
chr1	385560	SNP	-	C	T Not in gene
chr1	385567	SNP	-	T	C Not in gene
chr1	386275	INDEL	2	AAG	A Not in gene
chr1	386342	SNP	-	A	G Not in gene
chr1	386409	INDEL	2	TTA	T Not in gene
chr1	386467	SNP	-	G	A Not in gene
chr1	386477	SNP	-	T	C Not in gene
chr1	387304	SNP	-	C	T Not in gene
chr1	387322	SNP	-	C	A Not in gene
chr1	387445	SNP	-	T	C Not in gene
chr1	387467	SNP	-	G	T Not in gene
chr1	388938	SNP	-	T	A Not in gene
chr1	389643	SNP	-	G	T Not in gene
chr1	389656	INDEL	2	GAT	G Not in gene
chr1	389660	INDEL	-2	T	TAC Not in gene
chr1	389682	SNP	-	C	T Not in gene
chr1	389692	SNP	-	G	T Not in gene
chr1	389696	SNP	-	T	A Not in gene
chr1	389894	SNP	-	A	T Not in gene
chr1	390095	SNP	-	T	C Not in gene
chr1	390109	SNP	-	G	A Not in gene
chr1	390143	INDEL	1	AT	A Not in gene
chr1	390170	SNP	-	T	C Not in gene
chr1	390277	SNP	-	C	G Not in gene
chr1	390817	SNP	-	T	C Not in gene
chr1	390832	SNP	-	G	A Not in gene
chr1	390833	SNP	-	G	A Not in gene
chr1	391554	SNP	-	T	C chr1 391025 391726
chr1	391583	SNP	-	A	C chr1 391025 391726
chr1	391922	SNP	-	T	C Not in gene
chr1	391923	SNP	-	A	T Not in gene
chr1	391932	INDEL	1	GA	G Not in gene
chr1	391960	SNP	-	G	A Not in gene
chr1	392028	SNP	-	A	G Not in gene
chr1	392037	SNP	-	C	T Not in gene
chr1	392039	SNP	-	C	A Not in gene
chr1	392112	SNP	-	A	T Not in gene
chr1	392718	SNP	-	A	G chr1 392298 393316
chr1	393445	INDEL	-1	T	TC Not in gene
chr1	393449	INDEL	-2	T	TTC Not in gene
chr1	393459	SNP	-	C	A Not in gene
chr1	393463	SNP	-	T	C Not in gene
chr1	393516	SNP	-	A	G Not in gene
chr1	393527	SNP	-	A	G Not in gene
chr1	393566	SNP	-	T	G Not in gene
chr1	393603	SNP	-	A	T Not in gene
chr1	393618	SNP	-	A	G Not in gene
chr1	393913	SNP	-	T	C Not in gene
chr1	393925	SNP	-	T	C Not in gene
chr1	393927	SNP	-	T	G Not in gene
chr1	393950	SNP	-	A	C Not in gene
chr1	393955	SNP	-	T	A Not in gene
chr1	393964	SNP	-	T	C Not in gene
chr1	393975	SNP	-	A	G Not in gene
chr1	393990	SNP	-	C	G Not in gene
chr1	393991	INDEL	7	TTAATTTG	T Not in gene
chr1	394023	SNP	-	C	T Not in gene
chr1	395584	INDEL	1	TA	T Not in gene
chr1	395596	SNP	-	T	G Not in gene
chr1	395604	SNP	-	G	C Not in gene
chr1	395607	INDEL	-1	G	GA Not in gene
chr1	395631	SNP	-	C	T Not in gene
chr1	395654	SNP	-	T	A Not in gene
chr1	396933	SNP	-	G	A chr1 396271 397227
chr1	396981	SNP	-	A	G chr1 396271 397227
chr1	396987	SNP	-	C	T chr1 396271 397227
chr1	397011	SNP	-	C	T chr1 396271 397227
chr1	397118	SNP	-	C	T chr1 396271 397227
chr1	397128	SNP	-	A	G chr1 396271 397227
chr1	397162	SNP	-	G	A chr1 396271 397227
chr1	397329	SNP	-	A	G Not in gene
chr1	397348	SNP	-	G	C Not in gene
chr1	397367	INDEL	-7	C	CAACCATT Not in gene
chr1	397372	INDEL	-2	T	TTG Not in gene
chr1	399257	INDEL	-10	A	ATTTTTTTTTT Not in gene
chr1	400232	SNP	-	T	A Not in gene
chr1	400440	SNP	-	A	G chr1 400327 402051
chr1	402015	SNP	-	C	T chr1 400327 402051
chr1	402203	INDEL	5	CTTTTT	C Not in gene
chr1	402220	INDEL	-2	A	ACT Not in gene
chr1	402227	SNP	-	T	G Not in gene
chr1	402330	SNP	-	C	T Not in gene
chr1	402340	SNP	-	T	G Not in gene
chr1	402345	SNP	-	C	G Not in gene
chr1	403324	SNP	-	T	C Not in gene
chr1	403331	INDEL	1	AT	A Not in gene
chr1	403347	SNP	-	T	C Not in gene
chr1	403426	INDEL	1	AT	A Not in gene
chr1	403428	SNP	-	C	A Not in gene
chr1	403434	SNP	-	G	C Not in gene
chr1	403451	INDEL	8	CAACGGTAA	C Not in gene
chr1	403465	INDEL	-1	A	AT Not in gene
chr1	403469	SNP	-	T	A Not in gene
chr1	403476	SNP	-	T	C Not in gene
chr1	403477	SNP	-	C	G Not in gene
chr1	403487	INDEL	-4	A	ATAAT Not in gene
chr1	403523	SNP	-	C	G Not in gene
chr1	403585	INDEL	1	TC	T Not in gene
chr1	403587	SNP	-	A	T Not in gene
chr1	403589	SNP	-	A	T Not in gene
chr1	403599	INDEL	1	AT	A Not in gene
chr1	403670	INDEL	1	GA	G Not in gene
chr1	403687	SNP	-	C	T Not in gene
chr1	403981	SNP	-	G	A Not in gene
chr1	403992	SNP	-	G	A Not in gene
chr1	404249	SNP	-	G	C chr1 404205 404786
chr1	404267	SNP	-	G	C chr1 404205 404786
chr1	404406	SNP	-	G	A chr1 404205 404786
chr1	404568	SNP	-	C	T chr1 404205 404786
chr1	404585	SNP	-	A	G chr1 404205 404786
chr1	405144	SNP	-	G	T chr1 404884 405483
chr1	405151	SNP	-	C	T chr1 404884 405483
chr1	406009	SNP	-	A	G chr1 405616 406344
chr1	406470	INDEL	1	GA	G Not in gene
chr1	407113	SNP	-	A	G chr1 406710 407292
chr1	407114	SNP	-	A	G chr1 406710 407292
chr1	407382	INDEL	1	GA	G Not in gene
chr1	407385	INDEL	2	GAA	G Not in gene
chr1	407393	SNP	-	A	T Not in gene
chr1	407438	SNP	-	T	C Not in gene
chr1	407633	SNP	-	A	G chr1 407446 408023
chr1	407646	SNP	-	A	G chr1 407446 408023
chr1	407687	SNP	-	C	T chr1 407446 408023
chr1	407711	SNP	-	C	T chr1 407446 408023
chr1	407738	SNP	-	T	C chr1 407446 408023
chr1	407741	SNP	-	G	A chr1 407446 408023
chr1	407849	SNP	-	A	G chr1 407446 408023
chr1	408760	SNP	-	C	T Not in gene
chr1	408769	SNP	-	C	T Not in gene
chr1	409059	SNP	-	G	C chr1 408988 411120
chr1	409134	SNP	-	C	T chr1 408988 411120
chr1	409149	SNP	-	T	C chr1 408988 411120
chr1	409944	SNP	-	C	T chr1 408988 411120
chr1	409962	SNP	-	T	G chr1 408988 411120
chr1	410850	SNP	-	T	C chr1 408988 411120
chr1	410868	SNP	-	T	C chr1 408988 411120
chr1	410895	SNP	-	A	G chr1 408988 411120
chr1	410934	SNP	-	C	G chr1 408988 411120
chr1	411175	SNP	-	G	A Not in gene
chr1	411189	SNP	-	A	T Not in gene
chr1	411199	INDEL	-2	C	CTT Not in gene
chr1	411207	SNP	-	C	T Not in gene
chr1	411215	INDEL	3	TAAA	T Not in gene
chr1	411332	SNP	-	T	C Not in gene
chr1	411342	SNP	-	T	G Not in gene
chr1	411353	SNP	-	T	C Not in gene
chr1	411354	SNP	-	G	A Not in gene
chr1	411357	SNP	-	G	C Not in gene
chr1	411367	SNP	-	C	T Not in gene
chr1	411404	SNP	-	G	A Not in gene
chr1	411631	SNP	-	C	G Not in gene
chr1	411642	SNP	-	G	C Not in gene
chr1	411652	SNP	-	G	A Not in gene
chr1	412929	SNP	-	C	T chr1 411859 414486
chr1	412947	SNP	-	C	T chr1 411859 414486
chr1	413094	SNP	-	T	C chr1 411859 414486
chr1	413106	SNP	-	C	T chr1 411859 414486
chr1	413331	INDEL	6	TTTCAAG	T chr1 411859 414486
chr1	413430	SNP	-	C	T chr1 411859 414486
chr1	413514	SNP	-	T	C chr1 411859 414486
chr1	413542	SNP	-	C	G chr1 411859 414486
chr1	413559	SNP	-	C	T chr1 411859 414486
chr1	413786	SNP	-	A	G chr1 411859 414486
chr1	414729	SNP	-	A	G chr1 414591 415139
chr1	414738	SNP	-	T	C chr1 414591 415139
chr1	415127	INDEL	6	AGTCCAT	A chr1 414591 415139
chr1	415152	SNP	-	A	G Not in gene
chr1	415175	SNP	-	G	A Not in gene
chr1	415178	SNP	-	A	G Not in gene
chr1	415185	SNP	-	G	T Not in gene
chr1	415201	SNP	-	A	G Not in gene
chr1	415406	SNP	-	C	T Not in gene
chr1	415772	SNP	-	A	G Not in gene
chr1	415778	SNP	-	T	C Not in gene
chr1	415794	SNP	-	C	T Not in gene
chr1	415880	SNP	-	G	C Not in gene
chr1	415889	SNP	-	A	T Not in gene
chr1	415927	SNP	-	G	A Not in gene
chr1	416190	SNP	-	G	A Not in gene
chr1	416207	SNP	-	A	T Not in gene
chr1	416209	SNP	-	G	T Not in gene
chr1	416279	INDEL	1	CA	C Not in gene
chr1	416295	SNP	-	T	C Not in gene
chr1	416387	SNP	-	C	T Not in gene
chr1	417356	SNP	-	G	A chr1 416661 418025
chr1	417362	SNP	-	A	G chr1 416661 418025
chr1	418483	SNP	-	T	C chr1 418123 419303
chr1	418486	SNP	-	A	G chr1 418123 419303
chr1	418576	SNP	-	T	C chr1 418123 419303
chr1	418591	SNP	-	G	A chr1 418123 419303
chr1	418597	SNP	-	A	G chr1 418123 419303
chr1	418606	SNP	-	A	G chr1 418123 419303
chr1	418609	SNP	-	A	G chr1 418123 419303
chr1	418625	SNP	-	G	A chr1 418123 419303
chr1	418626	SNP	-	T	C chr1 418123 419303
chr1	418629	SNP	-	C	T chr1 418123 419303
chr1	418642	SNP	-	C	T chr1 418123 419303
chr1	418840	SNP	-	G	A chr1 418123 419303
chr1	418849	SNP	-	T	C chr1 418123 419303
chr1	418885	SNP	-	C	G chr1 418123 419303
chr1	419301	SNP	-	T	C chr1 418123 419303
chr1	419314	SNP	-	T	G Not in gene
chr1	419326	SNP	-	T	C Not in gene
chr1	419432	SNP	-	C	T Not in gene
chr1	419448	SNP	-	G	T Not in gene
chr1	419602	SNP	-	C	G Not in gene
chr1	419728	SNP	-	T	C chr1 419712 420555
chr1	419935	SNP	-	C	T chr1 419712 420555
chr1	419949	SNP	-	T	G chr1 419712 420555
chr1	419959	SNP	-	G	A chr1 419712 420555
chr1	419987	SNP	-	C	T chr1 419712 420555
chr1	420004	SNP	-	C	G chr1 419712 420555
chr1	420082	SNP	-	G	A chr1 419712 420555
chr1	420406	SNP	-	T	C chr1 419712 420555
chr1	420708	INDEL	14	TTATAATGCGTATTA	T Not in gene
chr1	420831	SNP	-	A	T Not in gene
chr1	420832	SNP	-	T	C Not in gene
chr1	420959	INDEL	1	AT	A Not in gene
chr1	420969	INDEL	-11	T	TTTAATTTTTTC Not in gene
chr1	420980	INDEL	5	ACAGTC	A Not in gene
chr1	421277	SNP	-	T	C chr1 421052 422035
chr1	421700	SNP	-	C	T chr1 421052 422035
chr1	421715	SNP	-	T	C chr1 421052 422035
chr1	421719	SNP	-	T	C chr1 421052 422035
chr1	423326	SNP	-	T	G Not in gene
chr1	423329	SNP	-	A	G Not in gene
chr1	424374	SNP	-	T	C Not in gene
chr1	424426	INDEL	1	AT	A Not in gene
chr1	424434	SNP	-	A	T Not in gene
chr1	426323	INDEL	-1	C	CT Not in gene
chr1	429574	SNP	-	T	C chr1 428278 430092
chr1	429588	SNP	-	G	A chr1 428278 430092
chr1	429758	SNP	-	C	T chr1 428278 430092
chr1	429769	SNP	-	A	G chr1 428278 430092
chr1	430105	INDEL	1	TA	T Not in gene
chr1	430249	SNP	-	C	T Not in gene
chr1	430251	INDEL	-10	C	T,CATATATAT Not in gene
chr1	430352	SNP	-	G	A chr1 430272 430877
chr1	431013	INDEL	1	GA	G Not in gene
chr1	432089	INDEL	-1	A	AT Not in gene
chr1	432701	SNP	-	G	A chr1 432426 435707
chr1	432793	SNP	-	T	C chr1 432426 435707
chr1	432803	SNP	-	T	C chr1 432426 435707
chr1	432819	SNP	-	G	A chr1 432426 435707
chr1	432839	SNP	-	G	A chr1 432426 435707
chr1	432843	SNP	-	A	T chr1 432426 435707
chr1	432848	SNP	-	C	T chr1 432426 435707
chr1	432866	SNP	-	T	C chr1 432426 435707
chr1	432881	SNP	-	C	T chr1 432426 435707
chr1	433735	SNP	-	A	C chr1 432426 435707
chr1	433738	SNP	-	G	A chr1 432426 435707
chr1	433745	SNP	-	T	C chr1 432426 435707
chr1	433754	SNP	-	A	G chr1 432426 435707
chr1	433776	SNP	-	A	G chr1 432426 435707
chr1	433782	SNP	-	A	G chr1 432426 435707
chr1	435802	SNP	-	A	T Not in gene
chr1	436068	INDEL	-3	A	ATTT Not in gene
chr1	436158	INDEL	-1	C	CA Not in gene
chr1	436359	SNP	-	C	T chr1 436319 438817
chr1	436363	SNP	-	G	T chr1 436319 438817
chr1	436368	SNP	-	T	C chr1 436319 438817
chr1	436536	SNP	-	T	G chr1 436319 438817
chr1	436539	SNP	-	A	G chr1 436319 438817
chr1	437233	SNP	-	T	C chr1 436319 438817
chr1	437239	SNP	-	A	G chr1 436319 438817
chr1	437255	SNP	-	A	G chr1 436319 438817
chr1	438827	SNP	-	T	C Not in gene
chr1	438832	SNP	-	T	C Not in gene
chr1	438974	SNP	-	C	T Not in gene
chr1	438980	SNP	-	C	T Not in gene
chr1	439655	SNP	-	A	G chr1 439027 440262
chr1	439663	SNP	-	C	A chr1 439027 440262
chr1	440462	SNP	-	C	T Not in gene
chr1	440464	SNP	-	A	T Not in gene
chr1	440776	SNP	-	T	A chr1 440676 443339
chr1	441028	SNP	-	A	G chr1 440676 443339
chr1	441352	SNP	-	G	T chr1 440676 443339
chr1	441371	SNP	-	T	C chr1 440676 443339
chr1	441545	SNP	-	A	T chr1 440676 443339
chr1	441563	SNP	-	T	C chr1 440676 443339
chr1	441739	SNP	-	G	C chr1 440676 443339
chr1	441740	SNP	-	C	A chr1 440676 443339
chr1	441764	SNP	-	C	T chr1 440676 443339
chr1	441794	SNP	-	G	A chr1 440676 443339
chr1	442364	SNP	-	G	A chr1 440676 443339
chr1	442370	SNP	-	C	T chr1 440676 443339
chr1	442374	SNP	-	G	A chr1 440676 443339
chr1	442394	SNP	-	A	G chr1 440676 443339
chr1	442409	SNP	-	G	T chr1 440676 443339
chr1	442439	SNP	-	T	C chr1 440676 443339
chr1	443391	SNP	-	G	A Not in gene
chr1	443411	SNP	-	T	C Not in gene
chr1	443437	SNP	-	T	C Not in gene
chr1	443449	INDEL	-1	A	AT Not in gene
chr1	443581	INDEL	2	CTT	C Not in gene
chr1	443837	SNP	-	T	G chr1 443751 445091
chr1	444328	SNP	-	G	A chr1 443751 445091
chr1	444564	SNP	-	A	G chr1 443751 445091
chr1	444567	SNP	-	G	A chr1 443751 445091
chr1	444826	SNP	-	G	A chr1 443751 445091
chr1	444828	SNP	-	A	G chr1 443751 445091
chr1	444852	SNP	-	T	C chr1 443751 445091
chr1	445211	SNP	-	C	T Not in gene
chr1	445213	SNP	-	T	C Not in gene
chr1	445851	SNP	-	G	A Not in gene
chr1	446157	SNP	-	A	T Not in gene
chr1	446274	INDEL	-7	C	CAA,CAAA Not in gene
chr1	446573	INDEL	-14	C	CAAAA,CAAAAAAAA Not in gene
chr1	446689	SNP	-	T	C chr1 446602 448335
chr1	447064	SNP	-	A	G chr1 446602 448335
chr1	447229	SNP	-	G	A chr1 446602 448335
chr1	447235	SNP	-	A	T chr1 446602 448335
chr1	447236	SNP	-	G	A chr1 446602 448335
chr1	447352	SNP	-	G	A chr1 446602 448335
chr1	447850	SNP	-	G	A chr1 446602 448335
chr1	447862	SNP	-	G	T chr1 446602 448335
chr1	448127	SNP	-	G	T chr1 446602 448335
chr1	448824	SNP	-	A	G Not in gene
chr1	448830	SNP	-	A	G Not in gene
chr1	448954	SNP	-	C	T Not in gene
chr1	449427	INDEL	-1	C	CA Not in gene
chr1	450294	SNP	-	C	A Not in gene
chr1	450302	SNP	-	T	C Not in gene
chr1	450661	SNP	-	A	G Not in gene
chr1	451324	SNP	-	C	T chr1 450943 452399
chr1	451816	SNP	-	C	T chr1 450943 452399
chr1	451828	SNP	-	T	C chr1 450943 452399
chr1	451867	SNP	-	A	G chr1 450943 452399
chr1	451957	SNP	-	C	T chr1 450943 452399
chr1	451969	SNP	-	T	C chr1 450943 452399
chr1	452069	SNP	-	A	T chr1 450943 452399
chr1	452185	SNP	-	G	C chr1 450943 452399
chr1	452193	SNP	-	C	T chr1 450943 452399
chr1	452293	SNP	-	T	C chr1 450943 452399
chr1	452299	SNP	-	T	C chr1 450943 452399
chr1	453260	SNP	-	C	T Not in gene
chr1	453275	SNP	-	C	T Not in gene
chr1	453299	SNP	-	G	A Not in gene
chr1	453340	SNP	-	C	A Not in gene
chr1	453348	SNP	-	A	G Not in gene
chr1	455459	SNP	-	C	G Not in gene
chr1	456200	SNP	-	A	G chr1 455468 457762
chr1	456236	SNP	-	C	T chr1 455468 457762
chr1	457268	SNP	-	T	A chr1 455468 457762
chr1	457301	SNP	-	C	T chr1 455468 457762
chr1	457388	SNP	-	C	T chr1 455468 457762
chr1	458218	INDEL	2	ATT	A Not in gene
chr1	458909	SNP	-	G	A Not in gene
chr1	459080	SNP	-	A	T Not in gene
chr1	459128	INDEL	-2	C	CTT Not in gene
chr1	459135	SNP	-	T	C Not in gene
chr1	459513	SNP	-	G	A Not in gene
chr1	461136	SNP	-	T	C chr1 460162 462861
chr1	461149	SNP	-	G	A chr1 460162 462861
chr1	463240	SNP	-	A	T chr1 463187 465790
chr1	463245	SNP	-	G	C chr1 463187 465790
chr1	463248	SNP	-	C	T chr1 463187 465790
chr1	463474	SNP	-	T	C chr1 463187 465790
chr1	463486	SNP	-	G	C chr1 463187 465790
chr1	466755	SNP	-	T	C chr1 466750 466793
chr1	466924	SNP	-	T	C Not in gene
chr1	466930	INDEL	3	TTTA	T Not in gene
chr1	466935	SNP	-	T	C Not in gene
chr1	466938	SNP	-	T	G Not in gene
chr1	469698	SNP	-	T	C chr1 469615 470886
chr1	469706	SNP	-	G	T chr1 469615 470886
chr1	470035	SNP	-	G	A chr1 469615 470886
chr1	470038	SNP	-	G	A chr1 469615 470886
chr1	470043	SNP	-	A	G chr1 469615 470886
chr1	472840	SNP	-	T	C chr1 471721 473976
chr1	474127	SNP	-	C	T Not in gene
chr1	474145	INDEL	-1	C	CA Not in gene
chr1	474582	SNP	-	T	C Not in gene
chr1	474604	SNP	-	G	A Not in gene
chr1	474762	SNP	-	T	C Not in gene
chr1	474778	SNP	-	C	T Not in gene
chr1	474799	SNP	-	T	C Not in gene
chr1	474802	INDEL	1	GT	G Not in gene
chr1	474960	INDEL	1	AC	A Not in gene
chr1	482203	INDEL	-3	C	CAAA Not in gene
chr1	482440	SNP	-	A	G Not in gene
chr1	482445	SNP	-	G	A Not in gene
chr1	482658	SNP	-	A	C Not in gene
chr1	482842	SNP	-	G	T Not in gene
chr1	482866	SNP	-	T	C Not in gene
chr1	482892	SNP	-	G	T Not in gene
chr1	483012	SNP	-	G	A Not in gene
chr1	483024	SNP	-	T	G Not in gene
chr1	485940	INDEL	1	TA	T Not in gene
chr1	498276	INDEL	-3	G	GAAA Not in gene
chr1	498381	SNP	-	G	A Not in gene
chr1	523186	INDEL	1	TA	T Not in gene
chr1	523376	SNP	-	G	A Not in gene
chr1	523381	SNP	-	T	G Not in gene
chr1	523464	SNP	-	A	G Not in gene
chr1	523475	SNP	-	A	G Not in gene
chr1	524075	INDEL	-1	C	CA Not in gene
chr1	524686	INDEL	1	GA	G Not in gene
chr1	524688	SNP	-	A	G Not in gene
chr1	524713	SNP	-	A	G Not in gene
chr1	524874	INDEL	-3	C	CAAA Not in gene
chr1	524942	INDEL	2	GAA	G Not in gene
chr1	525024	SNP	-	T	C Not in gene
chr1	525025	SNP	-	C	A Not in gene
chr1	525055	SNP	-	T	C Not in gene
chr1	525108	SNP	-	G	A Not in gene
chr1	525110	SNP	-	T	C Not in gene
chr1	525129	SNP	-	C	T Not in gene
chr1	525285	SNP	-	T	C Not in gene
chr1	525338	SNP	-	C	T Not in gene
chr1	525433	SNP	-	C	A Not in gene
chr1	525434	SNP	-	T	A Not in gene
chr1	525954	SNP	-	T	A Not in gene
chr1	525958	SNP	-	T	A Not in gene
chr1	527818	INDEL	1	AT	A Not in gene
chr1	536146	INDEL	-3	G	GATC chr1 535772 537094
chr1	538799	INDEL	-1	G	GA Not in gene
chr1	539048	INDEL	-1	C	CA Not in gene
chr1	539562	SNP	-	A	T Not in gene
chr1	539770	SNP	-	T	C Not in gene
chr1	539785	SNP	-	C	T Not in gene
chr1	539791	SNP	-	A	G Not in gene
chr1	541892	SNP	-	A	C chr1 541059 543140
chr1	541901	SNP	-	C	T chr1 541059 543140
chr1	541962	SNP	-	G	A chr1 541059 543140
chr1	541973	SNP	-	C	T chr1 541059 543140
chr1	541985	SNP	-	A	G chr1 541059 543140
chr1	543207	INDEL	-1	G	GA Not in gene
chr1	543676	SNP	-	A	T Not in gene
chr1	543679	SNP	-	T	A Not in gene
chr1	543687	SNP	-	A	G Not in gene
chr1	543705	INDEL	1	TG	T Not in gene
chr1	543710	SNP	-	G	A Not in gene
chr1	543745	SNP	-	T	C Not in gene
chr1	550274	SNP	-	T	C chr1 549263 551799
chr1	552113	SNP	-	T	G Not in gene
chr1	552114	SNP	-	T	C Not in gene
chr1	552155	SNP	-	C	T Not in gene
chr1	552156	SNP	-	A	G Not in gene
chr1	552164	SNP	-	A	G Not in gene
chr1	552561	INDEL	-1	C	CT Not in gene
chr1	555161	SNP	-	C	A chr1 552758 556396
chr1	561186	SNP	-	A	T Not in gene
chr1	562834	SNP	-	G	A chr1 561289 563190
chr1	572465	SNP	-	G	A chr1 567715 575648
chr1	572467	SNP	-	C	T chr1 567715 575648
chr1	572881	SNP	-	C	T chr1 567715 575648
chr1	576644	SNP	-	T	A Not in gene
chr1	577342	SNP	-	A	C chr1 577193 577828
chr1	577917	SNP	-	A	G chr1 577907 580180
chr1	577918	SNP	-	A	G chr1 577907 580180
chr1	580180	INDEL	1	GA	G chr1 577907 580180
chr1	580186	INDEL	10	GAAGGAATAAA	G Not in gene
chr1	580231	SNP	-	A	T Not in gene
chr1	580347	INDEL	3	GAAA	G Not in gene
chr1	580350	INDEL	-6	A	AGGGGGG Not in gene
chr1	580357	SNP	-	G	A Not in gene
chr1	580508	SNP	-	T	A Not in gene
chr1	580509	SNP	-	A	G Not in gene
chr1	580809	SNP	-	T	C Not in gene
chr1	580818	SNP	-	A	G Not in gene
chr1	581988	SNP	-	A	G chr1 581200 582039
chr1	581991	SNP	-	G	A chr1 581200 582039
chr1	582158	SNP	-	G	A Not in gene
chr1	614579	INDEL	-1	C	CT Not in gene
chr1	616893	SNP	-	T	C Not in gene
chr1	616910	SNP	-	C	T Not in gene
chr1	617395	SNP	-	T	C chr1 617029 617585
chr1	617403	SNP	-	T	A chr1 617029 617585
chr1	617430	SNP	-	G	A chr1 617029 617585
chr1	621508	SNP	-	C	T chr1 621108 621632
chr1	621510	SNP	-	T	G chr1 621108 621632
chr1	621534	SNP	-	T	C chr1 621108 621632
chr1	621665	SNP	-	T	A Not in gene
chr1	621856	SNP	-	C	T Not in gene
chr1	621872	SNP	-	T	G Not in gene
chr1	621887	SNP	-	A	G Not in gene
chr1	621919	SNP	-	C	T Not in gene
chr1	622199	INDEL	1	TC	T Not in gene
chr1	622288	SNP	-	C	T Not in gene
chr1	622293	SNP	-	T	C Not in gene
chr1	622358	SNP	-	A	T Not in gene
chr1	622367	SNP	-	T	A Not in gene
chr1	622386	SNP	-	A	G Not in gene
chr1	622431	SNP	-	T	C Not in gene
chr1	622436	SNP	-	G	A Not in gene
chr1	627527	INDEL	-2	C	CGT Not in gene
chr1	627530	INDEL	3	CCCA	C Not in gene
chr1	627544	SNP	-	G	A Not in gene
chr1	627572	INDEL	4	GACCC	G Not in gene
chr1	627698	SNP	-	C	A Not in gene
chr1	627713	SNP	-	G	A Not in gene
chr1	631243	SNP	-	T	C chr1 630914 631276
chr1	631247	SNP	-	A	T chr1 630914 631276
chr1	631412	SNP	-	G	C Not in gene
chr1	631416	SNP	-	C	A Not in gene
chr1	631429	SNP	-	G	A Not in gene
chr1	631453	SNP	-	T	C Not in gene
chr1	631473	SNP	-	A	G Not in gene
chr1	631474	SNP	-	T	C Not in gene
chr1	631488	SNP	-	A	G Not in gene
chr1	631543	SNP	-	T	C Not in gene
chr1	631559	INDEL	-1	C	CA Not in gene
chr1	631645	INDEL	-11	A	AAAAAAAAGGTG Not in gene
chr1	631647	INDEL	4	CTCAG	C Not in gene
chr1	631699	SNP	-	A	G Not in gene
chr1	632187	SNP	-	T	A Not in gene
chr1	632190	INDEL	-1	C	CT Not in gene
chr1	632229	SNP	-	T	C Not in gene
chr1	632238	SNP	-	C	T Not in gene
chr1	633612	SNP	-	T	C chr1 632404 634716
chr1	633944	SNP	-	C	T chr1 632404 634716
chr1	633945	SNP	-	T	C chr1 632404 634716
chr1	634209	SNP	-	A	G chr1 632404 634716
chr1	634225	SNP	-	C	A chr1 632404 634716
chr1	634240	INDEL	3	TATC	T chr1 632404 634716
chr1	634253	SNP	-	A	G chr1 632404 634716
chr1	634992	INDEL	-1	C	CT Not in gene
chr1	636381	SNP	-	A	C Not in gene
chr1	641142	SNP	-	C	T chr1 640532 641197
chr1	641143	SNP	-	A	G chr1 640532 641197
chr1	641326	SNP	-	C	A Not in gene
chr1	641332	SNP	-	A	G Not in gene
chr1	641609	SNP	-	G	A chr1 641387 642052
chr1	641765	SNP	-	A	T chr1 641387 642052
chr1	641777	SNP	-	C	A chr1 641387 642052
chr1	642165	INDEL	1	GA	G Not in gene
chr1	642707	SNP	-	T	C chr1 642411 643913
chr1	642713	SNP	-	A	G chr1 642411 643913
chr1	643538	SNP	-	G	A chr1 642411 643913
chr1	643550	SNP	-	G	T chr1 642411 643913
chr1	643585	SNP	-	G	A chr1 642411 643913
chr1	643586	SNP	-	T	C chr1 642411 643913
chr1	643604	SNP	-	T	C chr1 642411 643913
chr1	643626	SNP	-	A	T chr1 642411 643913
chr1	645987	SNP	-	T	C Not in gene
chr1	645994	SNP	-	A	C Not in gene
chr1	646300	SNP	-	A	G Not in gene
chr1	646309	SNP	-	C	T Not in gene
chr1	646329	SNP	-	C	T Not in gene
chr1	646332	INDEL	-1	T	TG Not in gene
chr1	646344	SNP	-	G	A Not in gene
chr1	646671	SNP	-	G	A Not in gene
chr1	646678	SNP	-	C	T Not in gene
chr1	646709	SNP	-	T	A Not in gene
chr1	647107	SNP	-	T	C chr1 646913 648412
chr1	647125	SNP	-	A	G chr1 646913 648412
chr1	647146	SNP	-	A	G chr1 646913 648412
chr1	647293	SNP	-	G	T chr1 646913 648412
chr1	647306	SNP	-	A	G chr1 646913 648412
chr1	648799	SNP	-	G	T chr1 648554 648865
chr1	648818	SNP	-	C	T chr1 648554 648865
chr1	649255	SNP	-	A	G chr1 649201 649902
chr1	649973	SNP	-	C	G Not in gene
chr1	650079	INDEL	1	GA	G Not in gene
chr1	650232	SNP	-	G	C Not in gene
chr1	650240	SNP	-	C	T Not in gene
chr1	650255	SNP	-	A	G Not in gene
chr1	650292	SNP	-	T	A Not in gene
chr1	650305	SNP	-	G	A Not in gene
chr1	650318	SNP	-	C	T Not in gene
chr1	650349	SNP	-	C	T Not in gene
chr1	650353	SNP	-	C	T Not in gene
chr1	650362	INDEL	-2	A	AAT Not in gene
chr1	650364	SNP	-	T	A Not in gene
chr1	650385	SNP	-	A	G Not in gene
chr1	650398	SNP	-	A	C Not in gene
chr1	650399	SNP	-	C	T Not in gene
chr1	650525	SNP	-	G	A Not in gene
chr1	650569	SNP	-	T	C Not in gene
chr1	650574	SNP	-	T	A Not in gene
chr1	650576	SNP	-	A	G Not in gene
chr1	650593	SNP	-	A	G Not in gene
chr1	650761	INDEL	-1	G	GT Not in gene
chr1	650771	SNP	-	A	G Not in gene
chr1	650861	SNP	-	T	C Not in gene
chr1	650880	SNP	-	A	T Not in gene
chr1	650925	INDEL	1	AT	A Not in gene
chr1	652430	INDEL	1	GA	G Not in gene
chr1	652432	SNP	-	A	G Not in gene
chr1	652512	SNP	-	C	T Not in gene
chr1	652513	INDEL	-1	A	AT Not in gene
chr1	652517	INDEL	3	CGTA	C Not in gene
chr1	652551	INDEL	-1	T	TA Not in gene
chr1	652566	SNP	-	C	T Not in gene
chr1	653275	SNP	-	T	C Not in gene
chr1	653284	SNP	-	A	T Not in gene
chr1	653293	SNP	-	G	A Not in gene
chr1	653408	INDEL	-3	T	TCAC chr1 653371 653592
chr1	653457	SNP	-	C	T chr1 653371 653592
chr1	654169	SNP	-	A	G chr1 653835 654422
chr1	654187	SNP	-	T	C chr1 653835 654422
chr1	654206	SNP	-	A	G chr1 653835 654422
chr1	659815	SNP	-	C	T Not in gene
chr1	659817	SNP	-	A	G Not in gene
chr1	659819	SNP	-	C	A Not in gene
chr1	659829	SNP	-	A	G Not in gene
chr1	659830	SNP	-	T	C Not in gene
chr1	659862	SNP	-	A	G Not in gene
chr1	659874	SNP	-	C	T Not in gene
chr1	659936	INDEL	1	TG	T Not in gene
chr1	659973	SNP	-	C	A Not in gene
chr1	659986	SNP	-	T	C Not in gene
chr1	660001	SNP	-	G	A Not in gene
chr1	660017	SNP	-	A	G Not in gene
chr1	660040	SNP	-	G	A Not in gene
chr1	660118	SNP	-	A	C Not in gene
chr1	660121	SNP	-	T	C Not in gene
chr1	660137	SNP	-	C	G Not in gene
chr1	660201	INDEL	5	TTGATG	T Not in gene
chr1	660224	SNP	-	T	C Not in gene
chr1	660229	SNP	-	T	C Not in gene
chr1	660231	INDEL	1	AT	A Not in gene
chr1	660239	SNP	-	T	G Not in gene
chr1	660258	SNP	-	T	C Not in gene
chr1	660354	SNP	-	C	T Not in gene
chr1	660372	SNP	-	G	T Not in gene
chr1	660408	SNP	-	C	G Not in gene
chr1	660751	SNP	-	C	T chr1 660693 661955
chr1	660770	SNP	-	C	T chr1 660693 661955
chr1	660995	SNP	-	T	C chr1 660693 661955
chr1	660999	SNP	-	C	T chr1 660693 661955
chr1	661004	SNP	-	A	G chr1 660693 661955
chr1	661184	SNP	-	T	G chr1 660693 661955
chr1	661190	SNP	-	C	T chr1 660693 661955
chr1	661262	SNP	-	C	T chr1 660693 661955
chr1	661280	SNP	-	G	A chr1 660693 661955
chr1	661528	SNP	-	G	A chr1 660693 661955
chr1	661537	SNP	-	G	A chr1 660693 661955
chr1	661586	SNP	-	G	A chr1 660693 661955
chr1	661595	SNP	-	A	G chr1 660693 661955
chr1	661628	SNP	-	A	G chr1 660693 661955
chr1	661753	SNP	-	C	A chr1 660693 661955
chr1	661955	SNP	-	T	C chr1 660693 661955
chr1	662761	SNP	-	A	G Not in gene
chr1	662765	SNP	-	A	C Not in gene
chr1	663480	SNP	-	C	T chr1 662956 665526
chr1	663492	SNP	-	A	G chr1 662956 665526
chr1	663738	SNP	-	A	G chr1 662956 665526
chr1	664830	SNP	-	C	T chr1 662956 665526
chr1	664832	SNP	-	G	T chr1 662956 665526
chr1	665536	SNP	-	C	G Not in gene
chr1	665537	SNP	-	C	T Not in gene
chr1	665555	INDEL	-6	G	GAAAAAA Not in gene
chr1	666044	SNP	-	T	C chr1 665588 666325
chr1	666050	SNP	-	T	C chr1 665588 666325
chr1	666149	SNP	-	T	C chr1 665588 666325
chr1	666490	SNP	-	A	G Not in gene
chr1	666491	SNP	-	A	G Not in gene
chr1	666505	SNP	-	A	T Not in gene
chr1	666524	SNP	-	C	G Not in gene
chr1	666537	SNP	-	C	T Not in gene
chr1	666678	SNP	-	A	G Not in gene
chr1	666687	SNP	-	T	C Not in gene
chr1	666722	SNP	-	T	C Not in gene
chr1	666813	SNP	-	C	T Not in gene
chr1	666829	SNP	-	C	T Not in gene
chr1	666970	SNP	-	G	T Not in gene
chr1	667226	SNP	-	A	G Not in gene
chr1	667238	SNP	-	A	G Not in gene
chr1	667552	SNP	-	A	T Not in gene
chr1	669657	SNP	-	T	A chr1 668970 669759
chr1	669698	INDEL	18	CAACTAGGGCAGCAAAAGA	C chr1 668970 669759
chr1	669745	SNP	-	C	A chr1 668970 669759
chr1	669788	SNP	-	G	A Not in gene
chr1	669896	SNP	-	A	G Not in gene
chr1	669914	INDEL	-6	G	GTTAACA Not in gene
chr1	670029	SNP	-	G	A chr1 669945 671021
chr1	670041	SNP	-	G	A chr1 669945 671021
chr1	671025	SNP	-	G	A Not in gene
chr1	671030	SNP	-	C	G Not in gene
chr1	671104	INDEL	-2	T	TAA Not in gene
chr1	671247	SNP	-	T	C Not in gene
chr1	671256	SNP	-	T	C Not in gene
chr1	671288	SNP	-	A	T Not in gene
chr1	671310	SNP	-	C	T Not in gene
chr1	671484	INDEL	-1	T	TC Not in gene
chr1	671703	SNP	-	A	G Not in gene
chr1	671715	SNP	-	C	A Not in gene
chr1	671718	SNP	-	G	A Not in gene
chr1	673117	INDEL	-1	A	AT Not in gene
chr1	673205	SNP	-	A	C Not in gene
chr1	674745	SNP	-	A	G Not in gene
chr1	674746	SNP	-	T	C Not in gene
chr1	674795	SNP	-	T	A Not in gene
chr1	674810	SNP	-	G	A Not in gene
chr1	674828	INDEL	-4	G	GTTTT Not in gene
chr1	674835	SNP	-	T	C Not in gene
chr1	674868	INDEL	-4	T	TTTTC Not in gene
chr1	674915	INDEL	8	CTCAATTAT	C Not in gene
chr1	675074	INDEL	1	AT	A Not in gene
chr1	675104	INDEL	-2	A	ATC Not in gene
chr1	675128	SNP	-	C	T chr1 675120 676705
chr1	675134	SNP	-	T	C chr1 675120 676705
chr1	675300	SNP	-	T	G chr1 675120 676705
chr1	675876	SNP	-	G	A chr1 675120 676705
chr1	675893	SNP	-	C	T chr1 675120 676705
chr1	676068	SNP	-	G	A chr1 675120 676705
chr1	676077	SNP	-	G	A chr1 675120 676705
chr1	676532	SNP	-	T	C chr1 675120 676705
chr1	676845	SNP	-	A	G Not in gene
chr1	677151	INDEL	5	ATTTAC	A Not in gene
chr1	677570	SNP	-	G	A Not in gene
chr1	677572	SNP	-	A	T Not in gene
chr1	682282	SNP	-	T	C chr1 681062 682936
chr1	682291	SNP	-	C	T chr1 681062 682936
chr1	683081	SNP	-	C	T Not in gene
chr1	683114	SNP	-	C	A Not in gene
chr1	683872	SNP	-	T	C Not in gene
chr1	683888	SNP	-	A	G Not in gene
chr1	685542	SNP	-	T	A chr1 685319 685625
chr1	686868	SNP	-	T	G Not in gene
chr1	686887	SNP	-	C	T Not in gene
chr1	689301	SNP	-	G	C chr1 688529 689560
chr1	689314	SNP	-	T	C chr1 688529 689560
chr1	689406	SNP	-	C	T chr1 688529 689560
chr1	689419	SNP	-	A	C chr1 688529 689560
chr1	689446	SNP	-	A	G chr1 688529 689560
chr1	689563	SNP	-	G	A Not in gene
chr1	689574	SNP	-	A	C Not in gene
chr1	712269	SNP	-	G	A Not in gene
chr1	712284	SNP	-	C	T Not in gene
chr1	712303	INDEL	-1	G	GA Not in gene
chr1	712407	SNP	-	C	T Not in gene
chr1	712423	SNP	-	A	C Not in gene
chr1	713000	SNP	-	G	A Not in gene
chr1	713354	SNP	-	C	T Not in gene
chr1	714249	SNP	-	G	A chr1 713501 714792
chr1	714444	SNP	-	G	C chr1 713501 714792
chr1	714693	SNP	-	A	G chr1 713501 714792
chr1	714700	SNP	-	G	T chr1 713501 714792
chr1	714740	SNP	-	A	C chr1 713501 714792
chr1	714770	SNP	-	T	A chr1 713501 714792
chr1	714824	SNP	-	G	A Not in gene
chr1	714834	SNP	-	C	A Not in gene
chr1	714916	SNP	-	G	A chr1 714871 716199
chr1	714922	SNP	-	A	G chr1 714871 716199
chr1	715327	SNP	-	G	T chr1 714871 716199
chr1	715380	SNP	-	G	T chr1 714871 716199
chr1	715393	SNP	-	T	C chr1 714871 716199
chr1	723041	INDEL	-1	C	CA Not in gene
chr1	729976	SNP	-	C	T Not in gene
chr1	729988	SNP	-	C	G Not in gene
chr1	730019	INDEL	-2	C	CAA Not in gene
chr1	730044	SNP	-	A	G Not in gene
chr1	730050	SNP	-	C	T Not in gene
chr1	730130	SNP	-	G	A Not in gene
chr1	730145	SNP	-	G	T Not in gene
chr1	730156	SNP	-	G	A Not in gene
chr1	731246	SNP	-	G	A chr1 730205 731548
chr1	731272	SNP	-	G	A chr1 730205 731548
chr1	731550	SNP	-	G	C Not in gene
chr1	731633	SNP	-	T	C chr1 731601 732569
chr1	731678	SNP	-	A	G chr1 731601 732569
chr1	731684	SNP	-	T	C chr1 731601 732569
chr1	732015	SNP	-	T	C chr1 731601 732569
chr1	732114	SNP	-	T	C chr1 731601 732569
chr1	732117	SNP	-	T	C chr1 731601 732569
chr1	732650	SNP	-	C	T Not in gene
chr1	732655	SNP	-	A	G Not in gene
chr1	732954	INDEL	-1	C	CA Not in gene
chr1	733225	SNP	-	G	A chr1 733151 734500
chr1	733226	SNP	-	C	A chr1 733151 734500
chr1	733262	SNP	-	G	A chr1 733151 734500
chr1	733390	SNP	-	G	A chr1 733151 734500
chr1	733394	SNP	-	A	G chr1 733151 734500
chr1	741947	SNP	-	G	A chr1 740508 744674
chr1	741949	SNP	-	T	C chr1 740508 744674
chr1	742788	SNP	-	C	G chr1 740508 744674
chr1	742795	SNP	-	A	G chr1 740508 744674
chr1	745083	SNP	-	A	G chr1 744816 745931
chr1	745092	SNP	-	C	T chr1 744816 745931
chr1	746623	SNP	-	A	T Not in gene
chr1	746905	SNP	-	G	A Not in gene
chr1	747264	SNP	-	A	G Not in gene
chr1	747265	SNP	-	C	T Not in gene
chr1	748212	SNP	-	G	A Not in gene
chr1	748225	SNP	-	C	T Not in gene
chr1	748240	SNP	-	C	T Not in gene
chr1	748244	SNP	-	A	T Not in gene
chr1	748245	SNP	-	T	C Not in gene
chr1	748248	SNP	-	G	A Not in gene
chr1	748461	SNP	-	G	A Not in gene
chr1	748472	SNP	-	C	T Not in gene
chr1	748679	SNP	-	T	G Not in gene
chr1	748683	INDEL	-1	G	GA Not in gene
chr1	748684	SNP	-	T	G Not in gene
chr1	748745	SNP	-	T	C chr1 748730 750796
chr1	748975	SNP	-	T	G chr1 748730 750796
chr1	748989	SNP	-	C	T chr1 748730 750796
chr1	749130	SNP	-	A	G chr1 748730 750796
chr1	749135	SNP	-	A	G chr1 748730 750796
chr1	749230	SNP	-	G	A chr1 748730 750796
chr1	749928	SNP	-	G	A chr1 748730 750796
chr1	749936	SNP	-	T	C chr1 748730 750796
chr1	750049	SNP	-	C	T chr1 748730 750796
chr1	750546	SNP	-	G	A chr1 748730 750796
chr1	750559	SNP	-	G	A chr1 748730 750796
chr1	754587	SNP	-	T	G Not in gene
chr1	755596	SNP	-	C	T Not in gene
chr1	758082	SNP	-	A	G chr1 755709 758639
chr1	760048	SNP	-	G	A chr1 759240 762941
chr1	760050	SNP	-	G	C chr1 759240 762941
chr1	763418	SNP	-	A	G Not in gene
chr1	763421	SNP	-	G	A Not in gene
chr1	763444	SNP	-	A	G Not in gene
chr1	763492	SNP	-	G	T Not in gene
chr1	763530	SNP	-	T	C Not in gene
chr1	763532	SNP	-	C	T Not in gene
chr1	763594	INDEL	7	ATTCCGGC	A Not in gene
chr1	763630	SNP	-	G	A Not in gene
chr1	763675	SNP	-	G	A Not in gene
chr1	763688	SNP	-	C	T Not in gene
chr1	763713	SNP	-	T	C Not in gene
chr1	763738	SNP	-	G	T Not in gene
chr1	763741	SNP	-	G	A Not in gene
chr1	763758	SNP	-	A	G Not in gene
chr1	763771	SNP	-	G	A Not in gene
chr1	763786	INDEL	-2	T	TTC Not in gene
chr1	763787	INDEL	2	CTA	C Not in gene
chr1	763905	SNP	-	T	C chr1 763795 763910
chr1	763915	SNP	-	A	C Not in gene
chr1	763920	SNP	-	A	T Not in gene
chr1	763942	SNP	-	G	A Not in gene
chr1	765333	SNP	-	G	A Not in gene
chr1	765341	SNP	-	G	C Not in gene
chr1	766207	SNP	-	C	T Not in gene
chr1	766209	SNP	-	A	T Not in gene
chr1	766232	SNP	-	A	G Not in gene
chr1	767079	SNP	-	C	T Not in gene
chr1	767081	SNP	-	T	A Not in gene
chr1	767310	SNP	-	A	G Not in gene
chr1	767800	SNP	-	C	A Not in gene
chr1	767807	SNP	-	C	T Not in gene
chr1	768070	SNP	-	G	A Not in gene
chr1	768079	SNP	-	T	C Not in gene
chr1	768082	SNP	-	G	C Not in gene
chr1	768518	SNP	-	C	A Not in gene
chr1	768519	SNP	-	T	A Not in gene
chr1	770507	SNP	-	A	T Not in gene
chr1	770578	SNP	-	G	T Not in gene
chr1	770586	INDEL	1	TA	T Not in gene
chr1	770668	SNP	-	A	C Not in gene
chr1	770681	SNP	-	G	A Not in gene
chr1	776322	SNP	-	A	G Not in gene
chr1	776325	SNP	-	A	T Not in gene
chr1	776342	INDEL	3	GAGA	G Not in gene
chr1	776350	SNP	-	G	T Not in gene
chr1	776375	SNP	-	A	G Not in gene
chr1	776381	SNP	-	G	A Not in gene
chr1	776384	SNP	-	A	C Not in gene
chr1	776388	SNP	-	A	G Not in gene
chr1	776390	SNP	-	G	A Not in gene
chr1	776398	SNP	-	G	C Not in gene
chr1	776402	SNP	-	A	C Not in gene
chr1	776415	SNP	-	A	T Not in gene
chr1	776417	SNP	-	T	C Not in gene
chr1	776429	SNP	-	G	A Not in gene
chr1	776432	SNP	-	T	A Not in gene
chr1	776435	SNP	-	T	C Not in gene
chr1	776436	SNP	-	A	T Not in gene
chr1	776454	SNP	-	T	G Not in gene
chr1	776459	SNP	-	A	G Not in gene
chr1	780804	SNP	-	A	G chr1 780351 781370
chr1	781618	INDEL	-1	A	AT Not in gene
chr1	783342	INDEL	2	GGA	G Not in gene
chr1	784426	SNP	-	C	T chr1 784417 784958
chr1	784427	SNP	-	C	T chr1 784417 784958
chr1	785151	INDEL	1	TA	T Not in gene
chr1	785183	SNP	-	T	C Not in gene
chr1	785450	SNP	-	G	A Not in gene
chr1	785452	INDEL	1	TA	T Not in gene
chr1	785463	SNP	-	T	C Not in gene
chr1	785483	SNP	-	A	G Not in gene
chr1	785506	SNP	-	T	C Not in gene
chr1	785511	SNP	-	T	A Not in gene
chr1	785681	INDEL	-2	C	CGA Not in gene
chr1	785827	INDEL	1	GT	G Not in gene
chr1	785950	SNP	-	T	C Not in gene
chr1	785960	SNP	-	T	C Not in gene
chr1	785961	SNP	-	T	C Not in gene
chr1	785978	INDEL	1	AT	A Not in gene
chr1	786083	SNP	-	G	T Not in gene
chr1	786095	INDEL	2	TTC	T Not in gene
chr1	788273	SNP	-	T	C Not in gene
chr1	788275	SNP	-	A	C Not in gene
chr1	788420	SNP	-	C	T Not in gene
chr1	788440	SNP	-	C	G Not in gene
chr1	788500	INDEL	2	TTA	T Not in gene
chr1	789754	SNP	-	A	G chr1 789409 790412
chr1	789760	SNP	-	A	G chr1 789409 790412
chr1	789868	SNP	-	A	G chr1 789409 790412
chr1	791692	SNP	-	T	C chr1 791426 794461
chr1	791702	SNP	-	A	C chr1 791426 794461
chr1	792124	SNP	-	T	C chr1 791426 794461
chr1	792142	SNP	-	A	G chr1 791426 794461
chr1	793747	SNP	-	T	C chr1 791426 794461
chr1	799737	SNP	-	C	T chr1 797536 800043
chr1	799754	SNP	-	G	A chr1 797536 800043
chr1	799761	SNP	-	T	G chr1 797536 800043
chr1	799775	SNP	-	C	T chr1 797536 800043
chr1	799778	SNP	-	C	T chr1 797536 800043
chr1	799818	SNP	-	T	C chr1 797536 800043
chr1	800086	SNP	-	G	T Not in gene
chr1	800088	SNP	-	A	G Not in gene
chr1	800115	SNP	-	T	C Not in gene
chr1	800150	SNP	-	G	A Not in gene
chr1	800754	SNP	-	G	A chr1 800357 802261
chr1	801317	SNP	-	C	T chr1 800357 802261
chr1	801332	SNP	-	G	A chr1 800357 802261
chr1	802096	INDEL	6	TATTATC	T chr1 800357 802261
chr1	802232	SNP	-	T	C chr1 800357 802261
chr1	802241	SNP	-	A	T chr1 800357 802261
chr1	802271	SNP	-	T	C Not in gene
chr1	802282	SNP	-	C	T Not in gene
chr1	802530	SNP	-	G	T Not in gene
chr1	802823	SNP	-	T	A Not in gene
chr1	802835	SNP	-	G	A Not in gene
chr1	802836	SNP	-	G	A Not in gene
chr1	802859	SNP	-	C	T Not in gene
chr1	802864	SNP	-	C	A Not in gene
chr1	802866	SNP	-	A	G Not in gene
chr1	803008	SNP	-	T	C Not in gene
chr1	803019	SNP	-	A	T Not in gene
chr1	803066	SNP	-	A	T Not in gene
chr1	803067	SNP	-	C	T Not in gene
chr1	804035	SNP	-	A	G chr1 803303 804313
chr1	804038	SNP	-	G	A chr1 803303 804313
chr1	804380	SNP	-	T	A Not in gene
chr1	804382	INDEL	-8	A	AGAAGCATT Not in gene
chr1	804892	SNP	-	A	G chr1 804803 805549
chr1	805518	SNP	-	T	A chr1 804803 805549
chr1	805684	SNP	-	T	C chr1 805649 806080
chr1	806086	SNP	-	T	G Not in gene
chr1	806106	SNP	-	C	G Not in gene
chr1	806205	SNP	-	T	C Not in gene
chr1	807453	SNP	-	T	G Not in gene
chr1	808431	SNP	-	T	A Not in gene
chr1	808811	SNP	-	G	T Not in gene
chr1	808834	SNP	-	A	G Not in gene
chr1	809262	INDEL	1	GA	G Not in gene
chr1	811433	INDEL	1	AT	A chr1 810345 812195
chr1	812381	INDEL	1	GA	G Not in gene
chr1	812396	SNP	-	T	C Not in gene
chr1	812423	SNP	-	G	A Not in gene
chr1	812463	SNP	-	C	A Not in gene
chr1	812465	SNP	-	A	G Not in gene
chr1	812640	SNP	-	C	A Not in gene
chr1	812981	INDEL	1	AT	A Not in gene
chr1	813095	SNP	-	G	A Not in gene
chr1	814297	SNP	-	A	G chr1 813590 814951
chr1	814928	SNP	-	T	C chr1 813590 814951
chr1	815170	SNP	-	A	G Not in gene
chr1	818345	INDEL	-2	A	ATT Not in gene
chr1	825327	INDEL	5	TATATA	T Not in gene
chr1	825776	INDEL	-1	T	TC Not in gene
chr1	825911	INDEL	1	GA	G Not in gene
chr1	826021	INDEL	1	AT	A Not in gene
chr1	826059	SNP	-	T	G Not in gene
chr1	826062	SNP	-	A	T Not in gene
chr1	826915	SNP	-	C	T Not in gene
chr1	826920	SNP	-	A	G Not in gene
chr1	826922	SNP	-	A	T Not in gene
chr1	827123	SNP	-	C	T Not in gene
chr1	827129	SNP	-	G	A Not in gene
chr1	827142	SNP	-	G	C Not in gene
chr1	828391	SNP	-	C	T Not in gene
chr1	828392	SNP	-	A	G Not in gene
chr1	828407	SNP	-	A	C Not in gene
chr1	828453	SNP	-	G	A chr1 828412 829481
chr1	828456	SNP	-	G	A chr1 828412 829481
chr1	828459	SNP	-	C	T chr1 828412 829481
chr1	828469	SNP	-	C	T chr1 828412 829481
chr1	828480	SNP	-	A	C chr1 828412 829481
chr1	828500	SNP	-	T	C chr1 828412 829481
chr1	828580	SNP	-	A	G chr1 828412 829481
chr1	828704	SNP	-	A	G chr1 828412 829481
chr1	829575	SNP	-	G	A Not in gene
chr1	829713	INDEL	-3	A	AAAT Not in gene
chr1	829715	SNP	-	C	T Not in gene
chr1	830091	INDEL	3	CGTT	C Not in gene
chr1	830133	INDEL	-6	G	GTTAAAA Not in gene
chr1	830179	SNP	-	A	G Not in gene
chr1	830194	SNP	-	A	G Not in gene
chr1	830689	SNP	-	A	C Not in gene
chr1	830699	SNP	-	A	T Not in gene
chr1	830705	SNP	-	A	G Not in gene
chr1	830713	SNP	-	C	T Not in gene
chr1	830866	SNP	-	T	C Not in gene
chr1	834492	SNP	-	G	A Not in gene
chr1	834502	SNP	-	A	G Not in gene
chr1	834515	SNP	-	T	G Not in gene
chr1	834699	SNP	-	A	G Not in gene
chr1	834717	SNP	-	G	T Not in gene
chr1	834948	INDEL	-1	G	GA Not in gene
chr1	834995	SNP	-	G	A Not in gene
chr1	835038	INDEL	-1	G	GA Not in gene
chr1	838776	SNP	-	C	T Not in gene
chr1	839293	SNP	-	G	A Not in gene
chr1	839303	SNP	-	C	T Not in gene
chr1	844230	SNP	-	A	G chr1 841296 844801
chr1	844235	SNP	-	G	A chr1 841296 844801
chr1	844238	SNP	-	G	A chr1 841296 844801
chr1	844244	SNP	-	T	C chr1 841296 844801
chr1	845004	SNP	-	G	T Not in gene
chr1	845030	SNP	-	A	G Not in gene
chr1	845063	SNP	-	G	A Not in gene
chr1	845078	SNP	-	A	C Not in gene
chr1	845521	SNP	-	G	C Not in gene
chr1	845527	SNP	-	C	T Not in gene
chr1	845605	SNP	-	C	T Not in gene
chr1	845615	SNP	-	C	G Not in gene
chr1	845630	INDEL	-1	G	GA Not in gene
chr1	845633	INDEL	1	AG	A Not in gene
chr1	845635	SNP	-	C	T Not in gene
chr1	845675	SNP	-	T	G Not in gene
chr1	847642	SNP	-	A	G chr1 846556 847800
chr1	847647	SNP	-	T	C chr1 846556 847800
chr1	847939	INDEL	2	AAT	A Not in gene
chr1	848002	SNP	-	T	C Not in gene
chr1	848601	SNP	-	A	G chr1 848383 849069
chr1	848616	SNP	-	G	A chr1 848383 849069
chr1	850422	SNP	-	G	A Not in gene
chr1	850426	SNP	-	T	A Not in gene
chr1	850428	SNP	-	G	A Not in gene
chr1	850430	SNP	-	C	T Not in gene
chr1	851624	SNP	-	T	A Not in gene
chr1	851635	INDEL	-2	A	AAG Not in gene
chr1	851641	SNP	-	T	A Not in gene
chr1	851642	INDEL	2	TTG	T Not in gene
chr1	851765	SNP	-	C	T Not in gene
chr1	851782	SNP	-	T	G Not in gene
chr1	851969	INDEL	8	TTGTGCATG	T Not in gene
chr1	852066	SNP	-	T	C Not in gene
chr1	852084	SNP	-	T	A Not in gene
chr1	852092	SNP	-	T	C Not in gene
chr1	852097	SNP	-	T	C Not in gene
chr1	852908	SNP	-	T	G chr1 852196 853308
chr1	853328	SNP	-	G	A Not in gene
chr1	853367	SNP	-	T	C Not in gene
chr1	853641	INDEL	1	GA	G Not in gene
chr1	853703	SNP	-	A	G Not in gene
chr1	853726	SNP	-	T	C Not in gene
chr1	853738	SNP	-	G	A Not in gene
chr1	853756	SNP	-	A	G Not in gene
chr1	853785	SNP	-	C	G Not in gene
chr1	855408	INDEL	-1	C	CT Not in gene
chr1	857174	SNP	-	T	C Not in gene
chr1	858045	SNP	-	T	C Not in gene
chr1	858056	SNP	-	A	G Not in gene
chr1	858059	SNP	-	A	C Not in gene
chr1	858091	SNP	-	A	G Not in gene
chr1	858226	SNP	-	A	G Not in gene
chr1	858381	SNP	-	A	G Not in gene
chr1	858388	SNP	-	T	C Not in gene
chr1	858393	SNP	-	C	T Not in gene
chr1	858839	INDEL	19	CTATCCCATTTGTACAAACA	C Not in gene
chr1	858932	SNP	-	C	T Not in gene
chr1	858968	SNP	-	C	T Not in gene
chr1	858979	SNP	-	T	C Not in gene
chr1	858981	SNP	-	C	T Not in gene
chr1	859023	INDEL	56	CTGATTATTCTCACCAAATTAGATAAATCGTTTGAATCAGATTATTCTTACCATATT	C Not in gene
chr1	859095	SNP	-	C	T Not in gene
chr1	859940	SNP	-	A	G Not in gene
chr1	860197	SNP	-	A	G Not in gene
chr1	860212	SNP	-	C	T Not in gene
chr1	860950	SNP	-	G	A chr1 860597 861094
chr1	860965	SNP	-	G	C chr1 860597 861094
chr1	861128	SNP	-	A	T Not in gene
chr1	861846	SNP	-	C	A Not in gene
chr1	861928	SNP	-	T	A Not in gene
chr1	863058	INDEL	23	TAACTTTAAATTTTCACCCCGCCC	T Not in gene
chr1	863075	INDEL	46	CCCGCCCAACTTTAAATTTTCACCCCGCCCAACTTTAAATTTTCACT	C Not in gene
chr1	863176	INDEL	22	CTTCAAATTTTCACCCCCAACTT	C Not in gene
chr1	863198	INDEL	-2	T	TGG Not in gene
chr1	863455	INDEL	1	AT	A chr1 863219 864727
chr1	864122	SNP	-	A	G chr1 863219 864727
chr1	864164	SNP	-	G	A chr1 863219 864727
chr1	864167	SNP	-	G	A chr1 863219 864727
chr1	864578	SNP	-	G	A chr1 863219 864727
chr1	866417	SNP	-	C	T chr1 865660 866462
chr1	866436	SNP	-	C	T chr1 865660 866462
chr1	866463	SNP	-	C	T Not in gene
chr1	866485	SNP	-	C	T Not in gene
chr1	866517	SNP	-	A	T Not in gene
chr1	866531	SNP	-	G	C Not in gene
chr1	866548	SNP	-	C	G Not in gene
chr1	866563	SNP	-	A	G Not in gene
chr1	866564	SNP	-	C	T Not in gene
chr1	866568	SNP	-	T	C chr1 866565 866622
chr1	866596	SNP	-	C	T chr1 866565 866622
chr1	866623	SNP	-	A	G Not in gene
chr1	866663	SNP	-	G	A Not in gene
chr1	867272	SNP	-	T	C Not in gene
chr1	867300	SNP	-	T	C Not in gene
chr1	867705	SNP	-	A	C Not in gene
chr1	868162	SNP	-	G	C Not in gene
chr1	868174	SNP	-	G	A Not in gene
chr1	868207	SNP	-	A	G Not in gene
chr1	868210	SNP	-	C	T Not in gene
chr1	868215	SNP	-	A	G Not in gene
chr1	868243	SNP	-	G	A Not in gene
chr1	868258	SNP	-	A	G Not in gene
chr1	868269	SNP	-	G	A Not in gene
chr1	868270	SNP	-	G	A Not in gene
chr1	868280	SNP	-	T	C Not in gene
chr1	868293	INDEL	2	TTA	T Not in gene
chr1	868297	INDEL	28	GAGCGATTAGAAATGATTAGAAGTGATTA	G Not in gene
chr1	868784	SNP	-	T	C Not in gene
chr1	868794	SNP	-	C	T Not in gene
chr1	868910	SNP	-	C	T Not in gene
chr1	868962	INDEL	7	GAGCAAAA	G Not in gene
chr1	869007	SNP	-	T	C Not in gene
chr1	869501	INDEL	-61	G	GCTAGAACAAGCTAAATGCATAGCTAAAACGCTAGAACAAGCTAAAAGCATAGCTAAAAAAC Not in gene
chr1	870323	SNP	-	T	C Not in gene
chr1	870878	SNP	-	C	T Not in gene
chr1	870891	SNP	-	T	C Not in gene
chr1	871290	INDEL	-1	G	GA Not in gene
chr1	871304	SNP	-	C	T Not in gene
chr1	871502	SNP	-	T	C Not in gene
chr1	871511	SNP	-	C	T Not in gene
chr1	871687	INDEL	1	CT	C Not in gene
chr1	871770	INDEL	-1	C	CA Not in gene
chr1	871773	SNP	-	C	T Not in gene
chr1	871778	INDEL	1	CT	C Not in gene
chr1	871781	SNP	-	T	C Not in gene
chr1	871793	SNP	-	T	C Not in gene
chr1	871811	INDEL	-1	A	AC Not in gene
chr1	871812	SNP	-	A	C Not in gene
chr1	871817	SNP	-	C	T Not in gene
chr1	871826	SNP	-	T	C Not in gene
chr1	872080	INDEL	-4	T	TCTGG Not in gene
chr1	872099	SNP	-	A	G Not in gene
chr1	872101	INDEL	1	TA	T Not in gene
chr1	872112	SNP	-	T	C Not in gene
chr1	872117	INDEL	-2	T	TAA Not in gene
chr1	872166	INDEL	-1	T	TA Not in gene
chr1	872197	SNP	-	G	A Not in gene
chr1	872371	SNP	-	A	G Not in gene
chr1	872410	SNP	-	G	A Not in gene
chr1	872531	SNP	-	A	G Not in gene
chr1	872533	SNP	-	G	A Not in gene
chr1	872550	SNP	-	A	G Not in gene
chr1	872579	SNP	-	G	T Not in gene
chr1	872675	SNP	-	G	A Not in gene
chr1	872679	SNP	-	G	A Not in gene
chr1	872774	SNP	-	C	T Not in gene
chr1	873169	SNP	-	C	T Not in gene
chr1	873606	SNP	-	G	A Not in gene
chr1	873618	SNP	-	T	G Not in gene
chr1	873624	SNP	-	C	T Not in gene
chr1	874048	SNP	-	G	A Not in gene
chr1	874053	INDEL	-1	A	AT Not in gene
chr1	874075	INDEL	1	GT	G Not in gene
chr1	874332	SNP	-	A	T Not in gene
chr1	874341	SNP	-	A	C Not in gene
chr1	874391	SNP	-	T	C Not in gene
chr1	874405	SNP	-	C	T Not in gene
chr1	874410	SNP	-	C	T Not in gene
chr1	874443	SNP	-	G	A Not in gene
chr1	874457	SNP	-	C	G Not in gene
chr1	874462	SNP	-	T	C Not in gene
chr1	874472	SNP	-	C	T Not in gene
chr1	874611	SNP	-	C	T Not in gene
chr1	874618	SNP	-	T	C Not in gene
chr1	875065	SNP	-	C	T chr1 874859 876376
chr1	875380	SNP	-	T	C chr1 874859 876376
chr1	875381	SNP	-	A	G chr1 874859 876376
chr1	875392	SNP	-	G	A chr1 874859 876376
chr1	875836	SNP	-	A	G chr1 874859 876376
chr1	875879	SNP	-	A	G chr1 874859 876376
chr1	876557	INDEL	-3	A	AGTG Not in gene
chr1	876558	INDEL	-15	A	ATACGAATGTTTCTAT Not in gene
chr1	876576	SNP	-	T	C Not in gene
chr1	876645	INDEL	-1	C	CT Not in gene
chr1	876678	SNP	-	G	A Not in gene
chr1	876680	SNP	-	G	T Not in gene
chr1	876690	SNP	-	A	T Not in gene
chr1	877151	SNP	-	T	A Not in gene
chr1	877171	SNP	-	A	G Not in gene
chr1	878204	SNP	-	T	C chr1 877953 878319
chr1	878243	SNP	-	C	T chr1 877953 878319
chr1	879154	SNP	-	T	C Not in gene
chr1	879168	SNP	-	T	C Not in gene
chr1	879175	SNP	-	G	A Not in gene
chr1	879296	INDEL	-1	A	AT Not in gene
chr1	879379	SNP	-	A	C Not in gene
chr1	879394	SNP	-	A	G Not in gene
chr1	879420	INDEL	15	TTGCTCCCGACAGAAC	T Not in gene
chr1	879724	SNP	-	C	G Not in gene
chr1	879727	SNP	-	C	T Not in gene
chr1	879749	SNP	-	G	T Not in gene
chr1	880425	SNP	-	C	T chr1 880020 882954
chr1	880803	SNP	-	C	T chr1 880020 882954
chr1	880815	SNP	-	G	A chr1 880020 882954
chr1	880827	SNP	-	C	G chr1 880020 882954
chr1	880872	SNP	-	A	C chr1 880020 882954
chr1	880882	SNP	-	T	C chr1 880020 882954
chr1	880952	SNP	-	G	A chr1 880020 882954
chr1	880953	SNP	-	T	C chr1 880020 882954
chr1	880992	SNP	-	G	A chr1 880020 882954
chr1	881076	SNP	-	G	C chr1 880020 882954
chr1	881091	SNP	-	A	T chr1 880020 882954
chr1	882000	SNP	-	T	C chr1 880020 882954
chr1	882501	SNP	-	T	G chr1 880020 882954
chr1	882509	SNP	-	C	T chr1 880020 882954
chr1	882547	SNP	-	G	A chr1 880020 882954
chr1	883064	SNP	-	T	C Not in gene
chr1	883331	SNP	-	T	C Not in gene
chr1	883364	SNP	-	A	G Not in gene
chr1	884218	SNP	-	C	T chr1 883384 885876
chr1	884337	SNP	-	C	T chr1 883384 885876
chr1	886248	SNP	-	T	G Not in gene
chr1	886371	INDEL	1	AC	A Not in gene
chr1	886466	SNP	-	G	C Not in gene
chr1	886479	SNP	-	G	C Not in gene
chr1	886496	INDEL	-1	T	TA Not in gene
chr1	888419	SNP	-	A	G Not in gene
chr1	888432	SNP	-	T	C Not in gene
chr1	888438	SNP	-	C	G Not in gene
chr1	888597	SNP	-	A	G Not in gene
chr1	888598	SNP	-	T	C Not in gene
chr1	888621	SNP	-	T	C Not in gene
chr1	888635	SNP	-	T	C Not in gene
chr1	888641	INDEL	1	CA	C Not in gene
chr1	888683	SNP	-	G	A Not in gene
chr1	888781	SNP	-	T	C Not in gene
chr1	889416	SNP	-	G	A chr1 888855 890612
chr1	889847	SNP	-	C	A chr1 888855 890612
chr1	889854	SNP	-	G	A chr1 888855 890612
chr1	889862	SNP	-	A	G chr1 888855 890612
chr1	890612	SNP	-	A	G chr1 888855 890612
chr1	890937	SNP	-	A	T Not in gene
chr1	890947	INDEL	-1	C	CA Not in gene
chr1	890989	INDEL	1	TA	T Not in gene
chr1	891020	SNP	-	T	C Not in gene
chr1	891040	SNP	-	G	C Not in gene
chr1	891146	SNP	-	A	G Not in gene
chr1	892084	SNP	-	C	T chr1 891245 893077
chr1	892092	SNP	-	T	C chr1 891245 893077
chr1	892120	SNP	-	C	T chr1 891245 893077
chr1	892738	SNP	-	A	G chr1 891245 893077
chr1	892750	SNP	-	A	T chr1 891245 893077
chr1	892846	SNP	-	G	A chr1 891245 893077
chr1	892852	SNP	-	G	A chr1 891245 893077
chr1	892876	SNP	-	T	G chr1 891245 893077
chr1	892888	SNP	-	G	A chr1 891245 893077
chr1	893380	INDEL	1	TG	T Not in gene
chr1	893695	SNP	-	C	T chr1 893525 895009
chr1	893696	SNP	-	T	C chr1 893525 895009
chr1	895145	SNP	-	G	A chr1 895124 895750
chr1	895771	SNP	-	C	A Not in gene
chr1	895772	SNP	-	G	A Not in gene
chr1	895779	SNP	-	G	A Not in gene
chr1	895787	INDEL	4	TGCTA	T Not in gene
chr1	895792	INDEL	-4	A	ATTGG Not in gene
chr1	895797	SNP	-	T	C Not in gene
chr1	895821	SNP	-	G	A Not in gene
chr1	895843	SNP	-	G	A Not in gene
chr1	895844	INDEL	-1	T	TA Not in gene
chr1	895847	SNP	-	A	T Not in gene
chr1	896022	INDEL	8	TTTGTAAAA	T Not in gene
chr1	896076	SNP	-	T	C Not in gene
chr1	896115	INDEL	-1	G	GT Not in gene
[truncated: 56,230 more rows]
