# Supplementary material for: Chromosomal genome assembly of the ethanol production strain CBS 11270 indicates a highly dynamic genome structure in the yeast species Brettanomyces bruxellensis
Source: PLoS One. 2019 May 1;14(5):e0215077. doi: 10.1371/journal.pone.0215077 (PMC6493715; doi:10.1371/journal.pone.0215077)
Supplement: S3 File — (TXT) [file pone.0215077.s003.txt]

1	chr1	maker	mRNA	165415	167142	1680	-	.	ID=DEKBRUBILSv1T105239;Name=maker-chr1-exonerate_protein2genome-gene-1.37-mRNA-1;_aed=0.01;_Description=Glucoamylase GLU1;_Oid=maker-chr1-exonerate_protein2genome-gene-1.37-mRNA-1;_eaed=0.01;Dbxref=GO:0003824,GO:0004553|GO:0005976,InterPro:IPR008928,InterPro:IPR011613,PFAM:PF00723;_qi=0|0|0|1|0|0|2|0|559
1	chr1	maker	exon	165415	166902	.	-	.	ID=DEKBRUBILSv1E106807;Parent=DEKBRUBILSv1T105239
1	chr1	maker	CDS	165415	166902	.	-	0	ID=DEKBRUBILSv1C105211;Parent=DEKBRUBILSv1T105239
6	chr1	maker	mRNA	291526	293442	1638	+	.	_Oid=maker-chr1-exonerate_protein2genome-gene-3.0-mRNA-1;_aed=0.20;_Description=Protein phosphatase 1 regulatory subunit 3C;_qi=0|0|0|1|0|0|3|0|545;Dbxref=GO:0005515,InterPro:IPR005036,PFAM:PF03370;_eaed=0.20;ID=DEKBRUBILSv1T104960;Name=maker-chr1-exonerate_protein2genome-gene-3.0-mRNA-1
6	chr1	maker	exon	292108	293442	.	+	.	ID=DEKBRUBILSv1E106427;Parent=DEKBRUBILSv1T104960
6	chr1	maker	CDS	292108	293442	.	+	0	ID=DEKBRUBILSv1C104932;Parent=DEKBRUBILSv1T104960
15	chr1	maker	mRNA	294305	296770	2466	+	.	Name=maker-chr1-exonerate_protein2genome-gene-3.1-mRNA-1;ID=DEKBRUBILSv1T104953;_qi=0|-1|0|1|-1|0|1|0|821;Dbxref=GO:0000166|GO:0004812|GO:0005524|GO:0005737|GO:0006418,GO:0000166|GO:0004819|GO:0005524|GO:0005737|GO:0006425,GO:0005524|GO:0016876|GO:0043039,GO:0006412,InterPro:IPR007638,InterPro:IPR007639,InterPro:IPR011035,InterPro:IPR020058,InterPro:IPR020059,PFAM:PF00749,PFAM:PF03950,PFAM:PF0455…
15	chr1	maker	exon	294305	296770	.	+	.	ID=DEKBRUBILSv1E106414;Parent=DEKBRUBILSv1T104953
15	chr1	maker	CDS	294305	296770	.	+	0	ID=DEKBRUBILSv1C104925;Parent=DEKBRUBILSv1T104953
3	chr1	maker	mRNA	297102	298796	1695	+	.	Name=maker-chr1-exonerate_protein2genome-gene-3.2-mRNA-1;ID=DEKBRUBILSv1T104959;_eaed=0.30;_qi=0|-1|0|1|-1|0|1|0|564;Dbxref=GO:0003676|GO:0005524,InterPro:IPR001650,InterPro:IPR011545,InterPro:IPR027417,PFAM:PF00270,PFAM:PF00271;_aed=0.30;_Description=ATP-dependent RNA helicase DBP9;_Oid=maker-chr1-exonerate_protein2genome-gene-3.2-mRNA-1
3	chr1	maker	exon	297102	298796	.	+	.	ID=DEKBRUBILSv1E106424;Parent=DEKBRUBILSv1T104959
3	chr1	maker	CDS	297102	298796	.	+	0	ID=DEKBRUBILSv1C104931;Parent=DEKBRUBILSv1T104959
10	chr1	maker	mRNA	299218	301557	2340	+	.	Dbxref=GO:0000030|GO:0006493|GO:0016020,GO:0016020,InterPro:IPR003342,InterPro:IPR016093,PFAM:PF02366,PFAM:PF02815;_qi=0|-1|0|1|-1|0|1|0|779;_eaed=0.02;_Oid=maker-chr1-exonerate_protein2genome-gene-3.3-mRNA-1;_aed=0.02;_Description=Dolichyl-phosphate-mannose--protein mannosyltransferase 1;Name=maker-chr1-exonerate_protein2genome-gene-3.3-mRNA-1;ID=DEKBRUBILSv1T104954
10	chr1	maker	exon	299218	301557	.	+	.	ID=DEKBRUBILSv1E106415;Parent=DEKBRUBILSv1T104954
10	chr1	maker	CDS	299218	301557	.	+	0	ID=DEKBRUBILSv1C104926;Parent=DEKBRUBILSv1T104954
3	chr1	maker	mRNA	303174	304388	1215	+	.	_Oid=maker-chr1-exonerate_protein2genome-gene-3.4-mRNA-1;ID=DEKBRUBILSv1T104965;_aed=0.00;_qi=0|-1|0|1|-1|0|1|0|404;Name=maker-chr1-exonerate_protein2genome-gene-3.4-mRNA-1;_eaed=0.00
3	chr1	maker	exon	303174	304388	.	+	.	ID=DEKBRUBILSv1E106432;Parent=DEKBRUBILSv1T104965
3	chr1	maker	CDS	303174	304388	.	+	0	ID=DEKBRUBILSv1C104937;Parent=DEKBRUBILSv1T104965
6	chr1	maker	mRNA	311127	311636	510	+	.	_aed=0.00;_Description=Mediator of RNA polymerase II transcription subunit 19;_Oid=maker-chr1-exonerate_protein2genome-gene-3.5-mRNA-1;_eaed=0.00;_qi=0|-1|0|1|-1|0|1|0|169;Dbxref=GO:0001104|GO:0006357|GO:0016592,InterPro:IPR013942,PFAM:PF08633;ID=DEKBRUBILSv1T104974;Name=maker-chr1-exonerate_protein2genome-gene-3.5-mRNA-1
6	chr1	maker	exon	311127	311636	.	+	.	ID=DEKBRUBILSv1E106443;Parent=DEKBRUBILSv1T104974
6	chr1	maker	CDS	311127	311636	.	+	0	ID=DEKBRUBILSv1C104946;Parent=DEKBRUBILSv1T104974
7	chr1	maker	mRNA	312833	314422	1590	+	.	_eaed=0.00;_qi=0|-1|0|1|-1|0|1|0|529;Dbxref=GO:0003676,InterPro:IPR000504,PFAM:PF00076;_aed=0.00;_Description=Eukaryotic translation initiation factor 4B;_Oid=maker-chr1-exonerate_protein2genome-gene-3.6-mRNA-1;Name=maker-chr1-exonerate_protein2genome-gene-3.6-mRNA-1;ID=DEKBRUBILSv1T104961
7	chr1	maker	exon	312833	314422	.	+	.	ID=DEKBRUBILSv1E106428;Parent=DEKBRUBILSv1T104961
7	chr1	maker	CDS	312833	314422	.	+	0	ID=DEKBRUBILSv1C104933;Parent=DEKBRUBILSv1T104961
9	chr1	maker	mRNA	316298	318112	1815	-	.	_Oid=maker-chr1-exonerate_protein2genome-gene-3.17-mRNA-1;_aed=0.00;_Description=E3 ubiquitin-protein ligase RNF103;Dbxref=GO:0005515|GO:0008270,InterPro:IPR001841,PFAM:PF13639;_qi=0|-1|0|1|-1|0|1|0|604;_eaed=0.00;ID=DEKBRUBILSv1T104958;Name=maker-chr1-exonerate_protein2genome-gene-3.17-mRNA-1
9	chr1	maker	exon	316298	318112	.	-	.	ID=DEKBRUBILSv1E106423;Parent=DEKBRUBILSv1T104958
9	chr1	maker	CDS	316298	318112	.	-	0	ID=DEKBRUBILSv1C104930;Parent=DEKBRUBILSv1T104958
2	chr1	maker	mRNA	319534	320037	504	+	.	_eaed=0.00;Name=maker-chr1-exonerate_protein2genome-gene-3.7-mRNA-1;_qi=0|-1|0|1|-1|0|1|0|167;_Description=Nuclear protein localization protein 4;_aed=0.00;ID=DEKBRUBILSv1T104975;_Oid=maker-chr1-exonerate_protein2genome-gene-3.7-mRNA-1
2	chr1	maker	exon	319534	320037	.	+	.	ID=DEKBRUBILSv1E106444;Parent=DEKBRUBILSv1T104975
2	chr1	maker	CDS	319534	320037	.	+	0	ID=DEKBRUBILSv1C104947;Parent=DEKBRUBILSv1T104975
6	chr1	maker	mRNA	325051	326394	1344	-	.	_eaed=0.00;Dbxref=GO:0004350|GO:0006561|GO:0050661|GO:0055114,GO:0008152|GO:0016491|GO:0055114,InterPro:IPR012134,InterPro:IPR015590,InterPro:IPR016161,PFAM:PF00171;_qi=0|-1|0|1|-1|0|1|0|447;_Description=Gamma-glutamyl phosphate reductase;_aed=0.00;_Oid=maker-chr1-exonerate_protein2genome-gene-3.19-mRNA-1;Name=maker-chr1-exonerate_protein2genome-gene-3.19-mRNA-1;ID=DEKBRUBILSv1T104964
6	chr1	maker	exon	325051	326394	.	-	.	ID=DEKBRUBILSv1E106431;Parent=DEKBRUBILSv1T104964
6	chr1	maker	CDS	325051	326394	.	-	0	ID=DEKBRUBILSv1C104936;Parent=DEKBRUBILSv1T104964
2	chr1	maker	mRNA	329121	329465	345	-	.	_Description=Translation initiation factor IF-2;_aed=0.00;ID=DEKBRUBILSv1T104980;_Oid=maker-chr1-exonerate_protein2genome-gene-3.20-mRNA-1;_eaed=0.00;Name=maker-chr1-exonerate_protein2genome-gene-3.20-mRNA-1;_qi=0|-1|0|1|-1|0|1|0|114
2	chr1	maker	exon	329121	329465	.	-	.	ID=DEKBRUBILSv1E106449;Parent=DEKBRUBILSv1T104980
2	chr1	maker	CDS	329121	329465	.	-	0	ID=DEKBRUBILSv1C104952;Parent=DEKBRUBILSv1T104980
12	chr1	maker	mRNA	331140	332336	1161	+	.	ID=DEKBRUBILSv1T104968;Name=maker-chr1-exonerate_protein2genome-gene-3.8-mRNA-1;_aed=0.11;_Description=Chromosome segregation in meiosis protein 3;_Oid=maker-chr1-exonerate_protein2genome-gene-3.8-mRNA-1;_eaed=0.11;_qi=0|0|0|1|0|0|2|0|386;Dbxref=GO:0005634|GO:0006974|GO:0007049|GO:0048478,InterPro:IPR012923,PFAM:PF07962
9	chr1	maker	exon	331140	332007	.	+	.	ID=DEKBRUBILSv1E106436;Parent=DEKBRUBILSv1T104968
9	chr1	maker	CDS	331140	332007	.	+	0	ID=DEKBRUBILSv1C104940;Parent=DEKBRUBILSv1T104968
56	chr1	maker	mRNA	333886	337836	3165	+	.	Name=maker-chr1-exonerate_protein2genome-gene-3.10-mRNA-1;ID=DEKBRUBILSv1T104952;Dbxref=GO:0005515,GO:0005524,InterPro:IPR001487,InterPro:IPR003959,InterPro:IPR027417,PFAM:PF00004;_qi=0|0|0|1|0|0|6|0|1054;_eaed=0.20;_Oid=maker-chr1-exonerate_protein2genome-gene-3.10-mRNA-1;_Description=Tat-binding homolog 7;_aed=0.20
4	chr1	maker	exon	333886	334341	.	+	.	ID=DEKBRUBILSv1E106408;Parent=DEKBRUBILSv1T104952
2	chr1	maker	exon	334471	334638	.	+	.	ID=DEKBRUBILSv1E106409;Parent=DEKBRUBILSv1T104952
7	chr1	maker	exon	334783	335604	.	+	.	ID=DEKBRUBILSv1E106410;Parent=DEKBRUBILSv1T104952
2	chr1	maker	exon	335980	336559	.	+	.	ID=DEKBRUBILSv1E106411;Parent=DEKBRUBILSv1T104952
25	chr1	maker	exon	336787	337836	.	+	.	ID=DEKBRUBILSv1E106413;Parent=DEKBRUBILSv1T104952
4	chr1	maker	CDS	333886	334341	.	+	0	ID=DEKBRUBILSv1C104924;Parent=DEKBRUBILSv1T104952
2	chr1	maker	CDS	334471	334638	.	+	0	ID=DEKBRUBILSv1C104924;Parent=DEKBRUBILSv1T104952
7	chr1	maker	CDS	334783	335604	.	+	0	ID=DEKBRUBILSv1C104924;Parent=DEKBRUBILSv1T104952
2	chr1	maker	CDS	335980	336559	.	+	0	ID=DEKBRUBILSv1C104924;Parent=DEKBRUBILSv1T104952
25	chr1	maker	CDS	336787	337836	.	+	0	ID=DEKBRUBILSv1C104924;Parent=DEKBRUBILSv1T104952
2	chr1	maker	mRNA	339521	340093	573	+	.	ID=DEKBRUBILSv1T104972;Name=maker-chr1-exonerate_protein2genome-gene-3.11-mRNA-1;_Oid=maker-chr1-exonerate_protein2genome-gene-3.11-mRNA-1;_aed=0.00;_Description=Nucleolar protein 19;_qi=0|-1|0|1|-1|0|1|0|190;Dbxref=InterPro:IPR022592,PFAM:PF10863;_eaed=0.00
2	chr1	maker	exon	339521	340093	.	+	.	ID=DEKBRUBILSv1E106441;Parent=DEKBRUBILSv1T104972
2	chr1	maker	CDS	339521	340093	.	+	0	ID=DEKBRUBILSv1C104944;Parent=DEKBRUBILSv1T104972
20	chr1	maker	mRNA	340614	342728	2115	-	.	_eaed=0.01;_qi=0|-1|0|1|-1|0|1|0|704;Dbxref=GO:0003700|GO:0005634|GO:0006355|GO:0043565,InterPro:IPR000232,PFAM:PF00447;_aed=0.01;_Description=Transcription factor SFL2;_Oid=maker-chr1-exonerate_protein2genome-gene-3.21-mRNA-1;Name=maker-chr1-exonerate_protein2genome-gene-3.21-mRNA-1;ID=DEKBRUBILSv1T104957
20	chr1	maker	exon	340614	342728	.	-	.	ID=DEKBRUBILSv1E106422;Parent=DEKBRUBILSv1T104957
20	chr1	maker	CDS	340614	342728	.	-	0	ID=DEKBRUBILSv1C104929;Parent=DEKBRUBILSv1T104957
6	chr1	maker	mRNA	352193	354610	2307	-	.	Name=maker-chr1-exonerate_protein2genome-gene-3.22-mRNA-1;ID=DEKBRUBILSv1T104955;_eaed=0.13;_qi=0|0|0|1|0|0|3|0|768;Dbxref=GO:0003872|GO:0005524|GO:0005737|GO:0006096,GO:0003872|GO:0006096,InterPro:IPR000023,InterPro:IPR009161,PFAM:PF00365;_Description=ATP-dependent 6-phosphofructokinase subunit alpha;_aed=0.13;_Oid=maker-chr1-exonerate_protein2genome-gene-3.22-mRNA-1
3	chr1	maker	exon	352193	352436	.	-	.	ID=DEKBRUBILSv1E106416;Parent=DEKBRUBILSv1T104955
3	chr1	maker	exon	353479	354610	.	-	.	ID=DEKBRUBILSv1E106418;Parent=DEKBRUBILSv1T104955
3	chr1	maker	CDS	353479	354610	.	-	0	ID=DEKBRUBILSv1C104927;Parent=DEKBRUBILSv1T104955
3	chr1	maker	CDS	352193	352436	.	-	1	ID=DEKBRUBILSv1C104927;Parent=DEKBRUBILSv1T104955
16	chr1	maker	mRNA	356685	356924	240	-	.	_eaed=0.33;Name=maker-chr1-exonerate_protein2genome-gene-3.24-mRNA-1;_qi=0|-1|0|1|-1|0|1|0|79;_Description=Autophagy-related protein 20;_aed=0.33;ID=DEKBRUBILSv1T104982;_Oid=maker-chr1-exonerate_protein2genome-gene-3.24-mRNA-1
16	chr1	maker	exon	356685	356924	.	-	.	ID=DEKBRUBILSv1E106451;Parent=DEKBRUBILSv1T104982
16	chr1	maker	CDS	356685	356924	.	-	0	ID=DEKBRUBILSv1C104954;Parent=DEKBRUBILSv1T104982
7	chr1	maker	mRNA	357464	359011	1548	-	.	_Description=General amino acid permease AGP2;_aed=0.04;_Oid=maker-chr1-exonerate_protein2genome-gene-3.25-mRNA-1;_eaed=0.04;_qi=0|-1|0|1|-1|0|1|0|515;Dbxref=GO:0003333|GO:0015171|GO:0016020,GO:0006810|GO:0016020|GO:0055085,InterPro:IPR002293,InterPro:IPR004841,PFAM:PF00324;ID=DEKBRUBILSv1T104962;Name=maker-chr1-exonerate_protein2genome-gene-3.25-mRNA-1
7	chr1	maker	exon	357464	359011	.	-	.	ID=DEKBRUBILSv1E106429;Parent=DEKBRUBILSv1T104962
7	chr1	maker	CDS	357464	359011	.	-	0	ID=DEKBRUBILSv1C104934;Parent=DEKBRUBILSv1T104962
4	chr1	maker	mRNA	365239	365424	186	-	.	ID=DEKBRUBILSv1T104983;_Oid=maker-chr1-exonerate_protein2genome-gene-3.27-mRNA-1;_Description=Transferrin receptor protein 1;_aed=0.01;_qi=0|-1|0|1|-1|0|1|0|61;_eaed=0.01;Name=maker-chr1-exonerate_protein2genome-gene-3.27-mRNA-1
4	chr1	maker	exon	365239	365424	.	-	.	ID=DEKBRUBILSv1E106452;Parent=DEKBRUBILSv1T104983
4	chr1	maker	CDS	365239	365424	.	-	0	ID=DEKBRUBILSv1C104955;Parent=DEKBRUBILSv1T104983
1	chr1	maker	mRNA	366791	369034	2130	-	.	_Oid=maker-chr1-exonerate_protein2genome-gene-3.28-mRNA-1;_aed=0.08;_Description=Serine/threonine-protein kinase TEL1;_qi=0|0|0|1|0|0|3|0|709;Dbxref=GO:0005515,GO:0016772,GO:0016773,InterPro:IPR000403,InterPro:IPR003152,InterPro:IPR011009,PFAM:PF00454,PFAM:PF02260;_eaed=0.08;ID=DEKBRUBILSv1T104956;Name=maker-chr1-exonerate_protein2genome-gene-3.28-mRNA-1
1	chr1	maker	exon	366791	367983	.	-	.	ID=DEKBRUBILSv1E106419;Parent=DEKBRUBILSv1T104956
1	chr1	maker	CDS	366791	367983	.	-	2	ID=DEKBRUBILSv1C104928;Parent=DEKBRUBILSv1T104956
3	chr1	maker	mRNA	380735	381829	1095	+	.	_eaed=0.00;Dbxref=GO:0016429|GO:0030488|GO:0031515,InterPro:IPR014816,InterPro:IPR029063,PFAM:PF08704;_qi=0|-1|0|1|-1|0|1|0|364;_Description=tRNA (adenine(58)-N(1))-methyltransferase catalytic subunit TRM61;_aed=0.00;_Oid=maker-chr1-exonerate_protein2genome-gene-3.13-mRNA-1;Name=maker-chr1-exonerate_protein2genome-gene-3.13-mRNA-1;ID=DEKBRUBILSv1T104969
3	chr1	maker	exon	380735	381829	.	+	.	ID=DEKBRUBILSv1E106438;Parent=DEKBRUBILSv1T104969
3	chr1	maker	CDS	380735	381829	.	+	0	ID=DEKBRUBILSv1C104941;Parent=DEKBRUBILSv1T104969
18	chr1	maker	mRNA	383598	386009	1179	-	.	_qi=0|0|0|1|0|0|2|0|392;Dbxref=GO:0004175|GO:0006511|GO:0019773,GO:0004298|GO:0005839|GO:0051603,InterPro:IPR000426,InterPro:IPR001163,InterPro:IPR001353,InterPro:IPR010920,InterPro:IPR029055,PFAM:PF00227,PFAM:PF01423,PFAM:PF10584;_eaed=0.00;_Oid=maker-chr1-exonerate_protein2genome-gene-3.33-mRNA-1;_aed=0.00;_Description=Proteasome subunit alpha type-4;Name=maker-chr1-exonerate_protein2genome-gen…
4	chr1	maker	exon	383598	384363	.	-	.	ID=DEKBRUBILSv1E106433;Parent=DEKBRUBILSv1T104966
4	chr1	maker	CDS	383598	384363	.	-	1	ID=DEKBRUBILSv1C104938;Parent=DEKBRUBILSv1T104966
2	chr1	maker	mRNA	391025	391726	702	-	.	Name=maker-chr1-exonerate_protein2genome-gene-4.27-mRNA-1;ID=DEKBRUBILSv1T104407;_eaed=0.00;_qi=0|-1|0|1|-1|0|1|0|233;Dbxref=GO:0003824|GO:0008152,GO:0004750|GO:0006098,GO:0005975|GO:0016857,InterPro:IPR000056,InterPro:IPR011060,InterPro:IPR026019,PFAM:PF00834;_Description=Ribulose-phosphate 3-epimerase;_aed=0.00;_Oid=maker-chr1-exonerate_protein2genome-gene-4.27-mRNA-1
2	chr1	maker	exon	391025	391726	.	-	.	ID=DEKBRUBILSv1E105731;Parent=DEKBRUBILSv1T104407
2	chr1	maker	CDS	391025	391726	.	-	0	ID=DEKBRUBILSv1C104379;Parent=DEKBRUBILSv1T104407
1	chr1	maker	mRNA	392298	393443	1074	-	.	Name=maker-chr1-exonerate_protein2genome-gene-4.28-mRNA-1;ID=DEKBRUBILSv1T104398;_eaed=0.03;Dbxref=GO:0004601|GO:0006979|GO:0020037|GO:0055114,InterPro:IPR002016,InterPro:IPR010255,PFAM:PF00141;_qi=0|0|0|1|0|0|2|0|357;_aed=0.03;_Description=Cytochrome c peroxidase%2C mitochondrial;_Oid=maker-chr1-exonerate_protein2genome-gene-4.28-mRNA-1
1	chr1	maker	exon	392298	393316	.	-	.	ID=DEKBRUBILSv1E105718;Parent=DEKBRUBILSv1T104398
1	chr1	maker	CDS	392298	393316	.	-	2	ID=DEKBRUBILSv1C104370;Parent=DEKBRUBILSv1T104398
7	chr1	maker	mRNA	396271	397227	957	+	.	_eaed=0.00;_qi=0|-1|0|1|-1|0|1|0|318;Dbxref=GO:0003735|GO:0005622|GO:0005840|GO:0006412,InterPro:IPR000589,InterPro:IPR009068,PFAM:PF00312;_aed=0.00;_Description=37S ribosomal protein S28%2C mitochondrial;_Oid=maker-chr1-exonerate_protein2genome-gene-4.1-mRNA-1;Name=maker-chr1-exonerate_protein2genome-gene-4.1-mRNA-1;ID=DEKBRUBILSv1T104402
7	chr1	maker	exon	396271	397227	.	+	.	ID=DEKBRUBILSv1E105724;Parent=DEKBRUBILSv1T104402
7	chr1	maker	CDS	396271	397227	.	+	0	ID=DEKBRUBILSv1C104374;Parent=DEKBRUBILSv1T104402
2	chr1	maker	mRNA	400327	402051	1725	+	.	_Oid=maker-chr1-exonerate_protein2genome-gene-4.2-mRNA-1;_Description=Serine palmitoyltransferase 2;_aed=0.00;Dbxref=GO:0009058|GO:0030170,InterPro:IPR004839,InterPro:IPR015424,PFAM:PF00155;_qi=0|-1|0|1|-1|0|1|0|574;_eaed=0.00;ID=DEKBRUBILSv1T104388;Name=maker-chr1-exonerate_protein2genome-gene-4.2-mRNA-1
2	chr1	maker	exon	400327	402051	.	+	.	ID=DEKBRUBILSv1E105706;Parent=DEKBRUBILSv1T104388
2	chr1	maker	CDS	400327	402051	.	+	0	ID=DEKBRUBILSv1C104360;Parent=DEKBRUBILSv1T104388
5	chr1	maker	mRNA	404205	404786	582	+	.	_qi=0|-1|0|1|-1|0|1|0|193;Dbxref=InterPro:IPR023210,PFAM:PF00248;_eaed=0.21;_Oid=maker-chr1-exonerate_protein2genome-gene-4.3-mRNA-1;_aed=0.21;_Description=NADPH-dependent conjugated polyketone reductase C1;Name=maker-chr1-exonerate_protein2genome-gene-4.3-mRNA-1;ID=DEKBRUBILSv1T104411
5	chr1	maker	exon	404205	404786	.	+	.	ID=DEKBRUBILSv1E105735;Parent=DEKBRUBILSv1T104411
5	chr1	maker	CDS	404205	404786	.	+	0	ID=DEKBRUBILSv1C104383;Parent=DEKBRUBILSv1T104411
3	chr1	maker	mRNA	404884	406344	1329	-	.	Name=maker-chr1-exonerate_protein2genome-gene-4.32-mRNA-1;ID=DEKBRUBILSv1T104393;Dbxref=InterPro:IPR003008,InterPro:IPR019605,InterPro:IPR029209,PFAM:PF10644,PFAM:PF14881;_qi=0|0|0|1|0|0|2|0|442;_eaed=0.05;_Oid=maker-chr1-exonerate_protein2genome-gene-4.32-mRNA-1;_Description=Protein DML1;_aed=0.05
2	chr1	maker	exon	404884	405483	.	-	.	ID=DEKBRUBILSv1E105711;Parent=DEKBRUBILSv1T104393
1	chr1	maker	exon	405616	406344	.	-	.	ID=DEKBRUBILSv1E105712;Parent=DEKBRUBILSv1T104393
1	chr1	maker	CDS	405616	406344	.	-	0	ID=DEKBRUBILSv1C104365;Parent=DEKBRUBILSv1T104393
2	chr1	maker	CDS	404884	405483	.	-	0	ID=DEKBRUBILSv1C104365;Parent=DEKBRUBILSv1T104393
13	chr1	maker	mRNA	406710	408023	1161	+	.	ID=DEKBRUBILSv1T104396;Name=maker-chr1-exonerate_protein2genome-gene-4.5-mRNA-1;_aed=0.06;_Description=Ribosomal RNA-processing protein 14;_Oid=maker-chr1-exonerate_protein2genome-gene-4.5-mRNA-1;_eaed=0.06;Dbxref=InterPro:IPR029188,InterPro:IPR029190,PFAM:PF04935,PFAM:PF15459;_qi=0|0|0|1|0|0|2|0|386
2	chr1	maker	exon	406710	407292	.	+	.	ID=DEKBRUBILSv1E105715;Parent=DEKBRUBILSv1T104396
7	chr1	maker	exon	407446	408023	.	+	.	ID=DEKBRUBILSv1E105716;Parent=DEKBRUBILSv1T104396
2	chr1	maker	CDS	406710	407292	.	+	0	ID=DEKBRUBILSv1C104368;Parent=DEKBRUBILSv1T104396
7	chr1	maker	CDS	407446	408023	.	+	2	ID=DEKBRUBILSv1C104368;Parent=DEKBRUBILSv1T104396
9	chr1	maker	mRNA	408988	411120	2133	+	.	Dbxref=GO:0005975|GO:0030246,GO:0008152,InterPro:IPR000583,InterPro:IPR001347,InterPro:IPR029055,PFAM:PF00310,PFAM:PF01380,PFAM:PF13522;_qi=0|-1|0|1|-1|0|1|0|710;_eaed=0.00;_Oid=maker-chr1-exonerate_protein2genome-gene-4.6-mRNA-1;_Description=Glutamine--fructose-6-phosphate aminotransferase [isomerizing];_aed=0.00;Name=maker-chr1-exonerate_protein2genome-gene-4.6-mRNA-1;ID=DEKBRUBILSv1T104382
9	chr1	maker	exon	408988	411120	.	+	.	ID=DEKBRUBILSv1E105696;Parent=DEKBRUBILSv1T104382
9	chr1	maker	CDS	408988	411120	.	+	0	ID=DEKBRUBILSv1C104354;Parent=DEKBRUBILSv1T104382
10	chr1	maker	mRNA	411859	414486	2628	+	.	ID=DEKBRUBILSv1T104377;Name=maker-chr1-exonerate_protein2genome-gene-4.7-mRNA-1;_Oid=maker-chr1-exonerate_protein2genome-gene-4.7-mRNA-1;_aed=0.00;_Description=Alanine/arginine aminopeptidase;_qi=0|-1|0|1|-1|0|1|0|875;Dbxref=GO:0008237|GO:0008270,InterPro:IPR014782,InterPro:IPR024571,PFAM:PF01433,PFAM:PF11838;_eaed=0.00
10	chr1	maker	exon	411859	414486	.	+	.	ID=DEKBRUBILSv1E105691;Parent=DEKBRUBILSv1T104377
10	chr1	maker	CDS	411859	414486	.	+	0	ID=DEKBRUBILSv1C104349;Parent=DEKBRUBILSv1T104377
3	chr1	maker	mRNA	414591	415139	549	-	.	_aed=0.00;_Description=Proteasome-activating nucleotidase;_Oid=maker-chr1-exonerate_protein2genome-gene-4.33-mRNA-1;ID=DEKBRUBILSv1T104413;Name=maker-chr1-exonerate_protein2genome-gene-4.33-mRNA-1;_eaed=0.00;_qi=0|-1|0|1|-1|0|1|0|182
3	chr1	maker	exon	414591	415139	.	-	.	ID=DEKBRUBILSv1E105737;Parent=DEKBRUBILSv1T104413
3	chr1	maker	CDS	414591	415139	.	-	0	ID=DEKBRUBILSv1C104385;Parent=DEKBRUBILSv1T104413
2	chr1	maker	mRNA	416661	418025	1365	+	.	Name=maker-chr1-exonerate_protein2genome-gene-4.8-mRNA-1;ID=DEKBRUBILSv1T104391;_qi=0|-1|0|1|-1|0|1|0|454;Dbxref=GO:0004414|GO:0005737|GO:0009086,InterPro:IPR000073,InterPro:IPR008220,InterPro:IPR029058,PFAM:PF00561;_eaed=0.00;_Oid=maker-chr1-exonerate_protein2genome-gene-4.8-mRNA-1;_Description=Probable serine-O-acetyltransferase cys2;_aed=0.00
2	chr1	maker	exon	416661	418025	.	+	.	ID=DEKBRUBILSv1E105709;Parent=DEKBRUBILSv1T104391
2	chr1	maker	CDS	416661	418025	.	+	0	ID=DEKBRUBILSv1C104363;Parent=DEKBRUBILSv1T104391
28	chr1	maker	mRNA	418123	420555	2025	-	.	Name=maker-chr1-exonerate_protein2genome-gene-4.34-mRNA-1;ID=DEKBRUBILSv1T104383;_qi=0|0|0|1|0|0|2|0|674;Dbxref=GO:0006511|GO:0036459,InterPro:IPR001394,InterPro:IPR001763,PFAM:PF00443,PFAM:PF00581;_eaed=0.00;_Oid=maker-chr1-exonerate_protein2genome-gene-4.34-mRNA-1;_Description=Ubiquitin carboxyl-terminal hydrolase 4;_aed=0.00
15	chr1	maker	exon	418123	419303	.	-	.	ID=DEKBRUBILSv1E105697;Parent=DEKBRUBILSv1T104383
8	chr1	maker	exon	419712	420555	.	-	.	ID=DEKBRUBILSv1E105698;Parent=DEKBRUBILSv1T104383
8	chr1	maker	CDS	419712	420555	.	-	0	ID=DEKBRUBILSv1C104355;Parent=DEKBRUBILSv1T104383
15	chr1	maker	CDS	418123	419303	.	-	2	ID=DEKBRUBILSv1C104355;Parent=DEKBRUBILSv1T104383
4	chr1	maker	mRNA	421052	422035	984	-	.	ID=DEKBRUBILSv1T104401;Name=maker-chr1-exonerate_protein2genome-gene-4.35-mRNA-1;_Description=Protein DOS2;_aed=0.00;_Oid=maker-chr1-exonerate_protein2genome-gene-4.35-mRNA-1;_eaed=0.00;Dbxref=InterPro:IPR005607,PFAM:PF03909;_qi=0|-1|0|1|-1|0|1|0|327
4	chr1	maker	exon	421052	422035	.	-	.	ID=DEKBRUBILSv1E105723;Parent=DEKBRUBILSv1T104401
4	chr1	maker	CDS	421052	422035	.	-	0	ID=DEKBRUBILSv1C104373;Parent=DEKBRUBILSv1T104401
4	chr1	maker	mRNA	428278	430092	1815	+	.	_aed=0.36;_Description=Uncharacterized protein RP295;_Oid=maker-chr1-exonerate_protein2genome-gene-4.14-mRNA-1;ID=DEKBRUBILSv1T104386;Name=maker-chr1-exonerate_protein2genome-gene-4.14-mRNA-1;_eaed=0.36;_qi=0|-1|0|1|-1|0|1|0|604
4	chr1	maker	exon	428278	430092	.	+	.	ID=DEKBRUBILSv1E105704;Parent=DEKBRUBILSv1T104386
4	chr1	maker	CDS	428278	430092	.	+	0	ID=DEKBRUBILSv1C104358;Parent=DEKBRUBILSv1T104386
1	chr1	maker	mRNA	430272	430877	606	+	.	_aed=0.46;_Description=Regulator of ribosome biosynthesis;_Oid=maker-chr1-exonerate_protein2genome-gene-4.16-mRNA-1;_eaed=0.46;Dbxref=GO:0005634|GO:0042254,InterPro:IPR007023,PFAM:PF04939;_qi=0|-1|0|1|-1|0|1|0|201;ID=DEKBRUBILSv1T104410;Name=maker-chr1-exonerate_protein2genome-gene-4.16-mRNA-1
1	chr1	maker	exon	430272	430877	.	+	.	ID=DEKBRUBILSv1E105734;Parent=DEKBRUBILSv1T104410
1	chr1	maker	CDS	430272	430877	.	+	0	ID=DEKBRUBILSv1C104382;Parent=DEKBRUBILSv1T104410
15	chr1	maker	mRNA	432426	435707	3282	+	.	ID=DEKBRUBILSv1T104374;Name=maker-chr1-exonerate_protein2genome-gene-4.13-mRNA-1;_aed=0.25;_Description=Uncharacterized protein YOR296W;_Oid=maker-chr1-exonerate_protein2genome-gene-4.13-mRNA-1;_eaed=0.25;_qi=0|-1|0|1|-1|0|1|0|1093;Dbxref=GO:0005515,InterPro:IPR000008
15	chr1	maker	exon	432426	435707	.	+	.	ID=DEKBRUBILSv1E105688;Parent=DEKBRUBILSv1T104374
15	chr1	maker	CDS	432426	435707	.	+	0	ID=DEKBRUBILSv1C104346;Parent=DEKBRUBILSv1T104374
8	chr1	maker	mRNA	436319	438817	2499	+	.	_Oid=maker-chr1-exonerate_protein2genome-gene-4.17-mRNA-1;_Description=Uncharacterized protein YFL042C;_aed=0.00;Dbxref=InterPro:IPR004182,PFAM:PF02893;_qi=0|-1|0|1|-1|0|1|0|832;_eaed=0.00;ID=DEKBRUBILSv1T104379;Name=maker-chr1-exonerate_protein2genome-gene-4.17-mRNA-1
8	chr1	maker	exon	436319	438817	.	+	.	ID=DEKBRUBILSv1E105693;Parent=DEKBRUBILSv1T104379
8	chr1	maker	CDS	436319	438817	.	+	0	ID=DEKBRUBILSv1C104351;Parent=DEKBRUBILSv1T104379
2	chr1	maker	mRNA	439027	440262	1236	-	.	_Oid=maker-chr1-exonerate_protein2genome-gene-4.37-mRNA-1;ID=DEKBRUBILSv1T104395;_aed=0.00;_Description=Uncharacterized protein YGR053C;_qi=0|-1|0|1|-1|0|1|0|411;Name=maker-chr1-exonerate_protein2genome-gene-4.37-mRNA-1;_eaed=0.00
2	chr1	maker	exon	439027	440262	.	-	.	ID=DEKBRUBILSv1E105714;Parent=DEKBRUBILSv1T104395
2	chr1	maker	CDS	439027	440262	.	-	0	ID=DEKBRUBILSv1C104367;Parent=DEKBRUBILSv1T104395
16	chr1	maker	mRNA	440676	443339	2664	+	.	_Description=Magnesium transport protein CorA;_aed=0.00;_Oid=maker-chr1-exonerate_protein2genome-gene-4.18-mRNA-1;_eaed=0.00;_qi=0|-1|0|1|-1|0|1|0|887;Dbxref=GO:0016020|GO:0030001|GO:0046873|GO:0055085,InterPro:IPR002523,PFAM:PF01544;ID=DEKBRUBILSv1T104376;Name=maker-chr1-exonerate_protein2genome-gene-4.18-mRNA-1
16	chr1	maker	exon	440676	443339	.	+	.	ID=DEKBRUBILSv1E105690;Parent=DEKBRUBILSv1T104376
16	chr1	maker	CDS	440676	443339	.	+	0	ID=DEKBRUBILSv1C104348;Parent=DEKBRUBILSv1T104376
7	chr1	maker	mRNA	443751	445091	1341	-	.	ID=DEKBRUBILSv1T104392;Name=maker-chr1-exonerate_protein2genome-gene-4.39-mRNA-1;_Description=Probable serine/threonine-protein kinase FMP48;_aed=0.44;_Oid=maker-chr1-exonerate_protein2genome-gene-4.39-mRNA-1;_eaed=0.44;_qi=0|-1|0|1|-1|0|1|0|446;Dbxref=GO:0004672|GO:0005524|GO:0006468,GO:0016772,InterPro:IPR000719,InterPro:IPR011009,PFAM:PF00069
7	chr1	maker	exon	443751	445091	.	-	.	ID=DEKBRUBILSv1E105710;Parent=DEKBRUBILSv1T104392
7	chr1	maker	CDS	443751	445091	.	-	0	ID=DEKBRUBILSv1C104364;Parent=DEKBRUBILSv1T104392
9	chr1	maker	mRNA	446602	448335	1734	-	.	_Description=Serine/threonine-protein kinase CBK1;_aed=0.27;_Oid=maker-chr1-exonerate_protein2genome-gene-4.38-mRNA-1;_eaed=0.27;_qi=0|-1|0|1|-1|0|1|0|577;Dbxref=GO:0004672|GO:0005524|GO:0006468,GO:0016772,InterPro:IPR000719,InterPro:IPR011009,PFAM:PF00069;ID=DEKBRUBILSv1T104387;Name=maker-chr1-exonerate_protein2genome-gene-4.38-mRNA-1
9	chr1	maker	exon	446602	448335	.	-	.	ID=DEKBRUBILSv1E105705;Parent=DEKBRUBILSv1T104387
9	chr1	maker	CDS	446602	448335	.	-	0	ID=DEKBRUBILSv1C104359;Parent=DEKBRUBILSv1T104387
14	chr1	maker	mRNA	449464	453186	1959	-	.	Name=maker-chr1-exonerate_protein2genome-gene-4.40-mRNA-1;ID=DEKBRUBILSv1T104384;Dbxref=GO:0003735|GO:0005622|GO:0005840|GO:0006412,GO:0006412,InterPro:IPR000552,InterPro:IPR011332,InterPro:IPR013888,PFAM:PF00935,PFAM:PF08579;_qi=0|0|0|1|0|0|3|0|652;_eaed=0.02;_Oid=maker-chr1-exonerate_protein2genome-gene-4.40-mRNA-1;_Description=60S ribosomal protein L44;_aed=0.02
11	chr1	maker	exon	450943	452399	.	-	.	ID=DEKBRUBILSv1E105700;Parent=DEKBRUBILSv1T104384
11	chr1	maker	CDS	450943	452399	.	-	2	ID=DEKBRUBILSv1C104356;Parent=DEKBRUBILSv1T104384
5	chr1	maker	mRNA	455468	457762	2295	-	.	_aed=0.00;_Description=Uncharacterized protein YNL144C;_Oid=maker-chr1-exonerate_protein2genome-gene-4.41-mRNA-1;ID=DEKBRUBILSv1T104380;Name=maker-chr1-exonerate_protein2genome-gene-4.41-mRNA-1;_eaed=0.00;_qi=0|-1|0|1|-1|0|1|0|764
5	chr1	maker	exon	455468	457762	.	-	.	ID=DEKBRUBILSv1E105694;Parent=DEKBRUBILSv1T104380
5	chr1	maker	CDS	455468	457762	.	-	0	ID=DEKBRUBILSv1C104352;Parent=DEKBRUBILSv1T104380
2	chr1	maker	mRNA	460162	462861	2700	+	.	_aed=0.25;_Description=Putative sulfate transporter YPR003C;_Oid=maker-chr1-exonerate_protein2genome-gene-4.19-mRNA-1;_eaed=0.25;Dbxref=GO:0008272|GO:0015116|GO:0016021,InterPro:IPR002645,InterPro:IPR011547,PFAM:PF00916,PFAM:PF01740,PFAM:PF13792;_qi=0|-1|0|1|-1|0|1|0|899;ID=DEKBRUBILSv1T104375;Name=maker-chr1-exonerate_protein2genome-gene-4.19-mRNA-1
2	chr1	maker	exon	460162	462861	.	+	.	ID=DEKBRUBILSv1E105689;Parent=DEKBRUBILSv1T104375
2	chr1	maker	CDS	460162	462861	.	+	0	ID=DEKBRUBILSv1C104347;Parent=DEKBRUBILSv1T104375
5	chr1	maker	mRNA	463187	465790	2604	+	.	_Description=Vacuolar protein sorting/targeting protein 10;_aed=0.26;ID=DEKBRUBILSv1T104378;_Oid=maker-chr1-exonerate_protein2genome-gene-4.20-mRNA-1;_eaed=0.26;Name=maker-chr1-exonerate_protein2genome-gene-4.20-mRNA-1;_qi=0|-1|0|1|-1|0|1|0|867
5	chr1	maker	exon	463187	465790	.	+	.	ID=DEKBRUBILSv1E105692;Parent=DEKBRUBILSv1T104378
5	chr1	maker	CDS	463187	465790	.	+	0	ID=DEKBRUBILSv1C104350;Parent=DEKBRUBILSv1T104378
1	chr1	maker	mRNA	465904	466793	825	-	.	ID=DEKBRUBILSv1T104405;Name=maker-chr1-exonerate_protein2genome-gene-4.42-mRNA-1;_Oid=maker-chr1-exonerate_protein2genome-gene-4.42-mRNA-1;_Description=Vacuolar protein sorting-associated protein 75;_aed=0.33;_qi=0|0|0|1|0|0|2|0|274;Dbxref=GO:0005634|GO:0006334,InterPro:IPR002164,PFAM:PF00956;_eaed=0.33
1	chr1	maker	exon	466750	466793	.	-	.	ID=DEKBRUBILSv1E105728;Parent=DEKBRUBILSv1T104405
1	chr1	maker	CDS	466750	466793	.	-	0	ID=DEKBRUBILSv1C104377;Parent=DEKBRUBILSv1T104405
5	chr1	maker	mRNA	469615	470886	1272	-	.	_Oid=maker-chr1-exonerate_protein2genome-gene-4.45-mRNA-1;_aed=0.02;_Description=Cytoplasmic tRNA 2-thiolation protein 2;Dbxref=GO:0000049|GO:0002098|GO:0034227,InterPro:IPR019407,PFAM:PF10288;_qi=0|-1|0|1|-1|0|1|0|423;_eaed=0.02;ID=DEKBRUBILSv1T104394;Name=maker-chr1-exonerate_protein2genome-gene-4.45-mRNA-1
5	chr1	maker	exon	469615	470886	.	-	.	ID=DEKBRUBILSv1E105713;Parent=DEKBRUBILSv1T104394
5	chr1	maker	CDS	469615	470886	.	-	0	ID=DEKBRUBILSv1C104366;Parent=DEKBRUBILSv1T104394
1	chr1	maker	mRNA	471721	473976	2256	-	.	_qi=0|-1|0|1|-1|0|1|0|751;Name=maker-chr1-exonerate_protein2genome-gene-4.46-mRNA-1;_eaed=0.00;_Oid=maker-chr1-exonerate_protein2genome-gene-4.46-mRNA-1;ID=DEKBRUBILSv1T104381;_aed=0.00;_Description=Enolase-phosphatase E1
1	chr1	maker	exon	471721	473976	.	-	.	ID=DEKBRUBILSv1E105695;Parent=DEKBRUBILSv1T104381
1	chr1	maker	CDS	471721	473976	.	-	0	ID=DEKBRUBILSv1C104353;Parent=DEKBRUBILSv1T104381
1	chr1	maker	mRNA	535772	537094	1323	-	.	Name=maker-chr1-exonerate_protein2genome-gene-5.35-mRNA-1;ID=DEKBRUBILSv1T105514;Dbxref=InterPro:IPR009071,PFAM:PF00505;_qi=0|-1|0|1|-1|0|1|0|440;_eaed=0.00;_Oid=maker-chr1-exonerate_protein2genome-gene-5.35-mRNA-1;_aed=0.00;_Description=Non-histone protein 10
1	chr1	maker	exon	535772	537094	.	-	.	ID=DEKBRUBILSv1E107166;Parent=DEKBRUBILSv1T105514
1	chr1	maker	CDS	535772	537094	.	-	0	ID=DEKBRUBILSv1C105486;Parent=DEKBRUBILSv1T105514
5	chr1	maker	mRNA	541059	543140	2082	+	.	Name=maker-chr1-exonerate_protein2genome-gene-5.10-mRNA-1;ID=DEKBRUBILSv1T105504;_eaed=0.03;Dbxref=GO:0005737|GO:0033925,InterPro:IPR005201,PFAM:PF03644;_qi=0|-1|0|1|-1|0|1|0|693;_aed=0.00;_Description=Cytosolic endo-beta-N-acetylglucosaminidase;_Oid=maker-chr1-exonerate_protein2genome-gene-5.10-mRNA-1
5	chr1	maker	exon	541059	543140	.	+	.	ID=DEKBRUBILSv1E107153;Parent=DEKBRUBILSv1T105504
5	chr1	maker	CDS	541059	543140	.	+	0	ID=DEKBRUBILSv1C105476;Parent=DEKBRUBILSv1T105504
3	chr1	maker	mRNA	549263	552153	2559	-	.	Name=maker-chr1-exonerate_protein2genome-gene-5.38-mRNA-1;ID=DEKBRUBILSv1T105501;_eaed=0.00;Dbxref=GO:0003743|GO:0005852|GO:0006413|GO:0031369,GO:0005515,InterPro:IPR000717,InterPro:IPR008905,PFAM:PF01399,PFAM:PF05470;_qi=0|0|0|1|0|0|2|0|852;_Description=Eukaryotic translation initiation factor 3 subunit C;_aed=0.00;_Oid=maker-chr1-exonerate_protein2genome-gene-5.38-mRNA-1
1	chr1	maker	exon	549263	551799	.	-	.	ID=DEKBRUBILSv1E107148;Parent=DEKBRUBILSv1T105501
1	chr1	maker	CDS	549263	551799	.	-	2	ID=DEKBRUBILSv1C105473;Parent=DEKBRUBILSv1T105501
1	chr1	maker	mRNA	552758	556396	3639	+	.	_aed=0.00;_Description=Coatomer subunit alpha;_Oid=maker-chr1-exonerate_protein2genome-gene-5.12-mRNA-1;_eaed=0.00;_qi=0|-1|0|1|-1|0|1|0|1212;Dbxref=GO:0005198|GO:0005515|GO:0006886|GO:0016192|GO:0030126,GO:0005198|GO:0006886|GO:0016192|GO:0030117,GO:0005515,InterPro:IPR001680,InterPro:IPR006692,InterPro:IPR010714,InterPro:IPR016391,InterPro:IPR017986,PFAM:PF00400,PFAM:PF04053,PFAM:PF06957;ID=DEK…
1	chr1	maker	exon	552758	556396	.	+	.	ID=DEKBRUBILSv1E107144;Parent=DEKBRUBILSv1T105498
1	chr1	maker	CDS	552758	556396	.	+	0	ID=DEKBRUBILSv1C105470;Parent=DEKBRUBILSv1T105498
1	chr1	maker	mRNA	561289	563190	1902	-	.	ID=DEKBRUBILSv1T105505;Name=maker-chr1-exonerate_protein2genome-gene-5.41-mRNA-1;_aed=0.00;_Description=Protein LDB17;_Oid=maker-chr1-exonerate_protein2genome-gene-5.41-mRNA-1;_eaed=0.00;Dbxref=InterPro:IPR018556,PFAM:PF09431;_qi=0|-1|0|1|-1|0|1|0|633
1	chr1	maker	exon	561289	563190	.	-	.	ID=DEKBRUBILSv1E107154;Parent=DEKBRUBILSv1T105505
1	chr1	maker	CDS	561289	563190	.	-	0	ID=DEKBRUBILSv1C105477;Parent=DEKBRUBILSv1T105505
3	chr1	maker	mRNA	567018	575648	8535	+	.	_qi=0|0|0|1|0|0|2|0|2844;Name=maker-chr1-exonerate_protein2genome-gene-5.15-mRNA-1;_eaed=0.02;_Oid=maker-chr1-exonerate_protein2genome-gene-5.15-mRNA-1;ID=DEKBRUBILSv1T105496;_aed=0.02;_Description=Protein CSF1
3	chr1	maker	exon	567715	575648	.	+	.	ID=DEKBRUBILSv1E107142;Parent=DEKBRUBILSv1T105496
3	chr1	maker	CDS	567715	575648	.	+	2	ID=DEKBRUBILSv1C105468;Parent=DEKBRUBILSv1T105496
4	chr1	maker	mRNA	577193	580180	2910	+	.	_Oid=maker-chr1-exonerate_protein2genome-gene-5.16-mRNA-1;_aed=0.31;_Description=Protein ste16;_qi=0|0|0|1|0|0|2|0|969;Dbxref=GO:0005488,InterPro:IPR016024,InterPro:IPR028267,InterPro:IPR029451,InterPro:IPR029452,InterPro:IPR029453,PFAM:PF14663,PFAM:PF14664,PFAM:PF14666,PFAM:PF14668;_eaed=0.31;ID=DEKBRUBILSv1T105500;Name=maker-chr1-exonerate_protein2genome-gene-5.16-mRNA-1
1	chr1	maker	exon	577193	577828	.	+	.	ID=DEKBRUBILSv1E107146;Parent=DEKBRUBILSv1T105500
3	chr1	maker	exon	577907	580180	.	+	.	ID=DEKBRUBILSv1E107147;Parent=DEKBRUBILSv1T105500
1	chr1	maker	CDS	577193	577828	.	+	0	ID=DEKBRUBILSv1C105472;Parent=DEKBRUBILSv1T105500
3	chr1	maker	CDS	577907	580180	.	+	0	ID=DEKBRUBILSv1C105472;Parent=DEKBRUBILSv1T105500
2	chr1	maker	mRNA	581200	582039	840	+	.	_Description=Ammonia transport outward protein 2;_aed=0.22;_Oid=maker-chr1-exonerate_protein2genome-gene-5.17-mRNA-1;_eaed=0.22;Dbxref=GO:0016020,InterPro:IPR000791,PFAM:PF01184;_qi=0|-1|0|1|-1|0|1|0|279;ID=DEKBRUBILSv1T105529;Name=maker-chr1-exonerate_protein2genome-gene-5.17-mRNA-1
2	chr1	maker	exon	581200	582039	.	+	.	ID=DEKBRUBILSv1E107184;Parent=DEKBRUBILSv1T105529
2	chr1	maker	CDS	581200	582039	.	+	0	ID=DEKBRUBILSv1C105501;Parent=DEKBRUBILSv1T105529
5	chr1	maker	mRNA	616188	617585	1191	-	.	ID=DEKBRUBILSv1T105374;Name=maker-chr1-exonerate_protein2genome-gene-6.42-mRNA-1;_Oid=maker-chr1-exonerate_protein2genome-gene-6.42-mRNA-1;_aed=0.10;_Description=Probable mannosyltransferase KTR7;Dbxref=GO:0000030|GO:0006486|GO:0016020,InterPro:IPR002685,InterPro:IPR029044,PFAM:PF01793;_qi=0|0|0|1|0|0|2|0|396;_eaed=0.10
3	chr1	maker	exon	617029	617585	.	-	.	ID=DEKBRUBILSv1E106982;Parent=DEKBRUBILSv1T105374
3	chr1	maker	CDS	617029	617585	.	-	0	ID=DEKBRUBILSv1C105346;Parent=DEKBRUBILSv1T105374
3	chr1	maker	mRNA	621108	621632	525	-	.	Name=maker-chr1-exonerate_protein2genome-gene-6.44-mRNA-1;ID=DEKBRUBILSv1T105392;_qi=0|-1|0|1|-1|0|1|0|174;Dbxref=GO:0009055|GO:0051536,InterPro:IPR001041,PFAM:PF00111;_eaed=0.00;_Oid=maker-chr1-exonerate_protein2genome-gene-6.44-mRNA-1;_Description=Adrenodoxin homolog%2C mitochondrial;_aed=0.00
3	chr1	maker	exon	621108	621632	.	-	.	ID=DEKBRUBILSv1E107005;Parent=DEKBRUBILSv1T105392
3	chr1	maker	CDS	621108	621632	.	-	0	ID=DEKBRUBILSv1C105364;Parent=DEKBRUBILSv1T105392
2	chr1	maker	mRNA	627785	631276	3207	-	.	ID=DEKBRUBILSv1T105353;Name=maker-chr1-exonerate_protein2genome-gene-6.46-mRNA-1;_Description=Serine/threonine-protein kinase/endoribonuclease IRE1;_aed=0.08;_Oid=maker-chr1-exonerate_protein2genome-gene-6.46-mRNA-1;_eaed=0.08;Dbxref=GO:0004540|GO:0006397,GO:0004672|GO:0005524|GO:0006468,GO:0016772,InterPro:IPR000719,InterPro:IPR010513,InterPro:IPR011009,InterPro:IPR011047,PFAM:PF00069,PFAM:PF064…
2	chr1	maker	exon	630914	631276	.	-	.	ID=DEKBRUBILSv1E106954;Parent=DEKBRUBILSv1T105353
2	chr1	maker	CDS	630914	631276	.	-	0	ID=DEKBRUBILSv1C105325;Parent=DEKBRUBILSv1T105353
7	chr1	maker	mRNA	632404	634716	2313	+	.	_eaed=0.00;_qi=0|-1|0|1|-1|0|1|0|770;Dbxref=GO:0008152|GO:0016746,InterPro:IPR002123,PFAM:PF01553;_Description=Glycerol-3-phosphate O-acyltransferase 2;_aed=0.00;_Oid=maker-chr1-exonerate_protein2genome-gene-6.5-mRNA-1;Name=maker-chr1-exonerate_protein2genome-gene-6.5-mRNA-1;ID=DEKBRUBILSv1T105357
7	chr1	maker	exon	632404	634716	.	+	.	ID=DEKBRUBILSv1E106958;Parent=DEKBRUBILSv1T105357
7	chr1	maker	CDS	632404	634716	.	+	0	ID=DEKBRUBILSv1C105329;Parent=DEKBRUBILSv1T105357
1	chr1	maker	mRNA	635160	638798	3219	+	.	ID=DEKBRUBILSv1T105352;Name=maker-chr1-exonerate_protein2genome-gene-6.6-mRNA-1;_Oid=maker-chr1-exonerate_protein2genome-gene-6.6-mRNA-1;_aed=0.02;_Description=Sorting nexin-12;Dbxref=GO:0035091,GO:0038032,InterPro:IPR000342,InterPro:IPR001683,InterPro:IPR003114,InterPro:IPR013937,InterPro:IPR016137,PFAM:PF00615,PFAM:PF00787,PFAM:PF02194,PFAM:PF08628;_qi=0|0|0|1|0|0|3|0|1072;_eaed=0.02
2	chr1	maker	mRNA	640349	641197	780	+	.	Name=maker-chr1-exonerate_protein2genome-gene-6.7-mRNA-1;ID=DEKBRUBILSv1T105383;_qi=0|0|0|1|0|0|2|0|259;Dbxref=GO:0006614|GO:0008312|GO:0048500,InterPro:IPR002778,PFAM:PF01922;_eaed=0.04;_Oid=maker-chr1-exonerate_protein2genome-gene-6.7-mRNA-1;_Description=Signal recognition particle SEC65 subunit;_aed=0.04
2	chr1	maker	exon	640532	641197	.	+	.	ID=DEKBRUBILSv1E106996;Parent=DEKBRUBILSv1T105383
2	chr1	maker	CDS	640532	641197	.	+	0	ID=DEKBRUBILSv1C105355;Parent=DEKBRUBILSv1T105383
3	chr1	maker	mRNA	641387	642052	666	-	.	_Description=Orotate phosphoribosyltransferase;_aed=0.00;_Oid=maker-chr1-exonerate_protein2genome-gene-6.48-mRNA-1;_eaed=0.00;Dbxref=GO:0009116,InterPro:IPR000836,InterPro:IPR029057,PFAM:PF00156;_qi=0|-1|0|1|-1|0|1|0|221;ID=DEKBRUBILSv1T105388;Name=maker-chr1-exonerate_protein2genome-gene-6.48-mRNA-1
3	chr1	maker	exon	641387	642052	.	-	.	ID=DEKBRUBILSv1E107001;Parent=DEKBRUBILSv1T105388
3	chr1	maker	CDS	641387	642052	.	-	0	ID=DEKBRUBILSv1C105360;Parent=DEKBRUBILSv1T105388
8	chr1	maker	mRNA	642411	643913	1503	+	.	Dbxref=GO:0005634|GO:0008270,InterPro:IPR012935,PFAM:PF07967;_qi=0|-1|0|1|-1|0|1|0|500;_eaed=0.00;_Oid=maker-chr1-exonerate_protein2genome-gene-6.8-mRNA-1;_aed=0.00;_Description=Nuclear-interacting partner of ALK;Name=maker-chr1-exonerate_protein2genome-gene-6.8-mRNA-1;ID=DEKBRUBILSv1T105369
8	chr1	maker	exon	642411	643913	.	+	.	ID=DEKBRUBILSv1E106975;Parent=DEKBRUBILSv1T105369
8	chr1	maker	CDS	642411	643913	.	+	0	ID=DEKBRUBILSv1C105341;Parent=DEKBRUBILSv1T105369
5	chr1	maker	mRNA	646913	648412	1500	+	.	_Oid=maker-chr1-exonerate_protein2genome-gene-6.9-mRNA-1;_aed=0.00;_Description=Mitochondrial-processing peptidase subunit alpha;Dbxref=GO:0003824|GO:0046872,InterPro:IPR007863,InterPro:IPR011249,InterPro:IPR011765,PFAM:PF00675,PFAM:PF05193;_qi=0|-1|0|1|-1|0|1|0|499;_eaed=0.00;ID=DEKBRUBILSv1T105370;Name=maker-chr1-exonerate_protein2genome-gene-6.9-mRNA-1
5	chr1	maker	exon	646913	648412	.	+	.	ID=DEKBRUBILSv1E106976;Parent=DEKBRUBILSv1T105370
5	chr1	maker	CDS	646913	648412	.	+	0	ID=DEKBRUBILSv1C105342;Parent=DEKBRUBILSv1T105370
2	chr1	maker	mRNA	648554	648865	312	-	.	Name=maker-chr1-exonerate_protein2genome-gene-6.51-mRNA-1;_eaed=0.34;_qi=0|-1|0|1|-1|0|1|0|103;_aed=0.34;_Description=4-alpha-glucanotransferase;_Oid=maker-chr1-exonerate_protein2genome-gene-6.51-mRNA-1;ID=DEKBRUBILSv1T105395
2	chr1	maker	exon	648554	648865	.	-	.	ID=DEKBRUBILSv1E107008;Parent=DEKBRUBILSv1T105395
2	chr1	maker	CDS	648554	648865	.	-	0	ID=DEKBRUBILSv1C105367;Parent=DEKBRUBILSv1T105395
1	chr1	maker	mRNA	649201	649902	702	-	.	ID=DEKBRUBILSv1T105385;Name=maker-chr1-exonerate_protein2genome-gene-6.50-mRNA-1;_Description=Nucleolar protein 16;_aed=0.20;_Oid=maker-chr1-exonerate_protein2genome-gene-6.50-mRNA-1;_eaed=0.20;_qi=0|-1|0|1|-1|0|1|0|233;Dbxref=InterPro:IPR019002,PFAM:PF09420
1	chr1	maker	exon	649201	649902	.	-	.	ID=DEKBRUBILSv1E106998;Parent=DEKBRUBILSv1T105385
1	chr1	maker	CDS	649201	649902	.	-	0	ID=DEKBRUBILSv1C105357;Parent=DEKBRUBILSv1T105385
2	chr1	maker	mRNA	653371	653592	222	+	.	_qi=0|-1|0|1|-1|0|1|0|73;Name=maker-chr1-exonerate_protein2genome-gene-6.13-mRNA-1;_eaed=0.39;_Oid=maker-chr1-exonerate_protein2genome-gene-6.13-mRNA-1;ID=DEKBRUBILSv1T105399;_aed=0.39;_Description=Protein TIC 214
2	chr1	maker	exon	653371	653592	.	+	.	ID=DEKBRUBILSv1E107013;Parent=DEKBRUBILSv1T105399
2	chr1	maker	CDS	653371	653592	.	+	0	ID=DEKBRUBILSv1C105371;Parent=DEKBRUBILSv1T105399
3	chr1	maker	mRNA	653835	654422	588	+	.	Name=maker-chr1-exonerate_protein2genome-gene-6.12-mRNA-1;ID=DEKBRUBILSv1T105390;_eaed=0.18;_qi=0|-1|0|1|-1|0|1|0|195;Dbxref=InterPro:IPR015927,InterPro:IPR019759,PFAM:PF00717;_Description=Signal peptidase complex catalytic subunit SEC11;_aed=0.18;_Oid=maker-chr1-exonerate_protein2genome-gene-6.12-mRNA-1
3	chr1	maker	exon	653835	654422	.	+	.	ID=DEKBRUBILSv1E107003;Parent=DEKBRUBILSv1T105390
3	chr1	maker	CDS	653835	654422	.	+	0	ID=DEKBRUBILSv1C105362;Parent=DEKBRUBILSv1T105390
16	chr1	maker	mRNA	660693	662651	1671	+	.	Name=maker-chr1-exonerate_protein2genome-gene-6.16-mRNA-1;ID=DEKBRUBILSv1T105365;Dbxref=GO:0016021|GO:0055085,InterPro:IPR004837,PFAM:PF01699;_qi=0|0|0|1|0|0|2|0|556;_eaed=0.24;_Oid=maker-chr1-exonerate_protein2genome-gene-6.16-mRNA-1;_aed=0.24;_Description=Sodium/potassium/calcium exchanger 6%2C mitochondrial
16	chr1	maker	exon	660693	661955	.	+	.	ID=DEKBRUBILSv1E106968;Parent=DEKBRUBILSv1T105365
16	chr1	maker	CDS	660693	661955	.	+	0	ID=DEKBRUBILSv1C105337;Parent=DEKBRUBILSv1T105365
5	chr1	maker	mRNA	662956	665526	2571	+	.	_aed=0.48;_Description=DNA repair and recombination protein RAD54;_Oid=maker-chr1-exonerate_protein2genome-gene-6.17-mRNA-1;_eaed=0.48;_qi=0|-1|0|1|-1|0|1|0|856;Dbxref=GO:0003677|GO:0005524,GO:0016817,InterPro:IPR000330,InterPro:IPR001650,InterPro:IPR013967,InterPro:IPR027417,PFAM:PF00176,PFAM:PF00271,PFAM:PF08658;ID=DEKBRUBILSv1T105355;Name=maker-chr1-exonerate_protein2genome-gene-6.17-mRNA-1
5	chr1	maker	exon	662956	665526	.	+	.	ID=DEKBRUBILSv1E106956;Parent=DEKBRUBILSv1T105355
5	chr1	maker	CDS	662956	665526	.	+	0	ID=DEKBRUBILSv1C105327;Parent=DEKBRUBILSv1T105355
3	chr1	maker	mRNA	665588	666325	738	-	.	_Oid=maker-chr1-exonerate_protein2genome-gene-6.55-mRNA-1;_Description=Vacuolar-sorting protein dot2;_aed=0.00;Dbxref=InterPro:IPR007286,PFAM:PF04157;_qi=0|-1|0|1|-1|0|1|0|245;_eaed=0.00;ID=DEKBRUBILSv1T105384;Name=maker-chr1-exonerate_protein2genome-gene-6.55-mRNA-1
3	chr1	maker	exon	665588	666325	.	-	.	ID=DEKBRUBILSv1E106997;Parent=DEKBRUBILSv1T105384
3	chr1	maker	CDS	665588	666325	.	-	0	ID=DEKBRUBILSv1C105356;Parent=DEKBRUBILSv1T105384
3	chr1	maker	mRNA	668485	669759	909	+	.	_Description=Cytochrome c oxidase assembly protein COX11%2C mitochondrial;_aed=0.31;_Oid=maker-chr1-exonerate_protein2genome-gene-6.19-mRNA-1;_eaed=0.31;Dbxref=GO:0005507,InterPro:IPR007533,InterPro:IPR023471,PFAM:PF04442;_qi=0|0|0|1|0|0|2|0|302;ID=DEKBRUBILSv1T105382;Name=maker-chr1-exonerate_protein2genome-gene-6.19-mRNA-1
3	chr1	maker	exon	668970	669759	.	+	.	ID=DEKBRUBILSv1E106994;Parent=DEKBRUBILSv1T105382
3	chr1	maker	CDS	668970	669759	.	+	1	ID=DEKBRUBILSv1C105354;Parent=DEKBRUBILSv1T105382
2	chr1	maker	mRNA	669945	671021	1077	-	.	_eaed=0.00;_qi=0|-1|0|1|-1|0|1|0|358;Dbxref=GO:0008270|GO:0016491|GO:0055114,GO:0016491|GO:0055114,InterPro:IPR011032,InterPro:IPR013149,InterPro:IPR013154,PFAM:PF00107,PFAM:PF08240;_Description=Sorbitol dehydrogenase 1;_aed=0.00;_Oid=maker-chr1-exonerate_protein2genome-gene-6.56-mRNA-1;Name=maker-chr1-exonerate_protein2genome-gene-6.56-mRNA-1;ID=DEKBRUBILSv1T105376
2	chr1	maker	exon	669945	671021	.	-	.	ID=DEKBRUBILSv1E106984;Parent=DEKBRUBILSv1T105376
2	chr1	maker	CDS	669945	671021	.	-	0	ID=DEKBRUBILSv1C105348;Parent=DEKBRUBILSv1T105376
9	chr1	maker	mRNA	675120	676991	1704	-	.	Name=maker-chr1-exonerate_protein2genome-gene-6.59-mRNA-1;ID=DEKBRUBILSv1T105363;_eaed=0.05;_qi=0|0|0|1|0|0|2|0|567;Dbxref=GO:0016021|GO:0055085,InterPro:IPR011701,InterPro:IPR016196,PFAM:PF07690;_aed=0.05;_Description=Protein HOL1;_Oid=maker-chr1-exonerate_protein2genome-gene-6.59-mRNA-1
8	chr1	maker	exon	675120	676705	.	-	.	ID=DEKBRUBILSv1E106965;Parent=DEKBRUBILSv1T105363
8	chr1	maker	CDS	675120	676705	.	-	2	ID=DEKBRUBILSv1C105335;Parent=DEKBRUBILSv1T105363
2	chr1	maker	mRNA	681062	682936	1875	+	.	ID=DEKBRUBILSv1T105361;Name=maker-chr1-exonerate_protein2genome-gene-6.24-mRNA-1;_Oid=maker-chr1-exonerate_protein2genome-gene-6.24-mRNA-1;_aed=0.06;_Description=Acyl-coenzyme A oxidase;_qi=0|-1|0|1|-1|0|1|0|624;Dbxref=GO:0003995|GO:0055114,GO:0003997|GO:0005777|GO:0006631|GO:0050660|GO:0055114,GO:0003997|GO:0005777|GO:0006635|GO:0055114,GO:0008152|GO:0016627|GO:0055114,GO:0016627|GO:0055114,Inte…
2	chr1	maker	exon	681062	682936	.	+	.	ID=DEKBRUBILSv1E106963;Parent=DEKBRUBILSv1T105361
2	chr1	maker	CDS	681062	682936	.	+	0	ID=DEKBRUBILSv1C105333;Parent=DEKBRUBILSv1T105361
1	chr1	maker	mRNA	685319	686392	1014	+	.	_Oid=maker-chr1-exonerate_protein2genome-gene-6.30-mRNA-1;_aed=0.03;_Description=37S ribosomal protein S35%2C mitochondrial;_qi=0|0|0|1|0|0|2|0|337;Dbxref=InterPro:IPR021036,PFAM:PF12298;_eaed=0.03;ID=DEKBRUBILSv1T105379;Name=maker-chr1-exonerate_protein2genome-gene-6.30-mRNA-1
1	chr1	maker	exon	685319	685625	.	+	.	ID=DEKBRUBILSv1E106987;Parent=DEKBRUBILSv1T105379
1	chr1	maker	CDS	685319	685625	.	+	0	ID=DEKBRUBILSv1C105351;Parent=DEKBRUBILSv1T105379
5	chr1	maker	mRNA	688529	689560	1032	+	.	ID=DEKBRUBILSv1T105378;Name=maker-chr1-exonerate_protein2genome-gene-6.32-mRNA-1;_Oid=maker-chr1-exonerate_protein2genome-gene-6.32-mRNA-1;_aed=0.00;_Description=Protein EPD1;_qi=0|-1|0|1|-1|0|1|0|343;Dbxref=InterPro:IPR012946,PFAM:PF07983;_eaed=0.00
5	chr1	maker	exon	688529	689560	.	+	.	ID=DEKBRUBILSv1E106986;Parent=DEKBRUBILSv1T105378
5	chr1	maker	CDS	688529	689560	.	+	0	ID=DEKBRUBILSv1C105350;Parent=DEKBRUBILSv1T105378
6	chr1	maker	mRNA	713389	714792	1347	+	.	_Description=Threonine--tRNA ligase%2C mitochondrial;_aed=0.02;_Oid=maker-chr1-exonerate_protein2genome-gene-7.9-mRNA-1;_eaed=0.02;_qi=0|0|0|1|0|0|2|0|448;Dbxref=GO:0000166|GO:0004812|GO:0005524|GO:0006418,InterPro:IPR002314,InterPro:IPR004154,PFAM:PF00587,PFAM:PF03129;ID=DEKBRUBILSv1T104479;Name=maker-chr1-exonerate_protein2genome-gene-7.9-mRNA-1
6	chr1	maker	exon	713501	714792	.	+	.	ID=DEKBRUBILSv1E105823;Parent=DEKBRUBILSv1T104479
6	chr1	maker	CDS	713501	714792	.	+	2	ID=DEKBRUBILSv1C104451;Parent=DEKBRUBILSv1T104479
5	chr1	maker	mRNA	714871	716199	1329	-	.	ID=DEKBRUBILSv1T104481;Name=maker-chr1-exonerate_protein2genome-gene-7.37-mRNA-1;_Oid=maker-chr1-exonerate_protein2genome-gene-7.37-mRNA-1;_aed=0.00;_Description=Autophagy-related protein 17;_qi=0|-1|0|1|-1|0|1|0|442;Dbxref=GO:0006914,InterPro:IPR007240,PFAM:PF04108;_eaed=0.00
5	chr1	maker	exon	714871	716199	.	-	.	ID=DEKBRUBILSv1E105825;Parent=DEKBRUBILSv1T104481
5	chr1	maker	CDS	714871	716199	.	-	0	ID=DEKBRUBILSv1C104453;Parent=DEKBRUBILSv1T104481
2	chr1	maker	mRNA	730205	731548	1344	+	.	ID=DEKBRUBILSv1T104480;Name=maker-chr1-exonerate_protein2genome-gene-7.11-mRNA-1;_Description=GPN-loop GTPase 1;_aed=0.00;_Oid=maker-chr1-exonerate_protein2genome-gene-7.11-mRNA-1;_eaed=0.00;_qi=0|-1|0|1|-1|0|1|0|447;Dbxref=GO:0000166,InterPro:IPR004130,InterPro:IPR027417,PFAM:PF03029
2	chr1	maker	exon	730205	731548	.	+	.	ID=DEKBRUBILSv1E105824;Parent=DEKBRUBILSv1T104480
2	chr1	maker	CDS	730205	731548	.	+	0	ID=DEKBRUBILSv1C104452;Parent=DEKBRUBILSv1T104480
6	chr1	maker	mRNA	731601	732569	969	-	.	_eaed=0.00;Name=maker-chr1-exonerate_protein2genome-gene-7.42-mRNA-1;_qi=0|-1|0|1|-1|0|1|0|322;_Description=Glutamate receptor ionotropic%2C kainate 5;_aed=0.00;ID=DEKBRUBILSv1T104491;_Oid=maker-chr1-exonerate_protein2genome-gene-7.42-mRNA-1
6	chr1	maker	exon	731601	732569	.	-	.	ID=DEKBRUBILSv1E105839;Parent=DEKBRUBILSv1T104491
6	chr1	maker	CDS	731601	732569	.	-	0	ID=DEKBRUBILSv1C104463;Parent=DEKBRUBILSv1T104491
5	chr1	maker	mRNA	733151	734500	1350	+	.	_eaed=0.10;_qi=0|-1|0|1|-1|0|1|0|449;Dbxref=InterPro:IPR012469,PFAM:PF07958;_aed=0.10;_Description=Uracil catabolism protein 4;_Oid=maker-chr1-exonerate_protein2genome-gene-7.12-mRNA-1;Name=maker-chr1-exonerate_protein2genome-gene-7.12-mRNA-1;ID=DEKBRUBILSv1T104478
5	chr1	maker	exon	733151	734500	.	+	.	ID=DEKBRUBILSv1E105821;Parent=DEKBRUBILSv1T104478
5	chr1	maker	CDS	733151	734500	.	+	0	ID=DEKBRUBILSv1C104450;Parent=DEKBRUBILSv1T104478
4	chr1	maker	mRNA	740508	744674	4167	+	.	Name=maker-chr1-exonerate_protein2genome-gene-7.15-mRNA-1;ID=DEKBRUBILSv1T104466;_qi=0|-1|0|1|-1|0|1|0|1388;Dbxref=GO:0005488,InterPro:IPR016024,InterPro:IPR024395,PFAM:PF12348;_eaed=0.07;_Oid=maker-chr1-exonerate_protein2genome-gene-7.15-mRNA-1;_Description=Protein STU1;_aed=0.07
4	chr1	maker	exon	740508	744674	.	+	.	ID=DEKBRUBILSv1E105804;Parent=DEKBRUBILSv1T104466
4	chr1	maker	CDS	740508	744674	.	+	0	ID=DEKBRUBILSv1C104438;Parent=DEKBRUBILSv1T104466
2	chr1	maker	mRNA	744816	745931	1116	-	.	_qi=0|-1|0|1|-1|0|1|0|371;Dbxref=GO:0003723|GO:0004525|GO:0006396,InterPro:IPR000999;_eaed=0.00;_Oid=maker-chr1-exonerate_protein2genome-gene-7.44-mRNA-1;_aed=0.00;_Description=54S ribosomal protein L3%2C mitochondrial;Name=maker-chr1-exonerate_protein2genome-gene-7.44-mRNA-1;ID=DEKBRUBILSv1T104486
2	chr1	maker	exon	744816	745931	.	-	.	ID=DEKBRUBILSv1E105833;Parent=DEKBRUBILSv1T104486
2	chr1	maker	CDS	744816	745931	.	-	0	ID=DEKBRUBILSv1C104458;Parent=DEKBRUBILSv1T104486
11	chr1	maker	mRNA	748730	750796	2067	+	.	_eaed=0.27;_qi=0|-1|0|1|-1|0|1|0|688;Dbxref=GO:0046982,InterPro:IPR009072;_Description=Centromere protein T;_aed=0.27;_Oid=maker-chr1-exonerate_protein2genome-gene-7.18-mRNA-1;Name=maker-chr1-exonerate_protein2genome-gene-7.18-mRNA-1;ID=DEKBRUBILSv1T104472
11	chr1	maker	exon	748730	750796	.	+	.	ID=DEKBRUBILSv1E105814;Parent=DEKBRUBILSv1T104472
11	chr1	maker	CDS	748730	750796	.	+	0	ID=DEKBRUBILSv1C104444;Parent=DEKBRUBILSv1T104472
1	chr1	maker	mRNA	751081	755386	2445	+	.	Name=maker-chr1-exonerate_protein2genome-gene-7.17-mRNA-1;ID=DEKBRUBILSv1T104471;_eaed=0.23;_qi=0|0|0|1|0|0|4|0|814;Dbxref=GO:0003700|GO:0006355,GO:0008033|GO:0050660,InterPro:IPR001289,InterPro:IPR002218,InterPro:IPR026904,PFAM:PF01134,PFAM:PF02045,PFAM:PF13932;_aed=0.23;_Description=Mitochondrial translation optimization protein 1;_Oid=maker-chr1-exonerate_protein2genome-gene-7.17-mRNA-1
1	chr1	maker	mRNA	755709	758639	2931	-	.	_qi=0|-1|0|1|-1|0|1|0|976;Dbxref=GO:0005488,GO:0005515,GO:0006886,GO:0006886|GO:0008536,InterPro:IPR001494,InterPro:IPR005043,InterPro:IPR013713,InterPro:IPR016024,PFAM:PF03378,PFAM:PF03810,PFAM:PF08506;_eaed=0.00;_Oid=maker-chr1-exonerate_protein2genome-gene-7.46-mRNA-1;_Description=Importin alpha re-exporter;_aed=0.00;Name=maker-chr1-exonerate_protein2genome-gene-7.46-mRNA-1;ID=DEKBRUBILSv1T104…
1	chr1	maker	exon	755709	758639	.	-	.	ID=DEKBRUBILSv1E105808;Parent=DEKBRUBILSv1T104469
1	chr1	maker	CDS	755709	758639	.	-	0	ID=DEKBRUBILSv1C104441;Parent=DEKBRUBILSv1T104469
2	chr1	maker	mRNA	759240	762941	3702	-	.	Name=maker-chr1-exonerate_protein2genome-gene-7.47-mRNA-1;ID=DEKBRUBILSv1T104467;Dbxref=GO:0003774|GO:0005524|GO:0016459,GO:0003774|GO:0016459,GO:0005515,InterPro:IPR001452,InterPro:IPR001609,InterPro:IPR010926,InterPro:IPR027417,PFAM:PF00018,PFAM:PF00063,PFAM:PF06017;_qi=0|-1|0|1|-1|0|1|0|1233;_eaed=0.00;_Oid=maker-chr1-exonerate_protein2genome-gene-7.47-mRNA-1;_aed=0.00;_Description=Myosin-5
2	chr1	maker	exon	759240	762941	.	-	.	ID=DEKBRUBILSv1E105805;Parent=DEKBRUBILSv1T104467
2	chr1	maker	CDS	759240	762941	.	-	0	ID=DEKBRUBILSv1C104439;Parent=DEKBRUBILSv1T104467
4	chr1	maker	mRNA	763795	765174	1206	+	.	ID=DEKBRUBILSv1T104484;Name=maker-chr1-exonerate_protein2genome-gene-7.20-mRNA-1;_Description=Iron transporter FTH1;_aed=0.06;_Oid=maker-chr1-exonerate_protein2genome-gene-7.20-mRNA-1;_eaed=0.06;_qi=0|0|0|1|0|0|3|0|401;Dbxref=GO:0005381|GO:0006827|GO:0016020|GO:0033573,InterPro:IPR004923,PFAM:PF03239
1	chr1	maker	exon	763795	763910	.	+	.	ID=DEKBRUBILSv1E105828;Parent=DEKBRUBILSv1T104484
1	chr1	maker	CDS	763795	763910	.	+	0	ID=DEKBRUBILSv1C104456;Parent=DEKBRUBILSv1T104484
1	chr1	maker	mRNA	780351	781370	1020	-	.	_Oid=maker-chr1-exonerate_protein2genome-gene-7.51-mRNA-1;_aed=0.00;_Description=CTD kinase subunit beta;_qi=0|-1|0|1|-1|0|1|0|339;Dbxref=InterPro:IPR013763;_eaed=0.00;ID=DEKBRUBILSv1T104489;Name=maker-chr1-exonerate_protein2genome-gene-7.51-mRNA-1
1	chr1	maker	exon	780351	781370	.	-	.	ID=DEKBRUBILSv1E105837;Parent=DEKBRUBILSv1T104489
1	chr1	maker	CDS	780351	781370	.	-	0	ID=DEKBRUBILSv1C104461;Parent=DEKBRUBILSv1T104489
2	chr1	maker	mRNA	783687	784958	1080	+	.	ID=DEKBRUBILSv1T104487;Name=maker-chr1-exonerate_protein2genome-gene-7.31-mRNA-1;_aed=0.01;_Description=Protein phosphatase 2C homolog 1;_Oid=maker-chr1-exonerate_protein2genome-gene-7.31-mRNA-1;_eaed=0.01;Dbxref=GO:0003824,InterPro:IPR001932,PFAM:PF00481;_qi=0|0|0|1|0|0|2|0|359
2	chr1	maker	exon	784417	784958	.	+	.	ID=DEKBRUBILSv1E105835;Parent=DEKBRUBILSv1T104487
2	chr1	maker	CDS	784417	784958	.	+	2	ID=DEKBRUBILSv1C104459;Parent=DEKBRUBILSv1T104487
3	chr1	maker	mRNA	789409	790800	1329	-	.	_aed=0.02;_Description=26S protease regulatory subunit 7 homolog;_Oid=maker-chr1-exonerate_protein2genome-gene-8.23-mRNA-1;_eaed=0.02;Dbxref=GO:0005524,InterPro:IPR003959,InterPro:IPR027417,PFAM:PF00004;_qi=0|0|0|1|0|0|2|0|442;ID=DEKBRUBILSv1T104695;Name=maker-chr1-exonerate_protein2genome-gene-8.23-mRNA-1
3	chr1	maker	exon	789409	790412	.	-	.	ID=DEKBRUBILSv1E106087;Parent=DEKBRUBILSv1T104695
3	chr1	maker	CDS	789409	790412	.	-	2	ID=DEKBRUBILSv1C104667;Parent=DEKBRUBILSv1T104695
5	chr1	maker	mRNA	791426	794461	3036	+	.	Name=maker-chr1-exonerate_protein2genome-gene-8.0-mRNA-1;ID=DEKBRUBILSv1T104683;_qi=0|-1|0|1|-1|0|1|0|1011;Dbxref=GO:0016787,InterPro:IPR002821,InterPro:IPR008040,InterPro:IPR010318,PFAM:PF01968,PFAM:PF05378,PFAM:PF06032;_eaed=0.00;_Oid=maker-chr1-exonerate_protein2genome-gene-8.0-mRNA-1;_aed=0.00;_Description=Hydantoin utilization protein A
5	chr1	maker	exon	791426	794461	.	+	.	ID=DEKBRUBILSv1E106075;Parent=DEKBRUBILSv1T104683
5	chr1	maker	CDS	791426	794461	.	+	0	ID=DEKBRUBILSv1C104655;Parent=DEKBRUBILSv1T104683
6	chr1	maker	mRNA	797536	800043	2508	-	.	_aed=0.22;_Description=Uncharacterized transcriptional regulatory protein C139.03;_Oid=maker-chr1-exonerate_protein2genome-gene-8.28-mRNA-1;_eaed=0.22;Dbxref=GO:0000981|GO:0005634|GO:0006355|GO:0008270,GO:0003677|GO:0005634|GO:0006351|GO:0008270,InterPro:IPR001138,InterPro:IPR007219,PFAM:PF00172,PFAM:PF04082;_qi=0|-1|0|1|-1|0|1|0|835;ID=DEKBRUBILSv1T104684;Name=maker-chr1-exonerate_protein2genome…
6	chr1	maker	exon	797536	800043	.	-	.	ID=DEKBRUBILSv1E106076;Parent=DEKBRUBILSv1T104684
6	chr1	maker	CDS	797536	800043	.	-	0	ID=DEKBRUBILSv1C104656;Parent=DEKBRUBILSv1T104684
6	chr1	maker	mRNA	800357	802261	1905	-	.	Name=maker-chr1-exonerate_protein2genome-gene-8.29-mRNA-1;ID=DEKBRUBILSv1T104687;_qi=0|-1|0|1|-1|0|1|0|634;Dbxref=GO:0003723,GO:0005488,InterPro:IPR012959,InterPro:IPR016024,PFAM:PF08144;_eaed=0.28;_Oid=maker-chr1-exonerate_protein2genome-gene-8.29-mRNA-1;_Description=Pumilio homology domain family member 6;_aed=0.28
6	chr1	maker	exon	800357	802261	.	-	.	ID=DEKBRUBILSv1E106079;Parent=DEKBRUBILSv1T104687
6	chr1	maker	CDS	800357	802261	.	-	0	ID=DEKBRUBILSv1C104659;Parent=DEKBRUBILSv1T104687
2	chr1	maker	mRNA	803303	804313	1011	+	.	_qi=0|-1|0|1|-1|0|1|0|336;Name=maker-chr1-exonerate_protein2genome-gene-8.2-mRNA-1;_eaed=0.00;_Oid=maker-chr1-exonerate_protein2genome-gene-8.2-mRNA-1;ID=DEKBRUBILSv1T104701;_aed=0.00;_Description=Decapping nuclease RAI1
2	chr1	maker	exon	803303	804313	.	+	.	ID=DEKBRUBILSv1E106096;Parent=DEKBRUBILSv1T104701
2	chr1	maker	CDS	803303	804313	.	+	0	ID=DEKBRUBILSv1C104673;Parent=DEKBRUBILSv1T104701
3	chr1	maker	mRNA	804803	806080	1179	+	.	ID=DEKBRUBILSv1T104698;Name=maker-chr1-exonerate_protein2genome-gene-8.3-mRNA-1;_Oid=maker-chr1-exonerate_protein2genome-gene-8.3-mRNA-1;_Description=Lariat debranching enzyme;_aed=0.04;Dbxref=GO:0006397|GO:0016788,GO:0016787,InterPro:IPR004843,InterPro:IPR007708,InterPro:IPR029052,PFAM:PF00149,PFAM:PF05011;_qi=0|0|0|1|0|0|2|0|392;_eaed=0.04
2	chr1	maker	exon	804803	805549	.	+	.	ID=DEKBRUBILSv1E106092;Parent=DEKBRUBILSv1T104698
1	chr1	maker	exon	805649	806080	.	+	.	ID=DEKBRUBILSv1E106093;Parent=DEKBRUBILSv1T104698
2	chr1	maker	CDS	804803	805549	.	+	0	ID=DEKBRUBILSv1C104670;Parent=DEKBRUBILSv1T104698
1	chr1	maker	CDS	805649	806080	.	+	0	ID=DEKBRUBILSv1C104670;Parent=DEKBRUBILSv1T104698
1	chr1	maker	mRNA	810345	812195	1851	+	.	_Oid=maker-chr1-exonerate_protein2genome-gene-8.4-mRNA-1;_aed=0.00;_Description=Peptide transporter PTR2;_qi=0|-1|0|1|-1|0|1|0|616;Dbxref=GO:0005215|GO:0006810|GO:0016020,InterPro:IPR000109,InterPro:IPR016196,PFAM:PF00854;_eaed=0.00;ID=DEKBRUBILSv1T104688;Name=maker-chr1-exonerate_protein2genome-gene-8.4-mRNA-1
1	chr1	maker	exon	810345	812195	.	+	.	ID=DEKBRUBILSv1E106080;Parent=DEKBRUBILSv1T104688
1	chr1	maker	CDS	810345	812195	.	+	0	ID=DEKBRUBILSv1C104660;Parent=DEKBRUBILSv1T104688
2	chr1	maker	mRNA	813590	814951	1362	+	.	ID=DEKBRUBILSv1T104693;Name=maker-chr1-exonerate_protein2genome-gene-8.5-mRNA-1;_Oid=maker-chr1-exonerate_protein2genome-gene-8.5-mRNA-1;_Description=Uncharacterized membrane protein YMR034C;_aed=0.00;Dbxref=InterPro:IPR016833,PFAM:PF13593;_qi=0|-1|0|1|-1|0|1|0|453;_eaed=0.00
2	chr1	maker	exon	813590	814951	.	+	.	ID=DEKBRUBILSv1E106085;Parent=DEKBRUBILSv1T104693
2	chr1	maker	CDS	813590	814951	.	+	0	ID=DEKBRUBILSv1C104665;Parent=DEKBRUBILSv1T104693
11	chr1	maker	mRNA	828102	829481	1320	+	.	_Description=Splicing factor 3B subunit 2;_aed=0.02;_Oid=maker-chr1-exonerate_protein2genome-gene-8.10-mRNA-1;_eaed=0.02;_qi=0|0|0|1|0|0|2|0|439;Dbxref=GO:0005634,InterPro:IPR006568,InterPro:IPR007180,PFAM:PF04037,PFAM:PF04046;ID=DEKBRUBILSv1T104696;Name=maker-chr1-exonerate_protein2genome-gene-8.10-mRNA-1
8	chr1	maker	exon	828412	829481	.	+	.	ID=DEKBRUBILSv1E106090;Parent=DEKBRUBILSv1T104696
8	chr1	maker	CDS	828412	829481	.	+	2	ID=DEKBRUBILSv1C104668;Parent=DEKBRUBILSv1T104696
4	chr1	maker	mRNA	840620	844801	3957	-	.	_eaed=0.06;Dbxref=GO:0005515,InterPro:IPR000408,InterPro:IPR009091,InterPro:IPR011333,InterPro:IPR013069,PFAM:PF00415,PFAM:PF00651;_qi=0|0|0|1|0|0|2|0|1318;_Description=BTB/POZ domain-containing protein 1;_aed=0.06;_Oid=maker-chr1-exonerate_protein2genome-gene-8.36-mRNA-1;Name=maker-chr1-exonerate_protein2genome-gene-8.36-mRNA-1;ID=DEKBRUBILSv1T104680
4	chr1	maker	exon	841296	844801	.	-	.	ID=DEKBRUBILSv1E106070;Parent=DEKBRUBILSv1T104680
4	chr1	maker	CDS	841296	844801	.	-	0	ID=DEKBRUBILSv1C104652;Parent=DEKBRUBILSv1T104680
2	chr1	maker	mRNA	846556	847800	1245	-	.	_eaed=0.08;_qi=0|-1|0|1|-1|0|1|0|414;Dbxref=GO:0003824|GO:0016020,InterPro:IPR000326,PFAM:PF01569;_aed=0.08;_Description=Inositol phosphorylceramide synthase catalytic subunit AUR1;_Oid=maker-chr1-exonerate_protein2genome-gene-8.37-mRNA-1;Name=maker-chr1-exonerate_protein2genome-gene-8.37-mRNA-1;ID=DEKBRUBILSv1T104697
2	chr1	maker	exon	846556	847800	.	-	.	ID=DEKBRUBILSv1E106091;Parent=DEKBRUBILSv1T104697
2	chr1	maker	CDS	846556	847800	.	-	0	ID=DEKBRUBILSv1C104669;Parent=DEKBRUBILSv1T104697
2	chr1	maker	mRNA	848383	849069	687	+	.	_eaed=0.00;_qi=0|-1|0|1|-1|0|1|0|228;Dbxref=GO:0004733|GO:0008615|GO:0055114,GO:0004733|GO:0010181|GO:0055114,GO:0010181|GO:0016491|GO:0055114,GO:0016638|GO:0055114,InterPro:IPR000659,InterPro:IPR011576,InterPro:IPR012349,InterPro:IPR019576,PFAM:PF01243,PFAM:PF10590;_aed=0.00;_Description=Pyridoxamine 5'-phosphate oxidase;_Oid=maker-chr1-exonerate_protein2genome-gene-8.14-mRNA-1;Name=maker-chr1-e…
2	chr1	maker	exon	848383	849069	.	+	.	ID=DEKBRUBILSv1E106102;Parent=DEKBRUBILSv1T104706
2	chr1	maker	CDS	848383	849069	.	+	0	ID=DEKBRUBILSv1C104678;Parent=DEKBRUBILSv1T104706
1	chr1	maker	mRNA	852196	853308	1113	-	.	ID=DEKBRUBILSv1T104699;Name=maker-chr1-exonerate_protein2genome-gene-8.44-mRNA-1;_Description=Sister chromatid cohesion protein DCC1;_aed=0.00;_Oid=maker-chr1-exonerate_protein2genome-gene-8.44-mRNA-1;_eaed=0.00;_qi=0|-1|0|1|-1|0|1|0|370;Dbxref=InterPro:IPR019128,PFAM:PF09724
1	chr1	maker	exon	852196	853308	.	-	.	ID=DEKBRUBILSv1E106094;Parent=DEKBRUBILSv1T104699
1	chr1	maker	CDS	852196	853308	.	-	0	ID=DEKBRUBILSv1C104671;Parent=DEKBRUBILSv1T104699
4	chr1	maker	mRNA	860036	861094	594	+	.	_qi=0|0|0|1|0|0|2|0|197;_eaed=0.07;Name=maker-chr1-exonerate_protein2genome-gene-8.16-mRNA-1;ID=DEKBRUBILSv1T104710;_Oid=maker-chr1-exonerate_protein2genome-gene-8.16-mRNA-1;_Description=Transcriptional regulator STP4;_aed=0.07
2	chr1	maker	exon	860597	861094	.	+	.	ID=DEKBRUBILSv1E106108;Parent=DEKBRUBILSv1T104710
2	chr1	maker	CDS	860597	861094	.	+	0	ID=DEKBRUBILSv1C104682;Parent=DEKBRUBILSv1T104710
5	chr1	maker	mRNA	863219	864727	1509	-	.	ID=DEKBRUBILSv1T104692;Name=maker-chr1-exonerate_protein2genome-gene-8.48-mRNA-1;_Description=Mitochondrial import inner membrane translocase subunit TIM54;_aed=0.27;_Oid=maker-chr1-exonerate_protein2genome-gene-8.48-mRNA-1;_eaed=0.27;_qi=0|-1|0|1|-1|0|1|0|502;Dbxref=InterPro:IPR021056,PFAM:PF11711
5	chr1	maker	exon	863219	864727	.	-	.	ID=DEKBRUBILSv1E106084;Parent=DEKBRUBILSv1T104692
5	chr1	maker	CDS	863219	864727	.	-	0	ID=DEKBRUBILSv1C104664;Parent=DEKBRUBILSv1T104692
11	chr1	maker	mRNA	865660	866622	861	-	.	_Oid=maker-chr1-exonerate_protein2genome-gene-8.50-mRNA-1;_Description=Protein URE2;_aed=0.13;_qi=0|0|0|1|0|0|2|0|286;Dbxref=GO:0005515,InterPro:IPR004045,InterPro:IPR004046,InterPro:IPR010987,InterPro:IPR012336,PFAM:PF00043,PFAM:PF02798;_eaed=0.13;ID=DEKBRUBILSv1T104703;Name=maker-chr1-exonerate_protein2genome-gene-8.50-mRNA-1
2	chr1	maker	exon	865660	866462	.	-	.	ID=DEKBRUBILSv1E106098;Parent=DEKBRUBILSv1T104703
2	chr1	maker	exon	866565	866622	.	-	.	ID=DEKBRUBILSv1E106099;Parent=DEKBRUBILSv1T104703
2	chr1	maker	CDS	866565	866622	.	-	0	ID=DEKBRUBILSv1C104675;Parent=DEKBRUBILSv1T104703
2	chr1	maker	CDS	865660	866462	.	-	2	ID=DEKBRUBILSv1C104675;Parent=DEKBRUBILSv1T104703
1	chr1	maker	mRNA	867364	868128	606	+	.	_aed=0.11;_Description=Putative glutamine amidotransferase-like protein C13C5.04;_Oid=maker-chr1-exonerate_protein2genome-gene-8.18-mRNA-1;_eaed=0.11;_qi=0|0|0|1|0|0|2|0|201;Dbxref=InterPro:IPR029062;ID=DEKBRUBILSv1T104708;Name=maker-chr1-exonerate_protein2genome-gene-8.18-mRNA-1
6	chr1	maker	mRNA	874859	876376	1518	+	.	_Oid=maker-chr1-exonerate_protein2genome-gene-8.20-mRNA-1;_aed=0.00;_Description=ISWI one complex protein 4;_qi=0|-1|0|1|-1|0|1|0|505;Dbxref=InterPro:IPR000313,PFAM:PF00855;_eaed=0.00;ID=DEKBRUBILSv1T104691;Name=maker-chr1-exonerate_protein2genome-gene-8.20-mRNA-1
6	chr1	maker	exon	874859	876376	.	+	.	ID=DEKBRUBILSv1E106083;Parent=DEKBRUBILSv1T104691
6	chr1	maker	CDS	874859	876376	.	+	0	ID=DEKBRUBILSv1C104663;Parent=DEKBRUBILSv1T104691
27	chr1	maker	mRNA	877953	882954	3615	+	.	ID=DEKBRUBILSv1T104681;Name=maker-chr1-exonerate_protein2genome-gene-8.21-mRNA-1;_aed=0.14;_Description=Copper-transporting ATPase;_Oid=maker-chr1-exonerate_protein2genome-gene-8.21-mRNA-1;_eaed=0.14;_qi=0|0|0|1|0|0|3|0|1204;Dbxref=GO:0000166,GO:0000166|GO:0046872,GO:0030001|GO:0046872,InterPro:IPR006121,InterPro:IPR008250,InterPro:IPR016196,InterPro:IPR023214,InterPro:IPR023299,PFAM:PF00122,PFAM…
2	chr1	maker	exon	877953	878319	.	+	.	ID=DEKBRUBILSv1E106071;Parent=DEKBRUBILSv1T104681
15	chr1	maker	exon	880020	882954	.	+	.	ID=DEKBRUBILSv1E106073;Parent=DEKBRUBILSv1T104681
2	chr1	maker	CDS	877953	878319	.	+	0	ID=DEKBRUBILSv1C104653;Parent=DEKBRUBILSv1T104681
15	chr1	maker	CDS	880020	882954	.	+	1	ID=DEKBRUBILSv1C104653;Parent=DEKBRUBILSv1T104681
2	chr1	maker	mRNA	883384	885876	2493	-	.	_eaed=0.00;Dbxref=InterPro:IPR019487,PFAM:PF10428;_qi=0|-1|0|1|-1|0|1|0|830;_Description=Leucine-rich repeat-containing protein SOG2;_aed=0.00;_Oid=maker-chr1-exonerate_protein2genome-gene-8.53-mRNA-1;Name=maker-chr1-exonerate_protein2genome-gene-8.53-mRNA-1;ID=DEKBRUBILSv1T104685
2	chr1	maker	exon	883384	885876	.	-	.	ID=DEKBRUBILSv1E106077;Parent=DEKBRUBILSv1T104685
2	chr1	maker	CDS	883384	885876	.	-	0	ID=DEKBRUBILSv1C104657;Parent=DEKBRUBILSv1T104685
5	chr1	maker	mRNA	888855	890612	1758	+	.	_qi=0|-1|0|1|-1|0|1|0|585;Name=maker-chr1-exonerate_protein2genome-gene-9.0-mRNA-1;_eaed=0.00;_Oid=maker-chr1-exonerate_protein2genome-gene-9.0-mRNA-1;ID=DEKBRUBILSv1T104994;_aed=0.00;_Description=Ribosomal lysine N-methyltransferase 3
5	chr1	maker	exon	888855	890612	.	+	.	ID=DEKBRUBILSv1E106471;Parent=DEKBRUBILSv1T104994
5	chr1	maker	CDS	888855	890612	.	+	0	ID=DEKBRUBILSv1C104966;Parent=DEKBRUBILSv1T104994
9	chr1	maker	mRNA	891245	893077	1833	+	.	Name=maker-chr1-exonerate_protein2genome-gene-9.1-mRNA-1;ID=DEKBRUBILSv1T104991;_qi=0|-1|0|1|-1|0|1|0|610;Dbxref=InterPro:IPR019133,PFAM:PF09731;_eaed=0.00;_Oid=maker-chr1-exonerate_protein2genome-gene-9.1-mRNA-1;_Description=MICOS complex subunit MIC60;_aed=0.00
9	chr1	maker	exon	891245	893077	.	+	.	ID=DEKBRUBILSv1E106467;Parent=DEKBRUBILSv1T104991
9	chr1	maker	CDS	891245	893077	.	+	0	ID=DEKBRUBILSv1C104963;Parent=DEKBRUBILSv1T104991
2	chr1	maker	mRNA	893525	895009	1485	+	.	Name=maker-chr1-exonerate_protein2genome-gene-9.2-mRNA-1;ID=DEKBRUBILSv1T104998;_qi=0|-1|0|1|-1|0|1|0|494;Dbxref=InterPro:IPR004000,PFAM:PF00022;_eaed=0.00;_Oid=maker-chr1-exonerate_protein2genome-gene-9.2-mRNA-1;_aed=0.00;_Description=Actin-related protein 4
2	chr1	maker	exon	893525	895009	.	+	.	ID=DEKBRUBILSv1E106477;Parent=DEKBRUBILSv1T104998
2	chr1	maker	CDS	893525	895009	.	+	0	ID=DEKBRUBILSv1C104970;Parent=DEKBRUBILSv1T104998
1	chr1	maker	mRNA	895124	895750	627	-	.	_Oid=maker-chr1-exonerate_protein2genome-gene-9.22-mRNA-1;_Description=Ras-related protein Rab-5B;_aed=0.00;_qi=0|-1|0|1|-1|0|1|0|208;Dbxref=GO:0005525|GO:0007264,InterPro:IPR001806,InterPro:IPR027417,PFAM:PF00071;_eaed=0.00;ID=DEKBRUBILSv1T105016;Name=maker-chr1-exonerate_protein2genome-gene-9.22-mRNA-1
1	chr1	maker	exon	895124	895750	.	-	.	ID=DEKBRUBILSv1E106500;Parent=DEKBRUBILSv1T105016
1	chr1	maker	CDS	895124	895750	.	-	0	ID=DEKBRUBILSv1C104988;Parent=DEKBRUBILSv1T105016
2	chr1	maker	mRNA	905360	906874	1515	-	.	_qi=0|-1|0|1|-1|0|1|0|504;Dbxref=GO:0003824|GO:0016614|GO:0050660|GO:0055114,GO:0003824|GO:0050660,GO:0008762|GO:0016491|GO:0050660|GO:0055114,InterPro:IPR004113,InterPro:IPR006094,InterPro:IPR016164,InterPro:IPR016166,PFAM:PF01565,PFAM:PF02913;_eaed=0.02;_Oid=maker-chr1-exonerate_protein2genome-gene-9.27-mRNA-1;_aed=0.02;_Description=D-lactate dehydrogenase [cytochrome]%2C mitochondrial;Name=mak…
2	chr1	maker	exon	905360	906874	.	-	.	ID=DEKBRUBILSv1E106476;Parent=DEKBRUBILSv1T104997
2	chr1	maker	CDS	905360	906874	.	-	0	ID=DEKBRUBILSv1C104969;Parent=DEKBRUBILSv1T104997
13	chr1	maker	mRNA	907583	910333	1653	-	.	_Oid=maker-chr1-exonerate_protein2genome-gene-9.30-mRNA-1;_Description=Acyl-CoA desaturase;_aed=0.03;Dbxref=GO:0004768|GO:0005783|GO:0006633|GO:0016020|GO:0055114,GO:0006629,GO:0020037,InterPro:IPR001199,InterPro:IPR005804,InterPro:IPR009160,PFAM:PF00173,PFAM:PF00487,PFAM:PF03179;_qi=0|0|0|1|0|0|3|0|550;_eaed=0.03;ID=DEKBRUBILSv1T104996;Name=maker-chr1-exonerate_protein2genome-gene-9.30-mRNA-1
1	chr1	maker	exon	910005	910204	.	-	.	ID=DEKBRUBILSv1E106474;Parent=DEKBRUBILSv1T104996
1	chr1	maker	exon	910282	910333	.	-	.	ID=DEKBRUBILSv1E106475;Parent=DEKBRUBILSv1T104996
1	chr1	maker	CDS	910282	910333	.	-	0	ID=DEKBRUBILSv1C104968;Parent=DEKBRUBILSv1T104996
1	chr1	maker	CDS	910005	910204	.	-	2	ID=DEKBRUBILSv1C104968;Parent=DEKBRUBILSv1T104996
2	chr1	maker	mRNA	910873	911802	930	+	.	_eaed=0.00;_qi=0|-1|0|1|-1|0|1|0|309;Dbxref=PFAM:PF04938;_Description=Pre-mRNA-splicing factor BRR1;_aed=0.00;_Oid=maker-chr1-exonerate_protein2genome-gene-9.4-mRNA-1;Name=maker-chr1-exonerate_protein2genome-gene-9.4-mRNA-1;ID=DEKBRUBILSv1T105011
2	chr1	maker	exon	910873	911802	.	+	.	ID=DEKBRUBILSv1E106495;Parent=DEKBRUBILSv1T105011
2	chr1	maker	CDS	910873	911802	.	+	0	ID=DEKBRUBILSv1C104983;Parent=DEKBRUBILSv1T105011
15	chr1	maker	mRNA	911884	913185	1248	-	.	_eaed=0.02;_qi=0|0|0|1|0|0|2|0|415;Dbxref=GO:0000412|GO:0003755|GO:0005528|GO:0005730|GO:0018208,GO:0006457,InterPro:IPR001179,InterPro:IPR026257,PFAM:PF00254;_aed=0.02;_Description=FK506-binding protein 4;_Oid=maker-chr1-exonerate_protein2genome-gene-9.31-mRNA-1;Name=maker-chr1-exonerate_protein2genome-gene-9.31-mRNA-1;ID=DEKBRUBILSv1T105002
13	chr1	maker	exon	912433	913185	.	-	.	ID=DEKBRUBILSv1E106483;Parent=DEKBRUBILSv1T105002
13	chr1	maker	CDS	912433	913185	.	-	0	ID=DEKBRUBILSv1C104974;Parent=DEKBRUBILSv1T105002
10	chr1	maker	mRNA	915239	916444	1206	+	.	ID=DEKBRUBILSv1T105003;Name=maker-chr1-exonerate_protein2genome-gene-9.5-mRNA-1;_Oid=maker-chr1-exonerate_protein2genome-gene-9.5-mRNA-1;_Description=Epsin-3;_aed=0.34;_qi=0|-1|0|1|-1|0|1|0|401;Dbxref=InterPro:IPR001026,InterPro:IPR008942,PFAM:PF01417;_eaed=0.34
10	chr1	maker	exon	915239	916444	.	+	.	ID=DEKBRUBILSv1E106484;Parent=DEKBRUBILSv1T105003
10	chr1	maker	CDS	915239	916444	.	+	0	ID=DEKBRUBILSv1C104975;Parent=DEKBRUBILSv1T105003
15	chr1	maker	mRNA	917256	921985	3381	+	.	ID=DEKBRUBILSv1T104987;Name=maker-chr1-exonerate_protein2genome-gene-9.6-mRNA-1;_aed=0.00;_Description=F-box/LRR-repeat protein 20;_Oid=maker-chr1-exonerate_protein2genome-gene-9.6-mRNA-1;_eaed=0.00;Dbxref=GO:0005515,GO:0005801|GO:0006888,GO:0006810,InterPro:IPR000595,InterPro:IPR001810,InterPro:IPR007233,InterPro:IPR011012,InterPro:IPR018490,PFAM:PF00027,PFAM:PF00646,PFAM:PF04099,PFAM:PF13516;_q…
2	chr1	maker	exon	917256	917857	.	+	.	ID=DEKBRUBILSv1E106460;Parent=DEKBRUBILSv1T104987
4	chr1	maker	exon	919207	921985	.	+	.	ID=DEKBRUBILSv1E106461;Parent=DEKBRUBILSv1T104987
2	chr1	maker	CDS	917256	917857	.	+	0	ID=DEKBRUBILSv1C104959;Parent=DEKBRUBILSv1T104987
4	chr1	maker	CDS	919207	921985	.	+	1	ID=DEKBRUBILSv1C104959;Parent=DEKBRUBILSv1T104987
5	chr1	maker	mRNA	924321	925772	1266	+	.	ID=DEKBRUBILSv1T105001;Name=maker-chr1-exonerate_protein2genome-gene-9.7-mRNA-1;_Oid=maker-chr1-exonerate_protein2genome-gene-9.7-mRNA-1;_Description=Conserved oligomeric Golgi complex subunit 8;_aed=0.07;_qi=0|0|0|1|0|0|2|0|421;Dbxref=GO:0017119,InterPro:IPR007255,PFAM:PF04124;_eaed=0.07
5	chr1	maker	exon	924955	925772	.	+	.	ID=DEKBRUBILSv1E106481;Parent=DEKBRUBILSv1T105001
5	chr1	maker	CDS	924955	925772	.	+	2	ID=DEKBRUBILSv1C104973;Parent=DEKBRUBILSv1T105001
30	chr1	maker	mRNA	926869	930957	4089	+	.	Name=maker-chr1-exonerate_protein2genome-gene-9.8-mRNA-1;ID=DEKBRUBILSv1T104986;_eaed=0.00;Dbxref=GO:0005515,InterPro:IPR000008,PFAM:PF00168;_qi=0|-1|0|1|-1|0|1|0|1362;_aed=0.00;_Description=Tricalbin-3;_Oid=maker-chr1-exonerate_protein2genome-gene-9.8-mRNA-1
30	chr1	maker	exon	926869	930957	.	+	.	ID=DEKBRUBILSv1E106459;Parent=DEKBRUBILSv1T104986
30	chr1	maker	CDS	926869	930957	.	+	0	ID=DEKBRUBILSv1C104958;Parent=DEKBRUBILSv1T104986
13	chr1	maker	mRNA	934096	936567	2472	-	.	_Oid=maker-chr1-exonerate_protein2genome-gene-9.37-mRNA-1;ID=DEKBRUBILSv1T104988;_aed=0.00;_Description=UPF0421 protein BCE33L2478;_qi=0|-1|0|1|-1|0|1|0|823;Name=maker-chr1-exonerate_protein2genome-gene-9.37-mRNA-1;_eaed=0.00
13	chr1	maker	exon	934096	936567	.	-	.	ID=DEKBRUBILSv1E106462;Parent=DEKBRUBILSv1T104988
13	chr1	maker	CDS	934096	936567	.	-	0	ID=DEKBRUBILSv1C104960;Parent=DEKBRUBILSv1T104988
7	chr1	maker	mRNA	937429	938505	1020	-	.	ID=DEKBRUBILSv1T105008;Name=maker-chr1-exonerate_protein2genome-gene-9.40-mRNA-1;_Oid=maker-chr1-exonerate_protein2genome-gene-9.40-mRNA-1;_Description=Protein-lysine N-methyltransferase EFM3;_aed=0.42;Dbxref=InterPro:IPR019410,InterPro:IPR029063,PFAM:PF10294;_qi=0|0|0|1|0|0|2|0|339;_eaed=0.42
2	chr1	maker	exon	937429	938027	.	-	.	ID=DEKBRUBILSv1E106490;Parent=DEKBRUBILSv1T105008
2	chr1	maker	exon	938085	938505	.	-	.	ID=DEKBRUBILSv1E106491;Parent=DEKBRUBILSv1T105008
2	chr1	maker	CDS	938085	938505	.	-	0	ID=DEKBRUBILSv1C104980;Parent=DEKBRUBILSv1T105008
2	chr1	maker	CDS	937429	938027	.	-	2	ID=DEKBRUBILSv1C104980;Parent=DEKBRUBILSv1T105008
1	chr1	maker	mRNA	938763	939883	1023	-	.	Name=maker-chr1-exonerate_protein2genome-gene-9.38-mRNA-1;ID=DEKBRUBILSv1T105007;_eaed=0.33;Dbxref=GO:0000256|GO:0004037,InterPro:IPR005164,InterPro:IPR008979,InterPro:IPR015908,PFAM:PF03561;_qi=0|0|0|1|0|0|2|0|340;_aed=0.33;_Description=Allantoicase;_Oid=maker-chr1-exonerate_protein2genome-gene-9.38-mRNA-1
1	chr1	maker	exon	938763	939721	.	-	.	ID=DEKBRUBILSv1E106488;Parent=DEKBRUBILSv1T105007
1	chr1	maker	CDS	938763	939721	.	-	2	ID=DEKBRUBILSv1C104979;Parent=DEKBRUBILSv1T105007
6	chr1	maker	mRNA	940145	941288	984	-	.	ID=DEKBRUBILSv1T105009;Name=maker-chr1-exonerate_protein2genome-gene-9.39-mRNA-1;_Oid=maker-chr1-exonerate_protein2genome-gene-9.39-mRNA-1;_aed=0.33;_Description=Uncharacterized protein YGR127W;Dbxref=InterPro:IPR008551,PFAM:PF05742;_qi=0|0|0|1|0|0|2|0|327;_eaed=0.33
4	chr1	maker	exon	940332	941288	.	-	.	ID=DEKBRUBILSv1E106493;Parent=DEKBRUBILSv1T105009
4	chr1	maker	CDS	940332	941288	.	-	0	ID=DEKBRUBILSv1C104981;Parent=DEKBRUBILSv1T105009
2	chr1	maker	mRNA	942865	943068	204	+	.	_aed=0.01;_Description=Microcephalin;_Oid=maker-chr1-exonerate_protein2genome-gene-9.9-mRNA-1;ID=DEKBRUBILSv1T105022;Name=maker-chr1-exonerate_protein2genome-gene-9.9-mRNA-1;_eaed=0.01;_qi=0|-1|0|1|-1|0|1|0|67
2	chr1	maker	exon	942865	943068	.	+	.	ID=DEKBRUBILSv1E106507;Parent=DEKBRUBILSv1T105022
2	chr1	maker	CDS	942865	943068	.	+	0	ID=DEKBRUBILSv1C104994;Parent=DEKBRUBILSv1T105022
8	chr1	maker	mRNA	943434	944834	1401	-	.	Name=maker-chr1-exonerate_protein2genome-gene-9.44-mRNA-1;ID=DEKBRUBILSv1T105000;_qi=0|-1|0|1|-1|0|1|0|466;Dbxref=GO:0016021|GO:0016758,InterPro:IPR016900,PFAM:PF04922;_eaed=0.43;_Oid=maker-chr1-exonerate_protein2genome-gene-9.44-mRNA-1;_Description=Dol-P-Glc:Glc(2)Man(9)GlcNAc(2)-PP-Dol alpha-1%2C2-glucosyltransferase;_aed=0.43
8	chr1	maker	exon	943434	944834	.	-	.	ID=DEKBRUBILSv1E106479;Parent=DEKBRUBILSv1T105000
8	chr1	maker	CDS	943434	944834	.	-	0	ID=DEKBRUBILSv1C104972;Parent=DEKBRUBILSv1T105000
28	chr1	maker	mRNA	945108	952304	7197	-	.	Name=maker-chr1-exonerate_protein2genome-gene-9.42-mRNA-1;ID=DEKBRUBILSv1T104984;_eaed=0.15;Dbxref=GO:0000398,GO:0003676,GO:0003723,GO:0017070,GO:0030623,InterPro:IPR012337,InterPro:IPR012591,InterPro:IPR012592,InterPro:IPR012984,InterPro:IPR019580,InterPro:IPR019581,InterPro:IPR019582,InterPro:IPR021983,PFAM:PF08082,PFAM:PF08083,PFAM:PF08084,PFAM:PF10596,PFAM:PF10597,PFAM:PF10598,PFAM:PF12134;_q…
28	chr1	maker	exon	945108	952304	.	-	.	ID=DEKBRUBILSv1E106453;Parent=DEKBRUBILSv1T104984
28	chr1	maker	CDS	945108	952304	.	-	0	ID=DEKBRUBILSv1C104956;Parent=DEKBRUBILSv1T104984
3	chr1	maker	mRNA	952632	954356	1725	-	.	_Oid=maker-chr1-exonerate_protein2genome-gene-9.43-mRNA-1;_Description=Anaphase-promoting complex subunit 8;_aed=0.42;Dbxref=GO:0005515,GO:0005680|GO:0030071,InterPro:IPR001440,InterPro:IPR007192,PFAM:PF00515,PFAM:PF04049,PFAM:PF13414;_qi=0|-1|0|1|-1|0|1|0|574;_eaed=0.42;ID=DEKBRUBILSv1T104995;Name=maker-chr1-exonerate_protein2genome-gene-9.43-mRNA-1
3	chr1	maker	exon	952632	954356	.	-	.	ID=DEKBRUBILSv1E106472;Parent=DEKBRUBILSv1T104995
3	chr1	maker	CDS	952632	954356	.	-	0	ID=DEKBRUBILSv1C104967;Parent=DEKBRUBILSv1T104995
5	chr1	maker	mRNA	954889	959835	4380	-	.	ID=DEKBRUBILSv1T104985;Name=maker-chr1-exonerate_protein2genome-gene-9.45-mRNA-1;_Oid=maker-chr1-exonerate_protein2genome-gene-9.45-mRNA-1;_Description=ABC transporter CDR4;_aed=0.03;Dbxref=GO:0005524|GO:0006810|GO:0016021|GO:0042626,GO:0005524|GO:0016887,GO:0016020,InterPro:IPR003439,InterPro:IPR010929,InterPro:IPR013525,InterPro:IPR027417,InterPro:IPR029481,PFAM:PF00005,PFAM:PF01061,PFAM:PF0642…
1	chr1	maker	exon	955068	956073	.	-	.	ID=DEKBRUBILSv1E106455;Parent=DEKBRUBILSv1T104985
1	chr1	maker	exon	957390	959691	.	-	.	ID=DEKBRUBILSv1E106457;Parent=DEKBRUBILSv1T104985
2	chr1	maker	exon	959740	959835	.	-	.	ID=DEKBRUBILSv1E106458;Parent=DEKBRUBILSv1T104985
2	chr1	maker	CDS	959740	959835	.	-	0	ID=DEKBRUBILSv1C104957;Parent=DEKBRUBILSv1T104985
1	chr1	maker	CDS	957390	959691	.	-	0	ID=DEKBRUBILSv1C104957;Parent=DEKBRUBILSv1T104985
1	chr1	maker	CDS	955068	956073	.	-	0	ID=DEKBRUBILSv1C104957;Parent=DEKBRUBILSv1T104985
3	chr1	maker	mRNA	972915	973886	972	-	.	_Description=Peptidyl-prolyl cis-trans isomerase-like 4;_aed=0.00;_Oid=maker-chr1-exonerate_protein2genome-gene-9.48-mRNA-1;_eaed=0.00;Dbxref=GO:0000413|GO:0003755|GO:0006457,GO:0003676,InterPro:IPR000504,InterPro:IPR002130,InterPro:IPR029000,PFAM:PF00076,PFAM:PF00160;_qi=0|-1|0|1|-1|0|1|0|323;ID=DEKBRUBILSv1T105010;Name=maker-chr1-exonerate_protein2genome-gene-9.48-mRNA-1
3	chr1	maker	exon	972915	973886	.	-	.	ID=DEKBRUBILSv1E106494;Parent=DEKBRUBILSv1T105010
3	chr1	maker	CDS	972915	973886	.	-	0	ID=DEKBRUBILSv1C104982;Parent=DEKBRUBILSv1T105010
1	chr1	maker	mRNA	974632	975762	1131	+	.	ID=DEKBRUBILSv1T105004;Name=maker-chr1-exonerate_protein2genome-gene-9.13-mRNA-1;_Oid=maker-chr1-exonerate_protein2genome-gene-9.13-mRNA-1;_aed=0.00;_Description=S-(hydroxymethyl)glutathione dehydrogenase;Dbxref=GO:0008270|GO:0016491|GO:0055114,GO:0016491|GO:0055114,InterPro:IPR011032,InterPro:IPR013149,InterPro:IPR013154,PFAM:PF00107,PFAM:PF08240;_qi=0|-1|0|1|-1|0|1|0|376;_eaed=0.00
1	chr1	maker	exon	974632	975762	.	+	.	ID=DEKBRUBILSv1E106485;Parent=DEKBRUBILSv1T105004
1	chr1	maker	CDS	974632	975762	.	+	0	ID=DEKBRUBILSv1C104976;Parent=DEKBRUBILSv1T105004
1	chr1	maker	mRNA	978965	979804	840	-	.	_qi=0|-1|0|1|-1|0|1|0|279;Name=maker-chr1-exonerate_protein2genome-gene-9.49-mRNA-1;_eaed=0.00;_Oid=maker-chr1-exonerate_protein2genome-gene-9.49-mRNA-1;ID=DEKBRUBILSv1T105013;_aed=0.00;_Description=Defect at low temperature protein 1
1	chr1	maker	exon	978965	979804	.	-	.	ID=DEKBRUBILSv1E106497;Parent=DEKBRUBILSv1T105013
1	chr1	maker	CDS	978965	979804	.	-	0	ID=DEKBRUBILSv1C104985;Parent=DEKBRUBILSv1T105013
2	chr1	maker	mRNA	980040	980399	360	+	.	_Description=tRNA-splicing endonuclease subunit SEN15;_aed=0.00;_Oid=maker-chr1-exonerate_protein2genome-gene-9.14-mRNA-1;_eaed=0.00;Dbxref=GO:0000213|GO:0006388,InterPro:IPR006677,InterPro:IPR018593,PFAM:PF09631;_qi=0|-1|0|1|-1|0|1|0|119;ID=DEKBRUBILSv1T105019;Name=maker-chr1-exonerate_protein2genome-gene-9.14-mRNA-1
2	chr1	maker	exon	980040	980399	.	+	.	ID=DEKBRUBILSv1E106504;Parent=DEKBRUBILSv1T105019
2	chr1	maker	CDS	980040	980399	.	+	0	ID=DEKBRUBILSv1C104991;Parent=DEKBRUBILSv1T105019
3	chr1	maker	mRNA	980483	981394	912	-	.	_aed=0.00;_Oid=maker-chr1-exonerate_protein2genome-gene-9.50-mRNA-1;ID=DEKBRUBILSv1T105012;Name=maker-chr1-exonerate_protein2genome-gene-9.50-mRNA-1;_eaed=0.00;_qi=0|-1|0|1|-1|0|1|0|303
3	chr1	maker	exon	980483	981394	.	-	.	ID=DEKBRUBILSv1E106496;Parent=DEKBRUBILSv1T105012
3	chr1	maker	CDS	980483	981394	.	-	0	ID=DEKBRUBILSv1C104984;Parent=DEKBRUBILSv1T105012
2	chr1	maker	mRNA	982065	982391	327	+	.	ID=DEKBRUBILSv1T105021;_Oid=maker-chr1-exonerate_protein2genome-gene-9.21-mRNA-1;_Description=Protein BCL9 homolog;_aed=0.46;_qi=0|-1|0|1|-1|0|1|0|108;_eaed=0.46;Name=maker-chr1-exonerate_protein2genome-gene-9.21-mRNA-1
2	chr1	maker	exon	982065	982391	.	+	.	ID=DEKBRUBILSv1E106506;Parent=DEKBRUBILSv1T105021
2	chr1	maker	CDS	982065	982391	.	+	0	ID=DEKBRUBILSv1C104993;Parent=DEKBRUBILSv1T105021
1	chr1	maker	mRNA	982566	984368	1803	+	.	_eaed=0.28;Dbxref=GO:0003333|GO:0015171|GO:0016020,GO:0006810|GO:0016020|GO:0055085,InterPro:IPR002293,InterPro:IPR004841,PFAM:PF00324;_qi=0|-1|0|1|-1|0|1|0|600;_Description=General amino-acid permease GAP1;_aed=0.28;_Oid=maker-chr1-exonerate_protein2genome-gene-9.16-mRNA-1;Name=maker-chr1-exonerate_protein2genome-gene-9.16-mRNA-1;ID=DEKBRUBILSv1T104993
1	chr1	maker	exon	982566	984368	.	+	.	ID=DEKBRUBILSv1E106470;Parent=DEKBRUBILSv1T104993
1	chr1	maker	CDS	982566	984368	.	+	0	ID=DEKBRUBILSv1C104965;Parent=DEKBRUBILSv1T104993
3	chr1	maker	mRNA	986851	990984	4134	-	.	Dbxref=GO:0003824,InterPro:IPR000728,InterPro:IPR010918,InterPro:IPR016188,InterPro:IPR029062,PFAM:PF00586,PFAM:PF02769,PFAM:PF13507;_qi=0|-1|0|1|-1|0|1|0|1377;_eaed=0.00;_Oid=maker-chr1-exonerate_protein2genome-gene-10.15-mRNA-1;_Description=Phosphoribosylformylglycinamidine synthase;_aed=0.00;Name=maker-chr1-exonerate_protein2genome-gene-10.15-mRNA-1;ID=DEKBRUBILSv1T104035
3	chr1	maker	exon	986851	990984	.	-	.	ID=DEKBRUBILSv1E105242;Parent=DEKBRUBILSv1T104035
3	chr1	maker	CDS	986851	990984	.	-	0	ID=DEKBRUBILSv1C104007;Parent=DEKBRUBILSv1T104035
4	chr1	maker	mRNA	992051	993826	1776	+	.	Name=maker-chr1-exonerate_protein2genome-gene-10.0-mRNA-1;ID=DEKBRUBILSv1T104044;Dbxref=GO:0005515,GO:0008080,InterPro:IPR000182,InterPro:IPR001487,InterPro:IPR016181,PFAM:PF00439,PFAM:PF13508;_qi=0|-1|0|1|-1|0|1|0|591;_eaed=0.00;_Oid=maker-chr1-exonerate_protein2genome-gene-10.0-mRNA-1;_Description=Histone acetyltransferase GCN5;_aed=0.00
4	chr1	maker	exon	992051	993826	.	+	.	ID=DEKBRUBILSv1E105254;Parent=DEKBRUBILSv1T104044
4	chr1	maker	CDS	992051	993826	.	+	0	ID=DEKBRUBILSv1C104016;Parent=DEKBRUBILSv1T104044
2	chr1	maker	mRNA	996444	997124	522	+	.	_eaed=0.02;_qi=0|0|0|1|0|0|2|0|173;Dbxref=GO:0006950,InterPro:IPR000992,PFAM:PF00660;_aed=0.02;_Description=Temperature shock-inducible protein 1;_Oid=maker-chr1-exonerate_protein2genome-gene-10.1-mRNA-1;Name=maker-chr1-exonerate_protein2genome-gene-10.1-mRNA-1;ID=DEKBRUBILSv1T104062
2	chr1	maker	exon	996901	997124	.	+	.	ID=DEKBRUBILSv1E105276;Parent=DEKBRUBILSv1T104062
2	chr1	maker	CDS	996901	997124	.	+	2	ID=DEKBRUBILSv1C104034;Parent=DEKBRUBILSv1T104062
4	chr1	maker	mRNA	998879	1002013	3135	-	.	_Description=Sodium transport ATPase 2;_aed=0.00;_Oid=maker-chr1-exonerate_protein2genome-gene-10.17-mRNA-1;_eaed=0.00;_qi=0|-1|0|1|-1|0|1|0|1045;Dbxref=GO:0000166,GO:0000166|GO:0046872,InterPro:IPR004014,InterPro:IPR006068,InterPro:IPR008250,InterPro:IPR023214,InterPro:IPR023299,PFAM:PF00122,PFAM:PF00689,PFAM:PF00690,PFAM:PF00702;ID=DEKBRUBILSv1T104040;Name=maker-chr1-exonerate_protein2genome-ge…
4	chr1	maker	exon	998879	1002013	.	-	.	ID=DEKBRUBILSv1E105249;Parent=DEKBRUBILSv1T104040
4	chr1	maker	CDS	998879	1002013	.	-	0	ID=DEKBRUBILSv1C104012;Parent=DEKBRUBILSv1T104040
1	chr1	maker	mRNA	1007968	1010376	2409	-	.	_Description=Sporulation-specific protein 71;_aed=0.00;_Oid=maker-chr1-exonerate_protein2genome-gene-10.18-mRNA-1;_eaed=0.00;_qi=0|-1|0|1|-1|0|1|0|802;Dbxref=InterPro:IPR029217,PFAM:PF15404,PFAM:PF15407;ID=DEKBRUBILSv1T104042;Name=maker-chr1-exonerate_protein2genome-gene-10.18-mRNA-1
1	chr1	maker	exon	1007968	1010376	.	-	.	ID=DEKBRUBILSv1E105251;Parent=DEKBRUBILSv1T104042
1	chr1	maker	CDS	1007968	1010376	.	-	0	ID=DEKBRUBILSv1C104014;Parent=DEKBRUBILSv1T104042
1	chr1	maker	mRNA	1016624	1017811	1188	-	.	ID=DEKBRUBILSv1T104055;Name=maker-chr1-exonerate_protein2genome-gene-10.20-mRNA-1;_Oid=maker-chr1-exonerate_protein2genome-gene-10.20-mRNA-1;_Description=Palmitoyltransferase SWF1;_aed=0.01;Dbxref=GO:0008270,InterPro:IPR001594,PFAM:PF01529;_qi=0|-1|0|1|-1|0|1|0|395;_eaed=0.01
1	chr1	maker	exon	1016624	1017811	.	-	.	ID=DEKBRUBILSv1E105267;Parent=DEKBRUBILSv1T104055
1	chr1	maker	CDS	1016624	1017811	.	-	0	ID=DEKBRUBILSv1C104027;Parent=DEKBRUBILSv1T104055
7	chr1	maker	mRNA	1018607	1018993	387	+	.	_qi=0|-1|0|1|-1|0|1|0|128;_eaed=0.00;Name=maker-chr1-exonerate_protein2genome-gene-10.5-mRNA-1;ID=DEKBRUBILSv1T104064;_Oid=maker-chr1-exonerate_protein2genome-gene-10.5-mRNA-1;_Description=UPF0249 protein VIBHAR_03621;_aed=0.00
7	chr1	maker	exon	1018607	1018993	.	+	.	ID=DEKBRUBILSv1E105279;Parent=DEKBRUBILSv1T104064
7	chr1	maker	CDS	1018607	1018993	.	+	0	ID=DEKBRUBILSv1C104036;Parent=DEKBRUBILSv1T104064
2	chr1	maker	mRNA	1026177	1027877	1701	-	.	_eaed=0.00;_qi=0|-1|0|1|-1|0|1|0|566;Dbxref=InterPro:IPR000994,PFAM:PF00557;_aed=0.00;_Description=Probable metalloprotease ARX1;_Oid=maker-chr1-exonerate_protein2genome-gene-10.24-mRNA-1;Name=maker-chr1-exonerate_protein2genome-gene-10.24-mRNA-1;ID=DEKBRUBILSv1T104046
2	chr1	maker	exon	1026177	1027877	.	-	.	ID=DEKBRUBILSv1E105256;Parent=DEKBRUBILSv1T104046
2	chr1	maker	CDS	1026177	1027877	.	-	0	ID=DEKBRUBILSv1C104018;Parent=DEKBRUBILSv1T104046
3	chr1	maker	mRNA	1034249	1035406	1158	+	.	Name=maker-chr1-exonerate_protein2genome-gene-10.6-mRNA-1;ID=DEKBRUBILSv1T104057;Dbxref=GO:0003951|GO:0008152,GO:0004143|GO:0007205,InterPro:IPR001206,InterPro:IPR016064,PFAM:PF00781;_qi=0|-1|0|1|-1|0|1|0|385;_eaed=0.00;_Oid=maker-chr1-exonerate_protein2genome-gene-10.6-mRNA-1;_Description=Sphingosine kinase 1;_aed=0.00
3	chr1	maker	exon	1034249	1035406	.	+	.	ID=DEKBRUBILSv1E105270;Parent=DEKBRUBILSv1T104057
3	chr1	maker	CDS	1034249	1035406	.	+	0	ID=DEKBRUBILSv1C104029;Parent=DEKBRUBILSv1T104057
2	chr1	maker	mRNA	1042279	1043544	1266	+	.	_Oid=maker-chr1-exonerate_protein2genome-gene-10.7-mRNA-1;_Description=Minichromosome maintenance protein 10;_aed=0.12;_qi=0|-1|0|1|-1|0|1|0|421;Dbxref=GO:0005634|GO:0006260,InterPro:IPR015408,PFAM:PF09329;_eaed=0.12;ID=DEKBRUBILSv1T104053;Name=maker-chr1-exonerate_protein2genome-gene-10.7-mRNA-1
2	chr1	maker	exon	1042279	1043544	.	+	.	ID=DEKBRUBILSv1E105265;Parent=DEKBRUBILSv1T104053
2	chr1	maker	CDS	1042279	1043544	.	+	0	ID=DEKBRUBILSv1C104025;Parent=DEKBRUBILSv1T104053
21	chr1	maker	mRNA	1043665	1047330	3666	-	.	ID=DEKBRUBILSv1T104037;Name=maker-chr1-exonerate_protein2genome-gene-10.26-mRNA-1;_Oid=maker-chr1-exonerate_protein2genome-gene-10.26-mRNA-1;_aed=0.00;_Description=Osmosensing histidine protein kinase SLN1;_qi=0|-1|0|1|-1|0|1|0|1221;Dbxref=GO:0000155|GO:0007165|GO:0016020,GO:0000160,GO:0004871|GO:0007165,InterPro:IPR001789,InterPro:IPR003594,InterPro:IPR003661,InterPro:IPR009082,InterPro:IPR01100…
21	chr1	maker	exon	1043665	1047330	.	-	.	ID=DEKBRUBILSv1E105245;Parent=DEKBRUBILSv1T104037
21	chr1	maker	CDS	1043665	1047330	.	-	0	ID=DEKBRUBILSv1C104009;Parent=DEKBRUBILSv1T104037
2	chr1	maker	mRNA	1048122	1049318	1167	+	.	Name=maker-chr1-exonerate_protein2genome-gene-10.8-mRNA-1;ID=DEKBRUBILSv1T104056;_eaed=0.08;Dbxref=GO:0004450|GO:0006102|GO:0055114,GO:0016616|GO:0055114,InterPro:IPR004790,InterPro:IPR024084,PFAM:PF00180;_qi=0|0|0|1|0|0|2|0|388;_Description=Isocitrate dehydrogenase [NADP]%2C mitochondrial;_aed=0.08;_Oid=maker-chr1-exonerate_protein2genome-gene-10.8-mRNA-1
2	chr1	maker	exon	1048122	1048418	.	+	.	ID=DEKBRUBILSv1E105268;Parent=DEKBRUBILSv1T104056
2	chr1	maker	CDS	1048122	1048418	.	+	0	ID=DEKBRUBILSv1C104028;Parent=DEKBRUBILSv1T104056
3	chr1	maker	mRNA	1049516	1049854	339	-	.	_eaed=0.00;Name=maker-chr1-exonerate_protein2genome-gene-10.27-mRNA-1;_qi=0|-1|0|1|-1|0|1|0|112;_Description=Alanine aminotransferase 2;_aed=0.00;ID=DEKBRUBILSv1T104065;_Oid=maker-chr1-exonerate_protein2genome-gene-10.27-mRNA-1
3	chr1	maker	exon	1049516	1049854	.	-	.	ID=DEKBRUBILSv1E105280;Parent=DEKBRUBILSv1T104065
3	chr1	maker	CDS	1049516	1049854	.	-	0	ID=DEKBRUBILSv1C104037;Parent=DEKBRUBILSv1T104065
1	chr1	maker	mRNA	1050073	1052625	2553	-	.	_eaed=0.13;_qi=0|-1|0|1|-1|0|1|0|850;Dbxref=GO:0003777|GO:0005524|GO:0007018|GO:0008017,InterPro:IPR001752,InterPro:IPR027417,PFAM:PF00225;_Description=Kinesin-like protein KIP3;_aed=0.13;_Oid=maker-chr1-exonerate_protein2genome-gene-10.28-mRNA-1;Name=maker-chr1-exonerate_protein2genome-gene-10.28-mRNA-1;ID=DEKBRUBILSv1T104041
1	chr1	maker	exon	1050073	1052625	.	-	.	ID=DEKBRUBILSv1E105250;Parent=DEKBRUBILSv1T104041
1	chr1	maker	CDS	1050073	1052625	.	-	0	ID=DEKBRUBILSv1C104013;Parent=DEKBRUBILSv1T104041
2	chr1	maker	mRNA	1053166	1054083	918	-	.	ID=DEKBRUBILSv1T104059;Name=maker-chr1-exonerate_protein2genome-gene-10.29-mRNA-1;_Oid=maker-chr1-exonerate_protein2genome-gene-10.29-mRNA-1;_aed=0.00;_Description=SNF1 protein kinase subunit beta-3;Dbxref=GO:0005515,InterPro:IPR006828,InterPro:IPR014756,PFAM:PF04739;_qi=0|-1|0|1|-1|0|1|0|305;_eaed=0.00
2	chr1	maker	exon	1053166	1054083	.	-	.	ID=DEKBRUBILSv1E105272;Parent=DEKBRUBILSv1T104059
2	chr1	maker	CDS	1053166	1054083	.	-	0	ID=DEKBRUBILSv1C104031;Parent=DEKBRUBILSv1T104059
1	chr1	maker	mRNA	1055163	1056104	942	+	.	_eaed=0.00;Dbxref=GO:0003824|GO:0009116,GO:0004731|GO:0006139,InterPro:IPR000845,InterPro:IPR011268,PFAM:PF01048;_qi=0|-1|0|1|-1|0|1|0|313;_aed=0.00;_Description=Purine nucleoside phosphorylase;_Oid=maker-chr1-exonerate_protein2genome-gene-10.10-mRNA-1;Name=maker-chr1-exonerate_protein2genome-gene-10.10-mRNA-1;ID=DEKBRUBILSv1T104058
1	chr1	maker	exon	1055163	1056104	.	+	.	ID=DEKBRUBILSv1E105271;Parent=DEKBRUBILSv1T104058
1	chr1	maker	CDS	1055163	1056104	.	+	0	ID=DEKBRUBILSv1C104030;Parent=DEKBRUBILSv1T104058
10	chr1	maker	mRNA	1056191	1058644	2334	-	.	ID=DEKBRUBILSv1T104043;Name=maker-chr1-exonerate_protein2genome-gene-10.30-mRNA-1;_Oid=maker-chr1-exonerate_protein2genome-gene-10.30-mRNA-1;_aed=0.03;_Description=Serine/threonine-protein kinase PKH3;Dbxref=GO:0004672|GO:0005524|GO:0006468,GO:0016772,InterPro:IPR000719,InterPro:IPR011009,PFAM:PF00069;_qi=0|0|0|1|0|0|2|0|777;_eaed=0.03
6	chr1	maker	exon	1056403	1058644	.	-	.	ID=DEKBRUBILSv1E105253;Parent=DEKBRUBILSv1T104043
6	chr1	maker	CDS	1056403	1058644	.	-	0	ID=DEKBRUBILSv1C104015;Parent=DEKBRUBILSv1T104043
3	chr1	maker	mRNA	1059238	1060875	1638	-	.	_eaed=0.22;_qi=0|-1|0|1|-1|0|1|0|545;Dbxref=GO:0005737,InterPro:IPR004154,InterPro:IPR004516,PFAM:PF03129,PFAM:PF13393;_aed=0.22;_Description=Histidine--tRNA ligase%2C mitochondrial;_Oid=maker-chr1-exonerate_protein2genome-gene-10.32-mRNA-1;Name=maker-chr1-exonerate_protein2genome-gene-10.32-mRNA-1;ID=DEKBRUBILSv1T104048
3	chr1	maker	exon	1059238	1060875	.	-	.	ID=DEKBRUBILSv1E105258;Parent=DEKBRUBILSv1T104048
3	chr1	maker	CDS	1059238	1060875	.	-	0	ID=DEKBRUBILSv1C104020;Parent=DEKBRUBILSv1T104048
4	chr1	maker	mRNA	1062970	1067025	3696	+	.	_Oid=maker-chr1-exonerate_protein2genome-gene-10.11-mRNA-1;_Description=Ribosome assembly protein 1;_aed=0.04;_qi=0|0|0|1|0|0|2|0|1231;Dbxref=GO:0003924|GO:0005525,GO:0005525,InterPro:IPR000640,InterPro:IPR000795,InterPro:IPR004161,InterPro:IPR009000,InterPro:IPR009022,InterPro:IPR015418,InterPro:IPR020568,InterPro:IPR027417,PFAM:PF00009,PFAM:PF00679,PFAM:PF03144,PFAM:PF09340,PFAM:PF14492;_eaed=0…
1	chr1	maker	exon	1063791	1067025	.	+	.	ID=DEKBRUBILSv1E105244;Parent=DEKBRUBILSv1T104036
1	chr1	maker	CDS	1063791	1067025	.	+	1	ID=DEKBRUBILSv1C104008;Parent=DEKBRUBILSv1T104036
2	chr1	maker	mRNA	1070352	1071929	1578	-	.	ID=DEKBRUBILSv1T104049;Name=maker-chr1-exonerate_protein2genome-gene-10.39-mRNA-1;_Oid=maker-chr1-exonerate_protein2genome-gene-10.39-mRNA-1;_aed=0.00;_Description=Uncharacterized amino-acid permease C965.11c;_qi=0|-1|0|1|-1|0|1|0|525;Dbxref=GO:0003333|GO:0015171|GO:0016020,GO:0006810|GO:0016020|GO:0055085,InterPro:IPR002293,InterPro:IPR004841,PFAM:PF00324;_eaed=0.00
2	chr1	maker	exon	1070352	1071929	.	-	.	ID=DEKBRUBILSv1E105259;Parent=DEKBRUBILSv1T104049
2	chr1	maker	CDS	1070352	1071929	.	-	0	ID=DEKBRUBILSv1C104021;Parent=DEKBRUBILSv1T104049
1	chr1	maker	mRNA	1073098	1074291	1194	+	.	Dbxref=GO:0016491|GO:0055114,InterPro:IPR003819,PFAM:PF02668;_qi=0|-1|0|1|-1|0|1|0|397;_eaed=0.00;_Oid=maker-chr1-exonerate_protein2genome-gene-10.13-mRNA-1;_Description=Alpha-ketoglutarate-dependent sulfonate dioxygenase;_aed=0.00;Name=maker-chr1-exonerate_protein2genome-gene-10.13-mRNA-1;ID=DEKBRUBILSv1T104054
1	chr1	maker	exon	1073098	1074291	.	+	.	ID=DEKBRUBILSv1E105266;Parent=DEKBRUBILSv1T104054
1	chr1	maker	CDS	1073098	1074291	.	+	0	ID=DEKBRUBILSv1C104026;Parent=DEKBRUBILSv1T104054
1	chr1	maker	mRNA	1075709	1077463	1755	-	.	Name=maker-chr1-exonerate_protein2genome-gene-10.40-mRNA-1;ID=DEKBRUBILSv1T104045;_eaed=0.00;_qi=0|-1|0|1|-1|0|1|0|584;Dbxref=GO:0016021|GO:0055085,InterPro:IPR011701,InterPro:IPR016196,PFAM:PF07690;_aed=0.00;_Description=Protein HOL1;_Oid=maker-chr1-exonerate_protein2genome-gene-10.40-mRNA-1
1	chr1	maker	exon	1075709	1077463	.	-	.	ID=DEKBRUBILSv1E105255;Parent=DEKBRUBILSv1T104045
1	chr1	maker	CDS	1075709	1077463	.	-	0	ID=DEKBRUBILSv1C104017;Parent=DEKBRUBILSv1T104045
4	chr1	maker	mRNA	1078521	1081853	3333	-	.	_eaed=0.00;Dbxref=GO:0035091,InterPro:IPR001683,InterPro:IPR024554,InterPro:IPR024555,PFAM:PF00787,PFAM:PF12825,PFAM:PF12828;_qi=0|-1|0|1|-1|0|1|0|1110;_Description=PX domain-containing protein YPR097W;_aed=0.00;_Oid=maker-chr1-exonerate_protein2genome-gene-10.41-mRNA-1;Name=maker-chr1-exonerate_protein2genome-gene-10.41-mRNA-1;ID=DEKBRUBILSv1T104039
4	chr1	maker	exon	1078521	1081853	.	-	.	ID=DEKBRUBILSv1E105248;Parent=DEKBRUBILSv1T104039
4	chr1	maker	CDS	1078521	1081853	.	-	0	ID=DEKBRUBILSv1C104011;Parent=DEKBRUBILSv1T104039
4	chr1	maker	mRNA	1084214	1086181	1269	+	.	_qi=0|0|0|1|0|0|3|0|422;Dbxref=GO:0005086|GO:0032012,InterPro:IPR000904,PFAM:PF01369;_eaed=0.10;_Oid=maker-chr1-exonerate_protein2genome-gene-10.14-mRNA-1;_Description=Arf guanine nucleotide exchange factor sec74;_aed=0.10;Name=maker-chr1-exonerate_protein2genome-gene-10.14-mRNA-1;ID=DEKBRUBILSv1T104052
2	chr1	maker	exon	1085626	1085795	.	+	.	ID=DEKBRUBILSv1E105263;Parent=DEKBRUBILSv1T104052
1	chr1	maker	exon	1085919	1086181	.	+	.	ID=DEKBRUBILSv1E105264;Parent=DEKBRUBILSv1T104052
2	chr1	maker	CDS	1085626	1085795	.	+	1	ID=DEKBRUBILSv1C104024;Parent=DEKBRUBILSv1T104052
1	chr1	maker	CDS	1085919	1086181	.	+	2	ID=DEKBRUBILSv1C104024;Parent=DEKBRUBILSv1T104052
3	chr1	maker	mRNA	1086261	1086599	339	-	.	Name=maker-chr1-exonerate_protein2genome-gene-10.42-mRNA-1;ID=DEKBRUBILSv1T104066;_eaed=0.00;_qi=0|-1|0|1|-1|0|1|0|112;Dbxref=InterPro:IPR005345,PFAM:PF03660;_Description=Pre-mRNA-splicing factor RDS3;_aed=0.00;_Oid=maker-chr1-exonerate_protein2genome-gene-10.42-mRNA-1
3	chr1	maker	exon	1086261	1086599	.	-	.	ID=DEKBRUBILSv1E105281;Parent=DEKBRUBILSv1T104066
3	chr1	maker	CDS	1086261	1086599	.	-	0	ID=DEKBRUBILSv1C104038;Parent=DEKBRUBILSv1T104066
2	chr1	maker	mRNA	1087055	1088152	1098	+	.	_eaed=0.36;_qi=0|-1|0|1|-1|0|1|0|365;Dbxref=InterPro:IPR007217,PFAM:PF04080;_aed=0.36;_Description=Protein PER1;_Oid=maker-chr1-exonerate_protein2genome-gene-11.1-mRNA-1;Name=maker-chr1-exonerate_protein2genome-gene-11.1-mRNA-1;ID=DEKBRUBILSv1T104822
2	chr1	maker	exon	1087055	1088152	.	+	.	ID=DEKBRUBILSv1E106252;Parent=DEKBRUBILSv1T104822
2	chr1	maker	CDS	1087055	1088152	.	+	0	ID=DEKBRUBILSv1C104794;Parent=DEKBRUBILSv1T104822
7	chr1	maker	mRNA	1088440	1091387	2808	+	.	Name=maker-chr1-exonerate_protein2genome-gene-11.0-mRNA-1;ID=DEKBRUBILSv1T104802;_qi=0|0|0|1|0|0|2|0|935;Dbxref=PFAM:PF13414;_eaed=0.14;_Oid=maker-chr1-exonerate_protein2genome-gene-11.0-mRNA-1;_Description=Essential for maintenance of the cell wall protein 1;_aed=0.14
1	chr1	maker	exon	1088440	1089127	.	+	.	ID=DEKBRUBILSv1E106225;Parent=DEKBRUBILSv1T104802
5	chr1	maker	exon	1089268	1091387	.	+	.	ID=DEKBRUBILSv1E106226;Parent=DEKBRUBILSv1T104802
1	chr1	maker	CDS	1088440	1089127	.	+	0	ID=DEKBRUBILSv1C104774;Parent=DEKBRUBILSv1T104802
5	chr1	maker	CDS	1089268	1091387	.	+	2	ID=DEKBRUBILSv1C104774;Parent=DEKBRUBILSv1T104802
11	chr1	maker	mRNA	1091478	1092431	954	-	.	Name=maker-chr1-exonerate_protein2genome-gene-11.30-mRNA-1;_eaed=0.14;_qi=0|-1|0|1|-1|0|1|0|317;_aed=0.14;_Description=Pore membrane protein of 33 kDa;_Oid=maker-chr1-exonerate_protein2genome-gene-11.30-mRNA-1;ID=DEKBRUBILSv1T104825
11	chr1	maker	exon	1091478	1092431	.	-	.	ID=DEKBRUBILSv1E106255;Parent=DEKBRUBILSv1T104825
11	chr1	maker	CDS	1091478	1092431	.	-	0	ID=DEKBRUBILSv1C104797;Parent=DEKBRUBILSv1T104825
1	chr1	maker	mRNA	1092726	1093372	570	-	.	ID=DEKBRUBILSv1T104835;Name=maker-chr1-exonerate_protein2genome-gene-11.29-mRNA-1;_Oid=maker-chr1-exonerate_protein2genome-gene-11.29-mRNA-1;_aed=0.55;_Description=Mitochondrial protein import protein ZIM17;_qi=0|0|0|1|0|0|2|0|189;Dbxref=GO:0008270,InterPro:IPR007853,PFAM:PF05180;_eaed=0.55
1	chr1	maker	exon	1092726	1092938	.	-	.	ID=DEKBRUBILSv1E106268;Parent=DEKBRUBILSv1T104835
1	chr1	maker	CDS	1092726	1092938	.	-	0	ID=DEKBRUBILSv1C104807;Parent=DEKBRUBILSv1T104835
3	chr1	maker	mRNA	1095823	1096611	789	-	.	Dbxref=GO:0001104|GO:0006357|GO:0016592,InterPro:IPR009244,PFAM:PF05983;_qi=0|-1|0|1|-1|0|1|0|262;_eaed=0.12;_Oid=maker-chr1-exonerate_protein2genome-gene-11.31-mRNA-1;_Description=Mediator of RNA polymerase II transcription subunit 7;_aed=0.12;Name=maker-chr1-exonerate_protein2genome-gene-11.31-mRNA-1;ID=DEKBRUBILSv1T104830
3	chr1	maker	exon	1095823	1096611	.	-	.	ID=DEKBRUBILSv1E106263;Parent=DEKBRUBILSv1T104830
3	chr1	maker	CDS	1095823	1096611	.	-	0	ID=DEKBRUBILSv1C104802;Parent=DEKBRUBILSv1T104830
1	chr1	maker	mRNA	1097572	1098597	1026	-	.	ID=DEKBRUBILSv1T104823;_Oid=maker-chr1-exonerate_protein2genome-gene-11.32-mRNA-1;_Description=Ubiquinone biosynthesis O-methyltransferase;_aed=0.00;_qi=0|-1|0|1|-1|0|1|0|341;_eaed=0.00;Name=maker-chr1-exonerate_protein2genome-gene-11.32-mRNA-1
1	chr1	maker	exon	1097572	1098597	.	-	.	ID=DEKBRUBILSv1E106253;Parent=DEKBRUBILSv1T104823
1	chr1	maker	CDS	1097572	1098597	.	-	0	ID=DEKBRUBILSv1C104795;Parent=DEKBRUBILSv1T104823
8	chr1	maker	mRNA	1102884	1105631	2748	+	.	_Oid=maker-chr1-exonerate_protein2genome-gene-11.6-mRNA-1;_aed=0.00;_Description=Mitochondrial respiratory chain complexes assembly protein YTA12;Dbxref=GO:0004222|GO:0005524|GO:0006508,GO:0004222|GO:0005524|GO:0008270|GO:0016021,GO:0005524,InterPro:IPR000642,InterPro:IPR003959,InterPro:IPR011546,InterPro:IPR027417,PFAM:PF00004,PFAM:PF01434,PFAM:PF06480;_qi=0|-1|0|1|-1|0|1|0|915;_eaed=0.00;ID=DEK…
8	chr1	maker	exon	1102884	1105631	.	+	.	ID=DEKBRUBILSv1E106227;Parent=DEKBRUBILSv1T104803
8	chr1	maker	CDS	1102884	1105631	.	+	0	ID=DEKBRUBILSv1C104775;Parent=DEKBRUBILSv1T104803
1	chr1	maker	mRNA	1105895	1107322	1428	-	.	Name=maker-chr1-exonerate_protein2genome-gene-11.33-mRNA-1;_eaed=0.00;_qi=0|-1|0|1|-1|0|1|0|475;_aed=0.00;_Description=Sorting assembly machinery 50 kDa subunit;_Oid=maker-chr1-exonerate_protein2genome-gene-11.33-mRNA-1;ID=DEKBRUBILSv1T104814
1	chr1	maker	exon	1105895	1107322	.	-	.	ID=DEKBRUBILSv1E106240;Parent=DEKBRUBILSv1T104814
1	chr1	maker	CDS	1105895	1107322	.	-	0	ID=DEKBRUBILSv1C104786;Parent=DEKBRUBILSv1T104814
8	chr1	maker	mRNA	1111084	1111665	582	+	.	ID=DEKBRUBILSv1T104834;Name=maker-chr1-exonerate_protein2genome-gene-11.13-mRNA-1;_Oid=maker-chr1-exonerate_protein2genome-gene-11.13-mRNA-1;_Description=Ribosome biogenesis protein SLX9;_aed=0.23;Dbxref=PFAM:PF15341;_qi=0|-1|0|1|-1|0|1|0|193;_eaed=0.23
8	chr1	maker	exon	1111084	1111665	.	+	.	ID=DEKBRUBILSv1E106267;Parent=DEKBRUBILSv1T104834
8	chr1	maker	CDS	1111084	1111665	.	+	0	ID=DEKBRUBILSv1C104806;Parent=DEKBRUBILSv1T104834
4	chr1	maker	mRNA	1113787	1113969	183	+	.	_qi=0|-1|0|1|-1|0|1|0|60;_eaed=0.30;Name=maker-chr1-exonerate_protein2genome-gene-11.15-mRNA-1;ID=DEKBRUBILSv1T104848;_Oid=maker-chr1-exonerate_protein2genome-gene-11.15-mRNA-1;_aed=0.30
4	chr1	maker	exon	1113787	1113969	.	+	.	ID=DEKBRUBILSv1E106283;Parent=DEKBRUBILSv1T104848
4	chr1	maker	CDS	1113787	1113969	.	+	0	ID=DEKBRUBILSv1C104820;Parent=DEKBRUBILSv1T104848
3	chr1	maker	mRNA	1125675	1126067	393	-	.	ID=DEKBRUBILSv1T104841;Name=maker-chr1-exonerate_protein2genome-gene-11.38-mRNA-1;_Description=Fatty acid-binding protein;_aed=0.00;_Oid=maker-chr1-exonerate_protein2genome-gene-11.38-mRNA-1;_eaed=0.00;Dbxref=InterPro:IPR003033,PFAM:PF02036;_qi=0|-1|0|1|-1|0|1|0|130
3	chr1	maker	exon	1125675	1126067	.	-	.	ID=DEKBRUBILSv1E106276;Parent=DEKBRUBILSv1T104841
3	chr1	maker	CDS	1125675	1126067	.	-	0	ID=DEKBRUBILSv1C104813;Parent=DEKBRUBILSv1T104841
3	chr1	maker	mRNA	1127715	1128361	474	+	.	_eaed=0.01;_qi=0|0|0|1|0|0|2|0|157;Dbxref=GO:0000786|GO:0003677|GO:0005634|GO:0006334,InterPro:IPR005818,PFAM:PF00538;_aed=0.01;_Description=Histone H1;_Oid=maker-chr1-exonerate_protein2genome-gene-11.18-mRNA-1;Name=maker-chr1-exonerate_protein2genome-gene-11.18-mRNA-1;ID=DEKBRUBILSv1T104838
13	chr1	maker	mRNA	1131640	1133520	1638	+	.	ID=DEKBRUBILSv1T104810;Name=maker-chr1-exonerate_protein2genome-gene-11.19-mRNA-1;_Oid=maker-chr1-exonerate_protein2genome-gene-11.19-mRNA-1;_aed=0.14;_Description=Polyadenylate-binding protein%2C cytoplasmic and nuclear;_qi=0|0|0|1|0|0|2|0|545;Dbxref=GO:0003676,InterPro:IPR000504,PFAM:PF00076;_eaed=0.14
10	chr1	maker	exon	1131640	1132398	.	+	.	ID=DEKBRUBILSv1E106234;Parent=DEKBRUBILSv1T104810
1	chr1	maker	exon	1132642	1133520	.	+	.	ID=DEKBRUBILSv1E106235;Parent=DEKBRUBILSv1T104810
10	chr1	maker	CDS	1131640	1132398	.	+	0	ID=DEKBRUBILSv1C104782;Parent=DEKBRUBILSv1T104810
1	chr1	maker	CDS	1132642	1133520	.	+	0	ID=DEKBRUBILSv1C104782;Parent=DEKBRUBILSv1T104810
10	chr1	maker	mRNA	1136998	1138515	1476	-	.	ID=DEKBRUBILSv1T104813;Name=maker-chr1-exonerate_protein2genome-gene-11.42-mRNA-1;_aed=0.29;_Description=[Pyruvate dehydrogenase [acetyl-transferring]]-phosphatase 2%2C mitochondrial;_Oid=maker-chr1-exonerate_protein2genome-gene-11.42-mRNA-1;_eaed=0.29;_qi=0|0|0|1|0|0|2|0|491;Dbxref=GO:0003824,InterPro:IPR001932,PFAM:PF00481
4	chr1	maker	exon	1136998	1137723	.	-	.	ID=DEKBRUBILSv1E106238;Parent=DEKBRUBILSv1T104813
6	chr1	maker	exon	1137766	1138515	.	-	.	ID=DEKBRUBILSv1E106239;Parent=DEKBRUBILSv1T104813
6	chr1	maker	CDS	1137766	1138515	.	-	0	ID=DEKBRUBILSv1C104785;Parent=DEKBRUBILSv1T104813
4	chr1	maker	CDS	1136998	1137723	.	-	0	ID=DEKBRUBILSv1C104785;Parent=DEKBRUBILSv1T104813
14	chr1	maker	mRNA	1138875	1140797	1923	-	.	Name=maker-chr1-exonerate_protein2genome-gene-11.43-mRNA-1;ID=DEKBRUBILSv1T104807;_eaed=0.22;_qi=0|-1|0|1|-1|0|1|0|640;Dbxref=InterPro:IPR006876,PFAM:PF04791;_Description=LMBR1 domain-containing protein 2;_aed=0.22;_Oid=maker-chr1-exonerate_protein2genome-gene-11.43-mRNA-1
14	chr1	maker	exon	1138875	1140797	.	-	.	ID=DEKBRUBILSv1E106231;Parent=DEKBRUBILSv1T104807
14	chr1	maker	CDS	1138875	1140797	.	-	0	ID=DEKBRUBILSv1C104779;Parent=DEKBRUBILSv1T104807
5	chr1	maker	mRNA	1141723	1143027	942	-	.	_eaed=0.02;Dbxref=GO:0005975,InterPro:IPR006148,PFAM:PF01182;_qi=0|0|0|1|0|0|2|0|313;_aed=0.02;_Description=6-phosphogluconolactonase-like protein 1;_Oid=maker-chr1-exonerate_protein2genome-gene-11.44-mRNA-1;Name=maker-chr1-exonerate_protein2genome-gene-11.44-mRNA-1;ID=DEKBRUBILSv1T104826
3	chr1	maker	mRNA	1144514	1145479	966	+	.	Dbxref=InterPro:IPR013886,PFAM:PF08577;_qi=0|-1|0|1|-1|0|1|0|321;_eaed=0.00;_Oid=maker-chr1-exonerate_protein2genome-gene-11.22-mRNA-1;_Description=Zinc finger CCCH domain-containing protein 6;_aed=0.00;Name=maker-chr1-exonerate_protein2genome-gene-11.22-mRNA-1;ID=DEKBRUBILSv1T104824
3	chr1	maker	exon	1144514	1145479	.	+	.	ID=DEKBRUBILSv1E106254;Parent=DEKBRUBILSv1T104824
3	chr1	maker	CDS	1144514	1145479	.	+	0	ID=DEKBRUBILSv1C104796;Parent=DEKBRUBILSv1T104824
13	chr1	maker	mRNA	1147547	1149440	1173	-	.	_Description=N-acyl-phosphatidylethanolamine-hydrolyzing phospholipase D%2C mitochondrial;_aed=0.07;_Oid=maker-chr1-exonerate_protein2genome-gene-11.45-mRNA-1;_eaed=0.07;Dbxref=GO:0008270|GO:0070290,InterPro:IPR001279,InterPro:IPR024884,PFAM:PF12706;_qi=0|0|0|1|0|0|4|0|390;ID=DEKBRUBILSv1T104821;Name=maker-chr1-exonerate_protein2genome-gene-11.45-mRNA-1
1	chr1	maker	exon	1148207	1148593	.	-	.	ID=DEKBRUBILSv1E106249;Parent=DEKBRUBILSv1T104821
1	chr1	maker	exon	1148651	1149279	.	-	.	ID=DEKBRUBILSv1E106250;Parent=DEKBRUBILSv1T104821
1	chr1	maker	CDS	1148651	1149279	.	-	1	ID=DEKBRUBILSv1C104793;Parent=DEKBRUBILSv1T104821
1	chr1	maker	CDS	1148207	1148593	.	-	2	ID=DEKBRUBILSv1C104793;Parent=DEKBRUBILSv1T104821
6	chr1	maker	mRNA	1150520	1151698	1179	-	.	_Oid=maker-chr1-exonerate_protein2genome-gene-11.46-mRNA-1;_aed=0.26;_Description=Coenzyme A biosynthesis protein 3;_qi=0|-1|0|1|-1|0|1|0|393;Dbxref=GO:0003824,InterPro:IPR003382,PFAM:PF02441;_eaed=0.26;ID=DEKBRUBILSv1T104820;Name=maker-chr1-exonerate_protein2genome-gene-11.46-mRNA-1
6	chr1	maker	exon	1150520	1151698	.	-	.	ID=DEKBRUBILSv1E106247;Parent=DEKBRUBILSv1T104820
6	chr1	maker	CDS	1150520	1151698	.	-	0	ID=DEKBRUBILSv1C104792;Parent=DEKBRUBILSv1T104820
7	chr1	maker	mRNA	1156724	1161301	4578	-	.	_qi=0|-1|0|1|-1|0|1|0|1525;Dbxref=GO:0005524|GO:0006810|GO:0016021|GO:0042626,GO:0005524|GO:0016887,GO:0016020,InterPro:IPR003439,InterPro:IPR010929,InterPro:IPR013525,InterPro:IPR027417,InterPro:IPR029481,PFAM:PF00005,PFAM:PF01061,PFAM:PF06422,PFAM:PF14510;_eaed=0.00;_Oid=maker-chr1-exonerate_protein2genome-gene-11.48-mRNA-1;_Description=Multidrug resistance protein CDR1;_aed=0.00;Name=maker-chr…
7	chr1	maker	exon	1156724	1161301	.	-	.	ID=DEKBRUBILSv1E106224;Parent=DEKBRUBILSv1T104801
7	chr1	maker	CDS	1156724	1161301	.	-	0	ID=DEKBRUBILSv1C104773;Parent=DEKBRUBILSv1T104801
7	chr1	maker	mRNA	1164527	1166002	1476	+	.	_eaed=0.00;_qi=0|-1|0|1|-1|0|1|0|491;Dbxref=GO:0006855|GO:0015238|GO:0015297|GO:0016020|GO:0055085,InterPro:IPR002528,PFAM:PF01554;_Description=Uncharacterized transporter YDR338C;_aed=0.00;_Oid=maker-chr1-exonerate_protein2genome-gene-11.25-mRNA-1;Name=maker-chr1-exonerate_protein2genome-gene-11.25-mRNA-1;ID=DEKBRUBILSv1T104812
7	chr1	maker	exon	1164527	1166002	.	+	.	ID=DEKBRUBILSv1E106237;Parent=DEKBRUBILSv1T104812
7	chr1	maker	CDS	1164527	1166002	.	+	0	ID=DEKBRUBILSv1C104784;Parent=DEKBRUBILSv1T104812
1	chr1	maker	mRNA	1166130	1167029	900	-	.	_aed=0.03;_Description=Glutamate-ammonia-ligase adenylyltransferase;_Oid=maker-chr1-exonerate_protein2genome-gene-11.49-mRNA-1;ID=DEKBRUBILSv1T104827;Name=maker-chr1-exonerate_protein2genome-gene-11.49-mRNA-1;_eaed=0.03;_qi=0|-1|0|1|-1|0|1|0|299
1	chr1	maker	exon	1166130	1167029	.	-	.	ID=DEKBRUBILSv1E106258;Parent=DEKBRUBILSv1T104827
1	chr1	maker	CDS	1166130	1167029	.	-	0	ID=DEKBRUBILSv1C104799;Parent=DEKBRUBILSv1T104827
2	chr1	maker	mRNA	1168569	1168856	288	-	.	_aed=0.01;_Description=Short transient receptor potential channel 4-associated protein;_Oid=maker-chr1-exonerate_protein2genome-gene-11.50-mRNA-1;ID=DEKBRUBILSv1T104844;Name=maker-chr1-exonerate_protein2genome-gene-11.50-mRNA-1;_eaed=0.01;_qi=0|-1|0|1|-1|0|1|0|95
2	chr1	maker	exon	1168569	1168856	.	-	.	ID=DEKBRUBILSv1E106279;Parent=DEKBRUBILSv1T104844
2	chr1	maker	CDS	1168569	1168856	.	-	0	ID=DEKBRUBILSv1C104816;Parent=DEKBRUBILSv1T104844
4	chr1	maker	mRNA	1169834	1170127	294	-	.	ID=DEKBRUBILSv1T104843;Name=maker-chr1-exonerate_protein2genome-gene-11.51-mRNA-1;_Description=60S ribosomal protein L36-A;_aed=0.01;_Oid=maker-chr1-exonerate_protein2genome-gene-11.51-mRNA-1;_eaed=0.01;Dbxref=GO:0003735|GO:0005622|GO:0005840|GO:0006412,InterPro:IPR000509,PFAM:PF01158;_qi=0|-1|0|1|-1|0|1|0|97
4	chr1	maker	exon	1169834	1170127	.	-	.	ID=DEKBRUBILSv1E106278;Parent=DEKBRUBILSv1T104843
4	chr1	maker	CDS	1169834	1170127	.	-	0	ID=DEKBRUBILSv1C104815;Parent=DEKBRUBILSv1T104843
3	chr1	maker	mRNA	1171131	1171955	795	-	.	Name=maker-chr1-exonerate_protein2genome-gene-11.52-mRNA-1;ID=DEKBRUBILSv1T104829;_eaed=0.03;_qi=0|0|0|1|0|0|2|0|264;Dbxref=GO:0003735|GO:0005622|GO:0005840|GO:0006412,InterPro:IPR001383,PFAM:PF00830;_Description=54S ribosomal protein L24%2C mitochondrial;_aed=0.03;_Oid=maker-chr1-exonerate_protein2genome-gene-11.52-mRNA-1
1	chr1	maker	exon	1171131	1171888	.	-	.	ID=DEKBRUBILSv1E106261;Parent=DEKBRUBILSv1T104829
2	chr1	maker	exon	1171919	1171955	.	-	.	ID=DEKBRUBILSv1E106262;Parent=DEKBRUBILSv1T104829
2	chr1	maker	CDS	1171919	1171955	.	-	0	ID=DEKBRUBILSv1C104801;Parent=DEKBRUBILSv1T104829
1	chr1	maker	CDS	1171131	1171888	.	-	2	ID=DEKBRUBILSv1C104801;Parent=DEKBRUBILSv1T104829
4	chr1	maker	mRNA	1175004	1176266	1263	-	.	_qi=0|-1|0|1|-1|0|1|0|420;_eaed=0.00;Name=maker-chr1-exonerate_protein2genome-gene-11.54-mRNA-1;ID=DEKBRUBILSv1T104819;_Oid=maker-chr1-exonerate_protein2genome-gene-11.54-mRNA-1;_Description=Stationary phase protein 5;_aed=0.00
4	chr1	maker	exon	1175004	1176266	.	-	.	ID=DEKBRUBILSv1E106246;Parent=DEKBRUBILSv1T104819
4	chr1	maker	CDS	1175004	1176266	.	-	0	ID=DEKBRUBILSv1C104791;Parent=DEKBRUBILSv1T104819
9	chr1	maker	mRNA	1177187	1178803	1617	-	.	_eaed=0.00;Name=maker-chr1-exonerate_protein2genome-gene-11.55-mRNA-1;_qi=0|-1|0|1|-1|0|1|0|538;_Description=Protein transport protein SEC9;_aed=0.00;ID=DEKBRUBILSv1T104811;_Oid=maker-chr1-exonerate_protein2genome-gene-11.55-mRNA-1
9	chr1	maker	exon	1177187	1178803	.	-	.	ID=DEKBRUBILSv1E106236;Parent=DEKBRUBILSv1T104811
9	chr1	maker	CDS	1177187	1178803	.	-	0	ID=DEKBRUBILSv1C104783;Parent=DEKBRUBILSv1T104811
2	chr1	maker	mRNA	1179800	1181278	1395	+	.	Name=maker-chr1-exonerate_protein2genome-gene-11.26-mRNA-1;ID=DEKBRUBILSv1T104815;Dbxref=GO:0005515,InterPro:IPR001680,InterPro:IPR017986,PFAM:PF00400;_qi=0|0|0|1|0|0|2|0|464;_eaed=0.03;_Oid=maker-chr1-exonerate_protein2genome-gene-11.26-mRNA-1;_aed=0.03;_Description=WD repeat-containing protein YPL247C
2	chr1	maker	exon	1179960	1181278	.	+	.	ID=DEKBRUBILSv1E106242;Parent=DEKBRUBILSv1T104815
2	chr1	maker	CDS	1179960	1181278	.	+	2	ID=DEKBRUBILSv1C104787;Parent=DEKBRUBILSv1T104815
1	chr1	maker	mRNA	1183293	1183553	261	-	.	_aed=0.36;_Description=Aconitate hydratase;_Oid=maker-chr1-exonerate_protein2genome-gene-11.57-mRNA-1;ID=DEKBRUBILSv1T104846;Name=maker-chr1-exonerate_protein2genome-gene-11.57-mRNA-1;_eaed=0.36;_qi=0|-1|0|1|-1|0|1|0|86
1	chr1	maker	exon	1183293	1183553	.	-	.	ID=DEKBRUBILSv1E106281;Parent=DEKBRUBILSv1T104846
1	chr1	maker	CDS	1183293	1183553	.	-	0	ID=DEKBRUBILSv1C104818;Parent=DEKBRUBILSv1T104846
10	chr1	maker	mRNA	1183753	1184361	609	-	.	ID=DEKBRUBILSv1T104833;_Oid=maker-chr1-exonerate_protein2genome-gene-11.56-mRNA-1;_Description=Dystonin;_aed=0.15;_qi=0|-1|0|1|-1|0|1|0|202;_eaed=0.15;Name=maker-chr1-exonerate_protein2genome-gene-11.56-mRNA-1
10	chr1	maker	exon	1183753	1184361	.	-	.	ID=DEKBRUBILSv1E106266;Parent=DEKBRUBILSv1T104833
10	chr1	maker	CDS	1183753	1184361	.	-	0	ID=DEKBRUBILSv1C104805;Parent=DEKBRUBILSv1T104833
17	chr1	maker	mRNA	1184517	1184975	459	+	.	Name=maker-chr1-exonerate_protein2genome-gene-11.27-mRNA-1;_eaed=0.41;_qi=0|-1|0|1|-1|0|1|0|152;_aed=0.39;_Description=Aspartate--tRNA(Asp/Asn) ligase;_Oid=maker-chr1-exonerate_protein2genome-gene-11.27-mRNA-1;ID=DEKBRUBILSv1T104839
17	chr1	maker	exon	1184517	1184975	.	+	.	ID=DEKBRUBILSv1E106274;Parent=DEKBRUBILSv1T104839
17	chr1	maker	CDS	1184517	1184975	.	+	0	ID=DEKBRUBILSv1C104811;Parent=DEKBRUBILSv1T104839
4	chr1	maker	mRNA	1185958	1186134	177	+	.	_eaed=0.01;Name=maker-chr1-exonerate_protein2genome-gene-11.28-mRNA-1;_qi=0|-1|0|1|-1|0|1|0|58;_Description=Acetylcholine receptor subunit delta;_aed=0.01;ID=DEKBRUBILSv1T104849;_Oid=maker-chr1-exonerate_protein2genome-gene-11.28-mRNA-1
4	chr1	maker	exon	1185958	1186134	.	+	.	ID=DEKBRUBILSv1E106284;Parent=DEKBRUBILSv1T104849
4	chr1	maker	CDS	1185958	1186134	.	+	0	ID=DEKBRUBILSv1C104821;Parent=DEKBRUBILSv1T104849
6	chr1	maker	mRNA	1187508	1190621	3114	+	.	Name=maker-chr1-exonerate_protein2genome-gene-12.0-mRNA-1;ID=DEKBRUBILSv1T104224;_eaed=0.00;Dbxref=GO:0004375|GO:0006546|GO:0055114,InterPro:IPR015424,InterPro:IPR020580,PFAM:PF02347;_qi=0|-1|0|1|-1|0|1|0|1037;_aed=0.00;_Description=Glycine dehydrogenase (decarboxylating)%2C mitochondrial;_Oid=maker-chr1-exonerate_protein2genome-gene-12.0-mRNA-1
6	chr1	maker	exon	1187508	1190621	.	+	.	ID=DEKBRUBILSv1E105493;Parent=DEKBRUBILSv1T104224
6	chr1	maker	CDS	1187508	1190621	.	+	0	ID=DEKBRUBILSv1C104196;Parent=DEKBRUBILSv1T104224
2	chr1	maker	mRNA	1191064	1192593	1530	-	.	_eaed=0.00;Dbxref=GO:0016651|GO:0048038|GO:0051287|GO:0055114,InterPro:IPR001135,InterPro:IPR029014,PFAM:PF00346;_qi=0|-1|0|1|-1|0|1|0|509;_Description=NADH-ubiquinone oxidoreductase 49 kDa subunit%2C mitochondrial;_aed=0.00;_Oid=maker-chr1-exonerate_protein2genome-gene-12.38-mRNA-1;Name=maker-chr1-exonerate_protein2genome-gene-12.38-mRNA-1;ID=DEKBRUBILSv1T104236
2	chr1	maker	exon	1191064	1192593	.	-	.	ID=DEKBRUBILSv1E105515;Parent=DEKBRUBILSv1T104236
2	chr1	maker	CDS	1191064	1192593	.	-	0	ID=DEKBRUBILSv1C104208;Parent=DEKBRUBILSv1T104236
2	chr1	maker	mRNA	1194178	1194741	564	+	.	_Oid=maker-chr1-exonerate_protein2genome-gene-12.1-mRNA-1;_aed=0.00;_Description=Mitochondrial intermembrane space cysteine motif-containing protein MIX17;_qi=0|-1|0|1|-1|0|1|0|187;Dbxref=InterPro:IPR009069;_eaed=0.00;ID=DEKBRUBILSv1T104253;Name=maker-chr1-exonerate_protein2genome-gene-12.1-mRNA-1
2	chr1	maker	exon	1194178	1194741	.	+	.	ID=DEKBRUBILSv1E105532;Parent=DEKBRUBILSv1T104253
2	chr1	maker	CDS	1194178	1194741	.	+	0	ID=DEKBRUBILSv1C104225;Parent=DEKBRUBILSv1T104253
9	chr1	maker	mRNA	1201036	1201461	426	-	.	_qi=0|-1|0|1|-1|0|1|0|141;Name=maker-chr1-exonerate_protein2genome-gene-12.41-mRNA-1;_eaed=0.00;_Oid=maker-chr1-exonerate_protein2genome-gene-12.41-mRNA-1;ID=DEKBRUBILSv1T104260;_aed=0.00;_Description=Ferric uptake regulation protein
9	chr1	maker	exon	1201036	1201461	.	-	.	ID=DEKBRUBILSv1E105540;Parent=DEKBRUBILSv1T104260
9	chr1	maker	CDS	1201036	1201461	.	-	0	ID=DEKBRUBILSv1C104232;Parent=DEKBRUBILSv1T104260
11	chr1	maker	mRNA	1202806	1205700	2847	+	.	ID=DEKBRUBILSv1T104225;Name=maker-chr1-exonerate_protein2genome-gene-12.4-mRNA-1;_Description=Styryl dye vacuolar localization protein 3;_aed=0.01;_Oid=maker-chr1-exonerate_protein2genome-gene-12.4-mRNA-1;_eaed=0.01;_qi=0|0|0|1|0|0|2|0|948;Dbxref=GO:0016491|GO:0050661|GO:0055114,InterPro:IPR013752,PFAM:PF08546
11	chr1	maker	exon	1202943	1205700	.	+	.	ID=DEKBRUBILSv1E105495;Parent=DEKBRUBILSv1T104225
11	chr1	maker	CDS	1202943	1205700	.	+	1	ID=DEKBRUBILSv1C104197;Parent=DEKBRUBILSv1T104225
6	chr1	maker	mRNA	1206519	1207766	1248	+	.	_Oid=maker-chr1-exonerate_protein2genome-gene-12.6-mRNA-1;ID=DEKBRUBILSv1T104241;_aed=0.00;_Description=Probable transcriptional regulatory protein BT9727_0453;_qi=0|-1|0|1|-1|0|1|0|415;Name=maker-chr1-exonerate_protein2genome-gene-12.6-mRNA-1;_eaed=0.00
6	chr1	maker	exon	1206519	1207766	.	+	.	ID=DEKBRUBILSv1E105520;Parent=DEKBRUBILSv1T104241
6	chr1	maker	CDS	1206519	1207766	.	+	0	ID=DEKBRUBILSv1C104213;Parent=DEKBRUBILSv1T104241
3	chr1	maker	mRNA	1208783	1209256	474	+	.	_qi=0|-1|0|1|-1|0|1|0|157;_eaed=0.00;Name=maker-chr1-exonerate_protein2genome-gene-12.7-mRNA-1;ID=DEKBRUBILSv1T104257;_Oid=maker-chr1-exonerate_protein2genome-gene-12.7-mRNA-1;_Description=Cap-associated protein CAF20;_aed=0.00
3	chr1	maker	exon	1208783	1209256	.	+	.	ID=DEKBRUBILSv1E105536;Parent=DEKBRUBILSv1T104257
3	chr1	maker	CDS	1208783	1209256	.	+	0	ID=DEKBRUBILSv1C104229;Parent=DEKBRUBILSv1T104257
5	chr1	maker	mRNA	1209622	1212402	2322	-	.	ID=DEKBRUBILSv1T104228;Name=maker-chr1-exonerate_protein2genome-gene-12.43-mRNA-1;_Oid=maker-chr1-exonerate_protein2genome-gene-12.43-mRNA-1;_aed=0.08;_Description=Protein EFR3;Dbxref=GO:0005488,InterPro:IPR016024;_qi=0|0|0|1|0|0|5|0|773;_eaed=0.08
2	chr1	maker	exon	1212041	1212402	.	-	.	ID=DEKBRUBILSv1E105502;Parent=DEKBRUBILSv1T104228
2	chr1	maker	CDS	1212041	1212402	.	-	0	ID=DEKBRUBILSv1C104200;Parent=DEKBRUBILSv1T104228
3	chr1	maker	mRNA	1213761	1215254	1494	+	.	Name=maker-chr1-exonerate_protein2genome-gene-12.8-mRNA-1;ID=DEKBRUBILSv1T104237;_eaed=0.13;Dbxref=InterPro:IPR021786,PFAM:PF11831;_qi=0|-1|0|1|-1|0|1|0|497;_aed=0.13;_Description=Pre-mRNA-splicing factor CEF1;_Oid=maker-chr1-exonerate_protein2genome-gene-12.8-mRNA-1
3	chr1	maker	exon	1213761	1215254	.	+	.	ID=DEKBRUBILSv1E105516;Parent=DEKBRUBILSv1T104237
3	chr1	maker	CDS	1213761	1215254	.	+	0	ID=DEKBRUBILSv1C104209;Parent=DEKBRUBILSv1T104237
8	chr1	maker	mRNA	1216821	1218161	1341	+	.	_qi=0|-1|0|1|-1|0|1|0|446;Name=maker-chr1-exonerate_protein2genome-gene-12.9-mRNA-1;_eaed=0.00;_Oid=maker-chr1-exonerate_protein2genome-gene-12.9-mRNA-1;ID=DEKBRUBILSv1T104239;_aed=0.00;_Description=Protein GIS3
8	chr1	maker	exon	1216821	1218161	.	+	.	ID=DEKBRUBILSv1E105518;Parent=DEKBRUBILSv1T104239
8	chr1	maker	CDS	1216821	1218161	.	+	0	ID=DEKBRUBILSv1C104211;Parent=DEKBRUBILSv1T104239
1	chr1	maker	mRNA	1218565	1219347	783	-	.	_aed=0.00;_Description=2%2C3-bisphosphoglycerate-dependent phosphoglycerate mutase;_Oid=maker-chr1-exonerate_protein2genome-gene-12.45-mRNA-1;_eaed=0.00;Dbxref=InterPro:IPR013078,InterPro:IPR029033,PFAM:PF00300;_qi=0|-1|0|1|-1|0|1|0|260;ID=DEKBRUBILSv1T104247;Name=maker-chr1-exonerate_protein2genome-gene-12.45-mRNA-1
1	chr1	maker	exon	1218565	1219347	.	-	.	ID=DEKBRUBILSv1E105526;Parent=DEKBRUBILSv1T104247
1	chr1	maker	CDS	1218565	1219347	.	-	0	ID=DEKBRUBILSv1C104219;Parent=DEKBRUBILSv1T104247
4	chr1	maker	mRNA	1220632	1221306	675	+	.	_qi=0|-1|0|1|-1|0|1|0|224;Name=maker-chr1-exonerate_protein2genome-gene-12.10-mRNA-1;_eaed=0.23;_Oid=maker-chr1-exonerate_protein2genome-gene-12.10-mRNA-1;ID=DEKBRUBILSv1T104250;_aed=0.23;_Description=Tyrosine--tRNA ligase
4	chr1	maker	exon	1220632	1221306	.	+	.	ID=DEKBRUBILSv1E105529;Parent=DEKBRUBILSv1T104250
4	chr1	maker	CDS	1220632	1221306	.	+	0	ID=DEKBRUBILSv1C104222;Parent=DEKBRUBILSv1T104250
2	chr1	maker	mRNA	1221578	1222132	555	+	.	_qi=0|-1|0|1|-1|0|1|0|184;Name=maker-chr1-exonerate_protein2genome-gene-12.11-mRNA-1;_eaed=0.28;_Oid=maker-chr1-exonerate_protein2genome-gene-12.11-mRNA-1;ID=DEKBRUBILSv1T104255;_aed=0.28;_Description=ATP synthase subunit b
2	chr1	maker	exon	1221578	1222132	.	+	.	ID=DEKBRUBILSv1E105534;Parent=DEKBRUBILSv1T104255
2	chr1	maker	CDS	1221578	1222132	.	+	0	ID=DEKBRUBILSv1C104227;Parent=DEKBRUBILSv1T104255
6	chr1	maker	mRNA	1222312	1223517	1206	-	.	_Oid=maker-chr1-exonerate_protein2genome-gene-12.46-mRNA-1;ID=DEKBRUBILSv1T104242;_aed=0.00;_Description=Putative F-box protein At3g13624;_qi=0|-1|0|1|-1|0|1|0|401;Name=maker-chr1-exonerate_protein2genome-gene-12.46-mRNA-1;_eaed=0.00
6	chr1	maker	exon	1222312	1223517	.	-	.	ID=DEKBRUBILSv1E105521;Parent=DEKBRUBILSv1T104242
6	chr1	maker	CDS	1222312	1223517	.	-	0	ID=DEKBRUBILSv1C104214;Parent=DEKBRUBILSv1T104242
4	chr1	maker	mRNA	1223975	1224676	702	+	.	ID=DEKBRUBILSv1T104249;Name=maker-chr1-exonerate_protein2genome-gene-12.12-mRNA-1;_Oid=maker-chr1-exonerate_protein2genome-gene-12.12-mRNA-1;_aed=0.00;_Description=Pre-rRNA-processing protein PNO1;_qi=0|-1|0|1|-1|0|1|0|233;Dbxref=GO:0003723,InterPro:IPR004088,PFAM:PF00013;_eaed=0.00
4	chr1	maker	exon	1223975	1224676	.	+	.	ID=DEKBRUBILSv1E105528;Parent=DEKBRUBILSv1T104249
4	chr1	maker	CDS	1223975	1224676	.	+	0	ID=DEKBRUBILSv1C104221;Parent=DEKBRUBILSv1T104249
4	chr1	maker	mRNA	1232412	1237182	3552	+	.	Name=maker-chr1-exonerate_protein2genome-gene-12.13-mRNA-1;ID=DEKBRUBILSv1T104223;_qi=0|0|0|1|0|0|2|0|1183;Dbxref=GO:0003924|GO:0005525,GO:0005525,InterPro:IPR000640,InterPro:IPR000795,InterPro:IPR004161,InterPro:IPR005517,InterPro:IPR005578,InterPro:IPR009000,InterPro:IPR009022,InterPro:IPR020568,InterPro:IPR027417,PFAM:PF00009,PFAM:PF00679,PFAM:PF03144,PFAM:PF03764,PFAM:PF03878,PFAM:PF14492;_ea…
5	chr1	maker	mRNA	1237360	1239702	2343	-	.	Name=maker-chr1-exonerate_protein2genome-gene-12.48-mRNA-1;ID=DEKBRUBILSv1T104227;_qi=0|-1|0|1|-1|0|1|0|780;Dbxref=InterPro:IPR011011,InterPro:IPR019542,PFAM:PF10513,PFAM:PF13831,PFAM:PF13832;_eaed=0.00;_Oid=maker-chr1-exonerate_protein2genome-gene-12.48-mRNA-1;_aed=0.00;_Description=NuA3 HAT complex component NTO1
5	chr1	maker	exon	1237360	1239702	.	-	.	ID=DEKBRUBILSv1E105497;Parent=DEKBRUBILSv1T104227
5	chr1	maker	CDS	1237360	1239702	.	-	0	ID=DEKBRUBILSv1C104199;Parent=DEKBRUBILSv1T104227
4	chr1	maker	mRNA	1240287	1240844	558	+	.	_Description=Fibroblast growth factor 3;_aed=0.00;ID=DEKBRUBILSv1T104254;_Oid=maker-chr1-exonerate_protein2genome-gene-12.14-mRNA-1;_eaed=0.00;Name=maker-chr1-exonerate_protein2genome-gene-12.14-mRNA-1;_qi=0|-1|0|1|-1|0|1|0|185
4	chr1	maker	exon	1240287	1240844	.	+	.	ID=DEKBRUBILSv1E105533;Parent=DEKBRUBILSv1T104254
4	chr1	maker	CDS	1240287	1240844	.	+	0	ID=DEKBRUBILSv1C104226;Parent=DEKBRUBILSv1T104254
4	chr1	maker	mRNA	1242306	1243265	960	+	.	ID=DEKBRUBILSv1T104245;Name=maker-chr1-exonerate_protein2genome-gene-12.15-mRNA-1;_Oid=maker-chr1-exonerate_protein2genome-gene-12.15-mRNA-1;_Description=Retrograde regulation protein 3;_aed=0.25;Dbxref=GO:0046983,InterPro:IPR011598,PFAM:PF00010;_qi=0|-1|0|1|-1|0|1|0|319;_eaed=0.25
4	chr1	maker	exon	1242306	1243265	.	+	.	ID=DEKBRUBILSv1E105524;Parent=DEKBRUBILSv1T104245
4	chr1	maker	CDS	1242306	1243265	.	+	0	ID=DEKBRUBILSv1C104217;Parent=DEKBRUBILSv1T104245
8	chr1	maker	mRNA	1252866	1254752	1887	+	.	ID=DEKBRUBILSv1T104231;Name=maker-chr1-exonerate_protein2genome-gene-12.22-mRNA-1;_aed=0.25;_Description=Cell division control protein 48;_Oid=maker-chr1-exonerate_protein2genome-gene-12.22-mRNA-1;_eaed=0.25;_qi=0|-1|0|1|-1|0|1|0|628;Dbxref=GO:0005524,InterPro:IPR003959,InterPro:IPR027417,PFAM:PF00004
8	chr1	maker	exon	1252866	1254752	.	+	.	ID=DEKBRUBILSv1E105508;Parent=DEKBRUBILSv1T104231
8	chr1	maker	CDS	1252866	1254752	.	+	0	ID=DEKBRUBILSv1C104203;Parent=DEKBRUBILSv1T104231
7	chr1	maker	mRNA	1256236	1257228	993	-	.	Name=maker-chr1-exonerate_protein2genome-gene-12.52-mRNA-1;ID=DEKBRUBILSv1T104244;Dbxref=GO:0000079|GO:0019901|GO:0051726,InterPro:IPR006671,InterPro:IPR012104,InterPro:IPR013763,PFAM:PF00134;_qi=0|-1|0|1|-1|0|1|0|330;_eaed=0.23;_Oid=maker-chr1-exonerate_protein2genome-gene-12.52-mRNA-1;_aed=0.23;_Description=PHO85 cyclin-2
7	chr1	maker	exon	1256236	1257228	.	-	.	ID=DEKBRUBILSv1E105523;Parent=DEKBRUBILSv1T104244
7	chr1	maker	CDS	1256236	1257228	.	-	0	ID=DEKBRUBILSv1C104216;Parent=DEKBRUBILSv1T104244
36	chr1	maker	mRNA	1259245	1263533	2265	+	.	Name=maker-chr1-exonerate_protein2genome-gene-12.31-mRNA-1;ID=DEKBRUBILSv1T104229;Dbxref=GO:0000287|GO:0004749|GO:0009165,GO:0016021|GO:0055085,InterPro:IPR004837,InterPro:IPR005946,InterPro:IPR029057,InterPro:IPR029099,PFAM:PF01699,PFAM:PF13793,PFAM:PF14572;_qi=0|0|0|1|0|0|3|0|754;_eaed=0.01;_Oid=maker-chr1-exonerate_protein2genome-gene-12.31-mRNA-1;_Description=Ribose-phosphate pyrophosphokinas…
7	chr1	maker	exon	1259245	1259979	.	+	.	ID=DEKBRUBILSv1E105503;Parent=DEKBRUBILSv1T104229
1	chr1	maker	exon	1260016	1260614	.	+	.	ID=DEKBRUBILSv1E105504;Parent=DEKBRUBILSv1T104229
1	chr1	maker	exon	1262603	1263533	.	+	.	ID=DEKBRUBILSv1E105505;Parent=DEKBRUBILSv1T104229
7	chr1	maker	CDS	1259245	1259979	.	+	0	ID=DEKBRUBILSv1C104201;Parent=DEKBRUBILSv1T104229
1	chr1	maker	CDS	1260016	1260614	.	+	0	ID=DEKBRUBILSv1C104201;Parent=DEKBRUBILSv1T104229
1	chr1	maker	CDS	1262603	1263533	.	+	1	ID=DEKBRUBILSv1C104201;Parent=DEKBRUBILSv1T104229
2	chr1	maker	mRNA	1263721	1264458	738	-	.	_Oid=maker-chr1-exonerate_protein2genome-gene-12.54-mRNA-1;_aed=0.00;_Description=Putative uncharacterized hydrolase YKL033W-A;_qi=0|-1|0|1|-1|0|1|0|245;Dbxref=InterPro:IPR023214,PFAM:PF13419;_eaed=0.00;ID=DEKBRUBILSv1T104248;Name=maker-chr1-exonerate_protein2genome-gene-12.54-mRNA-1
2	chr1	maker	exon	1263721	1264458	.	-	.	ID=DEKBRUBILSv1E105527;Parent=DEKBRUBILSv1T104248
2	chr1	maker	CDS	1263721	1264458	.	-	0	ID=DEKBRUBILSv1C104220;Parent=DEKBRUBILSv1T104248
4	chr1	maker	mRNA	1265462	1267741	2205	-	.	Name=maker-chr1-exonerate_protein2genome-gene-12.55-mRNA-1;ID=DEKBRUBILSv1T104230;_qi=0|0|0|1|0|0|2|0|734;Dbxref=GO:0005515|GO:0008270,InterPro:IPR001841,PFAM:PF13639;_eaed=0.04;_Oid=maker-chr1-exonerate_protein2genome-gene-12.55-mRNA-1;_aed=0.04;_Description=Transmembrane E3 ubiquitin-protein ligase 1
3	chr1	maker	exon	1265462	1267190	.	-	.	ID=DEKBRUBILSv1E105506;Parent=DEKBRUBILSv1T104230
1	chr1	maker	exon	1267266	1267741	.	-	.	ID=DEKBRUBILSv1E105507;Parent=DEKBRUBILSv1T104230
1	chr1	maker	CDS	1267266	1267741	.	-	0	ID=DEKBRUBILSv1C104202;Parent=DEKBRUBILSv1T104230
3	chr1	maker	CDS	1265462	1267190	.	-	1	ID=DEKBRUBILSv1C104202;Parent=DEKBRUBILSv1T104230
2	chr1	maker	mRNA	1271514	1271690	177	-	.	Name=maker-chr1-exonerate_protein2genome-gene-12.58-mRNA-1;_eaed=0.01;_qi=0|-1|0|1|-1|0|1|0|58;_aed=0.01;_Description=Replicase large subunit;_Oid=maker-chr1-exonerate_protein2genome-gene-12.58-mRNA-1;ID=DEKBRUBILSv1T104264
2	chr1	maker	exon	1271514	1271690	.	-	.	ID=DEKBRUBILSv1E105544;Parent=DEKBRUBILSv1T104264
2	chr1	maker	CDS	1271514	1271690	.	-	0	ID=DEKBRUBILSv1C104236;Parent=DEKBRUBILSv1T104264
4	chr1	maker	mRNA	1275008	1275250	243	+	.	ID=DEKBRUBILSv1T104261;Name=maker-chr1-exonerate_protein2genome-gene-12.35-mRNA-1;_Oid=maker-chr1-exonerate_protein2genome-gene-12.35-mRNA-1;_Description=Succinate dehydrogenase assembly factor 1%2C mitochondrial;_aed=0.01;Dbxref=InterPro:IPR008011,PFAM:PF05347;_qi=0|-1|0|1|-1|0|1|0|80;_eaed=0.01
4	chr1	maker	exon	1275008	1275250	.	+	.	ID=DEKBRUBILSv1E105541;Parent=DEKBRUBILSv1T104261
4	chr1	maker	CDS	1275008	1275250	.	+	0	ID=DEKBRUBILSv1C104233;Parent=DEKBRUBILSv1T104261
2	chr1	maker	mRNA	1282776	1284449	1629	+	.	_Description=U3 small nucleolar RNA-associated protein MPP10;_aed=0.01;_Oid=maker-chr1-exonerate_protein2genome-gene-12.37-mRNA-1;_eaed=0.01;_qi=0|0|0|1|0|0|2|0|542;Dbxref=GO:0005634|GO:0006364|GO:0030529,InterPro:IPR007151,InterPro:IPR012173,PFAM:PF04006;ID=DEKBRUBILSv1T104235;Name=maker-chr1-exonerate_protein2genome-gene-12.37-mRNA-1
1	chr1	maker	exon	1283653	1284449	.	+	.	ID=DEKBRUBILSv1E105514;Parent=DEKBRUBILSv1T104235
1	chr1	maker	CDS	1283653	1284449	.	+	2	ID=DEKBRUBILSv1C104207;Parent=DEKBRUBILSv1T104235
14	chr1	maker	mRNA	1287167	1290103	2862	-	.	_Oid=maker-chr1-exonerate_protein2genome-gene-13.16-mRNA-1;_Description=Oleate-activated transcription factor 1;_aed=0.25;_qi=0|0|0|1|0|0|2|0|953;Dbxref=GO:0000981|GO:0005634|GO:0006355|GO:0008270,GO:0003677|GO:0005634|GO:0006351|GO:0008270,InterPro:IPR001138,InterPro:IPR007219,PFAM:PF00172,PFAM:PF04082;_eaed=0.25;ID=DEKBRUBILSv1T104267;Name=maker-chr1-exonerate_protein2genome-gene-13.16-mRNA-1
13	chr1	maker	exon	1287167	1289926	.	-	.	ID=DEKBRUBILSv1E105547;Parent=DEKBRUBILSv1T104267
1	chr1	maker	exon	1290002	1290103	.	-	.	ID=DEKBRUBILSv1E105548;Parent=DEKBRUBILSv1T104267
1	chr1	maker	CDS	1290002	1290103	.	-	0	ID=DEKBRUBILSv1C104239;Parent=DEKBRUBILSv1T104267
13	chr1	maker	CDS	1287167	1289926	.	-	0	ID=DEKBRUBILSv1C104239;Parent=DEKBRUBILSv1T104267
4	chr1	maker	mRNA	1296184	1297101	918	+	.	ID=DEKBRUBILSv1T104288;Name=maker-chr1-exonerate_protein2genome-gene-13.1-mRNA-1;_Oid=maker-chr1-exonerate_protein2genome-gene-13.1-mRNA-1;_Description=Chromatin modification-related protein YNG2;_aed=0.00;_qi=0|-1|0|1|-1|0|1|0|305;Dbxref=GO:0005515,InterPro:IPR011011,InterPro:IPR019787,InterPro:IPR024610,PFAM:PF00628,PFAM:PF12998;_eaed=0.00
4	chr1	maker	exon	1296184	1297101	.	+	.	ID=DEKBRUBILSv1E105577;Parent=DEKBRUBILSv1T104288
4	chr1	maker	CDS	1296184	1297101	.	+	0	ID=DEKBRUBILSv1C104260;Parent=DEKBRUBILSv1T104288
1	chr1	maker	mRNA	1297187	1297495	309	-	.	Name=maker-chr1-exonerate_protein2genome-gene-13.19-mRNA-1;ID=DEKBRUBILSv1T104298;_eaed=0.15;_qi=0|-1|0|1|-1|0|1|0|102;Dbxref=InterPro:IPR011678,PFAM:PF07774;_Description=ER membrane protein complex subunit 1;_aed=0.15;_Oid=maker-chr1-exonerate_protein2genome-gene-13.19-mRNA-1
1	chr1	maker	exon	1297187	1297495	.	-	.	ID=DEKBRUBILSv1E105587;Parent=DEKBRUBILSv1T104298
1	chr1	maker	CDS	1297187	1297495	.	-	0	ID=DEKBRUBILSv1C104270;Parent=DEKBRUBILSv1T104298
5	chr1	maker	mRNA	1299985	1300881	897	-	.	_aed=0.00;_Description=UPF0613 protein PB24D3.06c;_Oid=maker-chr1-exonerate_protein2genome-gene-13.20-mRNA-1;_eaed=0.00;Dbxref=InterPro:IPR013744,InterPro:IPR029058,PFAM:PF08538;_qi=0|-1|0|1|-1|0|1|0|298;ID=DEKBRUBILSv1T104289;Name=maker-chr1-exonerate_protein2genome-gene-13.20-mRNA-1
5	chr1	maker	exon	1299985	1300881	.	-	.	ID=DEKBRUBILSv1E105578;Parent=DEKBRUBILSv1T104289
5	chr1	maker	CDS	1299985	1300881	.	-	0	ID=DEKBRUBILSv1C104261;Parent=DEKBRUBILSv1T104289
3	chr1	maker	mRNA	1304966	1305517	552	+	.	_aed=0.00;_Description=Uncharacterized glycosyltransferase RBE_0706;_Oid=maker-chr1-exonerate_protein2genome-gene-13.2-mRNA-1;ID=DEKBRUBILSv1T104293;Name=maker-chr1-exonerate_protein2genome-gene-13.2-mRNA-1;_eaed=0.00;_qi=0|-1|0|1|-1|0|1|0|184
3	chr1	maker	exon	1304966	1305517	.	+	.	ID=DEKBRUBILSv1E105582;Parent=DEKBRUBILSv1T104293
3	chr1	maker	CDS	1304966	1305517	.	+	0	ID=DEKBRUBILSv1C104265;Parent=DEKBRUBILSv1T104293
19	chr1	maker	mRNA	1306867	1309794	2850	+	.	Name=maker-chr1-exonerate_protein2genome-gene-13.3-mRNA-1;ID=DEKBRUBILSv1T104268;_eaed=0.09;Dbxref=GO:0000981|GO:0005634|GO:0006355|GO:0008270,GO:0003677|GO:0005634|GO:0006351|GO:0008270,InterPro:IPR001138,InterPro:IPR007219,PFAM:PF00172,PFAM:PF04082;_qi=0|0|0|1|0|0|2|0|949;_aed=0.09;_Description=Activator of stress genes 1;_Oid=maker-chr1-exonerate_protein2genome-gene-13.3-mRNA-1
13	chr1	maker	exon	1306867	1309145	.	+	.	ID=DEKBRUBILSv1E105549;Parent=DEKBRUBILSv1T104268
6	chr1	maker	exon	1309224	1309794	.	+	.	ID=DEKBRUBILSv1E105550;Parent=DEKBRUBILSv1T104268
13	chr1	maker	CDS	1306867	1309145	.	+	0	ID=DEKBRUBILSv1C104240;Parent=DEKBRUBILSv1T104268
6	chr1	maker	CDS	1309224	1309794	.	+	1	ID=DEKBRUBILSv1C104240;Parent=DEKBRUBILSv1T104268
21	chr1	maker	mRNA	1312402	1314045	1644	-	.	Name=maker-chr1-exonerate_protein2genome-gene-13.21-mRNA-1;ID=DEKBRUBILSv1T104277;_eaed=0.00;Dbxref=PFAM:PF13465;_qi=0|-1|0|1|-1|0|1|0|547;_aed=0.00;_Description=Asparagine-rich zinc finger protein AZF1;_Oid=maker-chr1-exonerate_protein2genome-gene-13.21-mRNA-1
21	chr1	maker	exon	1312402	1314045	.	-	.	ID=DEKBRUBILSv1E105562;Parent=DEKBRUBILSv1T104277
21	chr1	maker	CDS	1312402	1314045	.	-	0	ID=DEKBRUBILSv1C104249;Parent=DEKBRUBILSv1T104277
1	chr1	maker	mRNA	1316672	1317106	435	+	.	Dbxref=GO:0006351|GO:0046983,InterPro:IPR009025,PFAM:PF13656;_qi=0|-1|0|1|-1|0|1|0|144;_eaed=0.00;_Oid=maker-chr1-exonerate_protein2genome-gene-13.4-mRNA-1;_Description=DNA-directed RNA polymerases I and III subunit RPAC2;_aed=0.00;Name=maker-chr1-exonerate_protein2genome-gene-13.4-mRNA-1;ID=DEKBRUBILSv1T104296
1	chr1	maker	exon	1316672	1317106	.	+	.	ID=DEKBRUBILSv1E105585;Parent=DEKBRUBILSv1T104296
1	chr1	maker	CDS	1316672	1317106	.	+	0	ID=DEKBRUBILSv1C104268;Parent=DEKBRUBILSv1T104296
4	chr1	maker	mRNA	1317241	1317543	303	-	.	_Description=Lethal(2) giant larvae protein homolog SRO7;_aed=0.00;ID=DEKBRUBILSv1T104299;_Oid=maker-chr1-exonerate_protein2genome-gene-13.27-mRNA-1;_eaed=0.00;Name=maker-chr1-exonerate_protein2genome-gene-13.27-mRNA-1;_qi=0|-1|0|1|-1|0|1|0|100
4	chr1	maker	exon	1317241	1317543	.	-	.	ID=DEKBRUBILSv1E105588;Parent=DEKBRUBILSv1T104299
4	chr1	maker	CDS	1317241	1317543	.	-	0	ID=DEKBRUBILSv1C104271;Parent=DEKBRUBILSv1T104299
10	chr1	maker	mRNA	1317819	1320511	1614	+	.	_eaed=0.00;_qi=0|0|0|1|0|0|2|0|537;Dbxref=GO:0003676|GO:0005524,InterPro:IPR001650,InterPro:IPR011545,InterPro:IPR027417,PFAM:PF00270,PFAM:PF00271;_aed=0.00;_Description=ATP-dependent RNA helicase DBP2;_Oid=maker-chr1-exonerate_protein2genome-gene-13.5-mRNA-1;Name=maker-chr1-exonerate_protein2genome-gene-13.5-mRNA-1;ID=DEKBRUBILSv1T104278
5	chr1	maker	exon	1317819	1319076	.	+	.	ID=DEKBRUBILSv1E105563;Parent=DEKBRUBILSv1T104278
5	chr1	maker	CDS	1317819	1319076	.	+	0	ID=DEKBRUBILSv1C104250;Parent=DEKBRUBILSv1T104278
1	chr1	maker	mRNA	1320609	1321283	675	-	.	_qi=0|-1|0|1|-1|0|1|0|224;Name=maker-chr1-exonerate_protein2genome-gene-13.28-mRNA-1;_eaed=0.11;_Oid=maker-chr1-exonerate_protein2genome-gene-13.28-mRNA-1;ID=DEKBRUBILSv1T104291;_aed=0.11;_Description=ATP synthase subunit delta
1	chr1	maker	exon	1320609	1321283	.	-	.	ID=DEKBRUBILSv1E105580;Parent=DEKBRUBILSv1T104291
1	chr1	maker	CDS	1320609	1321283	.	-	0	ID=DEKBRUBILSv1C104263;Parent=DEKBRUBILSv1T104291
1	chr1	maker	mRNA	1322293	1323348	1056	-	.	Name=maker-chr1-exonerate_protein2genome-gene-13.29-mRNA-1;ID=DEKBRUBILSv1T104287;_qi=0|-1|0|1|-1|0|1|0|351;Dbxref=GO:0008270|GO:0016491|GO:0055114,GO:0016491|GO:0055114,InterPro:IPR011032,InterPro:IPR013149,InterPro:IPR013154,PFAM:PF00107,PFAM:PF08240;_eaed=0.01;_Oid=maker-chr1-exonerate_protein2genome-gene-13.29-mRNA-1;_aed=0.01;_Description=Alcohol dehydrogenase 2
1	chr1	maker	exon	1322293	1323348	.	-	.	ID=DEKBRUBILSv1E105576;Parent=DEKBRUBILSv1T104287
1	chr1	maker	CDS	1322293	1323348	.	-	0	ID=DEKBRUBILSv1C104259;Parent=DEKBRUBILSv1T104287
1	chr1	maker	mRNA	1325830	1326462	633	-	.	ID=DEKBRUBILSv1T104292;Name=maker-chr1-exonerate_protein2genome-gene-13.32-mRNA-1;_Oid=maker-chr1-exonerate_protein2genome-gene-13.32-mRNA-1;_aed=0.00;_Description=Carboxypeptidase Y inhibitor;Dbxref=InterPro:IPR008914,PFAM:PF01161;_qi=0|-1|0|1|-1|0|1|0|210;_eaed=0.00
1	chr1	maker	exon	1325830	1326462	.	-	.	ID=DEKBRUBILSv1E105581;Parent=DEKBRUBILSv1T104292
1	chr1	maker	CDS	1325830	1326462	.	-	0	ID=DEKBRUBILSv1C104264;Parent=DEKBRUBILSv1T104292
4	chr1	maker	mRNA	1329187	1330065	879	+	.	Name=maker-chr1-exonerate_protein2genome-gene-13.6-mRNA-1;ID=DEKBRUBILSv1T104290;Dbxref=GO:0005622|GO:0043565,GO:0046982,InterPro:IPR003958,InterPro:IPR009072,PFAM:PF00808;_qi=0|-1|0|1|-1|0|1|0|292;_eaed=0.32;_Oid=maker-chr1-exonerate_protein2genome-gene-13.6-mRNA-1;_Description=Transcriptional activator HAP5;_aed=0.32
4	chr1	maker	exon	1329187	1330065	.	+	.	ID=DEKBRUBILSv1E105579;Parent=DEKBRUBILSv1T104290
4	chr1	maker	CDS	1329187	1330065	.	+	0	ID=DEKBRUBILSv1C104262;Parent=DEKBRUBILSv1T104290
9	chr1	maker	mRNA	1330850	1332253	1404	+	.	Name=maker-chr1-exonerate_protein2genome-gene-13.7-mRNA-1;ID=DEKBRUBILSv1T104281;_eaed=0.00;Dbxref=InterPro:IPR018571,PFAM:PF09463;_qi=0|-1|0|1|-1|0|1|0|467;_aed=0.00;_Description=Protein OPY2;_Oid=maker-chr1-exonerate_protein2genome-gene-13.7-mRNA-1
9	chr1	maker	exon	1330850	1332253	.	+	.	ID=DEKBRUBILSv1E105569;Parent=DEKBRUBILSv1T104281
9	chr1	maker	CDS	1330850	1332253	.	+	0	ID=DEKBRUBILSv1C104253;Parent=DEKBRUBILSv1T104281
5	chr1	maker	mRNA	1333191	1335281	2091	+	.	ID=DEKBRUBILSv1T104273;Name=maker-chr1-exonerate_protein2genome-gene-13.8-mRNA-1;_Oid=maker-chr1-exonerate_protein2genome-gene-13.8-mRNA-1;_aed=0.22;_Description=Fork-head transcriptional regulator 2;Dbxref=GO:0003700|GO:0006355|GO:0043565,GO:0005515,InterPro:IPR000253,InterPro:IPR001766,InterPro:IPR008984,PFAM:PF00250,PFAM:PF00498;_qi=0|-1|0|1|-1|0|1|0|696;_eaed=0.22
5	chr1	maker	exon	1333191	1335281	.	+	.	ID=DEKBRUBILSv1E105556;Parent=DEKBRUBILSv1T104273
5	chr1	maker	CDS	1333191	1335281	.	+	0	ID=DEKBRUBILSv1C104245;Parent=DEKBRUBILSv1T104273
8	chr1	maker	mRNA	1338158	1340080	1923	-	.	_aed=0.00;_Description=Uncharacterized protein aq_aa10;_Oid=maker-chr1-exonerate_protein2genome-gene-13.36-mRNA-1;ID=DEKBRUBILSv1T104274;Name=maker-chr1-exonerate_protein2genome-gene-13.36-mRNA-1;_eaed=0.00;_qi=0|-1|0|1|-1|0|1|0|640
8	chr1	maker	exon	1338158	1340080	.	-	.	ID=DEKBRUBILSv1E105557;Parent=DEKBRUBILSv1T104274
8	chr1	maker	CDS	1338158	1340080	.	-	0	ID=DEKBRUBILSv1C104246;Parent=DEKBRUBILSv1T104274
13	chr1	maker	mRNA	1340685	1344053	3369	+	.	_eaed=0.00;_qi=0|-1|0|1|-1|0|1|0|1122;Dbxref=InterPro:IPR001357,InterPro:IPR013914,PFAM:PF00533,PFAM:PF08605;_aed=0.00;_Description=DNA repair protein RAD9;_Oid=maker-chr1-exonerate_protein2genome-gene-13.9-mRNA-1;Name=maker-chr1-exonerate_protein2genome-gene-13.9-mRNA-1;ID=DEKBRUBILSv1T104266
13	chr1	maker	exon	1340685	1344053	.	+	.	ID=DEKBRUBILSv1E105546;Parent=DEKBRUBILSv1T104266
13	chr1	maker	CDS	1340685	1344053	.	+	0	ID=DEKBRUBILSv1C104238;Parent=DEKBRUBILSv1T104266
6	chr1	maker	mRNA	1344325	1346223	1659	-	.	ID=DEKBRUBILSv1T104276;Name=maker-chr1-exonerate_protein2genome-gene-13.37-mRNA-1;_Description=Aspartic proteinase yapsin-7;_aed=0.12;_Oid=maker-chr1-exonerate_protein2genome-gene-13.37-mRNA-1;_eaed=0.12;Dbxref=GO:0004190|GO:0006508,InterPro:IPR001461,InterPro:IPR021109,PFAM:PF00026;_qi=0|0|0|1|0|0|3|0|552
5	chr1	maker	exon	1344325	1345506	.	-	.	ID=DEKBRUBILSv1E105559;Parent=DEKBRUBILSv1T104276
1	chr1	maker	exon	1345967	1346223	.	-	.	ID=DEKBRUBILSv1E105561;Parent=DEKBRUBILSv1T104276
1	chr1	maker	CDS	1345967	1346223	.	-	0	ID=DEKBRUBILSv1C104248;Parent=DEKBRUBILSv1T104276
5	chr1	maker	CDS	1344325	1345506	.	-	0	ID=DEKBRUBILSv1C104248;Parent=DEKBRUBILSv1T104276
5	chr1	maker	mRNA	1348130	1349869	1515	-	.	_Description=Transcription factor STP2;_aed=0.23;_Oid=maker-chr1-exonerate_protein2genome-gene-13.38-mRNA-1;_eaed=0.23;Dbxref=PFAM:PF13465;_qi=0|0|0|1|0|0|3|0|504;ID=DEKBRUBILSv1T104279;Name=maker-chr1-exonerate_protein2genome-gene-13.38-mRNA-1
1	chr1	maker	exon	1348637	1349143	.	-	.	ID=DEKBRUBILSv1E105566;Parent=DEKBRUBILSv1T104279
1	chr1	maker	exon	1349216	1349869	.	-	.	ID=DEKBRUBILSv1E105567;Parent=DEKBRUBILSv1T104279
1	chr1	maker	CDS	1349216	1349869	.	-	0	ID=DEKBRUBILSv1C104251;Parent=DEKBRUBILSv1T104279
1	chr1	maker	CDS	1348637	1349143	.	-	0	ID=DEKBRUBILSv1C104251;Parent=DEKBRUBILSv1T104279
5	chr1	maker	mRNA	1350127	1350282	156	+	.	Name=maker-chr1-exonerate_protein2genome-gene-13.11-mRNA-1;_eaed=0.32;_qi=0|-1|0|1|-1|0|1|0|51;_aed=0.31;_Description=Transmembrane protein 68;_Oid=maker-chr1-exonerate_protein2genome-gene-13.11-mRNA-1;ID=DEKBRUBILSv1T104303
5	chr1	maker	exon	1350127	1350282	.	+	.	ID=DEKBRUBILSv1E105592;Parent=DEKBRUBILSv1T104303
5	chr1	maker	CDS	1350127	1350282	.	+	0	ID=DEKBRUBILSv1C104275;Parent=DEKBRUBILSv1T104303
6	chr1	maker	mRNA	1351690	1353129	1344	+	.	Name=maker-chr1-exonerate_protein2genome-gene-13.12-mRNA-1;ID=DEKBRUBILSv1T104283;Dbxref=InterPro:IPR004853,PFAM:PF03151;_qi=0|0|0|1|0|0|2|0|447;_eaed=0.03;_Oid=maker-chr1-exonerate_protein2genome-gene-13.12-mRNA-1;_aed=0.03;_Description=Uncharacterized transporter C22E12.01
2	chr1	maker	exon	1351690	1352026	.	+	.	ID=DEKBRUBILSv1E105571;Parent=DEKBRUBILSv1T104283
4	chr1	maker	exon	1352123	1353129	.	+	.	ID=DEKBRUBILSv1E105572;Parent=DEKBRUBILSv1T104283
2	chr1	maker	CDS	1351690	1352026	.	+	0	ID=DEKBRUBILSv1C104255;Parent=DEKBRUBILSv1T104283
4	chr1	maker	CDS	1352123	1353129	.	+	2	ID=DEKBRUBILSv1C104255;Parent=DEKBRUBILSv1T104283
2	chr1	maker	mRNA	1353888	1355348	1461	+	.	Dbxref=GO:0005515,InterPro:IPR001810,InterPro:IPR009091,PFAM:PF13540;_qi=0|-1|0|1|-1|0|1|0|486;_eaed=0.00;_Oid=maker-chr1-exonerate_protein2genome-gene-13.13-mRNA-1;_aed=0.00;_Description=SCF-associated factor 1;Name=maker-chr1-exonerate_protein2genome-gene-13.13-mRNA-1;ID=DEKBRUBILSv1T104280
2	chr1	maker	exon	1353888	1355348	.	+	.	ID=DEKBRUBILSv1E105568;Parent=DEKBRUBILSv1T104280
2	chr1	maker	CDS	1353888	1355348	.	+	0	ID=DEKBRUBILSv1C104252;Parent=DEKBRUBILSv1T104280
2	chr1	maker	mRNA	1365812	1366093	282	+	.	ID=DEKBRUBILSv1T104300;_Oid=maker-chr1-exonerate_protein2genome-gene-13.14-mRNA-1;_Description=POZ-%2C AT hook-%2C and zinc finger-containing protein 1;_aed=0.01;_qi=0|-1|0|1|-1|0|1|0|93;_eaed=0.01;Name=maker-chr1-exonerate_protein2genome-gene-13.14-mRNA-1
2	chr1	maker	exon	1365812	1366093	.	+	.	ID=DEKBRUBILSv1E105589;Parent=DEKBRUBILSv1T104300
2	chr1	maker	CDS	1365812	1366093	.	+	0	ID=DEKBRUBILSv1C104272;Parent=DEKBRUBILSv1T104300
9	chr1	maker	mRNA	1374676	1377186	2454	-	.	Name=maker-chr1-exonerate_protein2genome-gene-13.40-mRNA-1;ID=DEKBRUBILSv1T104270;_eaed=0.17;_qi=0|0|0|1|0|0|2|0|818;Dbxref=GO:0005488,InterPro:IPR016024;_aed=0.17;_Description=Nonsense-mediated mRNA decay protein 2;_Oid=maker-chr1-exonerate_protein2genome-gene-13.40-mRNA-1
8	chr1	maker	exon	1374676	1376052	.	-	.	ID=DEKBRUBILSv1E105552;Parent=DEKBRUBILSv1T104270
1	chr1	maker	exon	1376110	1377186	.	-	.	ID=DEKBRUBILSv1E105553;Parent=DEKBRUBILSv1T104270
1	chr1	maker	CDS	1376110	1377186	.	-	0	ID=DEKBRUBILSv1C104242;Parent=DEKBRUBILSv1T104270
8	chr1	maker	CDS	1374676	1376052	.	-	0	ID=DEKBRUBILSv1C104242;Parent=DEKBRUBILSv1T104270
2	chr1	maker	mRNA	1377436	1378503	1068	-	.	ID=DEKBRUBILSv1T104286;Name=maker-chr1-exonerate_protein2genome-gene-13.41-mRNA-1;_Oid=maker-chr1-exonerate_protein2genome-gene-13.41-mRNA-1;_Description=54S ribosomal protein L35%2C mitochondrial;_aed=0.35;_qi=0|-1|0|1|-1|0|1|0|355;Dbxref=InterPro:IPR008914,PFAM:PF01161;_eaed=0.35
2	chr1	maker	exon	1377436	1378503	.	-	.	ID=DEKBRUBILSv1E105575;Parent=DEKBRUBILSv1T104286
2	chr1	maker	CDS	1377436	1378503	.	-	0	ID=DEKBRUBILSv1C104258;Parent=DEKBRUBILSv1T104286
19	chr1	maker	mRNA	1380400	1383024	2625	-	.	ID=DEKBRUBILSv1T104269;_Oid=maker-chr1-exonerate_protein2genome-gene-13.42-mRNA-1;_Description=DNA polymerase beta;_aed=0.00;_qi=0|-1|0|1|-1|0|1|0|874;_eaed=0.00;Name=maker-chr1-exonerate_protein2genome-gene-13.42-mRNA-1
19	chr1	maker	exon	1380400	1383024	.	-	.	ID=DEKBRUBILSv1E105551;Parent=DEKBRUBILSv1T104269
19	chr1	maker	CDS	1380400	1383024	.	-	0	ID=DEKBRUBILSv1C104241;Parent=DEKBRUBILSv1T104269
5	chr1	maker	mRNA	1383838	1384290	453	-	.	_aed=0.37;ID=DEKBRUBILSv1T104295;_Oid=maker-chr1-exonerate_protein2genome-gene-13.44-mRNA-1;_eaed=0.37;Name=maker-chr1-exonerate_protein2genome-gene-13.44-mRNA-1;_qi=0|-1|0|1|-1|0|1|0|150
5	chr1	maker	exon	1383838	1384290	.	-	.	ID=DEKBRUBILSv1E105584;Parent=DEKBRUBILSv1T104295
5	chr1	maker	CDS	1383838	1384290	.	-	0	ID=DEKBRUBILSv1C104267;Parent=DEKBRUBILSv1T104295
8	chr1	maker	mRNA	1384662	1385963	1302	-	.	ID=DEKBRUBILSv1T104285;Name=maker-chr1-exonerate_protein2genome-gene-13.43-mRNA-1;_Oid=maker-chr1-exonerate_protein2genome-gene-13.43-mRNA-1;_aed=0.13;_Description=Alpha-ketoglutarate-dependent dioxygenase alkB homolog 3;Dbxref=InterPro:IPR027450,PFAM:PF13532;_qi=0|-1|0|1|-1|0|1|0|433;_eaed=0.13
8	chr1	maker	exon	1384662	1385963	.	-	.	ID=DEKBRUBILSv1E105574;Parent=DEKBRUBILSv1T104285
8	chr1	maker	CDS	1384662	1385963	.	-	0	ID=DEKBRUBILSv1C104257;Parent=DEKBRUBILSv1T104285
1	chr1	maker	mRNA	1386184	1388052	1869	-	.	_eaed=0.35;Dbxref=GO:0003677|GO:0003824,GO:0004518,GO:0004518|GO:0006281,InterPro:IPR006085,InterPro:IPR006086,InterPro:IPR020045,InterPro:IPR029060,PFAM:PF00752,PFAM:PF00867;_qi=0|-1|0|1|-1|0|1|0|622;_aed=0.35;_Description=Exodeoxyribonuclease 1;_Oid=maker-chr1-exonerate_protein2genome-gene-13.45-mRNA-1;Name=maker-chr1-exonerate_protein2genome-gene-13.45-mRNA-1;ID=DEKBRUBILSv1T104275
1	chr1	maker	exon	1386184	1388052	.	-	.	ID=DEKBRUBILSv1E105558;Parent=DEKBRUBILSv1T104275
1	chr1	maker	CDS	1386184	1388052	.	-	0	ID=DEKBRUBILSv1C104247;Parent=DEKBRUBILSv1T104275
20	chr1	maker	mRNA	1388869	1392003	2886	+	.	_aed=0.06;_Description=Uncharacterized protein C4.03c;_Oid=maker-chr1-exonerate_protein2genome-gene-14.0-mRNA-1;_eaed=0.06;_qi=0|0|0|1|0|0|2|0|961;Dbxref=GO:0006886|GO:0006888|GO:0008270|GO:0030127,GO:0006886|GO:0006888|GO:0030127,InterPro:IPR002035,InterPro:IPR006895,InterPro:IPR006896,InterPro:IPR006900,InterPro:IPR012990,PFAM:PF04810,PFAM:PF04811,PFAM:PF04815,PFAM:PF08033;ID=DEKBRUBILSv1T10430…
8	chr1	maker	exon	1388869	1389556	.	+	.	ID=DEKBRUBILSv1E105596;Parent=DEKBRUBILSv1T104306
4	chr1	maker	exon	1389806	1392003	.	+	.	ID=DEKBRUBILSv1E105597;Parent=DEKBRUBILSv1T104306
8	chr1	maker	CDS	1388869	1389556	.	+	0	ID=DEKBRUBILSv1C104278;Parent=DEKBRUBILSv1T104306
4	chr1	maker	CDS	1389806	1392003	.	+	2	ID=DEKBRUBILSv1C104278;Parent=DEKBRUBILSv1T104306
36	chr1	maker	mRNA	1392761	1397062	4260	-	.	Dbxref=PFAM:PF12763;_qi=0|0|0|1|0|0|2|0|1419;_eaed=0.01;_Oid=maker-chr1-exonerate_protein2genome-gene-14.16-mRNA-1;_aed=0.01;_Description=Actin cytoskeleton-regulatory complex protein PAN1;Name=maker-chr1-exonerate_protein2genome-gene-14.16-mRNA-1;ID=DEKBRUBILSv1T104304
24	chr1	maker	exon	1392761	1394779	.	-	.	ID=DEKBRUBILSv1E105593;Parent=DEKBRUBILSv1T104304
12	chr1	maker	exon	1394822	1397062	.	-	.	ID=DEKBRUBILSv1E105594;Parent=DEKBRUBILSv1T104304
12	chr1	maker	CDS	1394822	1397062	.	-	0	ID=DEKBRUBILSv1C104276;Parent=DEKBRUBILSv1T104304
24	chr1	maker	CDS	1392761	1394779	.	-	0	ID=DEKBRUBILSv1C104276;Parent=DEKBRUBILSv1T104304
10	chr1	maker	mRNA	1398188	1400590	2403	-	.	_eaed=0.40;_qi=0|-1|0|1|-1|0|1|0|800;Dbxref=GO:0046983,InterPro:IPR011598,PFAM:PF00010;_Description=Sterol regulatory element-binding protein 1;_aed=0.40;_Oid=maker-chr1-exonerate_protein2genome-gene-14.17-mRNA-1;Name=maker-chr1-exonerate_protein2genome-gene-14.17-mRNA-1;ID=DEKBRUBILSv1T104312
10	chr1	maker	exon	1398188	1400590	.	-	.	ID=DEKBRUBILSv1E105609;Parent=DEKBRUBILSv1T104312
10	chr1	maker	CDS	1398188	1400590	.	-	0	ID=DEKBRUBILSv1C104284;Parent=DEKBRUBILSv1T104312
3	chr1	maker	mRNA	1406156	1406962	807	+	.	ID=DEKBRUBILSv1T104328;Name=maker-chr1-exonerate_protein2genome-gene-14.2-mRNA-1;_Description=Uncharacterized oxidoreductase YMR226C;_aed=0.38;_Oid=maker-chr1-exonerate_protein2genome-gene-14.2-mRNA-1;_eaed=0.38;Dbxref=GO:0008152|GO:0016491,InterPro:IPR002198,PFAM:PF00106;_qi=0|-1|0|1|-1|0|1|0|268
3	chr1	maker	exon	1406156	1406962	.	+	.	ID=DEKBRUBILSv1E105628;Parent=DEKBRUBILSv1T104328
3	chr1	maker	CDS	1406156	1406962	.	+	0	ID=DEKBRUBILSv1C104300;Parent=DEKBRUBILSv1T104328
11	chr1	maker	mRNA	1407261	1409771	2511	+	.	Dbxref=InterPro:IPR019183,PFAM:PF09797;_qi=0|-1|0|1|-1|0|1|0|836;_eaed=0.12;_Oid=maker-chr1-exonerate_protein2genome-gene-14.1-mRNA-1;_aed=0.12;_Description=N-terminal acetyltransferase B complex subunit MDM20;Name=maker-chr1-exonerate_protein2genome-gene-14.1-mRNA-1;ID=DEKBRUBILSv1T104310
11	chr1	maker	exon	1407261	1409771	.	+	.	ID=DEKBRUBILSv1E105601;Parent=DEKBRUBILSv1T104310
11	chr1	maker	CDS	1407261	1409771	.	+	0	ID=DEKBRUBILSv1C104282;Parent=DEKBRUBILSv1T104310
8	chr1	maker	mRNA	1413435	1415714	2280	-	.	ID=DEKBRUBILSv1T104314;Name=maker-chr1-exonerate_protein2genome-gene-14.19-mRNA-1;_Oid=maker-chr1-exonerate_protein2genome-gene-14.19-mRNA-1;_aed=0.00;_Description=Vacuolar protein sorting-associated protein 5;_qi=0|-1|0|1|-1|0|1|0|759;Dbxref=GO:0035091,InterPro:IPR001683,InterPro:IPR015404,PFAM:PF00787,PFAM:PF09325;_eaed=0.00
8	chr1	maker	exon	1413435	1415714	.	-	.	ID=DEKBRUBILSv1E105611;Parent=DEKBRUBILSv1T104314
8	chr1	maker	CDS	1413435	1415714	.	-	0	ID=DEKBRUBILSv1C104286;Parent=DEKBRUBILSv1T104314
7	chr1	maker	mRNA	1416414	1417358	879	+	.	Name=maker-chr1-exonerate_protein2genome-gene-14.3-mRNA-1;_eaed=0.04;_qi=0|0|0|1|0|0|2|0|292;_aed=0.04;_Description=Syntaxin UFE1;_Oid=maker-chr1-exonerate_protein2genome-gene-14.3-mRNA-1;ID=DEKBRUBILSv1T104326
2	chr1	maker	exon	1416414	1416871	.	+	.	ID=DEKBRUBILSv1E105625;Parent=DEKBRUBILSv1T104326
5	chr1	maker	exon	1416938	1417358	.	+	.	ID=DEKBRUBILSv1E105626;Parent=DEKBRUBILSv1T104326
2	chr1	maker	CDS	1416414	1416871	.	+	0	ID=DEKBRUBILSv1C104298;Parent=DEKBRUBILSv1T104326
5	chr1	maker	CDS	1416938	1417358	.	+	1	ID=DEKBRUBILSv1C104298;Parent=DEKBRUBILSv1T104326
43	chr1	maker	mRNA	1417469	1420252	1803	-	.	Name=maker-chr1-exonerate_protein2genome-gene-14.20-mRNA-1;ID=DEKBRUBILSv1T104317;_qi=0|0|0|1|0|0|3|0|600;Dbxref=GO:0003924|GO:0005525,GO:0005525,InterPro:IPR000795,InterPro:IPR004161,InterPro:IPR009000,InterPro:IPR009001,InterPro:IPR015033,InterPro:IPR027417,PFAM:PF00009,PFAM:PF03144,PFAM:PF08938;_eaed=0.00;_Oid=maker-chr1-exonerate_protein2genome-gene-14.20-mRNA-1;_Description=Elongation factor…
8	chr1	maker	exon	1417469	1418985	.	-	.	ID=DEKBRUBILSv1E105614;Parent=DEKBRUBILSv1T104317
3	chr1	maker	exon	1419980	1420252	.	-	.	ID=DEKBRUBILSv1E105616;Parent=DEKBRUBILSv1T104317
3	chr1	maker	CDS	1419980	1420252	.	-	0	ID=DEKBRUBILSv1C104289;Parent=DEKBRUBILSv1T104317
8	chr1	maker	CDS	1417469	1418985	.	-	2	ID=DEKBRUBILSv1C104289;Parent=DEKBRUBILSv1T104317
1	chr1	maker	mRNA	1421034	1421417	384	-	.	_aed=0.12;_Description=Uncharacterized protein YBL029W;_Oid=maker-chr1-exonerate_protein2genome-gene-14.21-mRNA-1;ID=DEKBRUBILSv1T104332;Name=maker-chr1-exonerate_protein2genome-gene-14.21-mRNA-1;_eaed=0.12;_qi=0|-1|0|1|-1|0|1|0|127
1	chr1	maker	exon	1421034	1421417	.	-	.	ID=DEKBRUBILSv1E105634;Parent=DEKBRUBILSv1T104332
1	chr1	maker	CDS	1421034	1421417	.	-	0	ID=DEKBRUBILSv1C104304;Parent=DEKBRUBILSv1T104332
3	chr1	maker	mRNA	1426070	1426885	816	+	.	Name=maker-chr1-exonerate_protein2genome-gene-14.5-mRNA-1;ID=DEKBRUBILSv1T104327;_eaed=0.00;_qi=0|-1|0|1|-1|0|1|0|271;Dbxref=GO:0003779|GO:0008290|GO:0030036|GO:0071203,InterPro:IPR002189,PFAM:PF01267;_Description=F-actin-capping protein subunit alpha;_aed=0.00;_Oid=maker-chr1-exonerate_protein2genome-gene-14.5-mRNA-1
3	chr1	maker	exon	1426070	1426885	.	+	.	ID=DEKBRUBILSv1E105627;Parent=DEKBRUBILSv1T104327
3	chr1	maker	CDS	1426070	1426885	.	+	0	ID=DEKBRUBILSv1C104299;Parent=DEKBRUBILSv1T104327
3	chr1	maker	mRNA	1428164	1429046	399	+	.	Name=maker-chr1-exonerate_protein2genome-gene-14.6-mRNA-1;ID=DEKBRUBILSv1T104331;_qi=0|0|0|1|0|0|2|0|132;Dbxref=GO:0003735|GO:0005622|GO:0005840|GO:0006412,InterPro:IPR002784,InterPro:IPR008991,PFAM:PF01929;_eaed=0.00;_Oid=maker-chr1-exonerate_protein2genome-gene-14.6-mRNA-1;_aed=0.00;_Description=60S ribosomal protein L14-B
2	chr1	maker	exon	1428762	1429046	.	+	.	ID=DEKBRUBILSv1E105633;Parent=DEKBRUBILSv1T104331
2	chr1	maker	CDS	1428762	1429046	.	+	0	ID=DEKBRUBILSv1C104303;Parent=DEKBRUBILSv1T104331
13	chr1	maker	mRNA	1429472	1432003	2532	-	.	ID=DEKBRUBILSv1T104309;Name=maker-chr1-exonerate_protein2genome-gene-14.23-mRNA-1;_aed=0.00;_Description=Transcription factor BYE1;_Oid=maker-chr1-exonerate_protein2genome-gene-14.23-mRNA-1;_eaed=0.00;_qi=0|-1|0|1|-1|0|1|0|843;Dbxref=GO:0006351,InterPro:IPR003618,InterPro:IPR011011,PFAM:PF07500
13	chr1	maker	exon	1429472	1432003	.	-	.	ID=DEKBRUBILSv1E105600;Parent=DEKBRUBILSv1T104309
13	chr1	maker	CDS	1429472	1432003	.	-	0	ID=DEKBRUBILSv1C104281;Parent=DEKBRUBILSv1T104309
3	chr1	maker	mRNA	1432898	1434661	1764	+	.	Name=maker-chr1-exonerate_protein2genome-gene-14.7-mRNA-1;ID=DEKBRUBILSv1T104318;_qi=0|-1|0|1|-1|0|1|0|587;Dbxref=InterPro:IPR019136,PFAM:PF09734;_eaed=0.00;_Oid=maker-chr1-exonerate_protein2genome-gene-14.7-mRNA-1;_Description=Transcription factor tau 95 kDa subunit;_aed=0.00
3	chr1	maker	exon	1432898	1434661	.	+	.	ID=DEKBRUBILSv1E105617;Parent=DEKBRUBILSv1T104318
3	chr1	maker	CDS	1432898	1434661	.	+	0	ID=DEKBRUBILSv1C104290;Parent=DEKBRUBILSv1T104318
3	chr1	maker	mRNA	1435003	1435531	411	-	.	_eaed=0.00;Dbxref=GO:0005743|GO:0006850,InterPro:IPR005336,PFAM:PF03650;_qi=0|0|0|1|0|0|2|0|136;_aed=0.00;_Description=Mitochondrial pyruvate carrier 3;_Oid=maker-chr1-exonerate_protein2genome-gene-14.24-mRNA-1;Name=maker-chr1-exonerate_protein2genome-gene-14.24-mRNA-1;ID=DEKBRUBILSv1T104330
1	chr1	maker	mRNA	1436871	1439690	2820	-	.	_Description=Protein B602L;_aed=0.00;ID=DEKBRUBILSv1T104307;_Oid=maker-chr1-exonerate_protein2genome-gene-14.25-mRNA-1;_eaed=0.00;Name=maker-chr1-exonerate_protein2genome-gene-14.25-mRNA-1;_qi=0|-1|0|1|-1|0|1|0|939
1	chr1	maker	exon	1436871	1439690	.	-	.	ID=DEKBRUBILSv1E105598;Parent=DEKBRUBILSv1T104307
1	chr1	maker	CDS	1436871	1439690	.	-	0	ID=DEKBRUBILSv1C104279;Parent=DEKBRUBILSv1T104307
6	chr1	maker	mRNA	1440210	1442147	1938	+	.	Name=maker-chr1-exonerate_protein2genome-gene-14.8-mRNA-1;ID=DEKBRUBILSv1T104315;_eaed=0.00;Dbxref=GO:0005515,InterPro:IPR001060,InterPro:IPR001452,PFAM:PF00018,PFAM:PF00611,PFAM:PF14604;_qi=0|-1|0|1|-1|0|1|0|645;_Description=Protein BZZ1;_aed=0.00;_Oid=maker-chr1-exonerate_protein2genome-gene-14.8-mRNA-1
6	chr1	maker	exon	1440210	1442147	.	+	.	ID=DEKBRUBILSv1E105612;Parent=DEKBRUBILSv1T104315
6	chr1	maker	CDS	1440210	1442147	.	+	0	ID=DEKBRUBILSv1C104287;Parent=DEKBRUBILSv1T104315
3	chr1	maker	mRNA	1444505	1445557	1053	-	.	Name=maker-chr1-exonerate_protein2genome-gene-14.26-mRNA-1;ID=DEKBRUBILSv1T104323;Dbxref=GO:0046872,InterPro:IPR007087,PFAM:PF00096;_qi=0|-1|0|1|-1|0|1|0|350;_eaed=0.00;_Oid=maker-chr1-exonerate_protein2genome-gene-14.26-mRNA-1;_aed=0.00;_Description=Longitudinals lacking protein%2C isoforms A/B/D/L
3	chr1	maker	exon	1444505	1445557	.	-	.	ID=DEKBRUBILSv1E105622;Parent=DEKBRUBILSv1T104323
3	chr1	maker	CDS	1444505	1445557	.	-	0	ID=DEKBRUBILSv1C104295;Parent=DEKBRUBILSv1T104323
33	chr1	maker	mRNA	1448777	1451491	2715	+	.	Dbxref=InterPro:IPR024527,PFAM:PF12757;_qi=0|-1|0|1|-1|0|1|0|904;_eaed=0.03;_Oid=maker-chr1-exonerate_protein2genome-gene-14.9-mRNA-1;_aed=0.03;_Description=Eisosome protein 1;Name=maker-chr1-exonerate_protein2genome-gene-14.9-mRNA-1;ID=DEKBRUBILSv1T104308
33	chr1	maker	exon	1448777	1451491	.	+	.	ID=DEKBRUBILSv1E105599;Parent=DEKBRUBILSv1T104308
33	chr1	maker	CDS	1448777	1451491	.	+	0	ID=DEKBRUBILSv1C104280;Parent=DEKBRUBILSv1T104308
5	chr1	maker	mRNA	1458188	1458895	708	+	.	_Description=Probable 8-oxo-dGTP diphosphatase NUDT15;_aed=0.00;ID=DEKBRUBILSv1T104329;_Oid=maker-chr1-exonerate_protein2genome-gene-14.11-mRNA-1;_eaed=0.00;Name=maker-chr1-exonerate_protein2genome-gene-14.11-mRNA-1;_qi=0|-1|0|1|-1|0|1|0|235
5	chr1	maker	exon	1458188	1458895	.	+	.	ID=DEKBRUBILSv1E105629;Parent=DEKBRUBILSv1T104329
5	chr1	maker	CDS	1458188	1458895	.	+	0	ID=DEKBRUBILSv1C104301;Parent=DEKBRUBILSv1T104329
13	chr1	maker	mRNA	1462152	1466269	2418	+	.	Dbxref=GO:0003700|GO:0006355|GO:0008270|GO:0043565,GO:0006457|GO:0051082,GO:0031072|GO:0051082,InterPro:IPR000679,InterPro:IPR001305,InterPro:IPR001623,InterPro:IPR002939,InterPro:IPR008971,InterPro:IPR013860,PFAM:PF00226,PFAM:PF00320,PFAM:PF00684,PFAM:PF01556,PFAM:PF08550;_qi=0|0|0|1|0|0|7|0|805;_eaed=0.07;_Oid=maker-chr1-exonerate_protein2genome-gene-14.12-mRNA-1;_aed=0.07;_Description=DnaJ-rel…
7	chr1	maker	exon	1462152	1462452	.	+	.	ID=DEKBRUBILSv1E105602;Parent=DEKBRUBILSv1T104311
4	chr1	maker	exon	1462615	1463181	.	+	.	ID=DEKBRUBILSv1E105603;Parent=DEKBRUBILSv1T104311
7	chr1	maker	CDS	1462152	1462452	.	+	0	ID=DEKBRUBILSv1C104283;Parent=DEKBRUBILSv1T104311
4	chr1	maker	CDS	1462615	1463181	.	+	2	ID=DEKBRUBILSv1C104283;Parent=DEKBRUBILSv1T104311
10	chr1	maker	mRNA	1466387	1468786	2400	-	.	_Oid=maker-chr1-exonerate_protein2genome-gene-14.29-mRNA-1;_aed=0.29;_Description=Protein transport protein DSL1;_qi=0|-1|0|1|-1|0|1|0|799;Dbxref=InterPro:IPR021876,PFAM:PF11989;_eaed=0.29;ID=DEKBRUBILSv1T104313;Name=maker-chr1-exonerate_protein2genome-gene-14.29-mRNA-1
10	chr1	maker	exon	1466387	1468786	.	-	.	ID=DEKBRUBILSv1E105610;Parent=DEKBRUBILSv1T104313
10	chr1	maker	CDS	1466387	1468786	.	-	0	ID=DEKBRUBILSv1C104285;Parent=DEKBRUBILSv1T104313
3	chr1	maker	mRNA	1480277	1481194	918	+	.	Name=maker-chr1-exonerate_protein2genome-gene-14.15-mRNA-1;ID=DEKBRUBILSv1T104324;Dbxref=GO:0000077|GO:0006281|GO:0030896,InterPro:IPR007150,PFAM:PF04005;_qi=0|-1|0|1|-1|0|1|0|305;_eaed=0.00;_Oid=maker-chr1-exonerate_protein2genome-gene-14.15-mRNA-1;_Description=DNA damage checkpoint control protein MEC3;_aed=0.00
3	chr1	maker	exon	1480277	1481194	.	+	.	ID=DEKBRUBILSv1E105623;Parent=DEKBRUBILSv1T104324
3	chr1	maker	CDS	1480277	1481194	.	+	0	ID=DEKBRUBILSv1C104296;Parent=DEKBRUBILSv1T104324
4	chr1	maker	mRNA	1483052	1484911	1860	-	.	ID=DEKBRUBILSv1T104316;Name=maker-chr1-exonerate_protein2genome-gene-14.32-mRNA-1;_Description=Phosphoinositide phosphatase SAC1;_aed=0.00;_Oid=maker-chr1-exonerate_protein2genome-gene-14.32-mRNA-1;_eaed=0.00;_qi=0|-1|0|1|-1|0|1|0|619;Dbxref=GO:0042578,InterPro:IPR002013,PFAM:PF02383
4	chr1	maker	exon	1483052	1484911	.	-	.	ID=DEKBRUBILSv1E105613;Parent=DEKBRUBILSv1T104316
4	chr1	maker	CDS	1483052	1484911	.	-	0	ID=DEKBRUBILSv1C104288;Parent=DEKBRUBILSv1T104316
4	chr1	maker	mRNA	1485380	1489516	3996	-	.	_aed=0.13;_Description=Elongator complex protein 1;_Oid=maker-chr1-exonerate_protein2genome-gene-15.25-mRNA-1;_eaed=0.13;Dbxref=InterPro:IPR006849,PFAM:PF04762;_qi=0|0|0|1|0|0|3|0|1331;ID=DEKBRUBILSv1T104510;Name=maker-chr1-exonerate_protein2genome-gene-15.25-mRNA-1
4	chr1	maker	exon	1487477	1489516	.	-	.	ID=DEKBRUBILSv1E105861;Parent=DEKBRUBILSv1T104510
4	chr1	maker	CDS	1487477	1489516	.	-	0	ID=DEKBRUBILSv1C104482;Parent=DEKBRUBILSv1T104510
1	chr1	maker	mRNA	1499037	1502843	3807	-	.	_qi=0|-1|0|1|-1|0|1|0|1268;Dbxref=GO:0003677|GO:0003899|GO:0006351,InterPro:IPR007120,InterPro:IPR007641,InterPro:IPR007642,InterPro:IPR007644,InterPro:IPR007645,InterPro:IPR007646,InterPro:IPR007647,PFAM:PF00562,PFAM:PF04560,PFAM:PF04561,PFAM:PF04563,PFAM:PF04565,PFAM:PF04566,PFAM:PF04567;_eaed=0.00;_Oid=maker-chr1-exonerate_protein2genome-gene-15.29-mRNA-1;_aed=0.00;_Description=DNA-directed RN…
1	chr1	maker	exon	1499037	1502843	.	-	.	ID=DEKBRUBILSv1E105863;Parent=DEKBRUBILSv1T104512
1	chr1	maker	CDS	1499037	1502843	.	-	0	ID=DEKBRUBILSv1C104484;Parent=DEKBRUBILSv1T104512
3	chr1	maker	mRNA	1503746	1504507	762	+	.	Name=maker-chr1-exonerate_protein2genome-gene-15.6-mRNA-1;ID=DEKBRUBILSv1T104537;Dbxref=GO:0003735|GO:0005622|GO:0005840|GO:0006412,GO:0003735|GO:0005840|GO:0006412,InterPro:IPR012678,InterPro:IPR013025,PFAM:PF00276;_qi=0|-1|0|1|-1|0|1|0|253;_eaed=0.00;_Oid=maker-chr1-exonerate_protein2genome-gene-15.6-mRNA-1;_aed=0.00;_Description=54S ribosomal protein L41%2C mitochondrial
3	chr1	maker	exon	1503746	1504507	.	+	.	ID=DEKBRUBILSv1E105890;Parent=DEKBRUBILSv1T104537
3	chr1	maker	CDS	1503746	1504507	.	+	0	ID=DEKBRUBILSv1C104509;Parent=DEKBRUBILSv1T104537
2	chr1	maker	mRNA	1506640	1507986	1347	-	.	ID=DEKBRUBILSv1T104526;Name=maker-chr1-exonerate_protein2genome-gene-15.31-mRNA-1;_Description=IMP-specific 5'-nucleotidase 1;_aed=0.00;_Oid=maker-chr1-exonerate_protein2genome-gene-15.31-mRNA-1;_eaed=0.00;Dbxref=GO:0000287|GO:0009117|GO:0016791,InterPro:IPR009453,InterPro:IPR023214,PFAM:PF06437;_qi=0|-1|0|1|-1|0|1|0|448
2	chr1	maker	exon	1506640	1507986	.	-	.	ID=DEKBRUBILSv1E105878;Parent=DEKBRUBILSv1T104526
2	chr1	maker	CDS	1506640	1507986	.	-	0	ID=DEKBRUBILSv1C104498;Parent=DEKBRUBILSv1T104526
3	chr1	maker	mRNA	1511096	1511896	801	+	.	_qi=0|-1|0|1|-1|0|1|0|266;Dbxref=GO:0006078|GO:0042546,InterPro:IPR008659,InterPro:IPR018466,PFAM:PF05390,PFAM:PF10342;_eaed=0.00;_Oid=maker-chr1-exonerate_protein2genome-gene-15.7-mRNA-1;_Description=Cell wall synthesis protein KRE9;_aed=0.00;Name=maker-chr1-exonerate_protein2genome-gene-15.7-mRNA-1;ID=DEKBRUBILSv1T104536
3	chr1	maker	exon	1511096	1511896	.	+	.	ID=DEKBRUBILSv1E105889;Parent=DEKBRUBILSv1T104536
3	chr1	maker	CDS	1511096	1511896	.	+	0	ID=DEKBRUBILSv1C104508;Parent=DEKBRUBILSv1T104536
2	chr1	maker	mRNA	1512107	1512442	336	-	.	_eaed=0.00;_qi=0|-1|0|1|-1|0|1|0|111;Dbxref=GO:0003677|GO:0005634|GO:0006260|GO:0006281|GO:0006310,InterPro:IPR012340,InterPro:IPR013970,PFAM:PF08661;_aed=0.00;_Description=Replication factor A protein 3;_Oid=maker-chr1-exonerate_protein2genome-gene-15.32-mRNA-1;Name=maker-chr1-exonerate_protein2genome-gene-15.32-mRNA-1;ID=DEKBRUBILSv1T104552
2	chr1	maker	exon	1512107	1512442	.	-	.	ID=DEKBRUBILSv1E105906;Parent=DEKBRUBILSv1T104552
2	chr1	maker	CDS	1512107	1512442	.	-	0	ID=DEKBRUBILSv1C104524;Parent=DEKBRUBILSv1T104552
3	chr1	maker	mRNA	1515851	1517434	1584	+	.	_eaed=0.00;Dbxref=GO:0005506|GO:0016705|GO:0020037|GO:0055114,InterPro:IPR001128,PFAM:PF00067;_qi=0|-1|0|1|-1|0|1|0|527;_aed=0.00;_Description=Lanosterol 14-alpha demethylase;_Oid=maker-chr1-exonerate_protein2genome-gene-15.10-mRNA-1;Name=maker-chr1-exonerate_protein2genome-gene-15.10-mRNA-1;ID=DEKBRUBILSv1T104521
3	chr1	maker	exon	1515851	1517434	.	+	.	ID=DEKBRUBILSv1E105873;Parent=DEKBRUBILSv1T104521
3	chr1	maker	CDS	1515851	1517434	.	+	0	ID=DEKBRUBILSv1C104493;Parent=DEKBRUBILSv1T104521
5	chr1	maker	mRNA	1518000	1518953	954	-	.	Name=maker-chr1-exonerate_protein2genome-gene-15.34-mRNA-1;ID=DEKBRUBILSv1T104533;_eaed=0.00;_qi=0|-1|0|1|-1|0|1|0|317;Dbxref=InterPro:IPR001247,InterPro:IPR015847,InterPro:IPR020568,PFAM:PF01138,PFAM:PF03725;_aed=0.00;_Description=Exosome complex component RRP45;_Oid=maker-chr1-exonerate_protein2genome-gene-15.34-mRNA-1
5	chr1	maker	exon	1518000	1518953	.	-	.	ID=DEKBRUBILSv1E105886;Parent=DEKBRUBILSv1T104533
5	chr1	maker	CDS	1518000	1518953	.	-	0	ID=DEKBRUBILSv1C104505;Parent=DEKBRUBILSv1T104533
3	chr1	maker	mRNA	1519344	1520429	1086	+	.	_qi=0|-1|0|1|-1|0|1|0|361;Dbxref=InterPro:IPR001107,PFAM:PF01145;_eaed=0.00;_Oid=maker-chr1-exonerate_protein2genome-gene-15.11-mRNA-1;_aed=0.00;_Description=Uncharacterized protein C16G5.07c;Name=maker-chr1-exonerate_protein2genome-gene-15.11-mRNA-1;ID=DEKBRUBILSv1T104529
3	chr1	maker	exon	1519344	1520429	.	+	.	ID=DEKBRUBILSv1E105881;Parent=DEKBRUBILSv1T104529
3	chr1	maker	CDS	1519344	1520429	.	+	0	ID=DEKBRUBILSv1C104501;Parent=DEKBRUBILSv1T104529
2	chr1	maker	mRNA	1520555	1521514	960	-	.	_eaed=0.00;_qi=0|-1|0|1|-1|0|1|0|319;Dbxref=GO:0005634,InterPro:IPR019024,PFAM:PF09468;_Description=Ribonuclease H2 subunit B;_aed=0.00;_Oid=maker-chr1-exonerate_protein2genome-gene-15.35-mRNA-1;Name=maker-chr1-exonerate_protein2genome-gene-15.35-mRNA-1;ID=DEKBRUBILSv1T104532
2	chr1	maker	exon	1520555	1521514	.	-	.	ID=DEKBRUBILSv1E105885;Parent=DEKBRUBILSv1T104532
2	chr1	maker	CDS	1520555	1521514	.	-	0	ID=DEKBRUBILSv1C104504;Parent=DEKBRUBILSv1T104532
21	chr1	maker	mRNA	1521876	1523420	1545	+	.	_eaed=0.04;Name=maker-chr1-exonerate_protein2genome-gene-15.12-mRNA-1;_qi=0|-1|0|1|-1|0|1|0|514;_Description=ATPase expression protein 3;_aed=0.04;ID=DEKBRUBILSv1T104522;_Oid=maker-chr1-exonerate_protein2genome-gene-15.12-mRNA-1
21	chr1	maker	exon	1521876	1523420	.	+	.	ID=DEKBRUBILSv1E105874;Parent=DEKBRUBILSv1T104522
21	chr1	maker	CDS	1521876	1523420	.	+	0	ID=DEKBRUBILSv1C104494;Parent=DEKBRUBILSv1T104522
11	chr1	maker	mRNA	1523931	1525661	1731	+	.	_Oid=maker-chr1-exonerate_protein2genome-gene-15.13-mRNA-1;_aed=0.00;_Description=Factor arrest protein 8;Dbxref=InterPro:IPR013258,PFAM:PF08232;_qi=0|-1|0|1|-1|0|1|0|576;_eaed=0.00;ID=DEKBRUBILSv1T104519;Name=maker-chr1-exonerate_protein2genome-gene-15.13-mRNA-1
11	chr1	maker	exon	1523931	1525661	.	+	.	ID=DEKBRUBILSv1E105871;Parent=DEKBRUBILSv1T104519
11	chr1	maker	CDS	1523931	1525661	.	+	0	ID=DEKBRUBILSv1C104491;Parent=DEKBRUBILSv1T104519
5	chr1	maker	mRNA	1526748	1527254	507	+	.	_qi=0|-1|0|1|-1|0|1|0|168;Name=maker-chr1-exonerate_protein2genome-gene-15.14-mRNA-1;_eaed=0.00;_Oid=maker-chr1-exonerate_protein2genome-gene-15.14-mRNA-1;ID=DEKBRUBILSv1T104548;_aed=0.00;_Description=Kinesin-related protein 1
5	chr1	maker	exon	1526748	1527254	.	+	.	ID=DEKBRUBILSv1E105902;Parent=DEKBRUBILSv1T104548
5	chr1	maker	CDS	1526748	1527254	.	+	0	ID=DEKBRUBILSv1C104520;Parent=DEKBRUBILSv1T104548
2	chr1	maker	mRNA	1527747	1528412	666	+	.	ID=DEKBRUBILSv1T104540;_Oid=maker-chr1-exonerate_protein2genome-gene-15.15-mRNA-1;_Description=Uncharacterized protein AFUA_6G02800;_aed=0.13;_qi=0|-1|0|1|-1|0|1|0|221;_eaed=0.13;Name=maker-chr1-exonerate_protein2genome-gene-15.15-mRNA-1
2	chr1	maker	exon	1527747	1528412	.	+	.	ID=DEKBRUBILSv1E105894;Parent=DEKBRUBILSv1T104540
2	chr1	maker	CDS	1527747	1528412	.	+	0	ID=DEKBRUBILSv1C104512;Parent=DEKBRUBILSv1T104540
6	chr1	maker	mRNA	1528781	1531138	2358	+	.	_aed=0.00;_Description=Elongation factor G%2C mitochondrial;_Oid=maker-chr1-exonerate_protein2genome-gene-15.16-mRNA-1;_eaed=0.00;Dbxref=GO:0003924|GO:0005525,GO:0005525,InterPro:IPR000640,InterPro:IPR000795,InterPro:IPR004161,InterPro:IPR005517,InterPro:IPR009000,InterPro:IPR009022,InterPro:IPR020568,InterPro:IPR027417,PFAM:PF00009,PFAM:PF00679,PFAM:PF03144,PFAM:PF03764,PFAM:PF14492;_qi=0|-1|0|1…
6	chr1	maker	exon	1528781	1531138	.	+	.	ID=DEKBRUBILSv1E105866;Parent=DEKBRUBILSv1T104515
6	chr1	maker	CDS	1528781	1531138	.	+	0	ID=DEKBRUBILSv1C104487;Parent=DEKBRUBILSv1T104515
4	chr1	maker	mRNA	1563289	1567101	3813	+	.	ID=DEKBRUBILSv1T104511;Name=maker-chr1-exonerate_protein2genome-gene-15.20-mRNA-1;_Description=Structural maintenance of chromosomes protein 4;_aed=0.02;_Oid=maker-chr1-exonerate_protein2genome-gene-15.20-mRNA-1;_eaed=0.02;_qi=0|-1|0|1|-1|0|1|0|1270;Dbxref=GO:0005515|GO:0005524|GO:0005694|GO:0051276,InterPro:IPR003395,InterPro:IPR010935,InterPro:IPR024704,InterPro:IPR027417,PFAM:PF02463,PFAM:PF06…
4	chr1	maker	exon	1563289	1567101	.	+	.	ID=DEKBRUBILSv1E105862;Parent=DEKBRUBILSv1T104511
4	chr1	maker	CDS	1563289	1567101	.	+	0	ID=DEKBRUBILSv1C104483;Parent=DEKBRUBILSv1T104511
2	chr1	maker	mRNA	1567395	1568144	750	-	.	Name=maker-chr1-exonerate_protein2genome-gene-15.46-mRNA-1;ID=DEKBRUBILSv1T104538;Dbxref=GO:0003676,InterPro:IPR012337;_qi=0|-1|0|1|-1|0|1|0|249;_eaed=0.22;_Oid=maker-chr1-exonerate_protein2genome-gene-15.46-mRNA-1;_Description=Uncharacterized protein YDR514C;_aed=0.22
2	chr1	maker	exon	1567395	1568144	.	-	.	ID=DEKBRUBILSv1E105891;Parent=DEKBRUBILSv1T104538
2	chr1	maker	CDS	1567395	1568144	.	-	0	ID=DEKBRUBILSv1C104510;Parent=DEKBRUBILSv1T104538
1	chr1	maker	mRNA	1569223	1570671	1449	-	.	_eaed=0.00;_qi=0|-1|0|1|-1|0|1|0|482;Dbxref=GO:0008299,InterPro:IPR000092,InterPro:IPR008949,PFAM:PF00348;_aed=0.00;_Description=Hexaprenyl pyrophosphate synthase%2C mitochondrial;_Oid=maker-chr1-exonerate_protein2genome-gene-15.47-mRNA-1;Name=maker-chr1-exonerate_protein2genome-gene-15.47-mRNA-1;ID=DEKBRUBILSv1T104524
1	chr1	maker	exon	1569223	1570671	.	-	.	ID=DEKBRUBILSv1E105876;Parent=DEKBRUBILSv1T104524
1	chr1	maker	CDS	1569223	1570671	.	-	0	ID=DEKBRUBILSv1C104496;Parent=DEKBRUBILSv1T104524
2	chr1	maker	mRNA	1590084	1591226	1143	+	.	_eaed=0.00;Dbxref=GO:0003677|GO:0003824,GO:0004518,GO:0004518|GO:0006281,InterPro:IPR006085,InterPro:IPR006086,InterPro:IPR020045,InterPro:IPR029060,PFAM:PF00752,PFAM:PF00867;_qi=0|-1|0|1|-1|0|1|0|380;_aed=0.00;_Description=Flap endonuclease 1;_Oid=maker-chr1-exonerate_protein2genome-gene-16.0-mRNA-1;Name=maker-chr1-exonerate_protein2genome-gene-16.0-mRNA-1;ID=DEKBRUBILSv1T103934
2	chr1	maker	exon	1590084	1591226	.	+	.	ID=DEKBRUBILSv1E105111;Parent=DEKBRUBILSv1T103934
2	chr1	maker	CDS	1590084	1591226	.	+	0	ID=DEKBRUBILSv1C103906;Parent=DEKBRUBILSv1T103934
4	chr1	maker	mRNA	1591499	1592536	1038	-	.	ID=DEKBRUBILSv1T103936;Name=maker-chr1-exonerate_protein2genome-gene-16.24-mRNA-1;_aed=0.00;_Description=Uncharacterized oxidoreductase YDL114W;_Oid=maker-chr1-exonerate_protein2genome-gene-16.24-mRNA-1;_eaed=0.00;Dbxref=GO:0008152|GO:0016491,InterPro:IPR002198,PFAM:PF00106;_qi=0|-1|0|1|-1|0|1|0|345
4	chr1	maker	exon	1591499	1592536	.	-	.	ID=DEKBRUBILSv1E105113;Parent=DEKBRUBILSv1T103936
4	chr1	maker	CDS	1591499	1592536	.	-	0	ID=DEKBRUBILSv1C103908;Parent=DEKBRUBILSv1T103936
2	chr1	maker	mRNA	1592856	1593809	954	+	.	Dbxref=InterPro:IPR013883,PFAM:PF08574;_qi=0|-1|0|1|-1|0|1|0|317;_eaed=0.00;_Oid=maker-chr1-exonerate_protein2genome-gene-16.1-mRNA-1;_aed=0.00;_Description=RNA polymerase II nuclear localization protein IWR1;Name=maker-chr1-exonerate_protein2genome-gene-16.1-mRNA-1;ID=DEKBRUBILSv1T103940
2	chr1	maker	exon	1592856	1593809	.	+	.	ID=DEKBRUBILSv1E105117;Parent=DEKBRUBILSv1T103940
2	chr1	maker	CDS	1592856	1593809	.	+	0	ID=DEKBRUBILSv1C103912;Parent=DEKBRUBILSv1T103940
7	chr1	maker	mRNA	1594696	1596018	1152	+	.	_aed=0.14;_Description=Reduced viability upon starvation protein 161;_Oid=maker-chr1-exonerate_protein2genome-gene-16.2-mRNA-1;_eaed=0.14;Dbxref=GO:0005515|GO:0005737,InterPro:IPR004148,PFAM:PF03114;_qi=0|0|0|1|0|0|3|0|383;ID=DEKBRUBILSv1T103933;Name=maker-chr1-exonerate_protein2genome-gene-16.2-mRNA-1
7	chr1	maker	exon	1594696	1595476	.	+	.	ID=DEKBRUBILSv1E105108;Parent=DEKBRUBILSv1T103933
7	chr1	maker	CDS	1594696	1595476	.	+	0	ID=DEKBRUBILSv1C103905;Parent=DEKBRUBILSv1T103933
9	chr1	maker	mRNA	1596172	1600533	4362	-	.	Name=maker-chr1-exonerate_protein2genome-gene-16.25-mRNA-1;ID=DEKBRUBILSv1T103914;Dbxref=GO:0006508|GO:0008234,InterPro:IPR003653,PFAM:PF02902;_qi=0|-1|0|1|-1|0|1|0|1453;_eaed=0.00;_Oid=maker-chr1-exonerate_protein2genome-gene-16.25-mRNA-1;_Description=Ubiquitin-like-specific protease 2;_aed=0.00
9	chr1	maker	exon	1596172	1600533	.	-	.	ID=DEKBRUBILSv1E105082;Parent=DEKBRUBILSv1T103914
9	chr1	maker	CDS	1596172	1600533	.	-	0	ID=DEKBRUBILSv1C103886;Parent=DEKBRUBILSv1T103914
1	chr1	maker	mRNA	1601880	1603076	1197	+	.	_eaed=0.00;Dbxref=GO:0006886|GO:0015450,InterPro:IPR007379,InterPro:IPR017303,PFAM:PF04280;_qi=0|-1|0|1|-1|0|1|0|398;_Description=Mitochondrial import inner membrane translocase subunit TIM44;_aed=0.00;_Oid=maker-chr1-exonerate_protein2genome-gene-16.3-mRNA-1;Name=maker-chr1-exonerate_protein2genome-gene-16.3-mRNA-1;ID=DEKBRUBILSv1T103931
1	chr1	maker	exon	1601880	1603076	.	+	.	ID=DEKBRUBILSv1E105106;Parent=DEKBRUBILSv1T103931
1	chr1	maker	CDS	1601880	1603076	.	+	0	ID=DEKBRUBILSv1C103903;Parent=DEKBRUBILSv1T103931
4	chr1	maker	mRNA	1603442	1604081	570	-	.	_Oid=maker-chr1-exonerate_protein2genome-gene-16.26-mRNA-1;_aed=0.01;_Description=U1 small nuclear ribonucleoprotein C;Dbxref=GO:0008270,InterPro:IPR013085,PFAM:PF06220;_qi=0|0|0|1|0|0|2|0|189;_eaed=0.01;ID=DEKBRUBILSv1T103949;Name=maker-chr1-exonerate_protein2genome-gene-16.26-mRNA-1
4	chr1	maker	exon	1603442	1603978	.	-	.	ID=DEKBRUBILSv1E105129;Parent=DEKBRUBILSv1T103949
4	chr1	maker	CDS	1603442	1603978	.	-	0	ID=DEKBRUBILSv1C103921;Parent=DEKBRUBILSv1T103949
20	chr1	maker	mRNA	1604328	1606157	1830	+	.	Dbxref=GO:0003824,InterPro:IPR006767,InterPro:IPR006768,InterPro:IPR011146,PFAM:PF04676,PFAM:PF04677;_qi=0|-1|0|1|-1|0|1|0|609;_eaed=0.00;_Oid=maker-chr1-exonerate_protein2genome-gene-16.4-mRNA-1;_Description=Pre-mRNA-splicing factor cwf19;_aed=0.00;Name=maker-chr1-exonerate_protein2genome-gene-16.4-mRNA-1;ID=DEKBRUBILSv1T103922
20	chr1	maker	exon	1604328	1606157	.	+	.	ID=DEKBRUBILSv1E105094;Parent=DEKBRUBILSv1T103922
20	chr1	maker	CDS	1604328	1606157	.	+	0	ID=DEKBRUBILSv1C103894;Parent=DEKBRUBILSv1T103922
1	chr1	maker	mRNA	1606554	1607735	1182	-	.	Name=maker-chr1-exonerate_protein2genome-gene-16.27-mRNA-1;ID=DEKBRUBILSv1T103932;_eaed=0.05;_qi=0|-1|0|1|-1|0|1|0|393;Dbxref=InterPro:IPR011685,PFAM:PF07766;_aed=0.05;_Description=LETM1 domain-containing protein YLH47%2C mitochondrial;_Oid=maker-chr1-exonerate_protein2genome-gene-16.27-mRNA-1
1	chr1	maker	exon	1606554	1607735	.	-	.	ID=DEKBRUBILSv1E105107;Parent=DEKBRUBILSv1T103932
1	chr1	maker	CDS	1606554	1607735	.	-	0	ID=DEKBRUBILSv1C103904;Parent=DEKBRUBILSv1T103932
4	chr1	maker	mRNA	1613965	1614828	864	+	.	ID=DEKBRUBILSv1T103944;Name=maker-chr1-exonerate_protein2genome-gene-16.5-mRNA-1;_Oid=maker-chr1-exonerate_protein2genome-gene-16.5-mRNA-1;_Description=Modification methylase HgaIA;_aed=0.00;Dbxref=InterPro:IPR013715,PFAM:PF08508;_qi=0|-1|0|1|-1|0|1|0|287;_eaed=0.00
4	chr1	maker	exon	1613965	1614828	.	+	.	ID=DEKBRUBILSv1E105124;Parent=DEKBRUBILSv1T103944
4	chr1	maker	CDS	1613965	1614828	.	+	0	ID=DEKBRUBILSv1C103916;Parent=DEKBRUBILSv1T103944
4	chr1	maker	mRNA	1615161	1616183	1023	-	.	ID=DEKBRUBILSv1T103937;Name=maker-chr1-exonerate_protein2genome-gene-16.29-mRNA-1;_Oid=maker-chr1-exonerate_protein2genome-gene-16.29-mRNA-1;_Description=DNA-directed RNA polymerases I and III subunit RPAC1;_aed=0.00;_qi=0|-1|0|1|-1|0|1|0|340;Dbxref=GO:0003899|GO:0006351|GO:0046983,GO:0006351|GO:0046983,InterPro:IPR009025,InterPro:IPR011262,PFAM:PF01000,PFAM:PF01193;_eaed=0.00
4	chr1	maker	exon	1615161	1616183	.	-	.	ID=DEKBRUBILSv1E105114;Parent=DEKBRUBILSv1T103937
4	chr1	maker	CDS	1615161	1616183	.	-	0	ID=DEKBRUBILSv1C103909;Parent=DEKBRUBILSv1T103937
9	chr1	maker	mRNA	1619242	1621158	1917	-	.	_aed=0.00;_Description=Putative metabolite transport protein YwtG;_Oid=maker-chr1-exonerate_protein2genome-gene-16.30-mRNA-1;_eaed=0.00;_qi=0|-1|0|1|-1|0|1|0|638;Dbxref=GO:0016021|GO:0022857|GO:0055085,InterPro:IPR005828,InterPro:IPR016196,PFAM:PF00083;ID=DEKBRUBILSv1T103921;Name=maker-chr1-exonerate_protein2genome-gene-16.30-mRNA-1
9	chr1	maker	exon	1619242	1621158	.	-	.	ID=DEKBRUBILSv1E105093;Parent=DEKBRUBILSv1T103921
9	chr1	maker	CDS	1619242	1621158	.	-	0	ID=DEKBRUBILSv1C103893;Parent=DEKBRUBILSv1T103921
4	chr1	maker	mRNA	1623688	1624527	840	+	.	_eaed=0.00;Dbxref=GO:0006487|GO:0008250|GO:0016021,InterPro:IPR008814,PFAM:PF05817;_qi=0|-1|0|1|-1|0|1|0|279;_aed=0.00;_Description=Dolichyl-diphosphooligosaccharide--protein glycosyltransferase subunit SWP1;_Oid=maker-chr1-exonerate_protein2genome-gene-16.7-mRNA-1;Name=maker-chr1-exonerate_protein2genome-gene-16.7-mRNA-1;ID=DEKBRUBILSv1T103945
4	chr1	maker	exon	1623688	1624527	.	+	.	ID=DEKBRUBILSv1E105125;Parent=DEKBRUBILSv1T103945
4	chr1	maker	CDS	1623688	1624527	.	+	0	ID=DEKBRUBILSv1C103917;Parent=DEKBRUBILSv1T103945
7	chr1	maker	mRNA	1624822	1625430	609	-	.	_Oid=maker-chr1-exonerate_protein2genome-gene-16.31-mRNA-1;_Description=Mitochondrial inner membrane protease subunit 1;_aed=0.00;Dbxref=InterPro:IPR015927,InterPro:IPR019759,PFAM:PF00717;_qi=0|-1|0|1|-1|0|1|0|202;_eaed=0.00;ID=DEKBRUBILSv1T103947;Name=maker-chr1-exonerate_protein2genome-gene-16.31-mRNA-1
7	chr1	maker	exon	1624822	1625430	.	-	.	ID=DEKBRUBILSv1E105127;Parent=DEKBRUBILSv1T103947
7	chr1	maker	CDS	1624822	1625430	.	-	0	ID=DEKBRUBILSv1C103919;Parent=DEKBRUBILSv1T103947
12	chr1	maker	mRNA	1626723	1628066	942	-	.	_qi=0|0|0|1|0|0|4|0|313;_eaed=0.18;Name=maker-chr1-exonerate_protein2genome-gene-16.32-mRNA-1;ID=DEKBRUBILSv1T103941;_Oid=maker-chr1-exonerate_protein2genome-gene-16.32-mRNA-1;_aed=0.18
2	chr1	maker	exon	1626723	1627030	.	-	.	ID=DEKBRUBILSv1E105118;Parent=DEKBRUBILSv1T103941
2	chr1	maker	CDS	1626723	1627030	.	-	2	ID=DEKBRUBILSv1C103913;Parent=DEKBRUBILSv1T103941
3	chr1	maker	mRNA	1629929	1631815	1791	+	.	_aed=0.03;_Description=Uncharacterized transporter ESBP6;_Oid=maker-chr1-exonerate_protein2genome-gene-16.9-mRNA-1;_eaed=0.03;_qi=0|0|0|1|0|0|2|0|596;Dbxref=InterPro:IPR016196;ID=DEKBRUBILSv1T103923;Name=maker-chr1-exonerate_protein2genome-gene-16.9-mRNA-1
1	chr1	maker	exon	1629929	1630303	.	+	.	ID=DEKBRUBILSv1E105095;Parent=DEKBRUBILSv1T103923
2	chr1	maker	exon	1630400	1631815	.	+	.	ID=DEKBRUBILSv1E105096;Parent=DEKBRUBILSv1T103923
1	chr1	maker	CDS	1629929	1630303	.	+	0	ID=DEKBRUBILSv1C103895;Parent=DEKBRUBILSv1T103923
2	chr1	maker	CDS	1630400	1631815	.	+	0	ID=DEKBRUBILSv1C103895;Parent=DEKBRUBILSv1T103923
1	chr1	maker	mRNA	1635194	1635486	222	+	.	Name=maker-chr1-exonerate_protein2genome-gene-16.10-mRNA-1;ID=DEKBRUBILSv1T103951;_eaed=0.03;Dbxref=InterPro:IPR029071;_qi=0|0|0|1|0|0|2|0|73;_aed=0.02;_Description=Ubiquitin-like modifier HUB1;_Oid=maker-chr1-exonerate_protein2genome-gene-16.10-mRNA-1
25	chr1	maker	mRNA	1637638	1641591	3954	+	.	_Oid=maker-chr1-exonerate_protein2genome-gene-16.11-mRNA-1;ID=DEKBRUBILSv1T103916;_aed=0.15;_Description=MAP kinase kinase kinase SSK2;_qi=0|-1|0|1|-1|0|1|0|1317;Name=maker-chr1-exonerate_protein2genome-gene-16.11-mRNA-1;_eaed=0.28
25	chr1	maker	exon	1637638	1641591	.	+	.	ID=DEKBRUBILSv1E105085;Parent=DEKBRUBILSv1T103916
25	chr1	maker	CDS	1637638	1641591	.	+	0	ID=DEKBRUBILSv1C103888;Parent=DEKBRUBILSv1T103916
17	chr1	maker	mRNA	1643840	1646140	1689	-	.	_Description=Guanine nucleotide-binding protein subunit beta 2;_aed=0.16;ID=DEKBRUBILSv1T103925;_Oid=maker-chr1-exonerate_protein2genome-gene-16.39-mRNA-1;_eaed=0.16;Name=maker-chr1-exonerate_protein2genome-gene-16.39-mRNA-1;_qi=0|0|0|1|0|0|2|0|562
4	chr1	maker	exon	1643840	1644477	.	-	.	ID=DEKBRUBILSv1E105098;Parent=DEKBRUBILSv1T103925
8	chr1	maker	exon	1645090	1646140	.	-	.	ID=DEKBRUBILSv1E105099;Parent=DEKBRUBILSv1T103925
8	chr1	maker	CDS	1645090	1646140	.	-	0	ID=DEKBRUBILSv1C103897;Parent=DEKBRUBILSv1T103925
4	chr1	maker	CDS	1643840	1644477	.	-	2	ID=DEKBRUBILSv1C103897;Parent=DEKBRUBILSv1T103925
3	chr1	maker	mRNA	1647163	1647408	246	+	.	_qi=0|-1|0|1|-1|0|1|0|81;Name=maker-chr1-exonerate_protein2genome-gene-16.12-mRNA-1;_eaed=0.01;_Oid=maker-chr1-exonerate_protein2genome-gene-16.12-mRNA-1;ID=DEKBRUBILSv1T103950;_aed=0.01;_Description=Beta-1%2C4-galactosyltransferase 2
3	chr1	maker	exon	1647163	1647408	.	+	.	ID=DEKBRUBILSv1E105131;Parent=DEKBRUBILSv1T103950
3	chr1	maker	CDS	1647163	1647408	.	+	0	ID=DEKBRUBILSv1C103922;Parent=DEKBRUBILSv1T103950
2	chr1	maker	mRNA	1647465	1648904	1440	-	.	_aed=0.00;_Description=Cys-Gly metallodipeptidase DUG1;_Oid=maker-chr1-exonerate_protein2genome-gene-16.40-mRNA-1;_eaed=0.00;Dbxref=GO:0008152|GO:0016787,GO:0016805|GO:0034701,InterPro:IPR002933,InterPro:IPR011650,InterPro:IPR017153,PFAM:PF01546,PFAM:PF07687;_qi=0|-1|0|1|-1|0|1|0|479;ID=DEKBRUBILSv1T103929;Name=maker-chr1-exonerate_protein2genome-gene-16.40-mRNA-1
2	chr1	maker	exon	1647465	1648904	.	-	.	ID=DEKBRUBILSv1E105103;Parent=DEKBRUBILSv1T103929
2	chr1	maker	CDS	1647465	1648904	.	-	0	ID=DEKBRUBILSv1C103901;Parent=DEKBRUBILSv1T103929
2	chr1	maker	mRNA	1654000	1654656	657	+	.	ID=DEKBRUBILSv1T103946;Name=maker-chr1-exonerate_protein2genome-gene-16.14-mRNA-1;_Oid=maker-chr1-exonerate_protein2genome-gene-16.14-mRNA-1;_Description=Protein ERP1;_aed=0.00;_qi=0|-1|0|1|-1|0|1|0|218;Dbxref=GO:0006810|GO:0016021,InterPro:IPR009038,PFAM:PF01105;_eaed=0.00
2	chr1	maker	exon	1654000	1654656	.	+	.	ID=DEKBRUBILSv1E105126;Parent=DEKBRUBILSv1T103946
2	chr1	maker	CDS	1654000	1654656	.	+	0	ID=DEKBRUBILSv1C103918;Parent=DEKBRUBILSv1T103946
8	chr1	maker	mRNA	1655789	1658158	2301	-	.	_Oid=maker-chr1-exonerate_protein2genome-gene-16.43-mRNA-1;_Description=Flavin carrier protein 1;_aed=0.08;Dbxref=InterPro:IPR010308,PFAM:PF06011,PFAM:PF14558;_qi=0|0|0|1|0|0|2|0|766;_eaed=0.08;ID=DEKBRUBILSv1T103918;Name=maker-chr1-exonerate_protein2genome-gene-16.43-mRNA-1
3	chr1	maker	exon	1655789	1657331	.	-	.	ID=DEKBRUBILSv1E105089;Parent=DEKBRUBILSv1T103918
5	chr1	maker	exon	1657401	1658158	.	-	.	ID=DEKBRUBILSv1E105090;Parent=DEKBRUBILSv1T103918
5	chr1	maker	CDS	1657401	1658158	.	-	0	ID=DEKBRUBILSv1C103890;Parent=DEKBRUBILSv1T103918
3	chr1	maker	CDS	1655789	1657331	.	-	1	ID=DEKBRUBILSv1C103890;Parent=DEKBRUBILSv1T103918
7	chr1	maker	mRNA	1659983	1661584	1602	+	.	Name=maker-chr1-exonerate_protein2genome-gene-16.15-mRNA-1;ID=DEKBRUBILSv1T103926;_eaed=0.07;Dbxref=GO:0016021|GO:0055085,InterPro:IPR011701,InterPro:IPR016196,PFAM:PF07690;_qi=0|-1|0|1|-1|0|1|0|533;_aed=0.07;_Description=Uncharacterized transporter C460.03;_Oid=maker-chr1-exonerate_protein2genome-gene-16.15-mRNA-1
7	chr1	maker	exon	1659983	1661584	.	+	.	ID=DEKBRUBILSv1E105100;Parent=DEKBRUBILSv1T103926
7	chr1	maker	CDS	1659983	1661584	.	+	0	ID=DEKBRUBILSv1C103898;Parent=DEKBRUBILSv1T103926
9	chr1	maker	mRNA	1666627	1668657	2031	-	.	Name=maker-chr1-exonerate_protein2genome-gene-16.44-mRNA-1;ID=DEKBRUBILSv1T103920;Dbxref=GO:0003824|GO:0008152,InterPro:IPR000873,InterPro:IPR025110,PFAM:PF00501,PFAM:PF13193;_qi=0|-1|0|1|-1|0|1|0|676;_eaed=0.00;_Oid=maker-chr1-exonerate_protein2genome-gene-16.44-mRNA-1;_Description=Acetyl-coenzyme A synthetase 1;_aed=0.00
9	chr1	maker	exon	1666627	1668657	.	-	.	ID=DEKBRUBILSv1E105092;Parent=DEKBRUBILSv1T103920
9	chr1	maker	CDS	1666627	1668657	.	-	0	ID=DEKBRUBILSv1C103892;Parent=DEKBRUBILSv1T103920
7	chr1	maker	mRNA	1671734	1673830	2097	+	.	ID=DEKBRUBILSv1T103919;Name=maker-chr1-exonerate_protein2genome-gene-16.20-mRNA-1;_Oid=maker-chr1-exonerate_protein2genome-gene-16.20-mRNA-1;_Description=Flavin carrier protein 2;_aed=0.00;Dbxref=InterPro:IPR010308,PFAM:PF06011,PFAM:PF14558;_qi=0|-1|0|1|-1|0|1|0|698;_eaed=0.01
7	chr1	maker	exon	1671734	1673830	.	+	.	ID=DEKBRUBILSv1E105091;Parent=DEKBRUBILSv1T103919
7	chr1	maker	CDS	1671734	1673830	.	+	0	ID=DEKBRUBILSv1C103891;Parent=DEKBRUBILSv1T103919
17	chr1	maker	mRNA	1674248	1677865	2913	+	.	ID=DEKBRUBILSv1T103917;Name=maker-chr1-exonerate_protein2genome-gene-16.21-mRNA-1;_aed=0.12;_Description=DNA repair protein REV1;_Oid=maker-chr1-exonerate_protein2genome-gene-16.21-mRNA-1;_eaed=0.12;_qi=0|0|0|1|0|0|3|0|970;Dbxref=GO:0000287|GO:0003684|GO:0006281|GO:0016779,GO:0003684|GO:0003887|GO:0006281,GO:0003684|GO:0006281,InterPro:IPR001126,InterPro:IPR001357,InterPro:IPR012112,InterPro:IPR0…
1	chr1	maker	exon	1674248	1674527	.	+	.	ID=DEKBRUBILSv1E105086;Parent=DEKBRUBILSv1T103917
7	chr1	maker	exon	1675122	1677032	.	+	.	ID=DEKBRUBILSv1E105087;Parent=DEKBRUBILSv1T103917
1	chr1	maker	CDS	1674248	1674527	.	+	0	ID=DEKBRUBILSv1C103889;Parent=DEKBRUBILSv1T103917
7	chr1	maker	CDS	1675122	1677032	.	+	2	ID=DEKBRUBILSv1C103889;Parent=DEKBRUBILSv1T103917
1	chr1	maker	mRNA	1678228	1679190	963	-	.	_Description=Thiosulfate sulfurtransferase TUM1;_aed=0.00;_Oid=maker-chr1-exonerate_protein2genome-gene-16.46-mRNA-1;_eaed=0.00;_qi=0|-1|0|1|-1|0|1|0|320;Dbxref=InterPro:IPR001763,PFAM:PF00581;ID=DEKBRUBILSv1T103939;Name=maker-chr1-exonerate_protein2genome-gene-16.46-mRNA-1
1	chr1	maker	exon	1678228	1679190	.	-	.	ID=DEKBRUBILSv1E105116;Parent=DEKBRUBILSv1T103939
1	chr1	maker	CDS	1678228	1679190	.	-	0	ID=DEKBRUBILSv1C103911;Parent=DEKBRUBILSv1T103939
27	chr1	maker	mRNA	1680345	1685080	4248	+	.	ID=DEKBRUBILSv1T103915;Name=maker-chr1-exonerate_protein2genome-gene-16.22-mRNA-1;_Description=Transcription initiation factor TFIID subunit 1;_aed=0.03;_Oid=maker-chr1-exonerate_protein2genome-gene-16.22-mRNA-1;_eaed=0.03;Dbxref=InterPro:IPR012936,InterPro:IPR022591,PFAM:PF07970,PFAM:PF12157,PFAM:PF13850;_qi=0|0|0|1|0|0|2|0|1415
20	chr1	maker	exon	1680345	1683634	.	+	.	ID=DEKBRUBILSv1E105083;Parent=DEKBRUBILSv1T103915
3	chr1	maker	exon	1684123	1685080	.	+	.	ID=DEKBRUBILSv1E105084;Parent=DEKBRUBILSv1T103915
20	chr1	maker	CDS	1680345	1683634	.	+	0	ID=DEKBRUBILSv1C103887;Parent=DEKBRUBILSv1T103915
3	chr1	maker	CDS	1684123	1685080	.	+	1	ID=DEKBRUBILSv1C103887;Parent=DEKBRUBILSv1T103915
4	chr1	maker	mRNA	1685129	1686049	921	-	.	_Oid=maker-chr1-exonerate_protein2genome-gene-16.47-mRNA-1;_Description=Chitin synthase export chaperone;_aed=0.00;Dbxref=InterPro:IPR022057,PFAM:PF12271;_qi=0|-1|0|1|-1|0|1|0|306;_eaed=0.00;ID=DEKBRUBILSv1T103943;Name=maker-chr1-exonerate_protein2genome-gene-16.47-mRNA-1
4	chr1	maker	exon	1685129	1686049	.	-	.	ID=DEKBRUBILSv1E105123;Parent=DEKBRUBILSv1T103943
4	chr1	maker	CDS	1685129	1686049	.	-	0	ID=DEKBRUBILSv1C103915;Parent=DEKBRUBILSv1T103943
4	chr1	maker	mRNA	1686550	1687470	921	+	.	ID=DEKBRUBILSv1T103942;Name=maker-chr1-exonerate_protein2genome-gene-16.23-mRNA-1;_Oid=maker-chr1-exonerate_protein2genome-gene-16.23-mRNA-1;_Description=Mitochondrial GTP/GDP carrier protein 1;_aed=0.00;Dbxref=InterPro:IPR018108,InterPro:IPR023395,PFAM:PF00153;_qi=0|-1|0|1|-1|0|1|0|306;_eaed=0.00
4	chr1	maker	exon	1686550	1687470	.	+	.	ID=DEKBRUBILSv1E105122;Parent=DEKBRUBILSv1T103942
4	chr1	maker	CDS	1686550	1687470	.	+	0	ID=DEKBRUBILSv1C103914;Parent=DEKBRUBILSv1T103942
3	chr1	maker	mRNA	1687744	1688724	981	-	.	_Oid=maker-chr1-exonerate_protein2genome-gene-16.48-mRNA-1;ID=DEKBRUBILSv1T103938;_aed=0.00;_Description=37S ribosomal protein PET123%2C mitochondrial;_qi=0|-1|0|1|-1|0|1|0|326;Name=maker-chr1-exonerate_protein2genome-gene-16.48-mRNA-1;_eaed=0.00
3	chr1	maker	exon	1687744	1688724	.	-	.	ID=DEKBRUBILSv1E105115;Parent=DEKBRUBILSv1T103938
3	chr1	maker	CDS	1687744	1688724	.	-	0	ID=DEKBRUBILSv1C103910;Parent=DEKBRUBILSv1T103938
3	chr1	maker	mRNA	1689083	1690690	1608	+	.	ID=DEKBRUBILSv1T103850;Name=maker-chr1-exonerate_protein2genome-gene-17.0-mRNA-1;_Description=Nuclear distribution protein PAC1;_aed=0.08;_Oid=maker-chr1-exonerate_protein2genome-gene-17.0-mRNA-1;_eaed=0.08;_qi=0|-1|0|1|-1|0|1|0|535;Dbxref=GO:0005515,InterPro:IPR001680,InterPro:IPR017252,InterPro:IPR017986,PFAM:PF00400
3	chr1	maker	exon	1689083	1690690	.	+	.	ID=DEKBRUBILSv1E104996;Parent=DEKBRUBILSv1T103850
3	chr1	maker	CDS	1689083	1690690	.	+	0	ID=DEKBRUBILSv1C103822;Parent=DEKBRUBILSv1T103850
9	chr1	maker	mRNA	1690785	1692245	1419	-	.	_qi=0|0|0|1|0|0|2|0|472;Name=maker-chr1-exonerate_protein2genome-gene-17.18-mRNA-1;_eaed=0.10;_Oid=maker-chr1-exonerate_protein2genome-gene-17.18-mRNA-1;ID=DEKBRUBILSv1T103853;_aed=0.10;_Description=Leucine-rich repeat-containing protein 58
9	chr1	maker	exon	1691250	1692245	.	-	.	ID=DEKBRUBILSv1E105001;Parent=DEKBRUBILSv1T103853
9	chr1	maker	CDS	1691250	1692245	.	-	0	ID=DEKBRUBILSv1C103825;Parent=DEKBRUBILSv1T103853
16	chr1	maker	mRNA	1693633	1694640	1008	-	.	ID=DEKBRUBILSv1T103861;_Oid=maker-chr1-exonerate_protein2genome-gene-17.19-mRNA-1;_Description=Phosphopentomutase;_aed=0.00;_qi=0|-1|0|1|-1|0|1|0|335;_eaed=0.00;Name=maker-chr1-exonerate_protein2genome-gene-17.19-mRNA-1
16	chr1	maker	exon	1693633	1694640	.	-	.	ID=DEKBRUBILSv1E105011;Parent=DEKBRUBILSv1T103861
16	chr1	maker	CDS	1693633	1694640	.	-	0	ID=DEKBRUBILSv1C103833;Parent=DEKBRUBILSv1T103861
5	chr1	maker	mRNA	1698403	1700274	1872	+	.	ID=DEKBRUBILSv1T103844;Name=maker-chr1-exonerate_protein2genome-gene-17.1-mRNA-1;_aed=0.00;_Description=Transmembrane 9 superfamily member 2;_Oid=maker-chr1-exonerate_protein2genome-gene-17.1-mRNA-1;_eaed=0.00;_qi=0|-1|0|1|-1|0|1|0|623;Dbxref=GO:0016021,InterPro:IPR004240,PFAM:PF02990
5	chr1	maker	exon	1698403	1700274	.	+	.	ID=DEKBRUBILSv1E104989;Parent=DEKBRUBILSv1T103844
5	chr1	maker	CDS	1698403	1700274	.	+	0	ID=DEKBRUBILSv1C103816;Parent=DEKBRUBILSv1T103844
17	chr1	maker	mRNA	1701051	1705136	3819	+	.	_qi=0|0|0|1|0|0|4|0|1272;Dbxref=InterPro:IPR023231,InterPro:IPR025697,InterPro:IPR028275,PFAM:PF12807,PFAM:PF13236,PFAM:PF13374,PFAM:PF13424,PFAM:PF15044;_eaed=0.05;_Oid=maker-chr1-exonerate_protein2genome-gene-17.2-mRNA-1;_aed=0.05;_Description=Clustered mitochondria protein homolog;Name=maker-chr1-exonerate_protein2genome-gene-17.2-mRNA-1;ID=DEKBRUBILSv1T103837
10	chr1	maker	exon	1701324	1703384	.	+	.	ID=DEKBRUBILSv1E104978;Parent=DEKBRUBILSv1T103837
5	chr1	maker	exon	1704141	1705136	.	+	.	ID=DEKBRUBILSv1E104980;Parent=DEKBRUBILSv1T103837
10	chr1	maker	CDS	1701324	1703384	.	+	0	ID=DEKBRUBILSv1C103809;Parent=DEKBRUBILSv1T103837
5	chr1	maker	CDS	1704141	1705136	.	+	0	ID=DEKBRUBILSv1C103809;Parent=DEKBRUBILSv1T103837
5	chr1	maker	mRNA	1705322	1707550	2229	-	.	Name=maker-chr1-exonerate_protein2genome-gene-17.20-mRNA-1;ID=DEKBRUBILSv1T103840;_eaed=0.04;_qi=0|-1|0|1|-1|0|1|0|742;Dbxref=GO:0003676|GO:0016788,InterPro:IPR002999,InterPro:IPR016071,PFAM:PF00565,PFAM:PF00567;_Description=Staphylococcal nuclease domain-containing protein 1;_aed=0.04;_Oid=maker-chr1-exonerate_protein2genome-gene-17.20-mRNA-1
5	chr1	maker	exon	1705322	1707550	.	-	.	ID=DEKBRUBILSv1E104983;Parent=DEKBRUBILSv1T103840
5	chr1	maker	CDS	1705322	1707550	.	-	0	ID=DEKBRUBILSv1C103812;Parent=DEKBRUBILSv1T103840
16	chr1	maker	mRNA	1708434	1710674	1950	-	.	ID=DEKBRUBILSv1T103841;Name=maker-chr1-exonerate_protein2genome-gene-17.21-mRNA-1;_aed=0.02;_Description=Trafficking protein particle complex III-specific subunit 85;_Oid=maker-chr1-exonerate_protein2genome-gene-17.21-mRNA-1;_eaed=0.02;_qi=0|0|0|1|0|0|2|0|649;Dbxref=InterPro:IPR024420,PFAM:PF12739
4	chr1	maker	exon	1708434	1709446	.	-	.	ID=DEKBRUBILSv1E104984;Parent=DEKBRUBILSv1T103841
8	chr1	maker	exon	1709738	1710674	.	-	.	ID=DEKBRUBILSv1E104985;Parent=DEKBRUBILSv1T103841
8	chr1	maker	CDS	1709738	1710674	.	-	0	ID=DEKBRUBILSv1C103813;Parent=DEKBRUBILSv1T103841
4	chr1	maker	CDS	1708434	1709446	.	-	2	ID=DEKBRUBILSv1C103813;Parent=DEKBRUBILSv1T103841
54	chr1	maker	mRNA	1711417	1715229	3813	-	.	_aed=0.00;_Description=Polarized growth protein rax2;_Oid=maker-chr1-exonerate_protein2genome-gene-17.22-mRNA-1;_eaed=0.00;Dbxref=InterPro:IPR011043,InterPro:IPR024982,PFAM:PF12768;_qi=0|-1|0|1|-1|0|1|0|1270;ID=DEKBRUBILSv1T103838;Name=maker-chr1-exonerate_protein2genome-gene-17.22-mRNA-1
54	chr1	maker	exon	1711417	1715229	.	-	.	ID=DEKBRUBILSv1E104981;Parent=DEKBRUBILSv1T103838
54	chr1	maker	CDS	1711417	1715229	.	-	0	ID=DEKBRUBILSv1C103810;Parent=DEKBRUBILSv1T103838
15	chr1	maker	mRNA	1716802	1718433	1572	-	.	ID=DEKBRUBILSv1T103852;Name=maker-chr1-exonerate_protein2genome-gene-17.23-mRNA-1;_aed=0.24;_Description=Peroxisomal membrane protein PEX28;_Oid=maker-chr1-exonerate_protein2genome-gene-17.23-mRNA-1;_eaed=0.24;_qi=0|0|0|1|0|0|2|0|523;Dbxref=InterPro:IPR010482,PFAM:PF06398
8	chr1	maker	exon	1716802	1717593	.	-	.	ID=DEKBRUBILSv1E104998;Parent=DEKBRUBILSv1T103852
7	chr1	maker	exon	1717654	1718433	.	-	.	ID=DEKBRUBILSv1E104999;Parent=DEKBRUBILSv1T103852
7	chr1	maker	CDS	1717654	1718433	.	-	0	ID=DEKBRUBILSv1C103824;Parent=DEKBRUBILSv1T103852
8	chr1	maker	CDS	1716802	1717593	.	-	0	ID=DEKBRUBILSv1C103824;Parent=DEKBRUBILSv1T103852
2	chr1	maker	mRNA	1718884	1720149	1266	-	.	Name=maker-chr1-exonerate_protein2genome-gene-17.24-mRNA-1;ID=DEKBRUBILSv1T103855;Dbxref=GO:0004672|GO:0005524|GO:0006468,GO:0016772,InterPro:IPR000719,InterPro:IPR011009,PFAM:PF00069;_qi=0|-1|0|1|-1|0|1|0|421;_eaed=0.29;_Oid=maker-chr1-exonerate_protein2genome-gene-17.24-mRNA-1;_aed=0.29;_Description=Serine/threonine-protein kinase ppk5
2	chr1	maker	exon	1718884	1720149	.	-	.	ID=DEKBRUBILSv1E105003;Parent=DEKBRUBILSv1T103855
2	chr1	maker	CDS	1718884	1720149	.	-	0	ID=DEKBRUBILSv1C103827;Parent=DEKBRUBILSv1T103855
5	chr1	maker	mRNA	1722254	1722682	429	+	.	_Description=Zinc finger CCCH domain-containing protein 40;_aed=0.00;ID=DEKBRUBILSv1T103872;_Oid=maker-chr1-exonerate_protein2genome-gene-17.3-mRNA-1;_eaed=0.00;Name=maker-chr1-exonerate_protein2genome-gene-17.3-mRNA-1;_qi=0|-1|0|1|-1|0|1|0|142
5	chr1	maker	exon	1722254	1722682	.	+	.	ID=DEKBRUBILSv1E105023;Parent=DEKBRUBILSv1T103872
5	chr1	maker	CDS	1722254	1722682	.	+	0	ID=DEKBRUBILSv1C103844;Parent=DEKBRUBILSv1T103872
7	chr1	maker	mRNA	1723296	1725062	1767	+	.	Name=maker-chr1-exonerate_protein2genome-gene-17.4-mRNA-1;_eaed=0.00;_qi=0|-1|0|1|-1|0|1|0|588;_aed=0.00;_Description=Protein IBD2;_Oid=maker-chr1-exonerate_protein2genome-gene-17.4-mRNA-1;ID=DEKBRUBILSv1T103845
7	chr1	maker	exon	1723296	1725062	.	+	.	ID=DEKBRUBILSv1E104990;Parent=DEKBRUBILSv1T103845
7	chr1	maker	CDS	1723296	1725062	.	+	0	ID=DEKBRUBILSv1C103817;Parent=DEKBRUBILSv1T103845
8	chr1	maker	mRNA	1725612	1727207	1596	-	.	ID=DEKBRUBILSv1T103851;Name=maker-chr1-exonerate_protein2genome-gene-17.25-mRNA-1;_Oid=maker-chr1-exonerate_protein2genome-gene-17.25-mRNA-1;_aed=0.00;_Description=Boron transporter 1;Dbxref=GO:0006820|GO:0016021,InterPro:IPR011531,PFAM:PF00955;_qi=0|-1|0|1|-1|0|1|0|531;_eaed=0.00
8	chr1	maker	exon	1725612	1727207	.	-	.	ID=DEKBRUBILSv1E104997;Parent=DEKBRUBILSv1T103851
8	chr1	maker	CDS	1725612	1727207	.	-	0	ID=DEKBRUBILSv1C103823;Parent=DEKBRUBILSv1T103851
6	chr1	maker	mRNA	1728108	1729160	1053	+	.	Name=maker-chr1-exonerate_protein2genome-gene-17.5-mRNA-1;ID=DEKBRUBILSv1T103860;_eaed=0.15;_qi=0|-1|0|1|-1|0|1|0|350;Dbxref=GO:0003723|GO:0006396|GO:0008173,GO:0008168,InterPro:IPR001537,InterPro:IPR013123,InterPro:IPR029028,InterPro:IPR029064,PFAM:PF00588,PFAM:PF08032;_aed=0.15;_Description=rRNA methyltransferase 1%2C mitochondrial;_Oid=maker-chr1-exonerate_protein2genome-gene-17.5-mRNA-1
6	chr1	maker	exon	1728108	1729160	.	+	.	ID=DEKBRUBILSv1E105010;Parent=DEKBRUBILSv1T103860
6	chr1	maker	CDS	1728108	1729160	.	+	0	ID=DEKBRUBILSv1C103832;Parent=DEKBRUBILSv1T103860
2	chr1	maker	mRNA	1729271	1730371	1101	-	.	Name=maker-chr1-exonerate_protein2genome-gene-17.26-mRNA-1;ID=DEKBRUBILSv1T103859;Dbxref=InterPro:IPR016712,PFAM:PF11709;_qi=0|-1|0|1|-1|0|1|0|366;_eaed=0.00;_Oid=maker-chr1-exonerate_protein2genome-gene-17.26-mRNA-1;_Description=Uncharacterized protein in HIS3 3'region (Fragment);_aed=0.00
2	chr1	maker	exon	1729271	1730371	.	-	.	ID=DEKBRUBILSv1E105009;Parent=DEKBRUBILSv1T103859
2	chr1	maker	CDS	1729271	1730371	.	-	0	ID=DEKBRUBILSv1C103831;Parent=DEKBRUBILSv1T103859
4	chr1	maker	mRNA	1733559	1734506	948	+	.	_qi=0|-1|0|1|-1|0|1|0|315;_eaed=0.00;Name=maker-chr1-exonerate_protein2genome-gene-17.7-mRNA-1;ID=DEKBRUBILSv1T103863;_Oid=maker-chr1-exonerate_protein2genome-gene-17.7-mRNA-1;_Description=Serine/threonine-protein kinase KIC1;_aed=0.00
4	chr1	maker	exon	1733559	1734506	.	+	.	ID=DEKBRUBILSv1E105013;Parent=DEKBRUBILSv1T103863
4	chr1	maker	CDS	1733559	1734506	.	+	0	ID=DEKBRUBILSv1C103835;Parent=DEKBRUBILSv1T103863
11	chr1	maker	mRNA	1735952	1737670	1719	+	.	ID=DEKBRUBILSv1T103847;Name=maker-chr1-exonerate_protein2genome-gene-17.8-mRNA-1;_Description=Protein PES4;_aed=0.00;_Oid=maker-chr1-exonerate_protein2genome-gene-17.8-mRNA-1;_eaed=0.00;_qi=0|-1|0|1|-1|0|1|0|572;Dbxref=GO:0003676,InterPro:IPR000504,PFAM:PF00076
11	chr1	maker	exon	1735952	1737670	.	+	.	ID=DEKBRUBILSv1E104992;Parent=DEKBRUBILSv1T103847
11	chr1	maker	CDS	1735952	1737670	.	+	0	ID=DEKBRUBILSv1C103819;Parent=DEKBRUBILSv1T103847
6	chr1	maker	mRNA	1737953	1739277	1212	-	.	Dbxref=GO:0005515,InterPro:IPR001452,InterPro:IPR007461,PFAM:PF00018,PFAM:PF04366;_qi=0|0|0|1|0|0|2|0|403;_eaed=0.00;_Oid=maker-chr1-exonerate_protein2genome-gene-17.27-mRNA-1;_Description=Protein YSC84;_aed=0.00;Name=maker-chr1-exonerate_protein2genome-gene-17.27-mRNA-1;ID=DEKBRUBILSv1T103857
6	chr1	maker	exon	1737953	1739117	.	-	.	ID=DEKBRUBILSv1E105006;Parent=DEKBRUBILSv1T103857
6	chr1	maker	CDS	1737953	1739117	.	-	1	ID=DEKBRUBILSv1C103829;Parent=DEKBRUBILSv1T103857
3	chr1	maker	mRNA	1740036	1740824	789	+	.	_eaed=0.00;Dbxref=InterPro:IPR019150,PFAM:PF09753;_qi=0|-1|0|1|-1|0|1|0|262;_aed=0.00;_Description=Protein transport protein USE1;_Oid=maker-chr1-exonerate_protein2genome-gene-17.9-mRNA-1;Name=maker-chr1-exonerate_protein2genome-gene-17.9-mRNA-1;ID=DEKBRUBILSv1T103866
3	chr1	maker	exon	1740036	1740824	.	+	.	ID=DEKBRUBILSv1E105016;Parent=DEKBRUBILSv1T103866
3	chr1	maker	CDS	1740036	1740824	.	+	0	ID=DEKBRUBILSv1C103838;Parent=DEKBRUBILSv1T103866
12	chr1	maker	mRNA	1740942	1742708	1767	-	.	Name=maker-chr1-exonerate_protein2genome-gene-17.28-mRNA-1;_eaed=0.00;_qi=0|-1|0|1|-1|0|1|0|588;_aed=0.00;_Description=Ribosomal lysine N-methyltransferase 1;_Oid=maker-chr1-exonerate_protein2genome-gene-17.28-mRNA-1;ID=DEKBRUBILSv1T103846
12	chr1	maker	exon	1740942	1742708	.	-	.	ID=DEKBRUBILSv1E104991;Parent=DEKBRUBILSv1T103846
12	chr1	maker	CDS	1740942	1742708	.	-	0	ID=DEKBRUBILSv1C103818;Parent=DEKBRUBILSv1T103846
4	chr1	maker	mRNA	1747182	1748831	1650	+	.	_aed=0.00;_Description=ABC transporter arginine-binding protein;_Oid=maker-chr1-exonerate_protein2genome-gene-17.10-mRNA-1;ID=DEKBRUBILSv1T103848;Name=maker-chr1-exonerate_protein2genome-gene-17.10-mRNA-1;_eaed=0.00;_qi=0|-1|0|1|-1|0|1|0|549
4	chr1	maker	exon	1747182	1748831	.	+	.	ID=DEKBRUBILSv1E104993;Parent=DEKBRUBILSv1T103848
4	chr1	maker	CDS	1747182	1748831	.	+	0	ID=DEKBRUBILSv1C103820;Parent=DEKBRUBILSv1T103848
4	chr1	maker	mRNA	1750752	1754612	3861	-	.	Name=maker-chr1-exonerate_protein2genome-gene-17.30-mRNA-1;ID=DEKBRUBILSv1T103836;Dbxref=GO:0003723|GO:0006396|GO:0008173,InterPro:IPR001537,InterPro:IPR029028,PFAM:PF00588;_qi=0|-1|0|1|-1|0|1|0|1286;_eaed=0.00;_Oid=maker-chr1-exonerate_protein2genome-gene-17.30-mRNA-1;_aed=0.00;_Description=tRNA (guanosine(18)-2'-O)-methyltransferase
4	chr1	maker	exon	1750752	1754612	.	-	.	ID=DEKBRUBILSv1E104976;Parent=DEKBRUBILSv1T103836
4	chr1	maker	CDS	1750752	1754612	.	-	0	ID=DEKBRUBILSv1C103808;Parent=DEKBRUBILSv1T103836
5	chr1	maker	mRNA	1755403	1755975	573	-	.	ID=DEKBRUBILSv1T103870;Name=maker-chr1-exonerate_protein2genome-gene-17.31-mRNA-1;_Oid=maker-chr1-exonerate_protein2genome-gene-17.31-mRNA-1;_aed=0.00;_Description=Autophagy-related protein 16;Dbxref=InterPro:IPR013923,PFAM:PF08614;_qi=0|-1|0|1|-1|0|1|0|190;_eaed=0.00
5	chr1	maker	exon	1755403	1755975	.	-	.	ID=DEKBRUBILSv1E105021;Parent=DEKBRUBILSv1T103870
5	chr1	maker	CDS	1755403	1755975	.	-	0	ID=DEKBRUBILSv1C103842;Parent=DEKBRUBILSv1T103870
16	chr1	maker	mRNA	1756420	1758933	2514	+	.	ID=DEKBRUBILSv1T103839;_Oid=maker-chr1-exonerate_protein2genome-gene-17.12-mRNA-1;_Description=Uncharacterized protein YML020W;_aed=0.00;_qi=0|-1|0|1|-1|0|1|0|837;_eaed=0.00;Name=maker-chr1-exonerate_protein2genome-gene-17.12-mRNA-1
16	chr1	maker	exon	1756420	1758933	.	+	.	ID=DEKBRUBILSv1E104982;Parent=DEKBRUBILSv1T103839
16	chr1	maker	CDS	1756420	1758933	.	+	0	ID=DEKBRUBILSv1C103811;Parent=DEKBRUBILSv1T103839
10	chr1	maker	mRNA	1760807	1762393	1260	+	.	ID=DEKBRUBILSv1T103856;Name=maker-chr1-exonerate_protein2genome-gene-17.13-mRNA-1;_Oid=maker-chr1-exonerate_protein2genome-gene-17.13-mRNA-1;_Description=E3 ubiquitin-protein ligase DMA1;_aed=0.01;Dbxref=GO:0005515,GO:0005515|GO:0008270,InterPro:IPR000253,InterPro:IPR001841,InterPro:IPR008984,PFAM:PF00498,PFAM:PF13639;_qi=0|0|0|1|0|0|2|0|419;_eaed=0.01
7	chr1	maker	exon	1760807	1761206	.	+	.	ID=DEKBRUBILSv1E105004;Parent=DEKBRUBILSv1T103856
7	chr1	maker	CDS	1760807	1761206	.	+	0	ID=DEKBRUBILSv1C103828;Parent=DEKBRUBILSv1T103856
2	chr1	maker	mRNA	1766287	1766460	174	-	.	_qi=0|-1|0|1|-1|0|1|0|57;_eaed=0.02;Name=maker-chr1-exonerate_protein2genome-gene-17.32-mRNA-1;ID=DEKBRUBILSv1T103874;_Oid=maker-chr1-exonerate_protein2genome-gene-17.32-mRNA-1;_Description=Kinesin-related protein 12;_aed=0.02
2	chr1	maker	exon	1766287	1766460	.	-	.	ID=DEKBRUBILSv1E105026;Parent=DEKBRUBILSv1T103874
2	chr1	maker	CDS	1766287	1766460	.	-	0	ID=DEKBRUBILSv1C103846;Parent=DEKBRUBILSv1T103874
20	chr1	maker	mRNA	1769683	1770987	1305	+	.	_qi=0|-1|0|1|-1|0|1|0|434;Name=maker-chr1-exonerate_protein2genome-gene-17.16-mRNA-1;_eaed=0.00;_Oid=maker-chr1-exonerate_protein2genome-gene-17.16-mRNA-1;ID=DEKBRUBILSv1T103854;_aed=0.00
20	chr1	maker	exon	1769683	1770987	.	+	.	ID=DEKBRUBILSv1E105002;Parent=DEKBRUBILSv1T103854
20	chr1	maker	CDS	1769683	1770987	.	+	0	ID=DEKBRUBILSv1C103826;Parent=DEKBRUBILSv1T103854
23	chr1	maker	mRNA	1773918	1775858	1911	-	.	Dbxref=GO:0003677|GO:0003887|GO:0006260,InterPro:IPR007185,InterPro:IPR013627,InterPro:IPR016722,PFAM:PF04042,PFAM:PF08418;_qi=0|0|0|1|0|0|2|0|636;_eaed=0.01;_Oid=maker-chr1-exonerate_protein2genome-gene-17.34-mRNA-1;_aed=0.01;_Description=DNA polymerase alpha subunit B;Name=maker-chr1-exonerate_protein2genome-gene-17.34-mRNA-1;ID=DEKBRUBILSv1T103842
18	chr1	maker	exon	1773918	1775451	.	-	.	ID=DEKBRUBILSv1E104986;Parent=DEKBRUBILSv1T103842
5	chr1	maker	exon	1775482	1775858	.	-	.	ID=DEKBRUBILSv1E104987;Parent=DEKBRUBILSv1T103842
5	chr1	maker	CDS	1775482	1775858	.	-	0	ID=DEKBRUBILSv1C103814;Parent=DEKBRUBILSv1T103842
18	chr1	maker	CDS	1773918	1775451	.	-	1	ID=DEKBRUBILSv1C103814;Parent=DEKBRUBILSv1T103842
11	chr1	maker	mRNA	1776210	1777067	858	-	.	_Description=La protein homolog;_aed=0.44;_Oid=maker-chr1-exonerate_protein2genome-gene-17.37-mRNA-1;_eaed=0.44;Dbxref=InterPro:IPR006630,PFAM:PF05383,PFAM:PF14259;_qi=0|-1|0|1|-1|0|1|0|285;ID=DEKBRUBILSv1T103865;Name=maker-chr1-exonerate_protein2genome-gene-17.37-mRNA-1
11	chr1	maker	exon	1776210	1777067	.	-	.	ID=DEKBRUBILSv1E105015;Parent=DEKBRUBILSv1T103865
11	chr1	maker	CDS	1776210	1777067	.	-	0	ID=DEKBRUBILSv1C103837;Parent=DEKBRUBILSv1T103865
6	chr1	maker	mRNA	1777408	1778132	651	-	.	_aed=0.36;_Description=3-dehydroquinate synthase;_Oid=maker-chr1-exonerate_protein2genome-gene-17.35-mRNA-1;ID=DEKBRUBILSv1T103869;Name=maker-chr1-exonerate_protein2genome-gene-17.35-mRNA-1;_eaed=0.36;_qi=0|0|0|1|0|0|2|0|216
4	chr1	maker	exon	1777408	1778013	.	-	.	ID=DEKBRUBILSv1E105019;Parent=DEKBRUBILSv1T103869
4	chr1	maker	CDS	1777408	1778013	.	-	0	ID=DEKBRUBILSv1C103841;Parent=DEKBRUBILSv1T103869
8	chr1	maker	mRNA	1778427	1779410	984	-	.	_eaed=0.29;_qi=0|-1|0|1|-1|0|1|0|327;Dbxref=GO:0016020|GO:0016772,InterPro:IPR000374,PFAM:PF01148;_aed=0.29;_Description=Dolichol kinase;_Oid=maker-chr1-exonerate_protein2genome-gene-17.36-mRNA-1;Name=maker-chr1-exonerate_protein2genome-gene-17.36-mRNA-1;ID=DEKBRUBILSv1T103862
8	chr1	maker	exon	1778427	1779410	.	-	.	ID=DEKBRUBILSv1E105012;Parent=DEKBRUBILSv1T103862
8	chr1	maker	CDS	1778427	1779410	.	-	0	ID=DEKBRUBILSv1C103834;Parent=DEKBRUBILSv1T103862
3	chr1	maker	mRNA	1780646	1781368	723	-	.	_Oid=maker-chr1-exonerate_protein2genome-gene-17.38-mRNA-1;_Description=UPF0001 protein YBL036C;_aed=0.00;_qi=0|-1|0|1|-1|0|1|0|240;Dbxref=InterPro:IPR001608,InterPro:IPR011078,InterPro:IPR029066,PFAM:PF01168;_eaed=0.00;ID=DEKBRUBILSv1T103867;Name=maker-chr1-exonerate_protein2genome-gene-17.38-mRNA-1
3	chr1	maker	exon	1780646	1781368	.	-	.	ID=DEKBRUBILSv1E105017;Parent=DEKBRUBILSv1T103867
3	chr1	maker	CDS	1780646	1781368	.	-	0	ID=DEKBRUBILSv1C103839;Parent=DEKBRUBILSv1T103867
30	chr1	maker	mRNA	1781778	1783544	1626	-	.	Dbxref=GO:0005488,GO:0006886|GO:0016192|GO:0030117,GO:0006886|GO:0016192|GO:0030131,InterPro:IPR002553,InterPro:IPR003164,InterPro:IPR008152,InterPro:IPR009028,InterPro:IPR013041,InterPro:IPR016024,PFAM:PF01602,PFAM:PF02296,PFAM:PF02883;_qi=0|0|0|1|0|0|2|0|541;_eaed=0.04;_Oid=maker-chr1-exonerate_protein2genome-gene-17.39-mRNA-1;_aed=0.04;_Description=AP-2 complex subunit alpha;Name=maker-chr1-ex…
20	chr1	maker	exon	1781778	1782716	.	-	.	ID=DEKBRUBILSv1E104994;Parent=DEKBRUBILSv1T103849
10	chr1	maker	exon	1782858	1783544	.	-	.	ID=DEKBRUBILSv1E104995;Parent=DEKBRUBILSv1T103849
10	chr1	maker	CDS	1782858	1783544	.	-	0	ID=DEKBRUBILSv1C103821;Parent=DEKBRUBILSv1T103849
20	chr1	maker	CDS	1781778	1782716	.	-	0	ID=DEKBRUBILSv1C103821;Parent=DEKBRUBILSv1T103849
8	chr1	maker	mRNA	1785882	1786541	660	-	.	_eaed=0.24;Name=maker-chr1-exonerate_protein2genome-gene-17.40-mRNA-1;_qi=0|-1|0|1|-1|0|1|0|219;_Description=Protein SKG6;_aed=0.24;ID=DEKBRUBILSv1T103868;_Oid=maker-chr1-exonerate_protein2genome-gene-17.40-mRNA-1
8	chr1	maker	exon	1785882	1786541	.	-	.	ID=DEKBRUBILSv1E105018;Parent=DEKBRUBILSv1T103868
8	chr1	maker	CDS	1785882	1786541	.	-	0	ID=DEKBRUBILSv1C103840;Parent=DEKBRUBILSv1T103868
24	chr1	maker	mRNA	1790592	1792781	2190	+	.	_qi=0|-1|0|1|-1|0|1|0|729;Dbxref=GO:0004672|GO:0005524|GO:0006468,GO:0016772,InterPro:IPR000719,InterPro:IPR011009,PFAM:PF00069;_eaed=0.00;_Oid=maker-chr1-exonerate_protein2genome-gene-18.0-mRNA-1;_Description=SNF1-activating kinase 1;_aed=0.00;Name=maker-chr1-exonerate_protein2genome-gene-18.0-mRNA-1;ID=DEKBRUBILSv1T104193
24	chr1	maker	exon	1790592	1792781	.	+	.	ID=DEKBRUBILSv1E105451;Parent=DEKBRUBILSv1T104193
24	chr1	maker	CDS	1790592	1792781	.	+	0	ID=DEKBRUBILSv1C104165;Parent=DEKBRUBILSv1T104193
19	chr1	maker	mRNA	1793514	1794920	1407	-	.	ID=DEKBRUBILSv1T104201;Name=maker-chr1-exonerate_protein2genome-gene-18.20-mRNA-1;_Description=Aminopeptidase Y;_aed=0.00;_Oid=maker-chr1-exonerate_protein2genome-gene-18.20-mRNA-1;_eaed=0.00;Dbxref=InterPro:IPR003137,InterPro:IPR007484,PFAM:PF02225,PFAM:PF04389;_qi=0|-1|0|1|-1|0|1|0|468
19	chr1	maker	exon	1793514	1794920	.	-	.	ID=DEKBRUBILSv1E105466;Parent=DEKBRUBILSv1T104201
19	chr1	maker	CDS	1793514	1794920	.	-	0	ID=DEKBRUBILSv1C104173;Parent=DEKBRUBILSv1T104201
5	chr1	maker	mRNA	1795855	1796640	786	-	.	_eaed=0.00;Dbxref=InterPro:IPR022309,PFAM:PF01201;_qi=0|-1|0|1|-1|0|1|0|261;_Description=Ribosome biogenesis protein NSA2;_aed=0.00;_Oid=maker-chr1-exonerate_protein2genome-gene-18.21-mRNA-1;Name=maker-chr1-exonerate_protein2genome-gene-18.21-mRNA-1;ID=DEKBRUBILSv1T104210
5	chr1	maker	exon	1795855	1796640	.	-	.	ID=DEKBRUBILSv1E105475;Parent=DEKBRUBILSv1T104210
5	chr1	maker	CDS	1795855	1796640	.	-	0	ID=DEKBRUBILSv1C104182;Parent=DEKBRUBILSv1T104210
11	chr1	maker	mRNA	1796918	1797985	1068	+	.	_Oid=maker-chr1-exonerate_protein2genome-gene-18.1-mRNA-1;_Description=U3 small nucleolar ribonucleoprotein protein LCP5;_aed=0.00;_qi=0|-1|0|1|-1|0|1|0|355;Dbxref=InterPro:IPR007146,PFAM:PF04000;_eaed=0.00;ID=DEKBRUBILSv1T104203;Name=maker-chr1-exonerate_protein2genome-gene-18.1-mRNA-1
11	chr1	maker	exon	1796918	1797985	.	+	.	ID=DEKBRUBILSv1E105468;Parent=DEKBRUBILSv1T104203
11	chr1	maker	CDS	1796918	1797985	.	+	0	ID=DEKBRUBILSv1C104175;Parent=DEKBRUBILSv1T104203
4	chr1	maker	mRNA	1799049	1800026	978	-	.	_Oid=maker-chr1-exonerate_protein2genome-gene-18.22-mRNA-1;_Description=Pumilio domain-containing protein C6G9.14;_aed=0.00;Dbxref=GO:0003723,GO:0005488,InterPro:IPR001313,InterPro:IPR016024,PFAM:PF00806;_qi=0|-1|0|1|-1|0|1|0|325;_eaed=0.00;ID=DEKBRUBILSv1T104206;Name=maker-chr1-exonerate_protein2genome-gene-18.22-mRNA-1
4	chr1	maker	exon	1799049	1800026	.	-	.	ID=DEKBRUBILSv1E105471;Parent=DEKBRUBILSv1T104206
4	chr1	maker	CDS	1799049	1800026	.	-	0	ID=DEKBRUBILSv1C104178;Parent=DEKBRUBILSv1T104206
1	chr1	maker	mRNA	1803779	1804199	321	-	.	_aed=0.44;_Description=Cytosine deaminase;_Oid=maker-chr1-exonerate_protein2genome-gene-18.23-mRNA-1;_eaed=0.44;_qi=0|0|0|1|0|0|2|0|106;Dbxref=GO:0003824,GO:0008270|GO:0016787,InterPro:IPR002125,InterPro:IPR016193,PFAM:PF00383;ID=DEKBRUBILSv1T104219;Name=maker-chr1-exonerate_protein2genome-gene-18.23-mRNA-1
9	chr1	maker	mRNA	1804645	1806603	1959	-	.	_Oid=maker-chr1-exonerate_protein2genome-gene-18.24-mRNA-1;ID=DEKBRUBILSv1T104195;_aed=0.09;_Description=Protein RMD9-like%2C mitochondrial;_qi=0|-1|0|1|-1|0|1|0|652;Name=maker-chr1-exonerate_protein2genome-gene-18.24-mRNA-1;_eaed=0.09
9	chr1	maker	exon	1804645	1806603	.	-	.	ID=DEKBRUBILSv1E105457;Parent=DEKBRUBILSv1T104195
9	chr1	maker	CDS	1804645	1806603	.	-	0	ID=DEKBRUBILSv1C104167;Parent=DEKBRUBILSv1T104195
3	chr1	maker	mRNA	1808238	1809188	951	+	.	_qi=0|-1|0|1|-1|0|1|0|317;_eaed=0.42;Name=maker-chr1-exonerate_protein2genome-gene-18.5-mRNA-1;ID=DEKBRUBILSv1T104207;_Oid=maker-chr1-exonerate_protein2genome-gene-18.5-mRNA-1;_Description=Hemoglobin and hemoglobin-haptoglobin-binding protein B;_aed=0.42
3	chr1	maker	exon	1808238	1809188	.	+	.	ID=DEKBRUBILSv1E105472;Parent=DEKBRUBILSv1T104207
3	chr1	maker	CDS	1808238	1809188	.	+	0	ID=DEKBRUBILSv1C104179;Parent=DEKBRUBILSv1T104207
6	chr1	maker	mRNA	1809396	1810391	996	+	.	_Description=Leucyl/phenylalanyl-tRNA--protein transferase;_aed=0.50;ID=DEKBRUBILSv1T104205;_Oid=maker-chr1-exonerate_protein2genome-gene-18.6-mRNA-1;_eaed=0.50;Name=maker-chr1-exonerate_protein2genome-gene-18.6-mRNA-1;_qi=0|-1|0|1|-1|0|1|0|332
6	chr1	maker	exon	1809396	1810391	.	+	.	ID=DEKBRUBILSv1E105470;Parent=DEKBRUBILSv1T104205
6	chr1	maker	CDS	1809396	1810391	.	+	0	ID=DEKBRUBILSv1C104177;Parent=DEKBRUBILSv1T104205
10	chr1	maker	mRNA	1810821	1813911	2784	+	.	ID=DEKBRUBILSv1T104190;_Oid=maker-chr1-exonerate_protein2genome-gene-18.2-mRNA-1;_Description=Protein PF14_0175;_aed=0.27;_qi=0|0|0|1|0|0|3|0|928;_eaed=0.27;Name=maker-chr1-exonerate_protein2genome-gene-18.2-mRNA-1
5	chr1	maker	exon	1810821	1811723	.	+	.	ID=DEKBRUBILSv1E105443;Parent=DEKBRUBILSv1T104190
2	chr1	maker	exon	1811781	1812130	.	+	.	ID=DEKBRUBILSv1E105444;Parent=DEKBRUBILSv1T104190
3	chr1	maker	exon	1812381	1813911	.	+	.	ID=DEKBRUBILSv1E105445;Parent=DEKBRUBILSv1T104190
5	chr1	maker	CDS	1810821	1811723	.	+	0	ID=DEKBRUBILSv1C104162;Parent=DEKBRUBILSv1T104190
2	chr1	maker	CDS	1811781	1812130	.	+	0	ID=DEKBRUBILSv1C104162;Parent=DEKBRUBILSv1T104190
3	chr1	maker	CDS	1812381	1813911	.	+	1	ID=DEKBRUBILSv1C104162;Parent=DEKBRUBILSv1T104190
6	chr1	maker	mRNA	1814464	1815921	1458	+	.	Name=maker-chr1-exonerate_protein2genome-gene-18.4-mRNA-1;_eaed=0.40;_qi=0|-1|0|1|-1|0|1|0|486;_aed=0.40;_Description=Zinc finger CCCH domain-containing protein 2;_Oid=maker-chr1-exonerate_protein2genome-gene-18.4-mRNA-1;ID=DEKBRUBILSv1T104200
6	chr1	maker	exon	1814464	1815921	.	+	.	ID=DEKBRUBILSv1E105465;Parent=DEKBRUBILSv1T104200
6	chr1	maker	CDS	1814464	1815921	.	+	0	ID=DEKBRUBILSv1C104172;Parent=DEKBRUBILSv1T104200
13	chr1	maker	mRNA	1818261	1819745	1485	+	.	_aed=0.00;_Description=Polyphosphatidylinositol phosphatase INP52;_Oid=maker-chr1-exonerate_protein2genome-gene-18.7-mRNA-1;_eaed=0.00;_qi=0|-1|0|1|-1|0|1|0|495;Dbxref=GO:0042578,InterPro:IPR002013,PFAM:PF02383;ID=DEKBRUBILSv1T104197;Name=maker-chr1-exonerate_protein2genome-gene-18.7-mRNA-1
13	chr1	maker	exon	1818261	1819745	.	+	.	ID=DEKBRUBILSv1E105459;Parent=DEKBRUBILSv1T104197
13	chr1	maker	CDS	1818261	1819745	.	+	0	ID=DEKBRUBILSv1C104169;Parent=DEKBRUBILSv1T104197
1	chr1	maker	mRNA	1822861	1823475	615	-	.	_qi=0|-1|0|1|-1|0|1|0|205;Dbxref=GO:0003824|GO:0005975|GO:0030246,GO:0005975|GO:0016853,InterPro:IPR008183,InterPro:IPR011013,PFAM:PF01263;_eaed=0.08;_Oid=maker-chr1-exonerate_protein2genome-gene-18.26-mRNA-1;_aed=0.08;_Description=Glucose-6-phosphate 1-epimerase;Name=maker-chr1-exonerate_protein2genome-gene-18.26-mRNA-1;ID=DEKBRUBILSv1T104213
1	chr1	maker	exon	1822861	1823475	.	-	.	ID=DEKBRUBILSv1E105478;Parent=DEKBRUBILSv1T104213
1	chr1	maker	CDS	1822861	1823475	.	-	0	ID=DEKBRUBILSv1C104185;Parent=DEKBRUBILSv1T104213
2	chr1	maker	mRNA	1824129	1824412	216	-	.	Name=maker-chr1-exonerate_protein2genome-gene-18.27-mRNA-1;_eaed=0.01;_qi=0|0|0|1|0|0|2|0|71;_aed=0.01;_Description=Laminin subunit gamma-1;_Oid=maker-chr1-exonerate_protein2genome-gene-18.27-mRNA-1;ID=DEKBRUBILSv1T104221
8	chr1	maker	mRNA	1825039	1826109	1071	+	.	_Oid=maker-chr1-exonerate_protein2genome-gene-18.8-mRNA-1;_Description=Dolichyl-diphosphooligosaccharide--protein glycosyltransferase subunit WBP1;_aed=0.00;_qi=0|-1|0|1|-1|0|1|0|356;Dbxref=GO:0004579|GO:0005789|GO:0018279,InterPro:IPR005013,PFAM:PF03345;_eaed=0.00;ID=DEKBRUBILSv1T104202;Name=maker-chr1-exonerate_protein2genome-gene-18.8-mRNA-1
8	chr1	maker	exon	1825039	1826109	.	+	.	ID=DEKBRUBILSv1E105467;Parent=DEKBRUBILSv1T104202
8	chr1	maker	CDS	1825039	1826109	.	+	0	ID=DEKBRUBILSv1C104174;Parent=DEKBRUBILSv1T104202
4	chr1	maker	mRNA	1826567	1826941	375	-	.	_eaed=0.07;Dbxref=GO:0006457|GO:0016272|GO:0051082,InterPro:IPR002777,InterPro:IPR009053,PFAM:PF01920;_qi=0|-1|0|1|-1|0|1|0|124;_aed=0.07;_Description=Probable prefoldin subunit 2;_Oid=maker-chr1-exonerate_protein2genome-gene-18.28-mRNA-1;Name=maker-chr1-exonerate_protein2genome-gene-18.28-mRNA-1;ID=DEKBRUBILSv1T104217
4	chr1	maker	exon	1826567	1826941	.	-	.	ID=DEKBRUBILSv1E105482;Parent=DEKBRUBILSv1T104217
4	chr1	maker	CDS	1826567	1826941	.	-	0	ID=DEKBRUBILSv1C104189;Parent=DEKBRUBILSv1T104217
7	chr1	maker	mRNA	1828145	1829059	915	-	.	Name=maker-chr1-exonerate_protein2genome-gene-18.30-mRNA-1;ID=DEKBRUBILSv1T104208;_eaed=0.02;_qi=0|-1|0|1|-1|0|1|0|304;Dbxref=GO:0000166|GO:0004812|GO:0005524|GO:0006418,GO:0000166|GO:0006418,GO:0003824,InterPro:IPR009080,InterPro:IPR010663,InterPro:IPR013155,PFAM:PF06827,PFAM:PF08264;_Description=Isoleucine--tRNA ligase%2C mitochondrial;_aed=0.02;_Oid=maker-chr1-exonerate_protein2genome-gene-18.…
7	chr1	maker	exon	1828145	1829059	.	-	.	ID=DEKBRUBILSv1E105473;Parent=DEKBRUBILSv1T104208
7	chr1	maker	CDS	1828145	1829059	.	-	0	ID=DEKBRUBILSv1C104180;Parent=DEKBRUBILSv1T104208
6	chr1	maker	mRNA	1832674	1834305	1632	+	.	_Oid=maker-chr1-exonerate_protein2genome-gene-18.11-mRNA-1;_Description=Vacuolar amino acid transporter 1;_aed=0.45;_qi=0|-1|0|1|-1|0|1|0|543;Dbxref=InterPro:IPR013057,PFAM:PF01490;_eaed=0.45;ID=DEKBRUBILSv1T104196;Name=maker-chr1-exonerate_protein2genome-gene-18.11-mRNA-1
6	chr1	maker	exon	1832674	1834305	.	+	.	ID=DEKBRUBILSv1E105458;Parent=DEKBRUBILSv1T104196
6	chr1	maker	CDS	1832674	1834305	.	+	0	ID=DEKBRUBILSv1C104168;Parent=DEKBRUBILSv1T104196
16	chr1	maker	mRNA	1834534	1836069	1476	+	.	Name=maker-chr1-exonerate_protein2genome-gene-18.10-mRNA-1;ID=DEKBRUBILSv1T104198;_eaed=0.36;Dbxref=GO:0005515,InterPro:IPR006910,PFAM:PF04825;_qi=0|0|0|1|0|0|2|0|491;_Description=Meiotic recombination protein rec8;_aed=0.36;_Oid=maker-chr1-exonerate_protein2genome-gene-18.10-mRNA-1
16	chr1	maker	exon	1834653	1836069	.	+	.	ID=DEKBRUBILSv1E105461;Parent=DEKBRUBILSv1T104198
16	chr1	maker	CDS	1834653	1836069	.	+	1	ID=DEKBRUBILSv1C104170;Parent=DEKBRUBILSv1T104198
25	chr1	maker	mRNA	1836311	1840219	2109	+	.	Name=maker-chr1-exonerate_protein2genome-gene-18.9-mRNA-1;ID=DEKBRUBILSv1T104194;_qi=0|0|0|1|0|0|5|0|702;Dbxref=GO:0004402|GO:0016568,InterPro:IPR016181,InterPro:IPR019467,InterPro:IPR028245,PFAM:PF10394,PFAM:PF13805;_eaed=0.30;_Oid=maker-chr1-exonerate_protein2genome-gene-18.9-mRNA-1;_aed=0.30;_Description=Sphingolipid long chain base-responsive protein LSP1
2	chr1	maker	exon	1836311	1837478	.	+	.	ID=DEKBRUBILSv1E105452;Parent=DEKBRUBILSv1T104194
2	chr1	maker	exon	1840163	1840219	.	+	.	ID=DEKBRUBILSv1E105456;Parent=DEKBRUBILSv1T104194
2	chr1	maker	CDS	1836311	1837478	.	+	0	ID=DEKBRUBILSv1C104166;Parent=DEKBRUBILSv1T104194
2	chr1	maker	CDS	1840163	1840219	.	+	0	ID=DEKBRUBILSv1C104166;Parent=DEKBRUBILSv1T104194
2	chr1	maker	mRNA	1840650	1840979	330	-	.	ID=DEKBRUBILSv1T104218;_Oid=maker-chr1-exonerate_protein2genome-gene-18.31-mRNA-1;_Description=Probable purine permease 6;_aed=0.00;_qi=0|-1|0|1|-1|0|1|0|109;_eaed=0.00;Name=maker-chr1-exonerate_protein2genome-gene-18.31-mRNA-1
2	chr1	maker	exon	1840650	1840979	.	-	.	ID=DEKBRUBILSv1E105483;Parent=DEKBRUBILSv1T104218
2	chr1	maker	CDS	1840650	1840979	.	-	0	ID=DEKBRUBILSv1C104190;Parent=DEKBRUBILSv1T104218
25	chr1	maker	mRNA	1844567	1849375	2214	+	.	Dbxref=GO:0003676,InterPro:IPR000504,InterPro:IPR025742,PFAM:PF00076,PFAM:PF14327;_qi=0|0|0|1|0|0|4|0|737;_eaed=0.02;_Oid=maker-chr1-exonerate_protein2genome-gene-18.15-mRNA-1;_aed=0.02;_Description=mRNA 3'-end-processing protein RNA15;Name=maker-chr1-exonerate_protein2genome-gene-18.15-mRNA-1;ID=DEKBRUBILSv1T104192
5	chr1	maker	exon	1844567	1845404	.	+	.	ID=DEKBRUBILSv1E105447;Parent=DEKBRUBILSv1T104192
1	chr1	maker	exon	1847636	1847660	.	+	.	ID=DEKBRUBILSv1E105448;Parent=DEKBRUBILSv1T104192
5	chr1	maker	CDS	1844567	1845404	.	+	0	ID=DEKBRUBILSv1C104164;Parent=DEKBRUBILSv1T104192
1	chr1	maker	CDS	1847636	1847660	.	+	2	ID=DEKBRUBILSv1C104164;Parent=DEKBRUBILSv1T104192
2	chr1	maker	mRNA	1850216	1850845	630	+	.	Name=maker-chr1-exonerate_protein2genome-gene-18.16-mRNA-1;_eaed=0.00;_qi=0|-1|0|1|-1|0|1|0|209;_aed=0.00;_Description=Uncharacterized protein YDL027C;_Oid=maker-chr1-exonerate_protein2genome-gene-18.16-mRNA-1;ID=DEKBRUBILSv1T104211
2	chr1	maker	exon	1850216	1850845	.	+	.	ID=DEKBRUBILSv1E105476;Parent=DEKBRUBILSv1T104211
2	chr1	maker	CDS	1850216	1850845	.	+	0	ID=DEKBRUBILSv1C104183;Parent=DEKBRUBILSv1T104211
20	chr1	maker	mRNA	1852001	1853002	1002	+	.	_Oid=maker-chr1-exonerate_protein2genome-gene-18.17-mRNA-1;_Description=Protein SAN1;_aed=0.16;Dbxref=GO:0005515|GO:0008270,InterPro:IPR001841,PFAM:PF13639;_qi=0|-1|0|1|-1|0|1|0|333;_eaed=0.16;ID=DEKBRUBILSv1T104204;Name=maker-chr1-exonerate_protein2genome-gene-18.17-mRNA-1
20	chr1	maker	exon	1852001	1853002	.	+	.	ID=DEKBRUBILSv1E105469;Parent=DEKBRUBILSv1T104204
20	chr1	maker	CDS	1852001	1853002	.	+	0	ID=DEKBRUBILSv1C104176;Parent=DEKBRUBILSv1T104204
9	chr1	maker	mRNA	1853346	1856537	3144	-	.	Name=maker-chr1-exonerate_protein2genome-gene-18.33-mRNA-1;ID=DEKBRUBILSv1T104189;_qi=0|0|0|1|0|0|2|0|1047;Dbxref=GO:0005488,GO:0006886|GO:0008536,InterPro:IPR001494,InterPro:IPR013598,InterPro:IPR016024,PFAM:PF03810,PFAM:PF08389;_eaed=0.01;_Oid=maker-chr1-exonerate_protein2genome-gene-18.33-mRNA-1;_Description=Importin beta-like protein KAP120;_aed=0.01
9	chr1	maker	exon	1853832	1856537	.	-	.	ID=DEKBRUBILSv1E105442;Parent=DEKBRUBILSv1T104189
9	chr1	maker	CDS	1853832	1856537	.	-	0	ID=DEKBRUBILSv1C104161;Parent=DEKBRUBILSv1T104189
4	chr1	maker	mRNA	1862293	1864815	2523	+	.	Name=maker-chr1-exonerate_protein2genome-gene-18.18-mRNA-1;ID=DEKBRUBILSv1T104191;_eaed=0.00;Dbxref=GO:0005634,InterPro:IPR010678,PFAM:PF06862;_qi=0|-1|0|1|-1|0|1|0|840;_aed=0.00;_Description=U3 small nucleolar RNA-associated protein 25;_Oid=maker-chr1-exonerate_protein2genome-gene-18.18-mRNA-1
4	chr1	maker	exon	1862293	1864815	.	+	.	ID=DEKBRUBILSv1E105446;Parent=DEKBRUBILSv1T104191
4	chr1	maker	CDS	1862293	1864815	.	+	0	ID=DEKBRUBILSv1C104163;Parent=DEKBRUBILSv1T104191
2	chr1	maker	mRNA	1866824	1867324	501	+	.	Name=maker-chr1-exonerate_protein2genome-gene-18.19-mRNA-1;ID=DEKBRUBILSv1T104215;_eaed=0.00;Dbxref=InterPro:IPR004861,InterPro:IPR029021,PFAM:PF03162;_qi=0|-1|0|1|-1|0|1|0|166;_aed=0.00;_Description=Tyrosine-protein phosphatase SIW14;_Oid=maker-chr1-exonerate_protein2genome-gene-18.19-mRNA-1
2	chr1	maker	exon	1866824	1867324	.	+	.	ID=DEKBRUBILSv1E105480;Parent=DEKBRUBILSv1T104215
2	chr1	maker	CDS	1866824	1867324	.	+	0	ID=DEKBRUBILSv1C104187;Parent=DEKBRUBILSv1T104215
1	chr1	maker	mRNA	1867560	1868051	492	-	.	_aed=0.12;_Description=Altered inheritance of mitochondria protein 19%2C mitochondrial;_Oid=maker-chr1-exonerate_protein2genome-gene-18.36-mRNA-1;_eaed=0.12;Dbxref=InterPro:IPR019419,PFAM:PF10315;_qi=0|-1|0|1|-1|0|1|0|163;ID=DEKBRUBILSv1T104216;Name=maker-chr1-exonerate_protein2genome-gene-18.36-mRNA-1
1	chr1	maker	exon	1867560	1868051	.	-	.	ID=DEKBRUBILSv1E105481;Parent=DEKBRUBILSv1T104216
1	chr1	maker	CDS	1867560	1868051	.	-	0	ID=DEKBRUBILSv1C104188;Parent=DEKBRUBILSv1T104216
6	chr1	maker	mRNA	1919087	1921018	1932	+	.	_aed=0.00;_Description=Uncharacterized protein YLL007C;_Oid=maker-chr1-exonerate_protein2genome-gene-19.2-mRNA-1;ID=DEKBRUBILSv1T104777;Name=maker-chr1-exonerate_protein2genome-gene-19.2-mRNA-1;_eaed=0.00;_qi=0|-1|0|1|-1|0|1|0|643
6	chr1	maker	exon	1919087	1921018	.	+	.	ID=DEKBRUBILSv1E106196;Parent=DEKBRUBILSv1T104777
6	chr1	maker	CDS	1919087	1921018	.	+	0	ID=DEKBRUBILSv1C104749;Parent=DEKBRUBILSv1T104777
4	chr1	maker	mRNA	1921160	1923607	2220	-	.	ID=DEKBRUBILSv1T104776;Name=maker-chr1-exonerate_protein2genome-gene-19.26-mRNA-1;_Oid=maker-chr1-exonerate_protein2genome-gene-19.26-mRNA-1;_aed=0.07;_Description=ATP-dependent RNA helicase DRS1;_qi=0|0|0|1|0|0|3|0|739;Dbxref=GO:0003676|GO:0005524,InterPro:IPR001650,InterPro:IPR011545,InterPro:IPR027417,PFAM:PF00270,PFAM:PF00271;_eaed=0.07
2	chr1	maker	exon	1921160	1922832	.	-	.	ID=DEKBRUBILSv1E106193;Parent=DEKBRUBILSv1T104776
1	chr1	maker	exon	1923016	1923430	.	-	.	ID=DEKBRUBILSv1E106194;Parent=DEKBRUBILSv1T104776
1	chr1	maker	CDS	1923016	1923430	.	-	0	ID=DEKBRUBILSv1C104748;Parent=DEKBRUBILSv1T104776
2	chr1	maker	CDS	1921160	1922832	.	-	2	ID=DEKBRUBILSv1C104748;Parent=DEKBRUBILSv1T104776
3	chr1	maker	mRNA	1925062	1926924	1863	+	.	ID=DEKBRUBILSv1T104779;Name=maker-chr1-exonerate_protein2genome-gene-19.3-mRNA-1;_Oid=maker-chr1-exonerate_protein2genome-gene-19.3-mRNA-1;_aed=0.04;_Description=78 kDa glucose-regulated protein homolog;Dbxref=InterPro:IPR013126,InterPro:IPR029047,InterPro:IPR029048,PFAM:PF00012;_qi=0|-1|0|1|-1|0|1|0|620;_eaed=0.04
3	chr1	maker	exon	1925062	1926924	.	+	.	ID=DEKBRUBILSv1E106198;Parent=DEKBRUBILSv1T104779
3	chr1	maker	CDS	1925062	1926924	.	+	0	ID=DEKBRUBILSv1C104751;Parent=DEKBRUBILSv1T104779
2	chr1	maker	mRNA	1927752	1929059	1308	+	.	_qi=0|-1|0|1|-1|0|1|0|435;Dbxref=GO:0000079|GO:0019901,InterPro:IPR013922,PFAM:PF08613;_eaed=0.01;_Oid=maker-chr1-exonerate_protein2genome-gene-19.7-mRNA-1;_aed=0.01;_Description=PHO85 cyclin-10;Name=maker-chr1-exonerate_protein2genome-gene-19.7-mRNA-1;ID=DEKBRUBILSv1T104786
2	chr1	maker	exon	1927752	1929059	.	+	.	ID=DEKBRUBILSv1E106206;Parent=DEKBRUBILSv1T104786
2	chr1	maker	CDS	1927752	1929059	.	+	0	ID=DEKBRUBILSv1C104758;Parent=DEKBRUBILSv1T104786
1	chr1	maker	mRNA	1930032	1931351	1320	-	.	_Description=Nonsense-mediated decay protein 4;_aed=0.00;ID=DEKBRUBILSv1T104785;_Oid=maker-chr1-exonerate_protein2genome-gene-19.27-mRNA-1;_eaed=0.00;Name=maker-chr1-exonerate_protein2genome-gene-19.27-mRNA-1;_qi=0|-1|0|1|-1|0|1|0|439
1	chr1	maker	exon	1930032	1931351	.	-	.	ID=DEKBRUBILSv1E106205;Parent=DEKBRUBILSv1T104785
1	chr1	maker	CDS	1930032	1931351	.	-	0	ID=DEKBRUBILSv1C104757;Parent=DEKBRUBILSv1T104785
3	chr1	maker	mRNA	1933427	1934530	906	+	.	Name=maker-chr1-exonerate_protein2genome-gene-19.8-mRNA-1;ID=DEKBRUBILSv1T104793;Dbxref=GO:0005669|GO:0006367,InterPro:IPR006751,PFAM:PF04658;_qi=0|0|0|1|0|0|3|0|301;_eaed=0.14;_Oid=maker-chr1-exonerate_protein2genome-gene-19.8-mRNA-1;_aed=0.14;_Description=Transcription initiation factor TFIID subunit 7
1	chr1	maker	exon	1933427	1934121	.	+	.	ID=DEKBRUBILSv1E106213;Parent=DEKBRUBILSv1T104793
1	chr1	maker	exon	1934481	1934530	.	+	.	ID=DEKBRUBILSv1E106215;Parent=DEKBRUBILSv1T104793
1	chr1	maker	CDS	1933427	1934121	.	+	0	ID=DEKBRUBILSv1C104765;Parent=DEKBRUBILSv1T104793
1	chr1	maker	CDS	1934481	1934530	.	+	2	ID=DEKBRUBILSv1C104765;Parent=DEKBRUBILSv1T104793
1	chr1	maker	mRNA	1937600	1938364	765	+	.	_Oid=maker-chr1-exonerate_protein2genome-gene-19.9-mRNA-1;_Description=Proteasome subunit alpha type-1;_aed=0.00;_qi=0|-1|0|1|-1|0|1|0|254;Dbxref=GO:0004175|GO:0006511|GO:0019773,GO:0004298|GO:0005839|GO:0051603,InterPro:IPR000426,InterPro:IPR001353,InterPro:IPR029055,PFAM:PF00227,PFAM:PF10584;_eaed=0.00;ID=DEKBRUBILSv1T104795;Name=maker-chr1-exonerate_protein2genome-gene-19.9-mRNA-1
1	chr1	maker	exon	1937600	1938364	.	+	.	ID=DEKBRUBILSv1E106217;Parent=DEKBRUBILSv1T104795
1	chr1	maker	CDS	1937600	1938364	.	+	0	ID=DEKBRUBILSv1C104767;Parent=DEKBRUBILSv1T104795
5	chr1	maker	mRNA	1938591	1939958	1368	-	.	_Oid=maker-chr1-exonerate_protein2genome-gene-19.30-mRNA-1;_aed=0.00;_Description=Delta(24(24(1)))-sterol reductase;Dbxref=GO:0016020,InterPro:IPR001171,PFAM:PF01222;_qi=0|-1|0|1|-1|0|1|0|455;_eaed=0.00;ID=DEKBRUBILSv1T104783;Name=maker-chr1-exonerate_protein2genome-gene-19.30-mRNA-1
5	chr1	maker	exon	1938591	1939958	.	-	.	ID=DEKBRUBILSv1E106203;Parent=DEKBRUBILSv1T104783
5	chr1	maker	CDS	1938591	1939958	.	-	0	ID=DEKBRUBILSv1C104755;Parent=DEKBRUBILSv1T104783
9	chr1	maker	mRNA	1941019	1942368	1350	-	.	Name=maker-chr1-exonerate_protein2genome-gene-19.31-mRNA-1;ID=DEKBRUBILSv1T104784;Dbxref=GO:0003723,GO:0005488,InterPro:IPR001313,InterPro:IPR016024,PFAM:PF00806;_qi=0|-1|0|1|-1|0|1|0|449;_eaed=0.12;_Oid=maker-chr1-exonerate_protein2genome-gene-19.31-mRNA-1;_Description=Pumilio homology domain family member 4;_aed=0.12
9	chr1	maker	exon	1941019	1942368	.	-	.	ID=DEKBRUBILSv1E106204;Parent=DEKBRUBILSv1T104784
9	chr1	maker	CDS	1941019	1942368	.	-	0	ID=DEKBRUBILSv1C104756;Parent=DEKBRUBILSv1T104784
1	chr1	maker	mRNA	1947551	1948459	909	+	.	Name=maker-chr1-exonerate_protein2genome-gene-19.11-mRNA-1;ID=DEKBRUBILSv1T104792;Dbxref=InterPro:IPR005556,PFAM:PF03856;_qi=0|-1|0|1|-1|0|1|0|302;_eaed=0.00;_Oid=maker-chr1-exonerate_protein2genome-gene-19.11-mRNA-1;_aed=0.00;_Description=Uncharacterized protein YMR244W
1	chr1	maker	exon	1947551	1948459	.	+	.	ID=DEKBRUBILSv1E106212;Parent=DEKBRUBILSv1T104792
1	chr1	maker	CDS	1947551	1948459	.	+	0	ID=DEKBRUBILSv1C104764;Parent=DEKBRUBILSv1T104792
1	chr1	maker	mRNA	1950179	1950328	150	+	.	_qi=0|-1|0|1|-1|0|1|0|49;_eaed=0.08;Name=maker-chr1-exonerate_protein2genome-gene-19.12-mRNA-1;ID=DEKBRUBILSv1T104800;_Oid=maker-chr1-exonerate_protein2genome-gene-19.12-mRNA-1;_Description=Ras-like protein family member 10A;_aed=0.08
1	chr1	maker	exon	1950179	1950328	.	+	.	ID=DEKBRUBILSv1E106223;Parent=DEKBRUBILSv1T104800
1	chr1	maker	CDS	1950179	1950328	.	+	0	ID=DEKBRUBILSv1C104772;Parent=DEKBRUBILSv1T104800
20	chr1	maker	mRNA	1959068	1962174	2421	-	.	Dbxref=GO:0005525|GO:0007049,InterPro:IPR000038,InterPro:IPR027417,PFAM:PF00735;_qi=0|0|0|1|0|0|3|0|806;_eaed=0.06;_Oid=maker-chr1-exonerate_protein2genome-gene-19.34-mRNA-1;_aed=0.06;_Description=Sporulation-regulated protein 3;Name=maker-chr1-exonerate_protein2genome-gene-19.34-mRNA-1;ID=DEKBRUBILSv1T104774
1	chr1	maker	exon	1961635	1962174	.	-	.	ID=DEKBRUBILSv1E106191;Parent=DEKBRUBILSv1T104774
1	chr1	maker	CDS	1961635	1962174	.	-	0	ID=DEKBRUBILSv1C104746;Parent=DEKBRUBILSv1T104774
9	chr1	maker	mRNA	1962389	1962670	282	-	.	ID=DEKBRUBILSv1T104798;_Oid=maker-chr1-exonerate_protein2genome-gene-19.36-mRNA-1;_Description=Mitochondrial import inner membrane translocase subunit TIM50-A;_aed=0.45;_qi=0|-1|0|1|-1|0|1|0|93;_eaed=0.45;Name=maker-chr1-exonerate_protein2genome-gene-19.36-mRNA-1
9	chr1	maker	exon	1962389	1962670	.	-	.	ID=DEKBRUBILSv1E106221;Parent=DEKBRUBILSv1T104798
9	chr1	maker	CDS	1962389	1962670	.	-	0	ID=DEKBRUBILSv1C104770;Parent=DEKBRUBILSv1T104798
3	chr1	maker	mRNA	1965962	1969060	2424	-	.	_Oid=maker-chr1-exonerate_protein2genome-gene-19.37-mRNA-1;_Description=Lysine biosynthesis regulatory protein LYS14;_aed=0.05;_qi=0|0|0|1|0|0|4|0|807;Dbxref=GO:0000981|GO:0005634|GO:0006355|GO:0008270,InterPro:IPR001138,InterPro:IPR021858,PFAM:PF00172,PFAM:PF11951;_eaed=0.05;ID=DEKBRUBILSv1T104773;Name=maker-chr1-exonerate_protein2genome-gene-19.37-mRNA-1
1	chr1	maker	exon	1967348	1968133	.	-	.	ID=DEKBRUBILSv1E106187;Parent=DEKBRUBILSv1T104773
1	chr1	maker	CDS	1967348	1968133	.	-	0	ID=DEKBRUBILSv1C104745;Parent=DEKBRUBILSv1T104773
30	chr1	maker	mRNA	1971571	1975188	3219	+	.	_aed=0.06;_Description=Rho-GTPase-activating protein LRG1;_Oid=maker-chr1-exonerate_protein2genome-gene-19.21-mRNA-1;_eaed=0.06;_qi=0|0|0|1|0|0|4|0|1072;Dbxref=GO:0005622|GO:0007165,GO:0007165,GO:0008270,InterPro:IPR000198,InterPro:IPR001781,InterPro:IPR008936,PFAM:PF00412,PFAM:PF00620;ID=DEKBRUBILSv1T104771;Name=maker-chr1-exonerate_protein2genome-gene-19.21-mRNA-1
17	chr1	maker	exon	1971970	1973481	.	+	.	ID=DEKBRUBILSv1E106181;Parent=DEKBRUBILSv1T104771
2	chr1	maker	exon	1973608	1973927	.	+	.	ID=DEKBRUBILSv1E106182;Parent=DEKBRUBILSv1T104771
4	chr1	maker	exon	1974045	1975188	.	+	.	ID=DEKBRUBILSv1E106183;Parent=DEKBRUBILSv1T104771
17	chr1	maker	CDS	1971970	1973481	.	+	0	ID=DEKBRUBILSv1C104743;Parent=DEKBRUBILSv1T104771
2	chr1	maker	CDS	1973608	1973927	.	+	0	ID=DEKBRUBILSv1C104743;Parent=DEKBRUBILSv1T104771
4	chr1	maker	CDS	1974045	1975188	.	+	1	ID=DEKBRUBILSv1C104743;Parent=DEKBRUBILSv1T104771
5	chr1	maker	mRNA	1975440	1978616	3177	-	.	Dbxref=GO:0005515,GO:0006886|GO:0016192,InterPro:IPR000547,InterPro:IPR017986,InterPro:IPR024763,PFAM:PF00637,PFAM:PF12451;_qi=0|-1|0|1|-1|0|1|0|1058;_eaed=0.00;_Oid=maker-chr1-exonerate_protein2genome-gene-19.38-mRNA-1;_Description=E3 ubiquitin-protein ligase PEP5;_aed=0.00;Name=maker-chr1-exonerate_protein2genome-gene-19.38-mRNA-1;ID=DEKBRUBILSv1T104772
5	chr1	maker	exon	1975440	1978616	.	-	.	ID=DEKBRUBILSv1E106184;Parent=DEKBRUBILSv1T104772
5	chr1	maker	CDS	1975440	1978616	.	-	0	ID=DEKBRUBILSv1C104744;Parent=DEKBRUBILSv1T104772
3	chr1	maker	mRNA	1979089	1980972	1884	+	.	ID=DEKBRUBILSv1T104778;_Oid=maker-chr1-exonerate_protein2genome-gene-19.22-mRNA-1;_Description=33 kDa chaperonin;_aed=0.00;_qi=0|-1|0|1|-1|0|1|0|627;_eaed=0.00;Name=maker-chr1-exonerate_protein2genome-gene-19.22-mRNA-1
3	chr1	maker	exon	1979089	1980972	.	+	.	ID=DEKBRUBILSv1E106197;Parent=DEKBRUBILSv1T104778
3	chr1	maker	CDS	1979089	1980972	.	+	0	ID=DEKBRUBILSv1C104750;Parent=DEKBRUBILSv1T104778
2	chr1	maker	mRNA	1981404	1983779	2376	+	.	Name=maker-chr1-exonerate_protein2genome-gene-19.23-mRNA-1;ID=DEKBRUBILSv1T104775;_eaed=0.00;_qi=0|-1|0|1|-1|0|1|0|791;Dbxref=GO:0004672|GO:0005524|GO:0006468,GO:0016772,InterPro:IPR000719,InterPro:IPR011009,InterPro:IPR013761,InterPro:IPR021129,InterPro:IPR029458,PFAM:PF00069,PFAM:PF00536,PFAM:PF14847;_Description=Serine/threonine-protein kinase STE11;_aed=0.00;_Oid=maker-chr1-exonerate_protein2…
2	chr1	maker	exon	1981404	1983779	.	+	.	ID=DEKBRUBILSv1E106192;Parent=DEKBRUBILSv1T104775
2	chr1	maker	CDS	1981404	1983779	.	+	0	ID=DEKBRUBILSv1C104747;Parent=DEKBRUBILSv1T104775
2	chr1	maker	mRNA	1986074	1986961	888	+	.	Dbxref=GO:0016787,InterPro:IPR004843,InterPro:IPR029052,PFAM:PF00149;_qi=0|-1|0|1|-1|0|1|0|295;_eaed=0.18;_Oid=maker-chr1-exonerate_protein2genome-gene-19.24-mRNA-1;_Description=Phosphatase DCR2;_aed=0.18;Name=maker-chr1-exonerate_protein2genome-gene-19.24-mRNA-1;ID=DEKBRUBILSv1T104794
2	chr1	maker	exon	1986074	1986961	.	+	.	ID=DEKBRUBILSv1E106216;Parent=DEKBRUBILSv1T104794
2	chr1	maker	CDS	1986074	1986961	.	+	0	ID=DEKBRUBILSv1C104766;Parent=DEKBRUBILSv1T104794
1	chr1	maker	mRNA	1987616	1988221	606	+	.	ID=DEKBRUBILSv1T104796;Name=maker-chr1-exonerate_protein2genome-gene-19.25-mRNA-1;_Oid=maker-chr1-exonerate_protein2genome-gene-19.25-mRNA-1;_aed=0.07;_Description=Trafficking protein particle complex subunit 33;_qi=0|-1|0|1|-1|0|1|0|201;Dbxref=InterPro:IPR007194,InterPro:IPR024096,PFAM:PF04051;_eaed=0.07
1	chr1	maker	exon	1987616	1988221	.	+	.	ID=DEKBRUBILSv1E106218;Parent=DEKBRUBILSv1T104796
1	chr1	maker	CDS	1987616	1988221	.	+	0	ID=DEKBRUBILSv1C104768;Parent=DEKBRUBILSv1T104796
4	chr1	maker	mRNA	1990775	1991647	873	-	.	ID=DEKBRUBILSv1T105133;Name=maker-chr1-exonerate_protein2genome-gene-20.16-mRNA-1;_Oid=maker-chr1-exonerate_protein2genome-gene-20.16-mRNA-1;_Description=tRNA (guanine-N(7)-)-methyltransferase;_aed=0.24;_qi=0|-1|0|1|-1|0|1|0|290;Dbxref=GO:0006400|GO:0008176,InterPro:IPR003358,InterPro:IPR029063,PFAM:PF02390;_eaed=0.24
4	chr1	maker	exon	1990775	1991647	.	-	.	ID=DEKBRUBILSv1E106672;Parent=DEKBRUBILSv1T105133
4	chr1	maker	CDS	1990775	1991647	.	-	0	ID=DEKBRUBILSv1C105105;Parent=DEKBRUBILSv1T105133
2	chr1	maker	mRNA	1991925	1992689	765	-	.	_qi=0|-1|0|1|-1|0|1|0|254;_eaed=0.27;Name=maker-chr1-exonerate_protein2genome-gene-20.17-mRNA-1;ID=DEKBRUBILSv1T105137;_Oid=maker-chr1-exonerate_protein2genome-gene-20.17-mRNA-1;_Description=54S ribosomal protein L11%2C mitochondrial;_aed=0.27
2	chr1	maker	exon	1991925	1992689	.	-	.	ID=DEKBRUBILSv1E106677;Parent=DEKBRUBILSv1T105137
2	chr1	maker	CDS	1991925	1992689	.	-	0	ID=DEKBRUBILSv1C105109;Parent=DEKBRUBILSv1T105137
3	chr1	maker	mRNA	1995183	1995830	648	-	.	Name=maker-chr1-exonerate_protein2genome-gene-20.18-mRNA-1;ID=DEKBRUBILSv1T105139;_qi=0|-1|0|1|-1|0|1|0|215;Dbxref=GO:0003676,InterPro:IPR000504,PFAM:PF00076;_eaed=0.00;_Oid=maker-chr1-exonerate_protein2genome-gene-20.18-mRNA-1;_Description=U2 snRNP component ist3;_aed=0.00
3	chr1	maker	exon	1995183	1995830	.	-	.	ID=DEKBRUBILSv1E106679;Parent=DEKBRUBILSv1T105139
3	chr1	maker	CDS	1995183	1995830	.	-	0	ID=DEKBRUBILSv1C105111;Parent=DEKBRUBILSv1T105139
8	chr1	maker	mRNA	1996148	1997740	1593	+	.	Dbxref=InterPro:IPR000938,InterPro:IPR025875,PFAM:PF01302,PFAM:PF12799;_qi=0|-1|0|1|-1|0|1|0|530;_eaed=0.08;_Oid=maker-chr1-exonerate_protein2genome-gene-20.3-mRNA-1;_Description=Protein PAC2;_aed=0.08;Name=maker-chr1-exonerate_protein2genome-gene-20.3-mRNA-1;ID=DEKBRUBILSv1T105121
8	chr1	maker	exon	1996148	1997740	.	+	.	ID=DEKBRUBILSv1E106654;Parent=DEKBRUBILSv1T105121
8	chr1	maker	CDS	1996148	1997740	.	+	0	ID=DEKBRUBILSv1C105093;Parent=DEKBRUBILSv1T105121
6	chr1	maker	mRNA	2000556	2002382	1827	+	.	_qi=0|-1|0|1|-1|0|1|0|608;_eaed=0.15;Name=maker-chr1-exonerate_protein2genome-gene-20.4-mRNA-1;ID=DEKBRUBILSv1T105118;_Oid=maker-chr1-exonerate_protein2genome-gene-20.4-mRNA-1;_Description=Uncharacterized exonuclease R569;_aed=0.15
6	chr1	maker	exon	2000556	2002382	.	+	.	ID=DEKBRUBILSv1E106650;Parent=DEKBRUBILSv1T105118
6	chr1	maker	CDS	2000556	2002382	.	+	0	ID=DEKBRUBILSv1C105090;Parent=DEKBRUBILSv1T105118
5	chr1	maker	mRNA	2002737	2003483	747	+	.	Dbxref=GO:0006807|GO:0036361,InterPro:IPR015942,PFAM:PF01177;_qi=0|-1|0|1|-1|0|1|0|248;_eaed=0.36;_Oid=maker-chr1-exonerate_protein2genome-gene-20.5-mRNA-1;_Description=Protein DCG1;_aed=0.36;Name=maker-chr1-exonerate_protein2genome-gene-20.5-mRNA-1;ID=DEKBRUBILSv1T105138
5	chr1	maker	exon	2002737	2003483	.	+	.	ID=DEKBRUBILSv1E106678;Parent=DEKBRUBILSv1T105138
5	chr1	maker	CDS	2002737	2003483	.	+	0	ID=DEKBRUBILSv1C105110;Parent=DEKBRUBILSv1T105138
9	chr1	maker	mRNA	2003775	2007773	3999	-	.	ID=DEKBRUBILSv1T105112;Name=maker-chr1-exonerate_protein2genome-gene-20.20-mRNA-1;_Description=Telomere length regulator protein rif1;_aed=0.09;_Oid=maker-chr1-exonerate_protein2genome-gene-20.20-mRNA-1;_eaed=0.09;Dbxref=InterPro:IPR022031,PFAM:PF12231;_qi=0|-1|0|1|-1|0|1|0|1332
9	chr1	maker	exon	2003775	2007773	.	-	.	ID=DEKBRUBILSv1E106639;Parent=DEKBRUBILSv1T105112
9	chr1	maker	CDS	2003775	2007773	.	-	0	ID=DEKBRUBILSv1C105084;Parent=DEKBRUBILSv1T105112
5	chr1	maker	mRNA	2009456	2011708	1998	-	.	_eaed=0.10;_qi=0|0|0|1|0|0|3|0|665;Dbxref=InterPro:IPR014848,PFAM:PF08737;_Description=Guanine nucleotide exchange factor subunit RGP1;_aed=0.10;_Oid=maker-chr1-exonerate_protein2genome-gene-20.21-mRNA-1;Name=maker-chr1-exonerate_protein2genome-gene-20.21-mRNA-1;ID=DEKBRUBILSv1T105117
1	chr1	maker	exon	2010730	2011708	.	-	.	ID=DEKBRUBILSv1E106649;Parent=DEKBRUBILSv1T105117
1	chr1	maker	CDS	2010730	2011708	.	-	0	ID=DEKBRUBILSv1C105089;Parent=DEKBRUBILSv1T105117
12	chr1	maker	mRNA	2012410	2013714	1305	+	.	Name=maker-chr1-exonerate_protein2genome-gene-20.6-mRNA-1;_eaed=0.00;_qi=0|-1|0|1|-1|0|1|0|434;_aed=0.00;_Description=Phosphoenolpyruvate carboxykinase [GTP];_Oid=maker-chr1-exonerate_protein2genome-gene-20.6-mRNA-1;ID=DEKBRUBILSv1T105124
12	chr1	maker	exon	2012410	2013714	.	+	.	ID=DEKBRUBILSv1E106658;Parent=DEKBRUBILSv1T105124
12	chr1	maker	CDS	2012410	2013714	.	+	0	ID=DEKBRUBILSv1C105096;Parent=DEKBRUBILSv1T105124
4	chr1	maker	mRNA	2014334	2019201	4761	-	.	Dbxref=GO:0003677|GO:0005524,GO:0005515,GO:0005524|GO:0005634|GO:0006355|GO:0016818,GO:0042393,InterPro:IPR000330,InterPro:IPR001487,InterPro:IPR001650,InterPro:IPR014012,InterPro:IPR014978,InterPro:IPR027417,InterPro:IPR029295,PFAM:PF00176,PFAM:PF00271,PFAM:PF00439,PFAM:PF07529,PFAM:PF08880,PFAM:PF14619;_qi=0|0|0|1|0|0|3|0|1586;_eaed=0.25;_Oid=maker-chr1-exonerate_protein2genome-gene-20.22-mRNA-…
1	chr1	maker	exon	2014334	2017971	.	-	.	ID=DEKBRUBILSv1E106636;Parent=DEKBRUBILSv1T105111
3	chr1	maker	exon	2018002	2018618	.	-	.	ID=DEKBRUBILSv1E106637;Parent=DEKBRUBILSv1T105111
3	chr1	maker	CDS	2018002	2018618	.	-	1	ID=DEKBRUBILSv1C105083;Parent=DEKBRUBILSv1T105111
1	chr1	maker	CDS	2014334	2017971	.	-	2	ID=DEKBRUBILSv1C105083;Parent=DEKBRUBILSv1T105111
2	chr1	maker	mRNA	2019871	2020032	162	+	.	_Description=N-(5-amino-5-carboxypentanoyl)-L-cysteinyl-D-valine synthase;_aed=0.01;ID=DEKBRUBILSv1T105144;_Oid=maker-chr1-exonerate_protein2genome-gene-20.7-mRNA-1;_eaed=0.01;Name=maker-chr1-exonerate_protein2genome-gene-20.7-mRNA-1;_qi=0|-1|0|1|-1|0|1|0|53
2	chr1	maker	exon	2019871	2020032	.	+	.	ID=DEKBRUBILSv1E106686;Parent=DEKBRUBILSv1T105144
2	chr1	maker	CDS	2019871	2020032	.	+	0	ID=DEKBRUBILSv1C105116;Parent=DEKBRUBILSv1T105144
38	chr1	maker	mRNA	2026699	2030457	3657	-	.	ID=DEKBRUBILSv1T105113;Name=maker-chr1-exonerate_protein2genome-gene-20.24-mRNA-1;_aed=0.31;_Description=Putative DNA helicase INO80;_Oid=maker-chr1-exonerate_protein2genome-gene-20.24-mRNA-1;_eaed=0.31;_qi=0|0|0|1|0|0|2|0|1218;Dbxref=GO:0003677|GO:0005524,GO:0016817,InterPro:IPR000330,InterPro:IPR001650,InterPro:IPR020838,InterPro:IPR027417,PFAM:PF00176,PFAM:PF00271,PFAM:PF13892
13	chr1	maker	exon	2026699	2028137	.	-	.	ID=DEKBRUBILSv1E106640;Parent=DEKBRUBILSv1T105113
20	chr1	maker	exon	2028240	2030457	.	-	.	ID=DEKBRUBILSv1E106641;Parent=DEKBRUBILSv1T105113
20	chr1	maker	CDS	2028240	2030457	.	-	0	ID=DEKBRUBILSv1C105085;Parent=DEKBRUBILSv1T105113
13	chr1	maker	CDS	2026699	2028137	.	-	2	ID=DEKBRUBILSv1C105085;Parent=DEKBRUBILSv1T105113
2	chr1	maker	mRNA	2031934	2033124	996	+	.	Dbxref=InterPro:IPR006785,PFAM:PF04695;_qi=0|0|0|1|0|0|3|0|331;_eaed=0.09;_Oid=maker-chr1-exonerate_protein2genome-gene-20.9-mRNA-1;_Description=Peroxisomal membrane protein PER10;_aed=0.09;Name=maker-chr1-exonerate_protein2genome-gene-20.9-mRNA-1;ID=DEKBRUBILSv1T105131
8	chr1	maker	mRNA	2033375	2034412	1038	-	.	Name=maker-chr1-exonerate_protein2genome-gene-20.28-mRNA-1;_eaed=0.00;_qi=0|-1|0|1|-1|0|1|0|345;_aed=0.00;_Description=Probable bifunctional P-450/NADPH-P450 reductase 1;_Oid=maker-chr1-exonerate_protein2genome-gene-20.28-mRNA-1;ID=DEKBRUBILSv1T105130
8	chr1	maker	exon	2033375	2034412	.	-	.	ID=DEKBRUBILSv1E106666;Parent=DEKBRUBILSv1T105130
8	chr1	maker	CDS	2033375	2034412	.	-	0	ID=DEKBRUBILSv1C105102;Parent=DEKBRUBILSv1T105130
27	chr1	maker	mRNA	2035810	2038293	2484	+	.	_Oid=maker-chr1-exonerate_protein2genome-gene-20.10-mRNA-1;_aed=0.00;_Description=Uncharacterized ATP-dependent helicase C582.10c;Dbxref=GO:0003677|GO:0005524,InterPro:IPR000330,InterPro:IPR001650,InterPro:IPR027417,PFAM:PF00176,PFAM:PF00271;_qi=0|-1|0|1|-1|0|1|0|827;_eaed=0.00;ID=DEKBRUBILSv1T105116;Name=maker-chr1-exonerate_protein2genome-gene-20.10-mRNA-1
27	chr1	maker	exon	2035810	2038293	.	+	.	ID=DEKBRUBILSv1E106646;Parent=DEKBRUBILSv1T105116
27	chr1	maker	CDS	2035810	2038293	.	+	0	ID=DEKBRUBILSv1C105088;Parent=DEKBRUBILSv1T105116
11	chr1	maker	mRNA	2038475	2041738	3039	-	.	_qi=0|0|0|1|0|0|2|0|1012;Dbxref=GO:0016491|GO:0055114,InterPro:IPR001433,InterPro:IPR002869,InterPro:IPR003097,InterPro:IPR017938,PFAM:PF00175,PFAM:PF00667;_eaed=0.02;_Oid=maker-chr1-exonerate_protein2genome-gene-20.29-mRNA-1;_aed=0.02;_Description=Sulfite reductase [NADPH] flavoprotein component;Name=maker-chr1-exonerate_protein2genome-gene-20.29-mRNA-1;ID=DEKBRUBILSv1T105115
11	chr1	maker	exon	2038475	2041213	.	-	.	ID=DEKBRUBILSv1E106644;Parent=DEKBRUBILSv1T105115
11	chr1	maker	CDS	2038475	2041213	.	-	0	ID=DEKBRUBILSv1C105087;Parent=DEKBRUBILSv1T105115
6	chr1	maker	mRNA	2042172	2043998	1827	-	.	_aed=0.02;_Description=Protein TIC 214;_Oid=maker-chr1-exonerate_protein2genome-gene-20.30-mRNA-1;ID=DEKBRUBILSv1T105119;Name=maker-chr1-exonerate_protein2genome-gene-20.30-mRNA-1;_eaed=0.02;_qi=0|-1|0|1|-1|0|1|0|608
6	chr1	maker	exon	2042172	2043998	.	-	.	ID=DEKBRUBILSv1E106651;Parent=DEKBRUBILSv1T105119
6	chr1	maker	CDS	2042172	2043998	.	-	0	ID=DEKBRUBILSv1C105091;Parent=DEKBRUBILSv1T105119
3	chr1	maker	mRNA	2045872	2046483	612	-	.	_Oid=maker-chr1-exonerate_protein2genome-gene-20.31-mRNA-1;ID=DEKBRUBILSv1T105140;_aed=0.00;_Description=Ubiquitin-like-conjugating enzyme ATG10;_qi=0|-1|0|1|-1|0|1|0|203;Name=maker-chr1-exonerate_protein2genome-gene-20.31-mRNA-1;_eaed=0.00
3	chr1	maker	exon	2045872	2046483	.	-	.	ID=DEKBRUBILSv1E106680;Parent=DEKBRUBILSv1T105140
3	chr1	maker	CDS	2045872	2046483	.	-	0	ID=DEKBRUBILSv1C105112;Parent=DEKBRUBILSv1T105140
3	chr1	maker	mRNA	2047068	2047865	798	-	.	_aed=0.00;_Description=Succinate dehydrogenase [ubiquinone] iron-sulfur subunit%2C mitochondrial;_Oid=maker-chr1-exonerate_protein2genome-gene-20.32-mRNA-1;_eaed=0.00;_qi=0|-1|0|1|-1|0|1|0|265;Dbxref=GO:0009055|GO:0051536,GO:0051536,InterPro:IPR001041,InterPro:IPR009051,InterPro:IPR025192,PFAM:PF13085,PFAM:PF13534;ID=DEKBRUBILSv1T105136;Name=maker-chr1-exonerate_protein2genome-gene-20.32-mRNA-1
3	chr1	maker	exon	2047068	2047865	.	-	.	ID=DEKBRUBILSv1E106676;Parent=DEKBRUBILSv1T105136
3	chr1	maker	CDS	2047068	2047865	.	-	0	ID=DEKBRUBILSv1C105108;Parent=DEKBRUBILSv1T105136
5	chr1	maker	mRNA	2050752	2051915	1134	-	.	_Oid=maker-chr1-exonerate_protein2genome-gene-20.33-mRNA-1;ID=DEKBRUBILSv1T105128;_aed=0.01;_Description=Protein ECM13;_qi=0|0|0|1|0|0|2|0|377;Name=maker-chr1-exonerate_protein2genome-gene-20.33-mRNA-1;_eaed=0.01
3	chr1	maker	exon	2051503	2051915	.	-	.	ID=DEKBRUBILSv1E106664;Parent=DEKBRUBILSv1T105128
3	chr1	maker	CDS	2051503	2051915	.	-	0	ID=DEKBRUBILSv1C105100;Parent=DEKBRUBILSv1T105128
31	chr1	maker	mRNA	2054072	2058513	3327	-	.	_Oid=maker-chr1-exonerate_protein2genome-gene-20.34-mRNA-1;_Description=DNA polymerase delta catalytic subunit;_aed=0.03;Dbxref=GO:0000166|GO:0003677|GO:0003887|GO:0006260,GO:0003676,GO:0003887,InterPro:IPR006133,InterPro:IPR006134,InterPro:IPR012337,InterPro:IPR025687,PFAM:PF00136,PFAM:PF03104,PFAM:PF14260;_qi=0|0|0|1|0|0|2|0|1108;_eaed=0.03;ID=DEKBRUBILSv1T105114;Name=maker-chr1-exonerate_prote…
3	chr1	maker	exon	2054072	2054176	.	-	.	ID=DEKBRUBILSv1E106642;Parent=DEKBRUBILSv1T105114
8	chr1	maker	exon	2055292	2058513	.	-	.	ID=DEKBRUBILSv1E106643;Parent=DEKBRUBILSv1T105114
8	chr1	maker	CDS	2055292	2058513	.	-	0	ID=DEKBRUBILSv1C105086;Parent=DEKBRUBILSv1T105114
3	chr1	maker	CDS	2054072	2054176	.	-	0	ID=DEKBRUBILSv1C105086;Parent=DEKBRUBILSv1T105114
3	chr1	maker	mRNA	2061829	2062680	804	+	.	Name=maker-chr1-exonerate_protein2genome-gene-20.11-mRNA-1;ID=DEKBRUBILSv1T105135;Dbxref=GO:0004842,InterPro:IPR000569,PFAM:PF00632;_qi=0|0|0|1|0|0|2|0|267;_eaed=0.03;_Oid=maker-chr1-exonerate_protein2genome-gene-20.11-mRNA-1;_aed=0.03;_Description=Probable E3 ubiquitin-protein ligase HUL5
3	chr1	maker	exon	2061954	2062680	.	+	.	ID=DEKBRUBILSv1E106675;Parent=DEKBRUBILSv1T105135
3	chr1	maker	CDS	2061954	2062680	.	+	1	ID=DEKBRUBILSv1C105107;Parent=DEKBRUBILSv1T105135
18	chr1	maker	mRNA	2063849	2065060	1212	+	.	ID=DEKBRUBILSv1T105126;Name=maker-chr1-exonerate_protein2genome-gene-20.12-mRNA-1;_aed=0.00;_Description=Putative NADPH dehydrogenase C23G7.10c;_Oid=maker-chr1-exonerate_protein2genome-gene-20.12-mRNA-1;_eaed=0.00;Dbxref=GO:0010181|GO:0016491|GO:0055114,InterPro:IPR001155,PFAM:PF00724;_qi=0|-1|0|1|-1|0|1|0|403
18	chr1	maker	exon	2063849	2065060	.	+	.	ID=DEKBRUBILSv1E106661;Parent=DEKBRUBILSv1T105126
18	chr1	maker	CDS	2063849	2065060	.	+	0	ID=DEKBRUBILSv1C105098;Parent=DEKBRUBILSv1T105126
12	chr1	maker	mRNA	2069194	2072812	324	+	.	_qi=0|0|0|1|0|0|2|0|107;Name=maker-chr1-exonerate_protein2genome-gene-20.13-mRNA-1;_eaed=0.04;_Oid=maker-chr1-exonerate_protein2genome-gene-20.13-mRNA-1;ID=DEKBRUBILSv1T105141;_aed=0.04;_Description=DNA primase
5	chr1	maker	mRNA	2080098	2080952	855	-	.	_Oid=maker-chr1-exonerate_protein2genome-gene-20.37-mRNA-1;ID=DEKBRUBILSv1T105134;_aed=0.01;_Description=Lon protease homolog 2%2C peroxisomal;_qi=0|-1|0|1|-1|0|1|0|284;Name=maker-chr1-exonerate_protein2genome-gene-20.37-mRNA-1;_eaed=0.01
5	chr1	maker	exon	2080098	2080952	.	-	.	ID=DEKBRUBILSv1E106673;Parent=DEKBRUBILSv1T105134
5	chr1	maker	CDS	2080098	2080952	.	-	0	ID=DEKBRUBILSv1C105106;Parent=DEKBRUBILSv1T105134
2	chr1	maker	mRNA	2082265	2083347	1083	+	.	_aed=0.00;_Description=54S ribosomal protein L40%2C mitochondrial;_Oid=maker-chr1-exonerate_protein2genome-gene-20.14-mRNA-1;_eaed=0.00;Dbxref=InterPro:IPR008991;_qi=0|-1|0|1|-1|0|1|0|360;ID=DEKBRUBILSv1T105129;Name=maker-chr1-exonerate_protein2genome-gene-20.14-mRNA-1
2	chr1	maker	exon	2082265	2083347	.	+	.	ID=DEKBRUBILSv1E106665;Parent=DEKBRUBILSv1T105129
2	chr1	maker	CDS	2082265	2083347	.	+	0	ID=DEKBRUBILSv1C105101;Parent=DEKBRUBILSv1T105129
11	chr1	maker	mRNA	2083798	2085141	1344	-	.	Name=maker-chr1-exonerate_protein2genome-gene-20.38-mRNA-1;ID=DEKBRUBILSv1T105123;_eaed=0.00;_qi=0|-1|0|1|-1|0|1|0|447;Dbxref=GO:0005524,InterPro:IPR003959,InterPro:IPR027417,PFAM:PF00004;_aed=0.00;_Description=26S protease subunit RPT4;_Oid=maker-chr1-exonerate_protein2genome-gene-20.38-mRNA-1
11	chr1	maker	exon	2083798	2085141	.	-	.	ID=DEKBRUBILSv1E106657;Parent=DEKBRUBILSv1T105123
11	chr1	maker	CDS	2083798	2085141	.	-	0	ID=DEKBRUBILSv1C105095;Parent=DEKBRUBILSv1T105123
1	chr1	maker	mRNA	2086102	2087550	1395	+	.	Name=maker-chr1-exonerate_protein2genome-gene-20.15-mRNA-1;ID=DEKBRUBILSv1T105122;_eaed=0.02;Dbxref=InterPro:IPR001451,InterPro:IPR029044,PFAM:PF00132;_qi=0|0|0|1|0|0|2|0|464;_Description=Translation initiation factor eIF-2B subunit gamma;_aed=0.02;_Oid=maker-chr1-exonerate_protein2genome-gene-20.15-mRNA-1
1	chr1	maker	exon	2086102	2087350	.	+	.	ID=DEKBRUBILSv1E106655;Parent=DEKBRUBILSv1T105122
1	chr1	maker	CDS	2086102	2087350	.	+	0	ID=DEKBRUBILSv1C105094;Parent=DEKBRUBILSv1T105122
6	chr1	maker	mRNA	2090238	2091392	1008	+	.	Name=maker-chr1-exonerate_protein2genome-gene-21.0-mRNA-1;_eaed=0.24;_qi=0|0|0|1|0|0|3|0|335;_aed=0.24;_Description=Protein TIC 214;_Oid=maker-chr1-exonerate_protein2genome-gene-21.0-mRNA-1;ID=DEKBRUBILSv1T104570
6	chr1	maker	exon	2090551	2090890	.	+	.	ID=DEKBRUBILSv1E105932;Parent=DEKBRUBILSv1T104570
6	chr1	maker	CDS	2090551	2090890	.	+	2	ID=DEKBRUBILSv1C104542;Parent=DEKBRUBILSv1T104570
7	chr1	maker	mRNA	2091839	2092162	324	-	.	_aed=0.00;ID=DEKBRUBILSv1T104586;_Oid=maker-chr1-exonerate_protein2genome-gene-21.16-mRNA-1;_eaed=0.00;Name=maker-chr1-exonerate_protein2genome-gene-21.16-mRNA-1;_qi=0|-1|0|1|-1|0|1|0|107
7	chr1	maker	exon	2091839	2092162	.	-	.	ID=DEKBRUBILSv1E105951;Parent=DEKBRUBILSv1T104586
7	chr1	maker	CDS	2091839	2092162	.	-	0	ID=DEKBRUBILSv1C104558;Parent=DEKBRUBILSv1T104586
11	chr1	maker	mRNA	2092671	2093498	828	+	.	_qi=0|-1|0|1|-1|0|1|0|275;Name=maker-chr1-exonerate_protein2genome-gene-21.2-mRNA-1;_eaed=0.00;_Oid=maker-chr1-exonerate_protein2genome-gene-21.2-mRNA-1;ID=DEKBRUBILSv1T104577;_aed=0.00;_Description=Cadherin-related family member 5
11	chr1	maker	exon	2092671	2093498	.	+	.	ID=DEKBRUBILSv1E105942;Parent=DEKBRUBILSv1T104577
11	chr1	maker	CDS	2092671	2093498	.	+	0	ID=DEKBRUBILSv1C104549;Parent=DEKBRUBILSv1T104577
8	chr1	maker	mRNA	2094694	2095998	1215	-	.	ID=DEKBRUBILSv1T104569;Name=maker-chr1-exonerate_protein2genome-gene-21.17-mRNA-1;_Description=Exonuclease V%2C mitochondrial;_aed=0.08;_Oid=maker-chr1-exonerate_protein2genome-gene-21.17-mRNA-1;_eaed=0.08;Dbxref=GO:0045145,InterPro:IPR019190,PFAM:PF09810;_qi=0|0|0|1|0|0|2|0|404
8	chr1	maker	exon	2094694	2095801	.	-	.	ID=DEKBRUBILSv1E105929;Parent=DEKBRUBILSv1T104569
8	chr1	maker	CDS	2094694	2095801	.	-	1	ID=DEKBRUBILSv1C104541;Parent=DEKBRUBILSv1T104569
1	chr1	maker	mRNA	2098111	2099103	993	+	.	ID=DEKBRUBILSv1T104571;Name=maker-chr1-exonerate_protein2genome-gene-21.3-mRNA-1;_Oid=maker-chr1-exonerate_protein2genome-gene-21.3-mRNA-1;_Description=Probable oxidoreductase ENV9;_aed=0.00;Dbxref=GO:0008152|GO:0016491,InterPro:IPR002198,PFAM:PF00106;_qi=0|-1|0|1|-1|0|1|0|330;_eaed=0.00
1	chr1	maker	exon	2098111	2099103	.	+	.	ID=DEKBRUBILSv1E105934;Parent=DEKBRUBILSv1T104571
1	chr1	maker	CDS	2098111	2099103	.	+	0	ID=DEKBRUBILSv1C104543;Parent=DEKBRUBILSv1T104571
2	chr1	maker	mRNA	2133824	2135044	1221	-	.	Name=maker-chr1-exonerate_protein2genome-gene-21.18-mRNA-1;ID=DEKBRUBILSv1T104568;_qi=0|-1|0|1|-1|0|1|0|406;Dbxref=GO:0005515,InterPro:IPR001012,InterPro:IPR029071,PFAM:PF00789;_eaed=0.00;_Oid=maker-chr1-exonerate_protein2genome-gene-21.18-mRNA-1;_aed=0.00;_Description=UBX domain-containing protein 7
2	chr1	maker	exon	2133824	2135044	.	-	.	ID=DEKBRUBILSv1E105928;Parent=DEKBRUBILSv1T104568
2	chr1	maker	CDS	2133824	2135044	.	-	0	ID=DEKBRUBILSv1C104540;Parent=DEKBRUBILSv1T104568
9	chr1	maker	mRNA	2139300	2142011	2712	-	.	ID=DEKBRUBILSv1T104559;Name=maker-chr1-exonerate_protein2genome-gene-21.20-mRNA-1;_aed=0.06;_Description=Plasma membrane ATPase 1;_Oid=maker-chr1-exonerate_protein2genome-gene-21.20-mRNA-1;_eaed=0.06;Dbxref=GO:0000166|GO:0046872,InterPro:IPR004014,InterPro:IPR008250,InterPro:IPR023214,PFAM:PF00122,PFAM:PF00690,PFAM:PF00702;_qi=0|-1|0|1|-1|0|1|0|903
9	chr1	maker	exon	2139300	2142011	.	-	.	ID=DEKBRUBILSv1E105916;Parent=DEKBRUBILSv1T104559
9	chr1	maker	CDS	2139300	2142011	.	-	0	ID=DEKBRUBILSv1C104531;Parent=DEKBRUBILSv1T104559
4	chr1	maker	mRNA	2142308	2142640	333	-	.	_qi=0|-1|0|1|-1|0|1|0|110;Name=maker-chr1-exonerate_protein2genome-gene-21.21-mRNA-1;_eaed=0.48;_Oid=maker-chr1-exonerate_protein2genome-gene-21.21-mRNA-1;ID=DEKBRUBILSv1T104585;_aed=0.45
4	chr1	maker	exon	2142308	2142640	.	-	.	ID=DEKBRUBILSv1E105950;Parent=DEKBRUBILSv1T104585
4	chr1	maker	CDS	2142308	2142640	.	-	0	ID=DEKBRUBILSv1C104557;Parent=DEKBRUBILSv1T104585
11	chr1	maker	mRNA	2147587	2151372	3663	-	.	ID=DEKBRUBILSv1T104558;Name=maker-chr1-exonerate_protein2genome-gene-21.22-mRNA-1;_Description=Transcriptional regulatory protein SIN3;_aed=0.05;_Oid=maker-chr1-exonerate_protein2genome-gene-21.22-mRNA-1;_eaed=0.05;_qi=0|0|0|1|0|0|3|0|1220;Dbxref=GO:0005634|GO:0006355,InterPro:IPR003822,InterPro:IPR013194,PFAM:PF02671,PFAM:PF08295
11	chr1	maker	exon	2149011	2151372	.	-	.	ID=DEKBRUBILSv1E105915;Parent=DEKBRUBILSv1T104558
11	chr1	maker	CDS	2149011	2151372	.	-	0	ID=DEKBRUBILSv1C104530;Parent=DEKBRUBILSv1T104558
7	chr1	maker	mRNA	2154017	2155987	1971	-	.	Dbxref=GO:0004672|GO:0005524|GO:0006468,GO:0005515,GO:0016772,InterPro:IPR000719,InterPro:IPR000959,InterPro:IPR011009,PFAM:PF00069,PFAM:PF00659;_qi=0|-1|0|1|-1|0|1|0|656;_eaed=0.00;_Oid=maker-chr1-exonerate_protein2genome-gene-21.23-mRNA-1;_Description=Cell cycle serine/threonine-protein kinase CDC5/MSD2;_aed=0.00;Name=maker-chr1-exonerate_protein2genome-gene-21.23-mRNA-1;ID=DEKBRUBILSv1T104565
7	chr1	maker	exon	2154017	2155987	.	-	.	ID=DEKBRUBILSv1E105925;Parent=DEKBRUBILSv1T104565
7	chr1	maker	CDS	2154017	2155987	.	-	0	ID=DEKBRUBILSv1C104537;Parent=DEKBRUBILSv1T104565
3	chr1	maker	mRNA	2157952	2160309	2358	+	.	_Oid=maker-chr1-exonerate_protein2genome-gene-21.8-mRNA-1;_Description=DNA topoisomerase 1;_aed=0.15;_qi=0|-1|0|1|-1|0|1|0|785;Dbxref=GO:0003677,GO:0003677|GO:0003917|GO:0005694|GO:0006265,GO:0003677|GO:0003918|GO:0006265,InterPro:IPR008336,InterPro:IPR011010,InterPro:IPR013500,InterPro:IPR025834,PFAM:PF01028,PFAM:PF02919,PFAM:PF14370;_eaed=0.15;ID=DEKBRUBILSv1T104561;Name=maker-chr1-exonerate_pr…
3	chr1	maker	exon	2157952	2160309	.	+	.	ID=DEKBRUBILSv1E105918;Parent=DEKBRUBILSv1T104561
3	chr1	maker	CDS	2157952	2160309	.	+	0	ID=DEKBRUBILSv1C104533;Parent=DEKBRUBILSv1T104561
1	chr1	maker	mRNA	2161913	2162842	930	-	.	ID=DEKBRUBILSv1T104575;Name=maker-chr1-exonerate_protein2genome-gene-21.24-mRNA-1;_Description=Ribonuclease H2 subunit A;_aed=0.05;_Oid=maker-chr1-exonerate_protein2genome-gene-21.24-mRNA-1;_eaed=0.05;Dbxref=GO:0003676,InterPro:IPR012337,InterPro:IPR024567,PFAM:PF01351;_qi=0|-1|0|1|-1|0|1|0|309
1	chr1	maker	exon	2161913	2162842	.	-	.	ID=DEKBRUBILSv1E105940;Parent=DEKBRUBILSv1T104575
1	chr1	maker	CDS	2161913	2162842	.	-	0	ID=DEKBRUBILSv1C104547;Parent=DEKBRUBILSv1T104575
3	chr1	maker	mRNA	2163302	2164240	939	-	.	Name=maker-chr1-exonerate_protein2genome-gene-21.25-mRNA-1;ID=DEKBRUBILSv1T104574;_eaed=0.00;_qi=0|-1|0|1|-1|0|1|0|312;Dbxref=InterPro:IPR006958,InterPro:IPR029004,PFAM:PF01778,PFAM:PF04874;_aed=0.00;_Description=Protein MAK16;_Oid=maker-chr1-exonerate_protein2genome-gene-21.25-mRNA-1
3	chr1	maker	exon	2163302	2164240	.	-	.	ID=DEKBRUBILSv1E105939;Parent=DEKBRUBILSv1T104574
3	chr1	maker	CDS	2163302	2164240	.	-	0	ID=DEKBRUBILSv1C104546;Parent=DEKBRUBILSv1T104574
3	chr1	maker	mRNA	2166944	2169604	2661	+	.	ID=DEKBRUBILSv1T104560;Name=maker-chr1-exonerate_protein2genome-gene-21.10-mRNA-1;_Description=Vacuolar protein sorting-associated protein 35;_aed=0.00;_Oid=maker-chr1-exonerate_protein2genome-gene-21.10-mRNA-1;_eaed=0.00;Dbxref=GO:0015031|GO:0030904|GO:0042147,InterPro:IPR005378,PFAM:PF03635;_qi=0|-1|0|1|-1|0|1|0|886
3	chr1	maker	exon	2166944	2169604	.	+	.	ID=DEKBRUBILSv1E105917;Parent=DEKBRUBILSv1T104560
3	chr1	maker	CDS	2166944	2169604	.	+	0	ID=DEKBRUBILSv1C104532;Parent=DEKBRUBILSv1T104560
3	chr1	maker	mRNA	2170943	2171938	957	-	.	_Oid=maker-chr1-exonerate_protein2genome-gene-21.27-mRNA-1;_aed=0.02;_Description=Peroxisomal membrane protein import receptor PEX19;Dbxref=GO:0005777,InterPro:IPR006708,PFAM:PF04614;_qi=0|0|0|1|0|0|2|0|318;_eaed=0.02;ID=DEKBRUBILSv1T104573;Name=maker-chr1-exonerate_protein2genome-gene-21.27-mRNA-1
3	chr1	maker	exon	2171578	2171938	.	-	.	ID=DEKBRUBILSv1E105938;Parent=DEKBRUBILSv1T104573
3	chr1	maker	CDS	2171578	2171938	.	-	0	ID=DEKBRUBILSv1C104545;Parent=DEKBRUBILSv1T104573
10	chr1	maker	mRNA	2173419	2175960	2169	-	.	_eaed=0.26;_qi=0|0|0|1|0|0|2|0|722;Dbxref=GO:0005488,InterPro:IPR016024;_aed=0.26;_Description=Synchronized import protein 1;_Oid=maker-chr1-exonerate_protein2genome-gene-21.28-mRNA-1;Name=maker-chr1-exonerate_protein2genome-gene-21.28-mRNA-1;ID=DEKBRUBILSv1T104564
10	chr1	maker	exon	2173419	2175279	.	-	.	ID=DEKBRUBILSv1E105923;Parent=DEKBRUBILSv1T104564
10	chr1	maker	CDS	2173419	2175279	.	-	1	ID=DEKBRUBILSv1C104536;Parent=DEKBRUBILSv1T104564
5	chr1	maker	mRNA	2179594	2180931	1338	-	.	_aed=0.00;_Description=Protein LAS1;_Oid=maker-chr1-exonerate_protein2genome-gene-21.33-mRNA-1;_eaed=0.00;_qi=0|-1|0|1|-1|0|1|0|445;Dbxref=InterPro:IPR007174,PFAM:PF04031;ID=DEKBRUBILSv1T104566;Name=maker-chr1-exonerate_protein2genome-gene-21.33-mRNA-1
5	chr1	maker	exon	2179594	2180931	.	-	.	ID=DEKBRUBILSv1E105926;Parent=DEKBRUBILSv1T104566
5	chr1	maker	CDS	2179594	2180931	.	-	0	ID=DEKBRUBILSv1C104538;Parent=DEKBRUBILSv1T104566
13	chr1	maker	mRNA	2181359	2182075	717	+	.	_eaed=0.00;_qi=0|-1|0|1|-1|0|1|0|238;Dbxref=PFAM:PF13460;_aed=0.00;_Description=Protein FMP52%2C mitochondrial;_Oid=maker-chr1-exonerate_protein2genome-gene-21.13-mRNA-1;Name=maker-chr1-exonerate_protein2genome-gene-21.13-mRNA-1;ID=DEKBRUBILSv1T104580
13	chr1	maker	exon	2181359	2182075	.	+	.	ID=DEKBRUBILSv1E105945;Parent=DEKBRUBILSv1T104580
13	chr1	maker	CDS	2181359	2182075	.	+	0	ID=DEKBRUBILSv1C104552;Parent=DEKBRUBILSv1T104580
6	chr1	maker	mRNA	2182694	2182852	159	-	.	_qi=0|-1|0|1|-1|0|1|0|52;_eaed=0.27;Name=maker-chr1-exonerate_protein2genome-gene-21.35-mRNA-1;ID=DEKBRUBILSv1T104589;_Oid=maker-chr1-exonerate_protein2genome-gene-21.35-mRNA-1;_aed=0.27
6	chr1	maker	exon	2182694	2182852	.	-	.	ID=DEKBRUBILSv1E105954;Parent=DEKBRUBILSv1T104589
6	chr1	maker	CDS	2182694	2182852	.	-	0	ID=DEKBRUBILSv1C104561;Parent=DEKBRUBILSv1T104589
16	chr1	maker	mRNA	2183461	2185842	2253	+	.	_Oid=maker-chr1-exonerate_protein2genome-gene-21.14-mRNA-1;_aed=0.03;_Description=Ribosome biogenesis protein TSR1;_qi=0|0|0|1|0|0|3|0|750;Dbxref=GO:0005634|GO:0042254,InterPro:IPR007034,InterPro:IPR012948,PFAM:PF04950,PFAM:PF08142;_eaed=0.03;ID=DEKBRUBILSv1T104563;Name=maker-chr1-exonerate_protein2genome-gene-21.14-mRNA-1
10	chr1	maker	exon	2183461	2184548	.	+	.	ID=DEKBRUBILSv1E105920;Parent=DEKBRUBILSv1T104563
6	chr1	maker	exon	2184830	2185842	.	+	.	ID=DEKBRUBILSv1E105922;Parent=DEKBRUBILSv1T104563
10	chr1	maker	CDS	2183461	2184548	.	+	0	ID=DEKBRUBILSv1C104535;Parent=DEKBRUBILSv1T104563
6	chr1	maker	CDS	2184830	2185842	.	+	2	ID=DEKBRUBILSv1C104535;Parent=DEKBRUBILSv1T104563
9	chr1	maker	mRNA	2186331	2187629	1299	+	.	_Description=Cytoplasmic 60S subunit biogenesis factor REH1;_aed=0.00;_Oid=maker-chr1-exonerate_protein2genome-gene-21.15-mRNA-1;_eaed=0.00;Dbxref=PFAM:PF12756;_qi=0|-1|0|1|-1|0|1|0|432;ID=DEKBRUBILSv1T104567;Name=maker-chr1-exonerate_protein2genome-gene-21.15-mRNA-1
9	chr1	maker	exon	2186331	2187629	.	+	.	ID=DEKBRUBILSv1E105927;Parent=DEKBRUBILSv1T104567
9	chr1	maker	CDS	2186331	2187629	.	+	0	ID=DEKBRUBILSv1C104539;Parent=DEKBRUBILSv1T104567
19	chr1	maker	mRNA	2187818	2192370	3063	-	.	Name=maker-chr1-exonerate_protein2genome-gene-22.23-mRNA-1;ID=DEKBRUBILSv1T103955;_eaed=0.03;_qi=0|0|0|1|0|0|4|0|1020;Dbxref=GO:0003676,GO:0005488,InterPro:IPR000504,InterPro:IPR004217,InterPro:IPR016024,InterPro:IPR021841,PFAM:PF00076,PFAM:PF02953,PFAM:PF11916,PFAM:PF12755;_Description=Protein VAC14 homolog;_aed=0.03;_Oid=maker-chr1-exonerate_protein2genome-gene-22.23-mRNA-1
3	chr1	maker	exon	2187818	2189286	.	-	.	ID=DEKBRUBILSv1E105138;Parent=DEKBRUBILSv1T103955
2	chr1	maker	exon	2189494	2190286	.	-	.	ID=DEKBRUBILSv1E105139;Parent=DEKBRUBILSv1T103955
2	chr1	maker	CDS	2189494	2190286	.	-	0	ID=DEKBRUBILSv1C103927;Parent=DEKBRUBILSv1T103955
3	chr1	maker	CDS	2187818	2189286	.	-	2	ID=DEKBRUBILSv1C103927;Parent=DEKBRUBILSv1T103955
4	chr1	maker	mRNA	2192776	2193564	789	+	.	_Description=MATH domain and coiled-coil domain-containing protein At3g58250;_aed=0.00;ID=DEKBRUBILSv1T103977;_Oid=maker-chr1-exonerate_protein2genome-gene-22.0-mRNA-1;_eaed=0.00;Name=maker-chr1-exonerate_protein2genome-gene-22.0-mRNA-1;_qi=0|-1|0|1|-1|0|1|0|262
4	chr1	maker	exon	2192776	2193564	.	+	.	ID=DEKBRUBILSv1E105174;Parent=DEKBRUBILSv1T103977
4	chr1	maker	CDS	2192776	2193564	.	+	0	ID=DEKBRUBILSv1C103949;Parent=DEKBRUBILSv1T103977
17	chr1	maker	mRNA	2193824	2195314	1425	-	.	Name=maker-chr1-exonerate_protein2genome-gene-22.25-mRNA-1;ID=DEKBRUBILSv1T103963;Dbxref=InterPro:IPR029016;_qi=0|0|0|1|0|0|2|0|474;_eaed=0.02;_Oid=maker-chr1-exonerate_protein2genome-gene-22.25-mRNA-1;_Description=Uncharacterized protein F33H1.3;_aed=0.02
3	chr1	maker	exon	2193824	2194563	.	-	.	ID=DEKBRUBILSv1E105153;Parent=DEKBRUBILSv1T103963
13	chr1	maker	exon	2194630	2195314	.	-	.	ID=DEKBRUBILSv1E105154;Parent=DEKBRUBILSv1T103963
13	chr1	maker	CDS	2194630	2195314	.	-	0	ID=DEKBRUBILSv1C103935;Parent=DEKBRUBILSv1T103963
3	chr1	maker	CDS	2193824	2194563	.	-	2	ID=DEKBRUBILSv1C103935;Parent=DEKBRUBILSv1T103963
6	chr1	maker	mRNA	2196301	2197161	861	-	.	Name=maker-chr1-exonerate_protein2genome-gene-22.26-mRNA-1;ID=DEKBRUBILSv1T103974;_eaed=0.00;Dbxref=InterPro:IPR002035,PFAM:PF13519;_qi=0|-1|0|1|-1|0|1|0|286;_Description=26S proteasome regulatory subunit rpn10;_aed=0.00;_Oid=maker-chr1-exonerate_protein2genome-gene-22.26-mRNA-1
6	chr1	maker	exon	2196301	2197161	.	-	.	ID=DEKBRUBILSv1E105171;Parent=DEKBRUBILSv1T103974
6	chr1	maker	CDS	2196301	2197161	.	-	0	ID=DEKBRUBILSv1C103946;Parent=DEKBRUBILSv1T103974
2	chr1	maker	mRNA	2199797	2203543	3690	-	.	_aed=0.02;_Description=Sulfite reductase [NADPH] subunit beta;_Oid=maker-chr1-exonerate_protein2genome-gene-22.27-mRNA-1;_eaed=0.02;_qi=0|0|0|1|0|0|2|0|1229;Dbxref=GO:0010181|GO:0016491,GO:0016491|GO:0020037|GO:0051536|GO:0055114,GO:0016491|GO:0055114,InterPro:IPR005117,InterPro:IPR006067,InterPro:IPR008254,InterPro:IPR029039,InterPro:IPR029061,PFAM:PF00258,PFAM:PF01077,PFAM:PF03460;ID=DEKBRUBILS…
2	chr1	maker	exon	2201083	2203543	.	-	.	ID=DEKBRUBILSv1E105136;Parent=DEKBRUBILSv1T103953
2	chr1	maker	CDS	2201083	2203543	.	-	0	ID=DEKBRUBILSv1C103925;Parent=DEKBRUBILSv1T103953
19	chr1	maker	mRNA	2224123	2225970	1716	+	.	ID=DEKBRUBILSv1T103959;Name=maker-chr1-exonerate_protein2genome-gene-22.7-mRNA-1;_Oid=maker-chr1-exonerate_protein2genome-gene-22.7-mRNA-1;_Description=Protein SSH4;_aed=0.21;_qi=0|0|0|1|0|0|2|0|571;Dbxref=GO:0005515,InterPro:IPR003877,InterPro:IPR008985,PFAM:PF00622;_eaed=0.21
8	chr1	maker	exon	2224123	2224546	.	+	.	ID=DEKBRUBILSv1E105145;Parent=DEKBRUBILSv1T103959
11	chr1	maker	exon	2224679	2225970	.	+	.	ID=DEKBRUBILSv1E105146;Parent=DEKBRUBILSv1T103959
8	chr1	maker	CDS	2224123	2224546	.	+	0	ID=DEKBRUBILSv1C103931;Parent=DEKBRUBILSv1T103959
11	chr1	maker	CDS	2224679	2225970	.	+	2	ID=DEKBRUBILSv1C103931;Parent=DEKBRUBILSv1T103959
8	chr1	maker	mRNA	2226112	2227153	966	-	.	ID=DEKBRUBILSv1T103972;Name=maker-chr1-exonerate_protein2genome-gene-22.33-mRNA-1;_Oid=maker-chr1-exonerate_protein2genome-gene-22.33-mRNA-1;_aed=0.00;_Description=Coatomer subunit epsilon;_qi=0|0|0|1|0|0|2|0|321;Dbxref=GO:0005198|GO:0006890,InterPro:IPR006822,PFAM:PF04733;_eaed=0.00
8	chr1	maker	exon	2226112	2227055	.	-	.	ID=DEKBRUBILSv1E105167;Parent=DEKBRUBILSv1T103972
8	chr1	maker	CDS	2226112	2227055	.	-	2	ID=DEKBRUBILSv1C103944;Parent=DEKBRUBILSv1T103972
5	chr1	maker	mRNA	2227596	2227880	285	+	.	_qi=0|-1|0|1|-1|0|1|0|95;Name=maker-chr1-exonerate_protein2genome-gene-22.8-mRNA-1;_eaed=0.00;_Oid=maker-chr1-exonerate_protein2genome-gene-22.8-mRNA-1;ID=DEKBRUBILSv1T103990;_aed=0.00;_Description=Replicase polyprotein 1a
5	chr1	maker	exon	2227596	2227880	.	+	.	ID=DEKBRUBILSv1E105188;Parent=DEKBRUBILSv1T103990
5	chr1	maker	CDS	2227596	2227880	.	+	0	ID=DEKBRUBILSv1C103962;Parent=DEKBRUBILSv1T103990
2	chr1	maker	mRNA	2228326	2228736	411	-	.	ID=DEKBRUBILSv1T103984;Name=maker-chr1-exonerate_protein2genome-gene-22.34-mRNA-1;_Oid=maker-chr1-exonerate_protein2genome-gene-22.34-mRNA-1;_Description=Histone H3.1/H3.2;_aed=0.00;_qi=0|-1|0|1|-1|0|1|0|136;Dbxref=GO:0003677,GO:0046982,InterPro:IPR007125,InterPro:IPR009072,PFAM:PF00125;_eaed=0.00
2	chr1	maker	exon	2228326	2228736	.	-	.	ID=DEKBRUBILSv1E105182;Parent=DEKBRUBILSv1T103984
2	chr1	maker	CDS	2228326	2228736	.	-	0	ID=DEKBRUBILSv1C103956;Parent=DEKBRUBILSv1T103984
5	chr1	maker	mRNA	2229908	2230219	312	+	.	Name=maker-chr1-exonerate_protein2genome-gene-22.9-mRNA-1;ID=DEKBRUBILSv1T103988;_eaed=0.00;_qi=0|-1|0|1|-1|0|1|0|103;Dbxref=GO:0003677,GO:0046982,InterPro:IPR007125,InterPro:IPR009072,PFAM:PF00125;_Description=Histone H4;_aed=0.00;_Oid=maker-chr1-exonerate_protein2genome-gene-22.9-mRNA-1
5	chr1	maker	exon	2229908	2230219	.	+	.	ID=DEKBRUBILSv1E105186;Parent=DEKBRUBILSv1T103988
5	chr1	maker	CDS	2229908	2230219	.	+	0	ID=DEKBRUBILSv1C103960;Parent=DEKBRUBILSv1T103988
4	chr1	maker	mRNA	2232109	2232957	849	+	.	Name=maker-chr1-exonerate_protein2genome-gene-22.10-mRNA-1;ID=DEKBRUBILSv1T103975;_qi=0|-1|0|1|-1|0|1|0|282;Dbxref=GO:0000079|GO:0019901,InterPro:IPR013922,PFAM:PF08613;_eaed=0.41;_Oid=maker-chr1-exonerate_protein2genome-gene-22.10-mRNA-1;_Description=PHO85 cyclin CLG1;_aed=0.24
4	chr1	maker	exon	2232109	2232957	.	+	.	ID=DEKBRUBILSv1E105172;Parent=DEKBRUBILSv1T103975
4	chr1	maker	CDS	2232109	2232957	.	+	0	ID=DEKBRUBILSv1C103947;Parent=DEKBRUBILSv1T103975
17	chr1	maker	mRNA	2234265	2236622	2358	-	.	_eaed=0.00;Name=maker-chr1-exonerate_protein2genome-gene-22.36-mRNA-1;_qi=0|-1|0|1|-1|0|1|0|785;_Description=Alanine--tRNA ligase;_aed=0.00;ID=DEKBRUBILSv1T103957;_Oid=maker-chr1-exonerate_protein2genome-gene-22.36-mRNA-1
17	chr1	maker	exon	2234265	2236622	.	-	.	ID=DEKBRUBILSv1E105143;Parent=DEKBRUBILSv1T103957
17	chr1	maker	CDS	2234265	2236622	.	-	0	ID=DEKBRUBILSv1C103929;Parent=DEKBRUBILSv1T103957
9	chr1	maker	mRNA	2240080	2241432	1152	+	.	_Description=Putative metallophosphoesterase YNL217W;_aed=0.08;_Oid=maker-chr1-exonerate_protein2genome-gene-22.14-mRNA-1;_eaed=0.08;Dbxref=GO:0016787,InterPro:IPR004843,InterPro:IPR029052,PFAM:PF00149;_qi=0|0|0|1|0|0|2|0|383;ID=DEKBRUBILSv1T103970;Name=maker-chr1-exonerate_protein2genome-gene-22.14-mRNA-1
1	chr1	maker	exon	2240080	2240304	.	+	.	ID=DEKBRUBILSv1E105164;Parent=DEKBRUBILSv1T103970
8	chr1	maker	exon	2240506	2241432	.	+	.	ID=DEKBRUBILSv1E105165;Parent=DEKBRUBILSv1T103970
1	chr1	maker	CDS	2240080	2240304	.	+	0	ID=DEKBRUBILSv1C103942;Parent=DEKBRUBILSv1T103970
8	chr1	maker	CDS	2240506	2241432	.	+	0	ID=DEKBRUBILSv1C103942;Parent=DEKBRUBILSv1T103970
2	chr1	maker	mRNA	2242363	2242935	573	+	.	ID=DEKBRUBILSv1T103981;Name=maker-chr1-exonerate_protein2genome-gene-22.15-mRNA-1;_Description=Malonyl CoA-acyl carrier protein transacylase%2C mitochondrial;_aed=0.14;_Oid=maker-chr1-exonerate_protein2genome-gene-22.15-mRNA-1;_eaed=0.14;Dbxref=GO:0003824|GO:0008152,GO:0008152,InterPro:IPR016035,InterPro:IPR016036;_qi=0|-1|0|1|-1|0|1|0|190
2	chr1	maker	exon	2242363	2242935	.	+	.	ID=DEKBRUBILSv1E105179;Parent=DEKBRUBILSv1T103981
2	chr1	maker	CDS	2242363	2242935	.	+	0	ID=DEKBRUBILSv1C103953;Parent=DEKBRUBILSv1T103981
10	chr1	maker	mRNA	2243311	2245038	1623	-	.	Name=maker-chr1-exonerate_protein2genome-gene-22.37-mRNA-1;ID=DEKBRUBILSv1T103961;_eaed=0.03;_qi=0|0|0|1|0|0|2|0|540;Dbxref=GO:0000981|GO:0005634|GO:0006355|GO:0008270,InterPro:IPR001138,PFAM:PF00172;_aed=0.03;_Description=Regulator of drug sensitivity 2;_Oid=maker-chr1-exonerate_protein2genome-gene-22.37-mRNA-1
2	chr1	maker	exon	2244098	2245038	.	-	.	ID=DEKBRUBILSv1E105151;Parent=DEKBRUBILSv1T103961
2	chr1	maker	CDS	2244098	2245038	.	-	0	ID=DEKBRUBILSv1C103933;Parent=DEKBRUBILSv1T103961
7	chr1	maker	mRNA	2246653	2247117	465	+	.	_qi=0|-1|0|1|-1|0|1|0|154;_eaed=0.01;Name=maker-chr1-exonerate_protein2genome-gene-22.16-mRNA-1;ID=DEKBRUBILSv1T103983;_Oid=maker-chr1-exonerate_protein2genome-gene-22.16-mRNA-1;_aed=0.00
7	chr1	maker	exon	2246653	2247117	.	+	.	ID=DEKBRUBILSv1E105181;Parent=DEKBRUBILSv1T103983
7	chr1	maker	CDS	2246653	2247117	.	+	0	ID=DEKBRUBILSv1C103955;Parent=DEKBRUBILSv1T103983
19	chr1	maker	mRNA	2248763	2253109	4347	+	.	_eaed=0.00;Dbxref=GO:0005524|GO:0006810|GO:0016021|GO:0042626|GO:0055085,GO:0005524|GO:0016887,InterPro:IPR001140,InterPro:IPR003439,InterPro:IPR011527,InterPro:IPR027417,PFAM:PF00005,PFAM:PF00664;_qi=0|-1|0|1|-1|0|1|0|1448;_Description=Oligomycin resistance ATP-dependent permease YOR1;_aed=0.00;_Oid=maker-chr1-exonerate_protein2genome-gene-22.17-mRNA-1;Name=maker-chr1-exonerate_protein2genome-ge…
19	chr1	maker	exon	2248763	2253109	.	+	.	ID=DEKBRUBILSv1E105134;Parent=DEKBRUBILSv1T103952
19	chr1	maker	CDS	2248763	2253109	.	+	0	ID=DEKBRUBILSv1C103924;Parent=DEKBRUBILSv1T103952
5	chr1	maker	mRNA	2254895	2256232	1338	-	.	_eaed=0.00;Dbxref=InterPro:IPR018108,InterPro:IPR023395,PFAM:PF00153;_qi=0|-1|0|1|-1|0|1|0|445;_aed=0.00;_Description=Mitochondrial carrier protein LEU5;_Oid=maker-chr1-exonerate_protein2genome-gene-22.38-mRNA-1;Name=maker-chr1-exonerate_protein2genome-gene-22.38-mRNA-1;ID=DEKBRUBILSv1T103965
5	chr1	maker	exon	2254895	2256232	.	-	.	ID=DEKBRUBILSv1E105156;Parent=DEKBRUBILSv1T103965
5	chr1	maker	CDS	2254895	2256232	.	-	0	ID=DEKBRUBILSv1C103937;Parent=DEKBRUBILSv1T103965
3	chr1	maker	mRNA	2257708	2258982	1275	-	.	ID=DEKBRUBILSv1T103967;Name=maker-chr1-exonerate_protein2genome-gene-22.39-mRNA-1;_Oid=maker-chr1-exonerate_protein2genome-gene-22.39-mRNA-1;_Description=Glucose-induced degradation protein 8 homolog;_aed=0.00;_qi=0|-1|0|1|-1|0|1|0|424;Dbxref=InterPro:IPR024964,PFAM:PF10607;_eaed=0.00
3	chr1	maker	exon	2257708	2258982	.	-	.	ID=DEKBRUBILSv1E105159;Parent=DEKBRUBILSv1T103967
3	chr1	maker	CDS	2257708	2258982	.	-	0	ID=DEKBRUBILSv1C103939;Parent=DEKBRUBILSv1T103967
7	chr1	maker	mRNA	2259776	2261143	1299	-	.	_qi=0|0|0|1|0|0|2|0|432;Dbxref=InterPro:IPR007577,InterPro:IPR029044,PFAM:PF04488;_eaed=0.03;_Oid=maker-chr1-exonerate_protein2genome-gene-22.40-mRNA-1;_aed=0.03;_Description=Initiation-specific alpha-1%2C6-mannosyltransferase;Name=maker-chr1-exonerate_protein2genome-gene-22.40-mRNA-1;ID=DEKBRUBILSv1T103966
3	chr1	maker	exon	2259776	2260411	.	-	.	ID=DEKBRUBILSv1E105157;Parent=DEKBRUBILSv1T103966
4	chr1	maker	exon	2260481	2261143	.	-	.	ID=DEKBRUBILSv1E105158;Parent=DEKBRUBILSv1T103966
4	chr1	maker	CDS	2260481	2261143	.	-	0	ID=DEKBRUBILSv1C103938;Parent=DEKBRUBILSv1T103966
3	chr1	maker	CDS	2259776	2260411	.	-	0	ID=DEKBRUBILSv1C103938;Parent=DEKBRUBILSv1T103966
21	chr1	maker	mRNA	2261610	2264269	1272	-	.	_Description=Chromatin structure-remodeling complex subunit SFH1;_aed=0.00;_Oid=maker-chr1-exonerate_protein2genome-gene-22.41-mRNA-1;_eaed=0.00;Dbxref=GO:0000228|GO:0006338,InterPro:IPR006939,PFAM:PF04855;_qi=0|0|0|1|0|0|2|0|423;ID=DEKBRUBILSv1T103968;Name=maker-chr1-exonerate_protein2genome-gene-22.41-mRNA-1
5	chr1	maker	exon	2261610	2261773	.	-	.	ID=DEKBRUBILSv1E105160;Parent=DEKBRUBILSv1T103968
4	chr1	maker	exon	2263162	2264269	.	-	.	ID=DEKBRUBILSv1E105161;Parent=DEKBRUBILSv1T103968
4	chr1	maker	CDS	2263162	2264269	.	-	0	ID=DEKBRUBILSv1C103940;Parent=DEKBRUBILSv1T103968
5	chr1	maker	CDS	2261610	2261773	.	-	2	ID=DEKBRUBILSv1C103940;Parent=DEKBRUBILSv1T103968
5	chr1	maker	mRNA	2264937	2266069	624	+	.	_qi=0|0|0|1|0|0|2|0|207;Dbxref=GO:0003746|GO:0005853|GO:0006414,InterPro:IPR010987,InterPro:IPR014038,InterPro:IPR018940,PFAM:PF00736,PFAM:PF10587;_eaed=0.01;_Oid=maker-chr1-exonerate_protein2genome-gene-22.18-mRNA-1;_Description=Elongation factor 1-beta;_aed=0.01;Name=maker-chr1-exonerate_protein2genome-gene-22.18-mRNA-1;ID=DEKBRUBILSv1T103980
2	chr1	maker	exon	2265526	2266069	.	+	.	ID=DEKBRUBILSv1E105178;Parent=DEKBRUBILSv1T103980
2	chr1	maker	CDS	2265526	2266069	.	+	1	ID=DEKBRUBILSv1C103952;Parent=DEKBRUBILSv1T103980
3	chr1	maker	mRNA	2268759	2269727	930	-	.	_Oid=maker-chr1-exonerate_protein2genome-gene-22.43-mRNA-1;_aed=0.16;_Description=Putative lipase YJR107W;_qi=0|0|0|1|0|0|2|0|309;Dbxref=GO:0006629,InterPro:IPR002921,InterPro:IPR029058,PFAM:PF01764;_eaed=0.16;ID=DEKBRUBILSv1T103973;Name=maker-chr1-exonerate_protein2genome-gene-22.43-mRNA-1
3	chr1	maker	exon	2268759	2269101	.	-	.	ID=DEKBRUBILSv1E105169;Parent=DEKBRUBILSv1T103973
3	chr1	maker	CDS	2268759	2269101	.	-	1	ID=DEKBRUBILSv1C103945;Parent=DEKBRUBILSv1T103973
23	chr1	maker	mRNA	2272124	2274628	2505	+	.	_qi=0|-1|0|1|-1|0|1|0|834;Dbxref=GO:0005515,InterPro:IPR001680,InterPro:IPR017986,PFAM:PF00400;_eaed=0.00;_Oid=maker-chr1-exonerate_protein2genome-gene-22.19-mRNA-1;_Description=Elongator complex protein 2;_aed=0.00;Name=maker-chr1-exonerate_protein2genome-gene-22.19-mRNA-1;ID=DEKBRUBILSv1T103956
23	chr1	maker	exon	2272124	2274628	.	+	.	ID=DEKBRUBILSv1E105142;Parent=DEKBRUBILSv1T103956
23	chr1	maker	CDS	2272124	2274628	.	+	0	ID=DEKBRUBILSv1C103928;Parent=DEKBRUBILSv1T103956
18	chr1	maker	mRNA	2277734	2279893	2160	+	.	_eaed=0.01;_qi=0|-1|0|1|-1|0|1|0|719;Dbxref=GO:0004222|GO:0005524|GO:0006508,GO:0005524,InterPro:IPR000642,InterPro:IPR003959,InterPro:IPR027417,PFAM:PF00004,PFAM:PF01434;_aed=0.01;_Description=Mitochondrial inner membrane i-AAA protease supercomplex subunit YME1;_Oid=maker-chr1-exonerate_protein2genome-gene-22.20-mRNA-1;Name=maker-chr1-exonerate_protein2genome-gene-22.20-mRNA-1;ID=DEKBRUBILSv1T1…
18	chr1	maker	exon	2277734	2279893	.	+	.	ID=DEKBRUBILSv1E105144;Parent=DEKBRUBILSv1T103958
18	chr1	maker	CDS	2277734	2279893	.	+	0	ID=DEKBRUBILSv1C103930;Parent=DEKBRUBILSv1T103958
25	chr1	maker	mRNA	2282016	2285249	3234	-	.	_aed=0.21;_Description=Cohesin subunit psc3;_Oid=maker-chr1-exonerate_protein2genome-gene-22.46-mRNA-1;_eaed=0.21;Dbxref=GO:0005488,InterPro:IPR013721,InterPro:IPR016024,PFAM:PF08514;_qi=0|-1|0|1|-1|0|1|0|1077;ID=DEKBRUBILSv1T103954;Name=maker-chr1-exonerate_protein2genome-gene-22.46-mRNA-1
25	chr1	maker	exon	2282016	2285249	.	-	.	ID=DEKBRUBILSv1E105137;Parent=DEKBRUBILSv1T103954
25	chr1	maker	CDS	2282016	2285249	.	-	0	ID=DEKBRUBILSv1C103926;Parent=DEKBRUBILSv1T103954
4	chr1	maker	mRNA	2287462	2288502	1041	+	.	ID=DEKBRUBILSv1T103971;Name=maker-chr1-exonerate_protein2genome-gene-22.22-mRNA-1;_Oid=maker-chr1-exonerate_protein2genome-gene-22.22-mRNA-1;_aed=0.00;_Description=Tropomyosin-like protein (Fragment);Dbxref=InterPro:IPR021017,PFAM:PF11214;_qi=0|-1|0|1|-1|0|1|0|346;_eaed=0.00
4	chr1	maker	exon	2287462	2288502	.	+	.	ID=DEKBRUBILSv1E105166;Parent=DEKBRUBILSv1T103971
4	chr1	maker	CDS	2287462	2288502	.	+	0	ID=DEKBRUBILSv1C103943;Parent=DEKBRUBILSv1T103971
10	chr1	maker	mRNA	2288970	2291081	2112	-	.	_Oid=maker-chr1-exonerate_protein2genome-gene-23.20-mRNA-1;_aed=0.08;_Description=Peroxisomal primary amine oxidase;_qi=0|-1|0|1|-1|0|1|0|703;Dbxref=GO:0005507|GO:0008131|GO:0009308|GO:0048038|GO:0055114,InterPro:IPR015798,InterPro:IPR015800,InterPro:IPR015802,InterPro:IPR016182,PFAM:PF01179,PFAM:PF02727,PFAM:PF02728;_eaed=0.08;ID=DEKBRUBILSv1T104920;Name=maker-chr1-exonerate_protein2genome-gene-…
10	chr1	maker	exon	2288970	2291081	.	-	.	ID=DEKBRUBILSv1E106374;Parent=DEKBRUBILSv1T104920
10	chr1	maker	CDS	2288970	2291081	.	-	0	ID=DEKBRUBILSv1C104892;Parent=DEKBRUBILSv1T104920
6	chr1	maker	mRNA	2292104	2294278	2175	+	.	Name=maker-chr1-exonerate_protein2genome-gene-23.0-mRNA-1;ID=DEKBRUBILSv1T104918;_eaed=0.00;_qi=0|-1|0|1|-1|0|1|0|724;Dbxref=GO:0003676,GO:0003723|GO:0003743|GO:0005852|GO:0006413|GO:0031369,InterPro:IPR000504,InterPro:IPR011400,InterPro:IPR013979,PFAM:PF00076,PFAM:PF08662;_aed=0.00;_Description=Eukaryotic translation initiation factor 3 subunit B;_Oid=maker-chr1-exonerate_protein2genome-gene-23.…
6	chr1	maker	exon	2292104	2294278	.	+	.	ID=DEKBRUBILSv1E106372;Parent=DEKBRUBILSv1T104918
6	chr1	maker	CDS	2292104	2294278	.	+	0	ID=DEKBRUBILSv1C104890;Parent=DEKBRUBILSv1T104918
2	chr1	maker	mRNA	2298541	2299596	1056	-	.	ID=DEKBRUBILSv1T104931;Name=maker-chr1-exonerate_protein2genome-gene-23.24-mRNA-1;_Oid=maker-chr1-exonerate_protein2genome-gene-23.24-mRNA-1;_aed=0.00;_Description=Phosphatidylinositol N-acetylglucosaminyltransferase subunit gpi15;Dbxref=GO:0017176,InterPro:IPR019328,PFAM:PF10181;_qi=0|-1|0|1|-1|0|1|0|351;_eaed=0.00
2	chr1	maker	exon	2298541	2299596	.	-	.	ID=DEKBRUBILSv1E106386;Parent=DEKBRUBILSv1T104931
2	chr1	maker	CDS	2298541	2299596	.	-	0	ID=DEKBRUBILSv1C104903;Parent=DEKBRUBILSv1T104931
7	chr1	maker	mRNA	2304500	2306998	2499	+	.	_Oid=maker-chr1-exonerate_protein2genome-gene-23.3-mRNA-1;_Description=Actin-regulating kinase PRK1;_aed=0.00;_qi=0|-1|0|1|-1|0|1|0|832;Dbxref=GO:0004672|GO:0005524|GO:0006468,GO:0016772,InterPro:IPR000719,InterPro:IPR011009,PFAM:PF00069;_eaed=0.00;ID=DEKBRUBILSv1T104915;Name=maker-chr1-exonerate_protein2genome-gene-23.3-mRNA-1
7	chr1	maker	exon	2304500	2306998	.	+	.	ID=DEKBRUBILSv1E106368;Parent=DEKBRUBILSv1T104915
7	chr1	maker	CDS	2304500	2306998	.	+	0	ID=DEKBRUBILSv1C104887;Parent=DEKBRUBILSv1T104915
7	chr1	maker	mRNA	2307197	2307959	702	-	.	_Oid=maker-chr1-exonerate_protein2genome-gene-23.26-mRNA-1;ID=DEKBRUBILSv1T104939;_aed=0.00;_Description=Duffy receptor beta form;_qi=0|0|0|1|0|0|2|0|233;Name=maker-chr1-exonerate_protein2genome-gene-23.26-mRNA-1;_eaed=0.01
7	chr1	maker	exon	2307197	2307840	.	-	.	ID=DEKBRUBILSv1E106394;Parent=DEKBRUBILSv1T104939
7	chr1	maker	CDS	2307197	2307840	.	-	2	ID=DEKBRUBILSv1C104911;Parent=DEKBRUBILSv1T104939
2	chr1	maker	mRNA	2315266	2316129	864	+	.	Name=maker-chr1-exonerate_protein2genome-gene-23.6-mRNA-1;ID=DEKBRUBILSv1T104935;_eaed=0.00;_qi=0|-1|0|1|-1|0|1|0|287;Dbxref=GO:0009916|GO:0055114,InterPro:IPR002680,PFAM:PF01786;_aed=0.00;_Description=Alternative oxidase 2%2C mitochondrial;_Oid=maker-chr1-exonerate_protein2genome-gene-23.6-mRNA-1
2	chr1	maker	exon	2315266	2316129	.	+	.	ID=DEKBRUBILSv1E106390;Parent=DEKBRUBILSv1T104935
2	chr1	maker	CDS	2315266	2316129	.	+	0	ID=DEKBRUBILSv1C104907;Parent=DEKBRUBILSv1T104935
6	chr1	maker	mRNA	2316952	2318073	1122	+	.	_qi=0|-1|0|1|-1|0|1|0|373;Dbxref=GO:0016616|GO:0055114,InterPro:IPR024084,PFAM:PF00180;_eaed=0.00;_Oid=maker-chr1-exonerate_protein2genome-gene-23.7-mRNA-1;_aed=0.00;_Description=Homoisocitrate dehydrogenase%2C mitochondrial;Name=maker-chr1-exonerate_protein2genome-gene-23.7-mRNA-1;ID=DEKBRUBILSv1T104929
6	chr1	maker	exon	2316952	2318073	.	+	.	ID=DEKBRUBILSv1E106384;Parent=DEKBRUBILSv1T104929
6	chr1	maker	CDS	2316952	2318073	.	+	0	ID=DEKBRUBILSv1C104901;Parent=DEKBRUBILSv1T104929
3	chr1	maker	mRNA	2318242	2319633	1392	-	.	_eaed=0.00;_qi=0|-1|0|1|-1|0|1|0|463;Dbxref=InterPro:IPR001678,InterPro:IPR029063,PFAM:PF01189;_Description=25S rRNA (cytosine(2278)-C(5))-methyltransferase;_aed=0.00;_Oid=maker-chr1-exonerate_protein2genome-gene-23.28-mRNA-1;Name=maker-chr1-exonerate_protein2genome-gene-23.28-mRNA-1;ID=DEKBRUBILSv1T104925
3	chr1	maker	exon	2318242	2319633	.	-	.	ID=DEKBRUBILSv1E106379;Parent=DEKBRUBILSv1T104925
3	chr1	maker	CDS	2318242	2319633	.	-	0	ID=DEKBRUBILSv1C104897;Parent=DEKBRUBILSv1T104925
15	chr1	maker	mRNA	2323477	2326965	3489	-	.	_Oid=maker-chr1-exonerate_protein2genome-gene-23.29-mRNA-1;_Description=Probable DNA-binding protein SNT1;_aed=0.00;_qi=0|-1|0|1|-1|0|1|0|1162;Dbxref=GO:0003677,GO:0003682,InterPro:IPR001005,InterPro:IPR009057,PFAM:PF00249;_eaed=0.00;ID=DEKBRUBILSv1T104913;Name=maker-chr1-exonerate_protein2genome-gene-23.29-mRNA-1
15	chr1	maker	exon	2323477	2326965	.	-	.	ID=DEKBRUBILSv1E106366;Parent=DEKBRUBILSv1T104913
15	chr1	maker	CDS	2323477	2326965	.	-	0	ID=DEKBRUBILSv1C104885;Parent=DEKBRUBILSv1T104913
5	chr1	maker	mRNA	2328277	2329977	1701	+	.	Name=maker-chr1-exonerate_protein2genome-gene-23.9-mRNA-1;ID=DEKBRUBILSv1T104922;_qi=0|-1|0|1|-1|0|1|0|566;Dbxref=GO:0005524,InterPro:IPR003959,InterPro:IPR016314,InterPro:IPR027417,PFAM:PF00004;_eaed=0.00;_Oid=maker-chr1-exonerate_protein2genome-gene-23.9-mRNA-1;_Description=Cell division control protein 18;_aed=0.00
5	chr1	maker	exon	2328277	2329977	.	+	.	ID=DEKBRUBILSv1E106376;Parent=DEKBRUBILSv1T104922
5	chr1	maker	CDS	2328277	2329977	.	+	0	ID=DEKBRUBILSv1C104894;Parent=DEKBRUBILSv1T104922
7	chr1	maker	mRNA	2331514	2332889	1185	-	.	ID=DEKBRUBILSv1T104927;Name=maker-chr1-exonerate_protein2genome-gene-23.30-mRNA-1;_aed=0.00;_Description=Choline/ethanolaminephosphotransferase 1;_Oid=maker-chr1-exonerate_protein2genome-gene-23.30-mRNA-1;_eaed=0.01;_qi=0|0|0|1|0|0|2|0|394;Dbxref=GO:0008654|GO:0016020|GO:0016780,InterPro:IPR000462,InterPro:IPR014472,PFAM:PF01066
2	chr1	maker	exon	2331514	2332648	.	-	.	ID=DEKBRUBILSv1E106381;Parent=DEKBRUBILSv1T104927
1	chr1	maker	exon	2332840	2332889	.	-	.	ID=DEKBRUBILSv1E106382;Parent=DEKBRUBILSv1T104927
1	chr1	maker	CDS	2332840	2332889	.	-	0	ID=DEKBRUBILSv1C104899;Parent=DEKBRUBILSv1T104927
2	chr1	maker	CDS	2331514	2332648	.	-	1	ID=DEKBRUBILSv1C104899;Parent=DEKBRUBILSv1T104927
5	chr1	maker	mRNA	2334296	2335144	849	-	.	Dbxref=InterPro:IPR018108,InterPro:IPR023395,PFAM:PF00153;_qi=0|-1|0|1|-1|0|1|0|282;_eaed=0.00;_Oid=maker-chr1-exonerate_protein2genome-gene-23.31-mRNA-1;_aed=0.00;_Description=Mitochondrial carnitine carrier;Name=maker-chr1-exonerate_protein2genome-gene-23.31-mRNA-1;ID=DEKBRUBILSv1T104936
5	chr1	maker	exon	2334296	2335144	.	-	.	ID=DEKBRUBILSv1E106391;Parent=DEKBRUBILSv1T104936
5	chr1	maker	CDS	2334296	2335144	.	-	0	ID=DEKBRUBILSv1C104908;Parent=DEKBRUBILSv1T104936
29	chr1	maker	mRNA	2336080	2341835	5070	-	.	_Description=Spindle pole body component SPC98;_aed=0.02;_Oid=maker-chr1-exonerate_protein2genome-gene-23.32-mRNA-1;_eaed=0.02;Dbxref=GO:0000226|GO:0000922|GO:0005815,InterPro:IPR007259,InterPro:IPR012486,InterPro:IPR021819,PFAM:PF04130,PFAM:PF07923,PFAM:PF11882;_qi=0|0|0|1|0|0|4|0|1689;ID=DEKBRUBILSv1T104911;Name=maker-chr1-exonerate_protein2genome-gene-23.32-mRNA-1
10	chr1	maker	exon	2336080	2338496	.	-	.	ID=DEKBRUBILSv1E106359;Parent=DEKBRUBILSv1T104911
3	chr1	maker	exon	2339021	2339968	.	-	.	ID=DEKBRUBILSv1E106360;Parent=DEKBRUBILSv1T104911
10	chr1	maker	exon	2340029	2340976	.	-	.	ID=DEKBRUBILSv1E106361;Parent=DEKBRUBILSv1T104911
6	chr1	maker	exon	2341079	2341835	.	-	.	ID=DEKBRUBILSv1E106362;Parent=DEKBRUBILSv1T104911
6	chr1	maker	CDS	2341079	2341835	.	-	0	ID=DEKBRUBILSv1C104883;Parent=DEKBRUBILSv1T104911
10	chr1	maker	CDS	2340029	2340976	.	-	2	ID=DEKBRUBILSv1C104883;Parent=DEKBRUBILSv1T104911
3	chr1	maker	CDS	2339021	2339968	.	-	2	ID=DEKBRUBILSv1C104883;Parent=DEKBRUBILSv1T104911
10	chr1	maker	CDS	2336080	2338496	.	-	2	ID=DEKBRUBILSv1C104883;Parent=DEKBRUBILSv1T104911
32	chr1	maker	mRNA	2343578	2344627	1050	-	.	Dbxref=GO:0006470|GO:0008138,InterPro:IPR000340,InterPro:IPR029021,PFAM:PF00782;_qi=0|-1|0|1|-1|0|1|0|349;_eaed=0.00;_Oid=maker-chr1-exonerate_protein2genome-gene-23.33-mRNA-1;_aed=0.00;_Description=Probable phosphatidylinositol 3%2C4%2C5-trisphosphate 3-phosphatase TEP1;Name=maker-chr1-exonerate_protein2genome-gene-23.33-mRNA-1;ID=DEKBRUBILSv1T104932
32	chr1	maker	exon	2343578	2344627	.	-	.	ID=DEKBRUBILSv1E106387;Parent=DEKBRUBILSv1T104932
32	chr1	maker	CDS	2343578	2344627	.	-	0	ID=DEKBRUBILSv1C104904;Parent=DEKBRUBILSv1T104932
2	chr1	maker	mRNA	2345083	2345526	444	+	.	_aed=0.00;ID=DEKBRUBILSv1T104946;_Oid=maker-chr1-exonerate_protein2genome-gene-23.12-mRNA-1;_eaed=0.00;Name=maker-chr1-exonerate_protein2genome-gene-23.12-mRNA-1;_qi=0|-1|0|1|-1|0|1|0|147
2	chr1	maker	exon	2345083	2345526	.	+	.	ID=DEKBRUBILSv1E106402;Parent=DEKBRUBILSv1T104946
2	chr1	maker	CDS	2345083	2345526	.	+	0	ID=DEKBRUBILSv1C104918;Parent=DEKBRUBILSv1T104946
7	chr1	maker	mRNA	2345708	2346580	873	-	.	ID=DEKBRUBILSv1T104933;Name=maker-chr1-exonerate_protein2genome-gene-23.34-mRNA-1;_Description=Syntaxin pep12;_aed=0.00;_Oid=maker-chr1-exonerate_protein2genome-gene-23.34-mRNA-1;_eaed=0.00;_qi=0|-1|0|1|-1|0|1|0|290;Dbxref=GO:0005515,GO:0016020|GO:0016192,InterPro:IPR000727,InterPro:IPR010989,PFAM:PF05739,PFAM:PF14523
7	chr1	maker	exon	2345708	2346580	.	-	.	ID=DEKBRUBILSv1E106388;Parent=DEKBRUBILSv1T104933
7	chr1	maker	CDS	2345708	2346580	.	-	0	ID=DEKBRUBILSv1C104905;Parent=DEKBRUBILSv1T104933
28	chr1	maker	mRNA	2347288	2351802	4329	+	.	ID=DEKBRUBILSv1T104912;Name=maker-chr1-exonerate_protein2genome-gene-23.13-mRNA-1;_Oid=maker-chr1-exonerate_protein2genome-gene-23.13-mRNA-1;_aed=0.02;_Description=DNA polymerase alpha catalytic subunit A;_qi=0|0|0|1|0|0|3|0|1442;Dbxref=GO:0000166|GO:0003677|GO:0003887|GO:0006260,GO:0001882|GO:0003887|GO:0006260,GO:0003676,GO:0003887,InterPro:IPR006133,InterPro:IPR006134,InterPro:IPR012337,InterP…
4	chr1	maker	exon	2347288	2347875	.	+	.	ID=DEKBRUBILSv1E106363;Parent=DEKBRUBILSv1T104912
3	chr1	maker	exon	2348017	2348561	.	+	.	ID=DEKBRUBILSv1E106364;Parent=DEKBRUBILSv1T104912
18	chr1	maker	exon	2348607	2351802	.	+	.	ID=DEKBRUBILSv1E106365;Parent=DEKBRUBILSv1T104912
4	chr1	maker	CDS	2347288	2347875	.	+	0	ID=DEKBRUBILSv1C104884;Parent=DEKBRUBILSv1T104912
3	chr1	maker	CDS	2348017	2348561	.	+	0	ID=DEKBRUBILSv1C104884;Parent=DEKBRUBILSv1T104912
18	chr1	maker	CDS	2348607	2351802	.	+	1	ID=DEKBRUBILSv1C104884;Parent=DEKBRUBILSv1T104912
2	chr1	maker	mRNA	2352998	2355013	2016	-	.	_Oid=maker-chr1-exonerate_protein2genome-gene-23.36-mRNA-1;_Description=Vacuolar amino acid transporter 4;_aed=0.00;_qi=0|-1|0|1|-1|0|1|0|671;Dbxref=InterPro:IPR013057,PFAM:PF01490;_eaed=0.00;ID=DEKBRUBILSv1T104921;Name=maker-chr1-exonerate_protein2genome-gene-23.36-mRNA-1
2	chr1	maker	exon	2352998	2355013	.	-	.	ID=DEKBRUBILSv1E106375;Parent=DEKBRUBILSv1T104921
2	chr1	maker	CDS	2352998	2355013	.	-	0	ID=DEKBRUBILSv1C104893;Parent=DEKBRUBILSv1T104921
3	chr1	maker	mRNA	2358417	2358821	405	+	.	Name=maker-chr1-exonerate_protein2genome-gene-23.15-mRNA-1;ID=DEKBRUBILSv1T104949;Dbxref=GO:0004579|GO:0008250|GO:0016021,InterPro:IPR003038,PFAM:PF02109;_qi=0|-1|0|1|-1|0|1|0|134;_eaed=0.00;_Oid=maker-chr1-exonerate_protein2genome-gene-23.15-mRNA-1;_Description=Dolichyl-diphosphooligosaccharide--protein glycosyltransferase subunit dad1;_aed=0.00
3	chr1	maker	exon	2358417	2358821	.	+	.	ID=DEKBRUBILSv1E106405;Parent=DEKBRUBILSv1T104949
3	chr1	maker	CDS	2358417	2358821	.	+	0	ID=DEKBRUBILSv1C104921;Parent=DEKBRUBILSv1T104949
10	chr1	maker	mRNA	2365265	2367534	2220	+	.	_qi=0|0|0|1|0|0|2|0|739;Name=maker-chr1-exonerate_protein2genome-gene-23.16-mRNA-1;_eaed=0.00;_Oid=maker-chr1-exonerate_protein2genome-gene-23.16-mRNA-1;ID=DEKBRUBILSv1T104917;_aed=0.00;_Description=Protein byr4
10	chr1	maker	exon	2365265	2367452	.	+	.	ID=DEKBRUBILSv1E106370;Parent=DEKBRUBILSv1T104917
10	chr1	maker	CDS	2365265	2367452	.	+	0	ID=DEKBRUBILSv1C104889;Parent=DEKBRUBILSv1T104917
8	chr1	maker	mRNA	2368333	2370930	2598	+	.	_qi=0|-1|0|1|-1|0|1|0|865;Dbxref=GO:0004190|GO:0006508,InterPro:IPR001461,InterPro:IPR021109,PFAM:PF00026;_eaed=0.00;_Oid=maker-chr1-exonerate_protein2genome-gene-23.17-mRNA-1;_aed=0.00;_Description=Acid protease;Name=maker-chr1-exonerate_protein2genome-gene-23.17-mRNA-1;ID=DEKBRUBILSv1T104914
8	chr1	maker	exon	2368333	2370930	.	+	.	ID=DEKBRUBILSv1E106367;Parent=DEKBRUBILSv1T104914
8	chr1	maker	CDS	2368333	2370930	.	+	0	ID=DEKBRUBILSv1C104886;Parent=DEKBRUBILSv1T104914
1	chr1	maker	mRNA	2371225	2372883	1659	-	.	_Description=Protein MTL1;_aed=0.00;_Oid=maker-chr1-exonerate_protein2genome-gene-23.39-mRNA-1;_eaed=0.00;_qi=0|-1|0|1|-1|0|1|0|552;Dbxref=InterPro:IPR007567,PFAM:PF04478;ID=DEKBRUBILSv1T104923;Name=maker-chr1-exonerate_protein2genome-gene-23.39-mRNA-1
1	chr1	maker	exon	2371225	2372883	.	-	.	ID=DEKBRUBILSv1E106377;Parent=DEKBRUBILSv1T104923
1	chr1	maker	CDS	2371225	2372883	.	-	0	ID=DEKBRUBILSv1C104895;Parent=DEKBRUBILSv1T104923
2	chr1	maker	mRNA	2374412	2375107	696	-	.	ID=DEKBRUBILSv1T104940;Name=maker-chr1-exonerate_protein2genome-gene-23.40-mRNA-1;_aed=0.00;_Description=Mitochondrial peroxiredoxin PRX1;_Oid=maker-chr1-exonerate_protein2genome-gene-23.40-mRNA-1;_eaed=0.00;Dbxref=GO:0016209|GO:0016491|GO:0055114,GO:0051920|GO:0055114,InterPro:IPR000866,InterPro:IPR012336,InterPro:IPR019479,InterPro:IPR024706,PFAM:PF00578,PFAM:PF10417;_qi=0|-1|0|1|-1|0|1|0|231
2	chr1	maker	exon	2374412	2375107	.	-	.	ID=DEKBRUBILSv1E106396;Parent=DEKBRUBILSv1T104940
2	chr1	maker	CDS	2374412	2375107	.	-	0	ID=DEKBRUBILSv1C104912;Parent=DEKBRUBILSv1T104940
1	chr1	maker	mRNA	2378384	2378815	432	+	.	Name=maker-chr1-exonerate_protein2genome-gene-23.18-mRNA-1;ID=DEKBRUBILSv1T104947;_eaed=0.00;_qi=0|-1|0|1|-1|0|1|0|143;Dbxref=PFAM:PF05071;_Description=NADH dehydrogenase [ubiquinone] 1 alpha subcomplex subunit 12;_aed=0.00;_Oid=maker-chr1-exonerate_protein2genome-gene-23.18-mRNA-1
1	chr1	maker	exon	2378384	2378815	.	+	.	ID=DEKBRUBILSv1E106403;Parent=DEKBRUBILSv1T104947
1	chr1	maker	CDS	2378384	2378815	.	+	0	ID=DEKBRUBILSv1C104919;Parent=DEKBRUBILSv1T104947
5	chr1	maker	mRNA	2382501	2384060	1560	-	.	ID=DEKBRUBILSv1T104924;Name=maker-chr1-exonerate_protein2genome-gene-23.44-mRNA-1;_aed=0.00;_Description=Probable sterigmatocystin biosynthesis P450 monooxygenase STCB;_Oid=maker-chr1-exonerate_protein2genome-gene-23.44-mRNA-1;_eaed=0.00;Dbxref=GO:0005506|GO:0016705|GO:0020037|GO:0055114,InterPro:IPR001128,PFAM:PF00067;_qi=0|-1|0|1|-1|0|1|0|519
5	chr1	maker	exon	2382501	2384060	.	-	.	ID=DEKBRUBILSv1E106378;Parent=DEKBRUBILSv1T104924
5	chr1	maker	CDS	2382501	2384060	.	-	0	ID=DEKBRUBILSv1C104896;Parent=DEKBRUBILSv1T104924
21	chr1	maker	mRNA	2385343	2387718	2376	+	.	_eaed=0.00;Name=maker-chr1-exonerate_protein2genome-gene-23.19-mRNA-1;_qi=0|-1|0|1|-1|0|1|0|791;_Description=Probable glutamate dehydrogenase 3;_aed=0.00;ID=DEKBRUBILSv1T104916;_Oid=maker-chr1-exonerate_protein2genome-gene-23.19-mRNA-1
21	chr1	maker	exon	2385343	2387718	.	+	.	ID=DEKBRUBILSv1E106369;Parent=DEKBRUBILSv1T104916
21	chr1	maker	CDS	2385343	2387718	.	+	0	ID=DEKBRUBILSv1C104888;Parent=DEKBRUBILSv1T104916
28	chr1	maker	mRNA	2387871	2390777	2796	-	.	_eaed=0.02;_qi=0|0|0|1|0|0|2|0|931;Dbxref=GO:0005097|GO:0032313,InterPro:IPR000195,PFAM:PF00566;_Description=GTPase-activating protein GYP2;_aed=0.02;_Oid=maker-chr1-exonerate_protein2genome-gene-24.23-mRNA-1;Name=maker-chr1-exonerate_protein2genome-gene-24.23-mRNA-1;ID=DEKBRUBILSv1T104644
1	chr1	maker	exon	2387871	2388022	.	-	.	ID=DEKBRUBILSv1E106020;Parent=DEKBRUBILSv1T104644
25	chr1	maker	exon	2388134	2390777	.	-	.	ID=DEKBRUBILSv1E106021;Parent=DEKBRUBILSv1T104644
25	chr1	maker	CDS	2388134	2390777	.	-	0	ID=DEKBRUBILSv1C104616;Parent=DEKBRUBILSv1T104644
1	chr1	maker	CDS	2387871	2388022	.	-	2	ID=DEKBRUBILSv1C104616;Parent=DEKBRUBILSv1T104644
13	chr1	maker	mRNA	2391366	2397188	5823	-	.	Dbxref=InterPro:IPR019409,InterPro:IPR019415,InterPro:IPR019441,InterPro:IPR019443,InterPro:IPR019449,PFAM:PF10293,PFAM:PF10305,PFAM:PF10347,PFAM:PF10351,PFAM:PF10359;_qi=0|-1|0|1|-1|0|1|0|1940;_eaed=0.02;_Oid=maker-chr1-exonerate_protein2genome-gene-24.24-mRNA-1;_aed=0.02;_Description=Uncharacterized protein YPR117W;Name=maker-chr1-exonerate_protein2genome-gene-24.24-mRNA-1;ID=DEKBRUBILSv1T104641
13	chr1	maker	exon	2391366	2397188	.	-	.	ID=DEKBRUBILSv1E106016;Parent=DEKBRUBILSv1T104641
13	chr1	maker	CDS	2391366	2397188	.	-	0	ID=DEKBRUBILSv1C104613;Parent=DEKBRUBILSv1T104641
4	chr1	maker	mRNA	2399565	2400737	1173	-	.	Name=maker-chr1-exonerate_protein2genome-gene-24.25-mRNA-1;ID=DEKBRUBILSv1T104660;_eaed=0.00;_qi=0|-1|0|1|-1|0|1|0|390;Dbxref=GO:0003924|GO:0004871|GO:0007186|GO:0019001|GO:0031683,GO:0004871|GO:0007165,InterPro:IPR001019,InterPro:IPR011025,InterPro:IPR027417,PFAM:PF00503;_aed=0.00;_Description=Guanine nucleotide-binding protein alpha-3 subunit;_Oid=maker-chr1-exonerate_protein2genome-gene-24.25-…
4	chr1	maker	exon	2399565	2400737	.	-	.	ID=DEKBRUBILSv1E106046;Parent=DEKBRUBILSv1T104660
4	chr1	maker	CDS	2399565	2400737	.	-	0	ID=DEKBRUBILSv1C104632;Parent=DEKBRUBILSv1T104660
20	chr1	maker	mRNA	2410261	2413953	1908	-	.	_Oid=maker-chr1-exonerate_protein2genome-gene-24.28-mRNA-1;_Description=Cyclin-dependent kinase 1;_aed=0.04;_qi=0|0|0|1|0|0|3|0|635;Dbxref=GO:0004672|GO:0005524|GO:0006468,GO:0008152|GO:0016491,GO:0016772,InterPro:IPR000719,InterPro:IPR002198,InterPro:IPR011009,PFAM:PF00069,PFAM:PF00106;_eaed=0.04;ID=DEKBRUBILSv1T104652;Name=maker-chr1-exonerate_protein2genome-gene-24.28-mRNA-1
8	chr1	maker	mRNA	2433706	2434593	888	-	.	Dbxref=GO:0006807|GO:0016810,InterPro:IPR003010,PFAM:PF00795;_qi=0|-1|0|1|-1|0|1|0|295;_eaed=0.00;_Oid=maker-chr1-exonerate_protein2genome-gene-24.32-mRNA-1;_Description=Probable hydrolase NIT2;_aed=0.00;Name=maker-chr1-exonerate_protein2genome-gene-24.32-mRNA-1;ID=DEKBRUBILSv1T104667
8	chr1	maker	exon	2433706	2434593	.	-	.	ID=DEKBRUBILSv1E106054;Parent=DEKBRUBILSv1T104667
8	chr1	maker	CDS	2433706	2434593	.	-	0	ID=DEKBRUBILSv1C104639;Parent=DEKBRUBILSv1T104667
4	chr1	maker	mRNA	2436406	2437080	675	+	.	Dbxref=GO:0004864|GO:0009966|GO:0043666,InterPro:IPR007062,PFAM:PF04979;_qi=0|-1|0|1|-1|0|1|0|224;_eaed=0.31;_Oid=maker-chr1-exonerate_protein2genome-gene-24.8-mRNA-1;_aed=0.31;_Description=Protein GLC8;Name=maker-chr1-exonerate_protein2genome-gene-24.8-mRNA-1;ID=DEKBRUBILSv1T104675
4	chr1	maker	exon	2436406	2437080	.	+	.	ID=DEKBRUBILSv1E106063;Parent=DEKBRUBILSv1T104675
4	chr1	maker	CDS	2436406	2437080	.	+	0	ID=DEKBRUBILSv1C104647;Parent=DEKBRUBILSv1T104675
2	chr1	maker	mRNA	2439174	2441129	1956	+	.	_eaed=0.00;_qi=0|-1|0|1|-1|0|1|0|651;Dbxref=InterPro:IPR018825,InterPro:IPR018827,PFAM:PF10348,PFAM:PF10355;_aed=0.00;_Description=Uncharacterized membrane protein YCR061W;_Oid=maker-chr1-exonerate_protein2genome-gene-24.9-mRNA-1;Name=maker-chr1-exonerate_protein2genome-gene-24.9-mRNA-1;ID=DEKBRUBILSv1T104650
2	chr1	maker	exon	2439174	2441129	.	+	.	ID=DEKBRUBILSv1E106032;Parent=DEKBRUBILSv1T104650
2	chr1	maker	CDS	2439174	2441129	.	+	0	ID=DEKBRUBILSv1C104622;Parent=DEKBRUBILSv1T104650
2	chr1	maker	mRNA	2441384	2442661	1278	-	.	_Oid=maker-chr1-exonerate_protein2genome-gene-24.33-mRNA-1;_aed=0.00;_Description=DNA-directed RNA polymerase I subunit RPA49;Dbxref=GO:0003677|GO:0003899|GO:0005634|GO:0006351,InterPro:IPR009668,PFAM:PF06870;_qi=0|-1|0|1|-1|0|1|0|425;_eaed=0.00;ID=DEKBRUBILSv1T104656;Name=maker-chr1-exonerate_protein2genome-gene-24.33-mRNA-1
2	chr1	maker	exon	2441384	2442661	.	-	.	ID=DEKBRUBILSv1E106042;Parent=DEKBRUBILSv1T104656
2	chr1	maker	CDS	2441384	2442661	.	-	0	ID=DEKBRUBILSv1C104628;Parent=DEKBRUBILSv1T104656
1	chr1	maker	mRNA	2444036	2444554	519	+	.	_Oid=maker-chr1-exonerate_protein2genome-gene-24.11-mRNA-1;_aed=0.29;_Description=Diphthamide biosynthesis protein 4;_qi=0|-1|0|1|-1|0|1|0|172;Dbxref=InterPro:IPR001623,InterPro:IPR007872,PFAM:PF00226,PFAM:PF05207;_eaed=0.29;ID=DEKBRUBILSv1T104677;Name=maker-chr1-exonerate_protein2genome-gene-24.11-mRNA-1
1	chr1	maker	exon	2444036	2444554	.	+	.	ID=DEKBRUBILSv1E106065;Parent=DEKBRUBILSv1T104677
1	chr1	maker	CDS	2444036	2444554	.	+	0	ID=DEKBRUBILSv1C104649;Parent=DEKBRUBILSv1T104677
15	chr1	maker	mRNA	2448289	2449209	921	-	.	_Description=Putative transcription factor kapC;_aed=0.00;_Oid=maker-chr1-exonerate_protein2genome-gene-24.35-mRNA-1;_eaed=0.00;_qi=0|-1|0|1|-1|0|1|0|306;Dbxref=GO:0003700|GO:0006355|GO:0043565,InterPro:IPR004827,PFAM:PF00170;ID=DEKBRUBILSv1T104666;Name=maker-chr1-exonerate_protein2genome-gene-24.35-mRNA-1
15	chr1	maker	exon	2448289	2449209	.	-	.	ID=DEKBRUBILSv1E106053;Parent=DEKBRUBILSv1T104666
15	chr1	maker	CDS	2448289	2449209	.	-	0	ID=DEKBRUBILSv1C104638;Parent=DEKBRUBILSv1T104666
2	chr1	maker	mRNA	2450156	2452267	2112	+	.	_qi=0|-1|0|1|-1|0|1|0|703;Name=maker-chr1-exonerate_protein2genome-gene-24.12-mRNA-1;_eaed=0.18;_Oid=maker-chr1-exonerate_protein2genome-gene-24.12-mRNA-1;ID=DEKBRUBILSv1T104649;_aed=0.18;_Description=Cysteine--tRNA ligase
2	chr1	maker	exon	2450156	2452267	.	+	.	ID=DEKBRUBILSv1E106031;Parent=DEKBRUBILSv1T104649
2	chr1	maker	CDS	2450156	2452267	.	+	0	ID=DEKBRUBILSv1C104621;Parent=DEKBRUBILSv1T104649
3	chr1	maker	mRNA	2452572	2453768	1197	+	.	_Oid=maker-chr1-exonerate_protein2genome-gene-24.13-mRNA-1;_Description=pH-response regulator protein palH/RIM21;_aed=0.32;_qi=0|-1|0|1|-1|0|1|0|398;Dbxref=InterPro:IPR014844,PFAM:PF08733;_eaed=0.32;ID=DEKBRUBILSv1T104657;Name=maker-chr1-exonerate_protein2genome-gene-24.13-mRNA-1
3	chr1	maker	exon	2452572	2453768	.	+	.	ID=DEKBRUBILSv1E106043;Parent=DEKBRUBILSv1T104657
3	chr1	maker	CDS	2452572	2453768	.	+	0	ID=DEKBRUBILSv1C104629;Parent=DEKBRUBILSv1T104657
2	chr1	maker	mRNA	2455469	2456662	1194	+	.	_aed=0.00;_Oid=maker-chr1-exonerate_protein2genome-gene-24.14-mRNA-1;ID=DEKBRUBILSv1T104658;Name=maker-chr1-exonerate_protein2genome-gene-24.14-mRNA-1;_eaed=0.00;_qi=0|-1|0|1|-1|0|1|0|397
2	chr1	maker	exon	2455469	2456662	.	+	.	ID=DEKBRUBILSv1E106044;Parent=DEKBRUBILSv1T104658
2	chr1	maker	CDS	2455469	2456662	.	+	0	ID=DEKBRUBILSv1C104630;Parent=DEKBRUBILSv1T104658
2	chr1	maker	mRNA	2458170	2459000	831	-	.	Name=maker-chr1-exonerate_protein2genome-gene-24.37-mRNA-1;ID=DEKBRUBILSv1T104670;_qi=0|-1|0|1|-1|0|1|0|276;Dbxref=GO:0003723,InterPro:IPR004114,PFAM:PF02926;_eaed=0.30;_Oid=maker-chr1-exonerate_protein2genome-gene-24.37-mRNA-1;_Description=tRNA acetyltransferase TAN1;_aed=0.30
2	chr1	maker	exon	2458170	2459000	.	-	.	ID=DEKBRUBILSv1E106057;Parent=DEKBRUBILSv1T104670
2	chr1	maker	CDS	2458170	2459000	.	-	0	ID=DEKBRUBILSv1C104642;Parent=DEKBRUBILSv1T104670
11	chr1	maker	mRNA	2459351	2460532	1182	-	.	Dbxref=GO:0003824|GO:0009058,InterPro:IPR004821,PFAM:PF01467;_qi=0|-1|0|1|-1|0|1|0|393;_eaed=0.21;_Oid=maker-chr1-exonerate_protein2genome-gene-24.36-mRNA-1;_Description=Ethanolamine-phosphate cytidylyltransferase;_aed=0.21;Name=maker-chr1-exonerate_protein2genome-gene-24.36-mRNA-1;ID=DEKBRUBILSv1T104659
11	chr1	maker	exon	2459351	2460532	.	-	.	ID=DEKBRUBILSv1E106045;Parent=DEKBRUBILSv1T104659
11	chr1	maker	CDS	2459351	2460532	.	-	0	ID=DEKBRUBILSv1C104631;Parent=DEKBRUBILSv1T104659
3	chr1	maker	mRNA	2461450	2462406	957	+	.	Name=maker-chr1-exonerate_protein2genome-gene-24.15-mRNA-1;ID=DEKBRUBILSv1T104663;Dbxref=InterPro:IPR023210,PFAM:PF00248;_qi=0|-1|0|1|-1|0|1|0|318;_eaed=0.00;_Oid=maker-chr1-exonerate_protein2genome-gene-24.15-mRNA-1;_Description=NADPH-dependent conjugated polyketone reductase C1;_aed=0.00
3	chr1	maker	exon	2461450	2462406	.	+	.	ID=DEKBRUBILSv1E106050;Parent=DEKBRUBILSv1T104663
3	chr1	maker	CDS	2461450	2462406	.	+	0	ID=DEKBRUBILSv1C104635;Parent=DEKBRUBILSv1T104663
7	chr1	maker	mRNA	2462612	2464093	1308	-	.	Name=maker-chr1-exonerate_protein2genome-gene-24.38-mRNA-1;ID=DEKBRUBILSv1T104655;_eaed=0.10;_qi=0|0|0|1|0|0|2|0|435;Dbxref=GO:0004672|GO:0005524|GO:0006468,GO:0016772,InterPro:IPR000719,InterPro:IPR011009,PFAM:PF00069;_Description=Serine/threonine-protein kinase srk1;_aed=0.10;_Oid=maker-chr1-exonerate_protein2genome-gene-24.38-mRNA-1
2	chr1	maker	exon	2462612	2462929	.	-	.	ID=DEKBRUBILSv1E106040;Parent=DEKBRUBILSv1T104655
5	chr1	maker	exon	2463104	2464093	.	-	.	ID=DEKBRUBILSv1E106041;Parent=DEKBRUBILSv1T104655
5	chr1	maker	CDS	2463104	2464093	.	-	0	ID=DEKBRUBILSv1C104627;Parent=DEKBRUBILSv1T104655
2	chr1	maker	CDS	2462612	2462929	.	-	0	ID=DEKBRUBILSv1C104627;Parent=DEKBRUBILSv1T104655
2	chr1	maker	mRNA	2464807	2465109	303	-	.	Name=maker-chr1-exonerate_protein2genome-gene-24.39-mRNA-1;_eaed=0.00;_qi=0|-1|0|1|-1|0|1|0|100;_aed=0.00;_Oid=maker-chr1-exonerate_protein2genome-gene-24.39-mRNA-1;ID=DEKBRUBILSv1T104679
2	chr1	maker	exon	2464807	2465109	.	-	.	ID=DEKBRUBILSv1E106068;Parent=DEKBRUBILSv1T104679
2	chr1	maker	CDS	2464807	2465109	.	-	0	ID=DEKBRUBILSv1C104651;Parent=DEKBRUBILSv1T104679
22	chr1	maker	mRNA	2466041	2470978	4473	+	.	_eaed=0.00;_qi=0|0|0|1|0|0|2|0|1490;Dbxref=GO:0003677|GO:0005524,GO:0005515|GO:0008270,InterPro:IPR000330,InterPro:IPR001650,InterPro:IPR001841,InterPro:IPR027417,PFAM:PF00176,PFAM:PF00271,PFAM:PF13639;_aed=0.00;_Description=Uncharacterized ATP-dependent helicase IRC20;_Oid=maker-chr1-exonerate_protein2genome-gene-24.19-mRNA-1;Name=maker-chr1-exonerate_protein2genome-gene-24.19-mRNA-1;ID=DEKBRUBI…
4	chr1	maker	exon	2466041	2466447	.	+	.	ID=DEKBRUBILSv1E106017;Parent=DEKBRUBILSv1T104642
17	chr1	maker	exon	2466913	2470978	.	+	.	ID=DEKBRUBILSv1E106018;Parent=DEKBRUBILSv1T104642
4	chr1	maker	CDS	2466041	2466447	.	+	0	ID=DEKBRUBILSv1C104614;Parent=DEKBRUBILSv1T104642
17	chr1	maker	CDS	2466913	2470978	.	+	1	ID=DEKBRUBILSv1C104614;Parent=DEKBRUBILSv1T104642
10	chr1	maker	mRNA	2472246	2474879	2577	-	.	ID=DEKBRUBILSv1T104646;Name=maker-chr1-exonerate_protein2genome-gene-24.40-mRNA-1;_Oid=maker-chr1-exonerate_protein2genome-gene-24.40-mRNA-1;_Description=Ribosome-releasing factor 2%2C mitochondrial;_aed=0.13;Dbxref=GO:0003924|GO:0005525,GO:0005525,InterPro:IPR000640,InterPro:IPR000795,InterPro:IPR004161,InterPro:IPR009000,InterPro:IPR009022,InterPro:IPR027417,PFAM:PF00009,PFAM:PF00679,PFAM:PF031…
2	chr1	maker	exon	2472246	2473732	.	-	.	ID=DEKBRUBILSv1E106024;Parent=DEKBRUBILSv1T104646
8	chr1	maker	exon	2473790	2474879	.	-	.	ID=DEKBRUBILSv1E106025;Parent=DEKBRUBILSv1T104646
8	chr1	maker	CDS	2473790	2474879	.	-	0	ID=DEKBRUBILSv1C104618;Parent=DEKBRUBILSv1T104646
2	chr1	maker	CDS	2472246	2473732	.	-	2	ID=DEKBRUBILSv1C104618;Parent=DEKBRUBILSv1T104646
2	chr1	maker	mRNA	2475201	2476133	933	+	.	_Description=Translation initiation factor eIF-2B subunit alpha;_aed=0.00;_Oid=maker-chr1-exonerate_protein2genome-gene-24.20-mRNA-1;_eaed=0.00;_qi=0|-1|0|1|-1|0|1|0|310;Dbxref=GO:0044237,InterPro:IPR000649,PFAM:PF01008;ID=DEKBRUBILSv1T104664;Name=maker-chr1-exonerate_protein2genome-gene-24.20-mRNA-1
2	chr1	maker	exon	2475201	2476133	.	+	.	ID=DEKBRUBILSv1E106051;Parent=DEKBRUBILSv1T104664
2	chr1	maker	CDS	2475201	2476133	.	+	0	ID=DEKBRUBILSv1C104636;Parent=DEKBRUBILSv1T104664
2	chr1	maker	mRNA	2476292	2477101	753	-	.	_eaed=0.13;Dbxref=GO:0003676,InterPro:IPR000504,PFAM:PF00076;_qi=0|0|0|1|0|0|2|0|250;_Description=Nucleolar protein 13;_aed=0.13;_Oid=maker-chr1-exonerate_protein2genome-gene-24.43-mRNA-1;Name=maker-chr1-exonerate_protein2genome-gene-24.43-mRNA-1;ID=DEKBRUBILSv1T104671
2	chr1	maker	exon	2476473	2477101	.	-	.	ID=DEKBRUBILSv1E106059;Parent=DEKBRUBILSv1T104671
2	chr1	maker	CDS	2476473	2477101	.	-	0	ID=DEKBRUBILSv1C104643;Parent=DEKBRUBILSv1T104671
3	chr1	maker	mRNA	2480255	2481100	846	-	.	ID=DEKBRUBILSv1T104668;Name=maker-chr1-exonerate_protein2genome-gene-24.44-mRNA-1;_Oid=maker-chr1-exonerate_protein2genome-gene-24.44-mRNA-1;_Description=ER-derived vesicles protein ERV29;_aed=0.00;_qi=0|-1|0|1|-1|0|1|0|281;Dbxref=GO:0016021,InterPro:IPR002995,PFAM:PF02077;_eaed=0.00
3	chr1	maker	exon	2480255	2481100	.	-	.	ID=DEKBRUBILSv1E106055;Parent=DEKBRUBILSv1T104668
3	chr1	maker	CDS	2480255	2481100	.	-	0	ID=DEKBRUBILSv1C104640;Parent=DEKBRUBILSv1T104668
21	chr1	maker	mRNA	2482018	2485478	2199	-	.	_Description=Mitofusin FZO1;_aed=0.00;_Oid=maker-chr1-exonerate_protein2genome-gene-24.45-mRNA-1;_eaed=0.00;Dbxref=GO:0003924|GO:0005525,InterPro:IPR001401,InterPro:IPR027417,PFAM:PF00350;_qi=0|0|0|1|0|0|2|0|732;ID=DEKBRUBILSv1T104647;Name=maker-chr1-exonerate_protein2genome-gene-24.45-mRNA-1
12	chr1	maker	exon	2482018	2484086	.	-	.	ID=DEKBRUBILSv1E106026;Parent=DEKBRUBILSv1T104647
12	chr1	maker	CDS	2482018	2484086	.	-	2	ID=DEKBRUBILSv1C104619;Parent=DEKBRUBILSv1T104647
11	chr1	maker	mRNA	2486845	2489217	1779	-	.	Name=maker-chr1-exonerate_protein2genome-gene-24.46-mRNA-1;ID=DEKBRUBILSv1T104653;_eaed=0.00;_qi=0|0|0|1|0|0|2|0|592;Dbxref=GO:0004057|GO:0016598,InterPro:IPR007471,InterPro:IPR007472,InterPro:IPR016181,PFAM:PF04376,PFAM:PF04377;_Description=Arginyl-tRNA--protein transferase 1;_aed=0.00;_Oid=maker-chr1-exonerate_protein2genome-gene-24.46-mRNA-1
1	chr1	maker	exon	2486845	2487115	.	-	.	ID=DEKBRUBILSv1E106037;Parent=DEKBRUBILSv1T104653
8	chr1	maker	exon	2487710	2489217	.	-	.	ID=DEKBRUBILSv1E106038;Parent=DEKBRUBILSv1T104653
8	chr1	maker	CDS	2487710	2489217	.	-	0	ID=DEKBRUBILSv1C104625;Parent=DEKBRUBILSv1T104653
1	chr1	maker	CDS	2486845	2487115	.	-	1	ID=DEKBRUBILSv1C104625;Parent=DEKBRUBILSv1T104653
3	chr1	maker	mRNA	2490000	2490947	948	+	.	Name=maker-chr1-exonerate_protein2genome-gene-25.1-mRNA-1;ID=DEKBRUBILSv1T104359;_qi=0|-1|0|1|-1|0|1|0|315;Dbxref=GO:0005515,InterPro:IPR004045,InterPro:IPR010987,InterPro:IPR012336,InterPro:IPR016639,PFAM:PF13409,PFAM:PF13410;_eaed=0.21;_Oid=maker-chr1-exonerate_protein2genome-gene-25.1-mRNA-1;_Description=Glutathione S-transferase omega-like 2;_aed=0.21
3	chr1	maker	exon	2490000	2490947	.	+	.	ID=DEKBRUBILSv1E105667;Parent=DEKBRUBILSv1T104359
3	chr1	maker	CDS	2490000	2490947	.	+	0	ID=DEKBRUBILSv1C104331;Parent=DEKBRUBILSv1T104359
6	chr1	maker	mRNA	2491232	2491926	582	+	.	_Description=tRNA-aminoacylation cofactor arc1;_aed=0.32;_Oid=maker-chr1-exonerate_protein2genome-gene-25.0-mRNA-1;_eaed=0.32;Dbxref=GO:0000049,InterPro:IPR002547,InterPro:IPR012340,PFAM:PF01588;_qi=0|0|0|1|0|0|3|0|193;ID=DEKBRUBILSv1T104368;Name=maker-chr1-exonerate_protein2genome-gene-25.0-mRNA-1
3	chr1	maker	exon	2491232	2491555	.	+	.	ID=DEKBRUBILSv1E105678;Parent=DEKBRUBILSv1T104368
1	chr1	maker	exon	2491879	2491926	.	+	.	ID=DEKBRUBILSv1E105680;Parent=DEKBRUBILSv1T104368
3	chr1	maker	CDS	2491232	2491555	.	+	0	ID=DEKBRUBILSv1C104340;Parent=DEKBRUBILSv1T104368
1	chr1	maker	CDS	2491879	2491926	.	+	0	ID=DEKBRUBILSv1C104340;Parent=DEKBRUBILSv1T104368
7	chr1	maker	mRNA	2492526	2492846	321	-	.	_qi=0|-1|0|1|-1|0|1|0|106;_eaed=1.00;Name=maker-chr1-exonerate_protein2genome-gene-25.27-mRNA-1;ID=DEKBRUBILSv1T104370;_Oid=maker-chr1-exonerate_protein2genome-gene-25.27-mRNA-1;_Description=Ribosomal protein S12 methylthiotransferase RimO;_aed=0.62
7	chr1	maker	exon	2492526	2492846	.	-	.	ID=DEKBRUBILSv1E105682;Parent=DEKBRUBILSv1T104370
7	chr1	maker	CDS	2492526	2492846	.	-	0	ID=DEKBRUBILSv1C104342;Parent=DEKBRUBILSv1T104370
2	chr1	maker	mRNA	2496796	2497692	765	+	.	_Description=Ras-related protein RSR1;_aed=0.16;_Oid=maker-chr1-exonerate_protein2genome-gene-25.2-mRNA-1;_eaed=0.16;Dbxref=GO:0005525|GO:0007264,InterPro:IPR001806,InterPro:IPR027417,PFAM:PF00071;_qi=0|0|0|1|0|0|2|0|254;ID=DEKBRUBILSv1T104363;Name=maker-chr1-exonerate_protein2genome-gene-25.2-mRNA-1
2	chr1	maker	exon	2496947	2497692	.	+	.	ID=DEKBRUBILSv1E105672;Parent=DEKBRUBILSv1T104363
2	chr1	maker	CDS	2496947	2497692	.	+	2	ID=DEKBRUBILSv1C104335;Parent=DEKBRUBILSv1T104363
3	chr1	maker	mRNA	2502913	2503122	210	+	.	_qi=0|-1|0|1|-1|0|1|0|69;Name=maker-chr1-exonerate_protein2genome-gene-25.4-mRNA-1;_eaed=0.01;_Oid=maker-chr1-exonerate_protein2genome-gene-25.4-mRNA-1;ID=DEKBRUBILSv1T104372;_aed=0.01;_Description=Mycosubtilin synthase subunit C
3	chr1	maker	exon	2502913	2503122	.	+	.	ID=DEKBRUBILSv1E105684;Parent=DEKBRUBILSv1T104372
3	chr1	maker	CDS	2502913	2503122	.	+	0	ID=DEKBRUBILSv1C104344;Parent=DEKBRUBILSv1T104372
7	chr1	maker	mRNA	2504628	2508329	3702	-	.	_qi=0|-1|0|1|-1|0|1|0|1233;Dbxref=GO:0000166,GO:0000166|GO:0046872,InterPro:IPR008250,InterPro:IPR023214,InterPro:IPR023299,PFAM:PF00122,PFAM:PF12710;_eaed=0.01;_Oid=maker-chr1-exonerate_protein2genome-gene-25.28-mRNA-1;_aed=0.01;_Description=Manganese-transporting ATPase 1;Name=maker-chr1-exonerate_protein2genome-gene-25.28-mRNA-1;ID=DEKBRUBILSv1T104336
7	chr1	maker	exon	2504628	2508329	.	-	.	ID=DEKBRUBILSv1E105638;Parent=DEKBRUBILSv1T104336
7	chr1	maker	CDS	2504628	2508329	.	-	0	ID=DEKBRUBILSv1C104308;Parent=DEKBRUBILSv1T104336
10	chr1	maker	mRNA	2510523	2511635	1113	-	.	Name=maker-chr1-exonerate_protein2genome-gene-25.29-mRNA-1;ID=DEKBRUBILSv1T104354;_eaed=0.32;_qi=0|-1|0|1|-1|0|1|0|370;Dbxref=GO:0000981|GO:0005634|GO:0006355|GO:0008270,InterPro:IPR001138,PFAM:PF00172;_Description=Zinc finger protein 1;_aed=0.32;_Oid=maker-chr1-exonerate_protein2genome-gene-25.29-mRNA-1
10	chr1	maker	exon	2510523	2511635	.	-	.	ID=DEKBRUBILSv1E105661;Parent=DEKBRUBILSv1T104354
10	chr1	maker	CDS	2510523	2511635	.	-	0	ID=DEKBRUBILSv1C104326;Parent=DEKBRUBILSv1T104354
6	chr1	maker	mRNA	2514858	2516768	1911	+	.	_qi=0|-1|0|1|-1|0|1|0|636;Dbxref=InterPro:IPR007258,PFAM:PF04129;_eaed=0.05;_Oid=maker-chr1-exonerate_protein2genome-gene-25.5-mRNA-1;_Description=Vacuolar protein sorting-associated protein 52;_aed=0.05;Name=maker-chr1-exonerate_protein2genome-gene-25.5-mRNA-1;ID=DEKBRUBILSv1T104344
6	chr1	maker	exon	2514858	2516768	.	+	.	ID=DEKBRUBILSv1E105649;Parent=DEKBRUBILSv1T104344
6	chr1	maker	CDS	2514858	2516768	.	+	0	ID=DEKBRUBILSv1C104316;Parent=DEKBRUBILSv1T104344
1	chr1	maker	mRNA	2523809	2525227	1329	+	.	_Oid=maker-chr1-exonerate_protein2genome-gene-25.6-mRNA-1;_aed=0.24;_Description=probable cardiolipin-specific deacylase%2C mitochondrial;Dbxref=InterPro:IPR029058,PFAM:PF12697;_qi=0|0|0|1|0|0|2|0|442;_eaed=0.24;ID=DEKBRUBILSv1T104352;Name=maker-chr1-exonerate_protein2genome-gene-25.6-mRNA-1
3	chr1	maker	mRNA	2525433	2526527	1095	+	.	_Description=Chaperone protein DnaK;_aed=0.28;ID=DEKBRUBILSv1T104355;_Oid=maker-chr1-exonerate_protein2genome-gene-25.8-mRNA-1;_eaed=0.28;Name=maker-chr1-exonerate_protein2genome-gene-25.8-mRNA-1;_qi=0|-1|0|1|-1|0|1|0|364
3	chr1	maker	exon	2525433	2526527	.	+	.	ID=DEKBRUBILSv1E105662;Parent=DEKBRUBILSv1T104355
3	chr1	maker	CDS	2525433	2526527	.	+	0	ID=DEKBRUBILSv1C104327;Parent=DEKBRUBILSv1T104355
2	chr1	maker	mRNA	2527148	2529034	1887	+	.	_qi=0|-1|0|1|-1|0|1|0|628;Dbxref=GO:0003840|GO:0006749,InterPro:IPR000101,InterPro:IPR029055,PFAM:PF01019;_eaed=0.04;_Oid=maker-chr1-exonerate_protein2genome-gene-25.10-mRNA-1;_aed=0.04;_Description=Gamma-glutamyltransferase;Name=maker-chr1-exonerate_protein2genome-gene-25.10-mRNA-1;ID=DEKBRUBILSv1T104345
2	chr1	maker	exon	2527148	2529034	.	+	.	ID=DEKBRUBILSv1E105650;Parent=DEKBRUBILSv1T104345
2	chr1	maker	CDS	2527148	2529034	.	+	0	ID=DEKBRUBILSv1C104317;Parent=DEKBRUBILSv1T104345
2	chr1	maker	mRNA	2530205	2530960	690	+	.	_Oid=maker-chr1-exonerate_protein2genome-gene-25.11-mRNA-1;ID=DEKBRUBILSv1T104367;_aed=0.07;_Description=Protein NrdI;_qi=0|0|0|1|0|0|2|0|229;Name=maker-chr1-exonerate_protein2genome-gene-25.11-mRNA-1;_eaed=0.07
2	chr1	maker	exon	2530205	2530750	.	+	.	ID=DEKBRUBILSv1E105676;Parent=DEKBRUBILSv1T104367
2	chr1	maker	CDS	2530205	2530750	.	+	0	ID=DEKBRUBILSv1C104339;Parent=DEKBRUBILSv1T104367
16	chr1	maker	mRNA	2531194	2533320	2127	-	.	Dbxref=InterPro:IPR018108,InterPro:IPR023395,PFAM:PF00153;_qi=0|-1|0|1|-1|0|1|0|708;_eaed=0.00;_Oid=maker-chr1-exonerate_protein2genome-gene-25.31-mRNA-1;_aed=0.00;_Description=Mitochondrial aspartate-glutamate transporter AGC1;Name=maker-chr1-exonerate_protein2genome-gene-25.31-mRNA-1;ID=DEKBRUBILSv1T104339
16	chr1	maker	exon	2531194	2533320	.	-	.	ID=DEKBRUBILSv1E105641;Parent=DEKBRUBILSv1T104339
16	chr1	maker	CDS	2531194	2533320	.	-	0	ID=DEKBRUBILSv1C104311;Parent=DEKBRUBILSv1T104339
1	chr1	maker	mRNA	2534088	2535875	1788	-	.	Name=maker-chr1-exonerate_protein2genome-gene-25.33-mRNA-1;ID=DEKBRUBILSv1T104347;_qi=0|-1|0|1|-1|0|1|0|595;Dbxref=GO:0016772,InterPro:IPR004147,InterPro:IPR011009,PFAM:PF03109;_eaed=0.15;_Oid=maker-chr1-exonerate_protein2genome-gene-25.33-mRNA-1;_Description=Probable serine/threonine-protein kinase COQ8%2C mitochondrial;_aed=0.15
1	chr1	maker	exon	2534088	2535875	.	-	.	ID=DEKBRUBILSv1E105652;Parent=DEKBRUBILSv1T104347
1	chr1	maker	CDS	2534088	2535875	.	-	0	ID=DEKBRUBILSv1C104319;Parent=DEKBRUBILSv1T104347
1	chr1	maker	mRNA	2536173	2536943	771	-	.	_aed=0.35;_Description=Glycerol-3-phosphate dehydrogenase [NAD(P) ];_Oid=maker-chr1-exonerate_protein2genome-gene-25.34-mRNA-1;ID=DEKBRUBILSv1T104361;Name=maker-chr1-exonerate_protein2genome-gene-25.34-mRNA-1;_eaed=0.35;_qi=0|-1|0|1|-1|0|1|0|256
1	chr1	maker	exon	2536173	2536943	.	-	.	ID=DEKBRUBILSv1E105669;Parent=DEKBRUBILSv1T104361
1	chr1	maker	CDS	2536173	2536943	.	-	0	ID=DEKBRUBILSv1C104333;Parent=DEKBRUBILSv1T104361
4	chr1	maker	mRNA	2537494	2538532	957	+	.	_Oid=maker-chr1-exonerate_protein2genome-gene-25.12-mRNA-1;_aed=0.00;_Description=Cell growth-regulated gene 1 protein;Dbxref=InterPro:IPR013658,PFAM:PF08450;_qi=0|0|0|1|0|0|2|0|318;_eaed=0.00;ID=DEKBRUBILSv1T104358;Name=maker-chr1-exonerate_protein2genome-gene-25.12-mRNA-1
4	chr1	maker	exon	2537603	2538532	.	+	.	ID=DEKBRUBILSv1E105666;Parent=DEKBRUBILSv1T104358
4	chr1	maker	CDS	2537603	2538532	.	+	0	ID=DEKBRUBILSv1C104330;Parent=DEKBRUBILSv1T104358
6	chr1	maker	mRNA	2539276	2539983	708	+	.	_qi=0|-1|0|1|-1|0|1|0|235;_eaed=0.00;Name=maker-chr1-exonerate_protein2genome-gene-25.14-mRNA-1;ID=DEKBRUBILSv1T104366;_Oid=maker-chr1-exonerate_protein2genome-gene-25.14-mRNA-1;_Description=Ribulose bisphosphate carboxylase large chain;_aed=0.00
6	chr1	maker	exon	2539276	2539983	.	+	.	ID=DEKBRUBILSv1E105675;Parent=DEKBRUBILSv1T104366
6	chr1	maker	CDS	2539276	2539983	.	+	0	ID=DEKBRUBILSv1C104338;Parent=DEKBRUBILSv1T104366
5	chr1	maker	mRNA	2540858	2542687	1830	+	.	Name=maker-chr1-exonerate_protein2genome-gene-25.15-mRNA-1;ID=DEKBRUBILSv1T104346;_eaed=0.18;Dbxref=GO:0005515,InterPro:IPR001680,InterPro:IPR017986,PFAM:PF00400;_qi=0|-1|0|1|-1|0|1|0|609;_Description=U3 small nucleolar RNA-associated protein 18;_aed=0.18;_Oid=maker-chr1-exonerate_protein2genome-gene-25.15-mRNA-1
5	chr1	maker	exon	2540858	2542687	.	+	.	ID=DEKBRUBILSv1E105651;Parent=DEKBRUBILSv1T104346
5	chr1	maker	CDS	2540858	2542687	.	+	0	ID=DEKBRUBILSv1C104318;Parent=DEKBRUBILSv1T104346
2	chr1	maker	mRNA	2542975	2544021	1047	+	.	_qi=0|-1|0|1|-1|0|1|0|348;Dbxref=InterPro:IPR027417,PFAM:PF13207;_eaed=0.32;_Oid=maker-chr1-exonerate_protein2genome-gene-25.16-mRNA-1;_Description=ATP-dependent kinase YFH7;_aed=0.32;Name=maker-chr1-exonerate_protein2genome-gene-25.16-mRNA-1;ID=DEKBRUBILSv1T104356
2	chr1	maker	exon	2542975	2544021	.	+	.	ID=DEKBRUBILSv1E105663;Parent=DEKBRUBILSv1T104356
2	chr1	maker	CDS	2542975	2544021	.	+	0	ID=DEKBRUBILSv1C104328;Parent=DEKBRUBILSv1T104356
14	chr1	maker	mRNA	2544293	2546542	2106	-	.	_eaed=0.03;Dbxref=GO:0004672|GO:0005524|GO:0006468,GO:0016772,InterPro:IPR000719,InterPro:IPR011009,PFAM:PF00069;_qi=0|0|0|1|0|0|3|0|701;_aed=0.03;_Description=Serine/threonine-protein kinase srk1;_Oid=maker-chr1-exonerate_protein2genome-gene-25.37-mRNA-1;Name=maker-chr1-exonerate_protein2genome-gene-25.37-mRNA-1;ID=DEKBRUBILSv1T104340
9	chr1	maker	exon	2544293	2545231	.	-	.	ID=DEKBRUBILSv1E105642;Parent=DEKBRUBILSv1T104340
2	chr1	maker	exon	2545265	2546314	.	-	.	ID=DEKBRUBILSv1E105643;Parent=DEKBRUBILSv1T104340
2	chr1	maker	CDS	2545265	2546314	.	-	0	ID=DEKBRUBILSv1C104312;Parent=DEKBRUBILSv1T104340
9	chr1	maker	CDS	2544293	2545231	.	-	0	ID=DEKBRUBILSv1C104312;Parent=DEKBRUBILSv1T104340
3	chr1	maker	mRNA	2551973	2553406	1434	+	.	Name=maker-chr1-exonerate_protein2genome-gene-25.17-mRNA-1;ID=DEKBRUBILSv1T104349;_eaed=0.00;Dbxref=GO:0003723,InterPro:IPR002942,PFAM:PF01479;_qi=0|-1|0|1|-1|0|1|0|477;_Description=37S ribosomal protein NAM9%2C mitochondrial;_aed=0.00;_Oid=maker-chr1-exonerate_protein2genome-gene-25.17-mRNA-1
3	chr1	maker	exon	2551973	2553406	.	+	.	ID=DEKBRUBILSv1E105655;Parent=DEKBRUBILSv1T104349
3	chr1	maker	CDS	2551973	2553406	.	+	0	ID=DEKBRUBILSv1C104321;Parent=DEKBRUBILSv1T104349
1	chr1	maker	mRNA	2553870	2554712	843	+	.	_eaed=0.00;_qi=0|-1|0|1|-1|0|1|0|280;Dbxref=InterPro:IPR029063,PFAM:PF13659;_Description=Mitochondrial N(5)-glutamine methyltransferase MTQ1;_aed=0.00;_Oid=maker-chr1-exonerate_protein2genome-gene-25.18-mRNA-1;Name=maker-chr1-exonerate_protein2genome-gene-25.18-mRNA-1;ID=DEKBRUBILSv1T104360
1	chr1	maker	exon	2553870	2554712	.	+	.	ID=DEKBRUBILSv1E105668;Parent=DEKBRUBILSv1T104360
1	chr1	maker	CDS	2553870	2554712	.	+	0	ID=DEKBRUBILSv1C104332;Parent=DEKBRUBILSv1T104360
9	chr1	maker	mRNA	2554868	2556229	1362	-	.	ID=DEKBRUBILSv1T104351;Name=maker-chr1-exonerate_protein2genome-gene-25.41-mRNA-1;_Description=tRNA (adenine(58)-N(1))-methyltransferase non-catalytic subunit TRM6;_aed=0.00;_Oid=maker-chr1-exonerate_protein2genome-gene-25.41-mRNA-1;_eaed=0.00;_qi=0|-1|0|1|-1|0|1|0|453;Dbxref=GO:0003743|GO:0006413,InterPro:IPR007316,PFAM:PF04189
9	chr1	maker	exon	2554868	2556229	.	-	.	ID=DEKBRUBILSv1E105657;Parent=DEKBRUBILSv1T104351
9	chr1	maker	CDS	2554868	2556229	.	-	0	ID=DEKBRUBILSv1C104323;Parent=DEKBRUBILSv1T104351
5	chr1	maker	mRNA	2556528	2558477	1950	+	.	ID=DEKBRUBILSv1T104343;Name=maker-chr1-exonerate_protein2genome-gene-25.19-mRNA-1;_Description=25S rRNA (cytosine(2870)-C(5))-methyltransferase;_aed=0.00;_Oid=maker-chr1-exonerate_protein2genome-gene-25.19-mRNA-1;_eaed=0.00;_qi=0|-1|0|1|-1|0|1|0|649;Dbxref=InterPro:IPR001678,InterPro:IPR029063,PFAM:PF01189
5	chr1	maker	exon	2556528	2558477	.	+	.	ID=DEKBRUBILSv1E105648;Parent=DEKBRUBILSv1T104343
5	chr1	maker	CDS	2556528	2558477	.	+	0	ID=DEKBRUBILSv1C104315;Parent=DEKBRUBILSv1T104343
1	chr1	maker	mRNA	2558778	2561039	2262	-	.	_Oid=maker-chr1-exonerate_protein2genome-gene-25.42-mRNA-1;_Description=Actin-related protein 5;_aed=0.00;_qi=0|-1|0|1|-1|0|1|0|753;Dbxref=InterPro:IPR004000,PFAM:PF00022;_eaed=0.00;ID=DEKBRUBILSv1T104338;Name=maker-chr1-exonerate_protein2genome-gene-25.42-mRNA-1
1	chr1	maker	exon	2558778	2561039	.	-	.	ID=DEKBRUBILSv1E105640;Parent=DEKBRUBILSv1T104338
1	chr1	maker	CDS	2558778	2561039	.	-	0	ID=DEKBRUBILSv1C104310;Parent=DEKBRUBILSv1T104338
17	chr1	maker	mRNA	2561600	2563285	1587	+	.	Name=maker-chr1-exonerate_protein2genome-gene-25.20-mRNA-1;ID=DEKBRUBILSv1T104348;_qi=0|0|0|1|0|0|2|0|528;Dbxref=GO:0003779|GO:0007010,InterPro:IPR013912,InterPro:IPR013992,PFAM:PF01213,PFAM:PF08603;_eaed=0.03;_Oid=maker-chr1-exonerate_protein2genome-gene-25.20-mRNA-1;_aed=0.03;_Description=Adenylyl cyclase-associated protein
15	chr1	maker	exon	2561755	2563285	.	+	.	ID=DEKBRUBILSv1E105654;Parent=DEKBRUBILSv1T104348
15	chr1	maker	CDS	2561755	2563285	.	+	1	ID=DEKBRUBILSv1C104320;Parent=DEKBRUBILSv1T104348
5	chr1	maker	mRNA	2564667	2566091	1425	+	.	_aed=0.21;_Description=Dihydrolipoyllysine-residue succinyltransferase component of 2-oxoglutarate dehydrogenase complex%2C mitochondrial;_Oid=maker-chr1-exonerate_protein2genome-gene-25.21-mRNA-1;_eaed=0.21;_qi=0|-1|0|1|-1|0|1|0|474;Dbxref=GO:0008152|GO:0016746,InterPro:IPR000089,InterPro:IPR001078,InterPro:IPR011053,PFAM:PF00198,PFAM:PF00364;ID=DEKBRUBILSv1T104350;Name=maker-chr1-exonerate_prot…
5	chr1	maker	exon	2564667	2566091	.	+	.	ID=DEKBRUBILSv1E105656;Parent=DEKBRUBILSv1T104350
5	chr1	maker	CDS	2564667	2566091	.	+	0	ID=DEKBRUBILSv1C104322;Parent=DEKBRUBILSv1T104350
4	chr1	maker	mRNA	2577871	2580594	2724	-	.	Name=maker-chr1-exonerate_protein2genome-gene-25.45-mRNA-1;ID=DEKBRUBILSv1T104337;_eaed=0.00;_qi=0|-1|0|1|-1|0|1|0|907;Dbxref=GO:0005524,GO:0019538,InterPro:IPR003959,InterPro:IPR004176,InterPro:IPR019489,InterPro:IPR027417,PFAM:PF00004,PFAM:PF02861,PFAM:PF07724,PFAM:PF10431;_aed=0.00;_Description=Heat shock protein 104;_Oid=maker-chr1-exonerate_protein2genome-gene-25.45-mRNA-1
4	chr1	maker	exon	2577871	2580594	.	-	.	ID=DEKBRUBILSv1E105639;Parent=DEKBRUBILSv1T104337
4	chr1	maker	CDS	2577871	2580594	.	-	0	ID=DEKBRUBILSv1C104309;Parent=DEKBRUBILSv1T104337
3	chr1	maker	mRNA	2583857	2585956	2052	+	.	ID=DEKBRUBILSv1T104341;Name=maker-chr1-exonerate_protein2genome-gene-25.25-mRNA-1;_Description=Aconitate hydratase%2C mitochondrial;_aed=0.08;_Oid=maker-chr1-exonerate_protein2genome-gene-25.25-mRNA-1;_eaed=0.08;Dbxref=GO:0008152,InterPro:IPR000573,InterPro:IPR001030,InterPro:IPR015928,PFAM:PF00330,PFAM:PF00694;_qi=0|0|0|1|0|0|2|0|683
1	chr1	maker	exon	2583857	2584023	.	+	.	ID=DEKBRUBILSv1E105645;Parent=DEKBRUBILSv1T104341
2	chr1	maker	exon	2584072	2585956	.	+	.	ID=DEKBRUBILSv1E105646;Parent=DEKBRUBILSv1T104341
1	chr1	maker	CDS	2583857	2584023	.	+	0	ID=DEKBRUBILSv1C104313;Parent=DEKBRUBILSv1T104341
2	chr1	maker	CDS	2584072	2585956	.	+	1	ID=DEKBRUBILSv1C104313;Parent=DEKBRUBILSv1T104341
2	chr1	maker	mRNA	2586256	2586738	483	-	.	_Oid=maker-chr1-exonerate_protein2genome-gene-25.47-mRNA-1;_Description=Protein DSS4;_aed=0.00;_qi=0|-1|0|1|-1|0|1|0|160;Dbxref=InterPro:IPR011057;_eaed=0.00;ID=DEKBRUBILSv1T104369;Name=maker-chr1-exonerate_protein2genome-gene-25.47-mRNA-1
2	chr1	maker	exon	2586256	2586738	.	-	.	ID=DEKBRUBILSv1E105681;Parent=DEKBRUBILSv1T104369
2	chr1	maker	CDS	2586256	2586738	.	-	0	ID=DEKBRUBILSv1C104341;Parent=DEKBRUBILSv1T104369
1	chr1	maker	mRNA	2587600	2588367	768	-	.	ID=DEKBRUBILSv1T104362;Name=maker-chr1-exonerate_protein2genome-gene-25.48-mRNA-1;_Oid=maker-chr1-exonerate_protein2genome-gene-25.48-mRNA-1;_Description=Regulator of G-protein signaling 2;_aed=0.00;_qi=0|-1|0|1|-1|0|1|0|255;Dbxref=GO:0038032,InterPro:IPR000342,InterPro:IPR016137,PFAM:PF00615;_eaed=0.00
1	chr1	maker	exon	2587600	2588367	.	-	.	ID=DEKBRUBILSv1E105670;Parent=DEKBRUBILSv1T104362
1	chr1	maker	CDS	2587600	2588367	.	-	0	ID=DEKBRUBILSv1C104334;Parent=DEKBRUBILSv1T104362
4	chr1	maker	mRNA	2590396	2591460	1065	-	.	_qi=0|-1|0|1|-1|0|1|0|354;Dbxref=GO:0008677|GO:0055114,GO:0016491|GO:0050661|GO:0055114,GO:0055114,InterPro:IPR008927,InterPro:IPR013332,InterPro:IPR013752,PFAM:PF02558,PFAM:PF08546;_eaed=0.00;_Oid=maker-chr1-exonerate_protein2genome-gene-26.27-mRNA-1;_Description=Probable 2-dehydropantoate 2-reductase;_aed=0.00;Name=maker-chr1-exonerate_protein2genome-gene-26.27-mRNA-1;ID=DEKBRUBILSv1T104746
4	chr1	maker	exon	2590396	2591460	.	-	.	ID=DEKBRUBILSv1E106151;Parent=DEKBRUBILSv1T104746
4	chr1	maker	CDS	2590396	2591460	.	-	0	ID=DEKBRUBILSv1C104718;Parent=DEKBRUBILSv1T104746
4	chr1	maker	mRNA	2592401	2592820	420	-	.	Dbxref=GO:0005515,InterPro:IPR003892,PFAM:PF02845;_qi=0|-1|0|1|-1|0|1|0|139;_eaed=0.00;_Oid=maker-chr1-exonerate_protein2genome-gene-26.28-mRNA-1;_Description=Coupling of ubiquitin conjugation to ER degradation protein 1;_aed=0.00;Name=maker-chr1-exonerate_protein2genome-gene-26.28-mRNA-1;ID=DEKBRUBILSv1T104763
4	chr1	maker	exon	2592401	2592820	.	-	.	ID=DEKBRUBILSv1E106169;Parent=DEKBRUBILSv1T104763
4	chr1	maker	CDS	2592401	2592820	.	-	0	ID=DEKBRUBILSv1C104735;Parent=DEKBRUBILSv1T104763
12	chr1	maker	mRNA	2595074	2596849	1776	-	.	Name=maker-chr1-exonerate_protein2genome-gene-26.30-mRNA-1;ID=DEKBRUBILSv1T104729;_eaed=0.46;_qi=0|-1|0|1|-1|0|1|0|591;Dbxref=GO:0005515,InterPro:IPR001680,InterPro:IPR017986,PFAM:PF00400;_aed=0.46;_Description=Uncharacterized WD repeat-containing protein C26H5.03;_Oid=maker-chr1-exonerate_protein2genome-gene-26.30-mRNA-1
12	chr1	maker	exon	2595074	2596849	.	-	.	ID=DEKBRUBILSv1E106130;Parent=DEKBRUBILSv1T104729
12	chr1	maker	CDS	2595074	2596849	.	-	0	ID=DEKBRUBILSv1C104701;Parent=DEKBRUBILSv1T104729
17	chr1	maker	mRNA	2597128	2599671	2544	-	.	_Oid=maker-chr1-exonerate_protein2genome-gene-26.29-mRNA-1;ID=DEKBRUBILSv1T104727;_aed=0.17;_Description=Meiotic sister-chromatid recombination protein 3;_qi=0|-1|0|1|-1|0|1|0|847;Name=maker-chr1-exonerate_protein2genome-gene-26.29-mRNA-1;_eaed=0.17
17	chr1	maker	exon	2597128	2599671	.	-	.	ID=DEKBRUBILSv1E106128;Parent=DEKBRUBILSv1T104727
17	chr1	maker	CDS	2597128	2599671	.	-	0	ID=DEKBRUBILSv1C104699;Parent=DEKBRUBILSv1T104727
2	chr1	maker	mRNA	2600761	2602341	1581	+	.	ID=DEKBRUBILSv1T104735;Name=maker-chr1-exonerate_protein2genome-gene-26.1-mRNA-1;_Oid=maker-chr1-exonerate_protein2genome-gene-26.1-mRNA-1;_Description=Sterol esterase TGL1;_aed=0.00;Dbxref=GO:0006629,InterPro:IPR000073,InterPro:IPR006693,InterPro:IPR029058,PFAM:PF00561,PFAM:PF04083;_qi=0|-1|0|1|-1|0|1|0|526;_eaed=0.00
2	chr1	maker	exon	2600761	2602341	.	+	.	ID=DEKBRUBILSv1E106137;Parent=DEKBRUBILSv1T104735
2	chr1	maker	CDS	2600761	2602341	.	+	0	ID=DEKBRUBILSv1C104707;Parent=DEKBRUBILSv1T104735
9	chr1	maker	mRNA	2602428	2603549	1074	-	.	ID=DEKBRUBILSv1T104745;_Oid=maker-chr1-exonerate_protein2genome-gene-26.31-mRNA-1;_Description=Membrane-bound lytic murein transglycosylase F;_aed=0.02;_qi=0|0|0|1|0|0|2|0|357;_eaed=0.02;Name=maker-chr1-exonerate_protein2genome-gene-26.31-mRNA-1
1	chr1	maker	exon	2602428	2602543	.	-	.	ID=DEKBRUBILSv1E106149;Parent=DEKBRUBILSv1T104745
7	chr1	maker	exon	2602592	2603549	.	-	.	ID=DEKBRUBILSv1E106150;Parent=DEKBRUBILSv1T104745
7	chr1	maker	CDS	2602592	2603549	.	-	0	ID=DEKBRUBILSv1C104717;Parent=DEKBRUBILSv1T104745
1	chr1	maker	CDS	2602428	2602543	.	-	2	ID=DEKBRUBILSv1C104717;Parent=DEKBRUBILSv1T104745
10	chr1	maker	mRNA	2604408	2605448	1041	+	.	Name=maker-chr1-exonerate_protein2genome-gene-26.3-mRNA-1;ID=DEKBRUBILSv1T104749;_eaed=0.00;Dbxref=GO:0003684|GO:0006289|GO:0008534,GO:0003824|GO:0006281,GO:0006284,InterPro:IPR003265,InterPro:IPR011257,InterPro:IPR012904,PFAM:PF00730,PFAM:PF07934;_qi=0|-1|0|1|-1|0|1|0|346;_Description=N-glycosylase/DNA lyase;_aed=0.00;_Oid=maker-chr1-exonerate_protein2genome-gene-26.3-mRNA-1
10	chr1	maker	exon	2604408	2605448	.	+	.	ID=DEKBRUBILSv1E106154;Parent=DEKBRUBILSv1T104749
10	chr1	maker	CDS	2604408	2605448	.	+	0	ID=DEKBRUBILSv1C104721;Parent=DEKBRUBILSv1T104749
10	chr1	maker	mRNA	2612260	2615982	3723	+	.	Name=maker-chr1-exonerate_protein2genome-gene-26.4-mRNA-1;ID=DEKBRUBILSv1T104724;_qi=0|-1|0|1|-1|0|1|0|1240;Dbxref=InterPro:IPR021773,PFAM:PF11817;_eaed=0.16;_Oid=maker-chr1-exonerate_protein2genome-gene-26.4-mRNA-1;_Description=Trafficking protein particle complex subunit 11;_aed=0.16
10	chr1	maker	exon	2612260	2615982	.	+	.	ID=DEKBRUBILSv1E106123;Parent=DEKBRUBILSv1T104724
10	chr1	maker	CDS	2612260	2615982	.	+	0	ID=DEKBRUBILSv1C104696;Parent=DEKBRUBILSv1T104724
4	chr1	maker	mRNA	2617562	2618209	648	+	.	Name=maker-chr1-exonerate_protein2genome-gene-26.7-mRNA-1;ID=DEKBRUBILSv1T104756;_eaed=0.00;_qi=0|-1|0|1|-1|0|1|0|215;Dbxref=InterPro:IPR012336,PFAM:PF13462;_aed=0.00;_Description=Disulfide bond formation protein D;_Oid=maker-chr1-exonerate_protein2genome-gene-26.7-mRNA-1
4	chr1	maker	exon	2617562	2618209	.	+	.	ID=DEKBRUBILSv1E106161;Parent=DEKBRUBILSv1T104756
4	chr1	maker	CDS	2617562	2618209	.	+	0	ID=DEKBRUBILSv1C104728;Parent=DEKBRUBILSv1T104756
20	chr1	maker	mRNA	2619548	2624362	4734	+	.	ID=DEKBRUBILSv1T105186;Name=maker-chr1-exonerate_protein2genome-gene-36.7-mRNA-1;_Oid=maker-chr1-exonerate_protein2genome-gene-36.7-mRNA-1;_aed=0.02;_Description=DNA polymerase zeta catalytic subunit;_qi=0|0|0|1|0|0|2|0|1577;Dbxref=GO:0000166|GO:0003677|GO:0003887|GO:0006260,GO:0003676,GO:0003887,InterPro:IPR006133,InterPro:IPR006134,InterPro:IPR012337,InterPro:IPR025687,PFAM:PF00136,PFAM:PF03104…
11	chr1	maker	exon	2619548	2621132	.	+	.	ID=DEKBRUBILSv1E106742;Parent=DEKBRUBILSv1T105186
9	chr1	maker	exon	2621214	2624362	.	+	.	ID=DEKBRUBILSv1E106743;Parent=DEKBRUBILSv1T105186
11	chr1	maker	CDS	2619548	2621132	.	+	0	ID=DEKBRUBILSv1C105158;Parent=DEKBRUBILSv1T105186
9	chr1	maker	CDS	2621214	2624362	.	+	2	ID=DEKBRUBILSv1C105158;Parent=DEKBRUBILSv1T105186
2	chr1	maker	mRNA	2627260	2628918	1659	-	.	_Description=APC/C activator protein CDH1;_aed=0.00;_Oid=maker-chr1-exonerate_protein2genome-gene-36.41-mRNA-1;_eaed=0.00;_qi=0|-1|0|1|-1|0|1|0|552;Dbxref=GO:0005515,InterPro:IPR001680,InterPro:IPR017986,PFAM:PF00400;ID=DEKBRUBILSv1T105199;Name=maker-chr1-exonerate_protein2genome-gene-36.41-mRNA-1
2	chr1	maker	exon	2627260	2628918	.	-	.	ID=DEKBRUBILSv1E106758;Parent=DEKBRUBILSv1T105199
2	chr1	maker	CDS	2627260	2628918	.	-	0	ID=DEKBRUBILSv1C105171;Parent=DEKBRUBILSv1T105199
5	chr1	maker	mRNA	2634374	2635984	1611	+	.	_aed=0.00;_Description=Uncharacterized protein YJR003C%2C mitochondrial;_Oid=maker-chr1-exonerate_protein2genome-gene-36.9-mRNA-1;ID=DEKBRUBILSv1T105200;Name=maker-chr1-exonerate_protein2genome-gene-36.9-mRNA-1;_eaed=0.00;_qi=0|-1|0|1|-1|0|1|0|536
5	chr1	maker	exon	2634374	2635984	.	+	.	ID=DEKBRUBILSv1E106759;Parent=DEKBRUBILSv1T105200
5	chr1	maker	CDS	2634374	2635984	.	+	0	ID=DEKBRUBILSv1C105172;Parent=DEKBRUBILSv1T105200
4	chr1	maker	mRNA	2636384	2636980	597	+	.	Dbxref=GO:0000103|GO:0004020|GO:0005524,InterPro:IPR002891,InterPro:IPR027417,PFAM:PF01583;_qi=0|-1|0|1|-1|0|1|0|198;_eaed=0.00;_Oid=maker-chr1-exonerate_protein2genome-gene-36.10-mRNA-1;_Description=Adenylyl-sulfate kinase;_aed=0.00;Name=maker-chr1-exonerate_protein2genome-gene-36.10-mRNA-1;ID=DEKBRUBILSv1T105229
4	chr1	maker	exon	2636384	2636980	.	+	.	ID=DEKBRUBILSv1E106794;Parent=DEKBRUBILSv1T105229
4	chr1	maker	CDS	2636384	2636980	.	+	0	ID=DEKBRUBILSv1C105201;Parent=DEKBRUBILSv1T105229
3	chr1	maker	mRNA	2647388	2648368	981	-	.	_qi=0|-1|0|1|-1|0|1|0|326;Dbxref=GO:0005739|GO:0006461,InterPro:IPR010591,PFAM:PF06644;_eaed=0.18;_Oid=maker-chr1-exonerate_protein2genome-gene-36.46-mRNA-1;_Description=Protein ATP11%2C mitochondrial;_aed=0.18;Name=maker-chr1-exonerate_protein2genome-gene-36.46-mRNA-1;ID=DEKBRUBILSv1T105215
3	chr1	maker	exon	2647388	2648368	.	-	.	ID=DEKBRUBILSv1E106778;Parent=DEKBRUBILSv1T105215
3	chr1	maker	CDS	2647388	2648368	.	-	0	ID=DEKBRUBILSv1C105187;Parent=DEKBRUBILSv1T105215
8	chr1	maker	mRNA	2649000	2650100	1101	+	.	_Description=C-type lectin domain family 7 member A;_aed=0.00;ID=DEKBRUBILSv1T105209;_Oid=maker-chr1-exonerate_protein2genome-gene-36.13-mRNA-1;_eaed=0.00;Name=maker-chr1-exonerate_protein2genome-gene-36.13-mRNA-1;_qi=0|-1|0|1|-1|0|1|0|366
8	chr1	maker	exon	2649000	2650100	.	+	.	ID=DEKBRUBILSv1E106771;Parent=DEKBRUBILSv1T105209
8	chr1	maker	CDS	2649000	2650100	.	+	0	ID=DEKBRUBILSv1C105181;Parent=DEKBRUBILSv1T105209
6	chr1	maker	mRNA	2652080	2653018	939	+	.	_qi=0|-1|0|1|-1|0|1|0|312;Name=maker-chr1-exonerate_protein2genome-gene-36.14-mRNA-1;_eaed=0.00;_Oid=maker-chr1-exonerate_protein2genome-gene-36.14-mRNA-1;ID=DEKBRUBILSv1T105218;_aed=0.00;_Description=Uncharacterized RNA-binding protein C126.11c
6	chr1	maker	exon	2652080	2653018	.	+	.	ID=DEKBRUBILSv1E106782;Parent=DEKBRUBILSv1T105218
6	chr1	maker	CDS	2652080	2653018	.	+	0	ID=DEKBRUBILSv1C105190;Parent=DEKBRUBILSv1T105218
2	chr1	maker	mRNA	2653437	2654228	792	+	.	_Description=54S ribosomal protein L10%2C mitochondrial;_aed=0.00;_Oid=maker-chr1-exonerate_protein2genome-gene-36.15-mRNA-1;_eaed=0.00;_qi=0|-1|0|1|-1|0|1|0|263;Dbxref=InterPro:IPR021131,PFAM:PF00828;ID=DEKBRUBILSv1T105223;Name=maker-chr1-exonerate_protein2genome-gene-36.15-mRNA-1
2	chr1	maker	exon	2653437	2654228	.	+	.	ID=DEKBRUBILSv1E106787;Parent=DEKBRUBILSv1T105223
2	chr1	maker	CDS	2653437	2654228	.	+	0	ID=DEKBRUBILSv1C105195;Parent=DEKBRUBILSv1T105223
5	chr1	maker	mRNA	2654493	2656601	2109	-	.	_eaed=0.15;Name=maker-chr1-exonerate_protein2genome-gene-36.49-mRNA-1;_qi=0|-1|0|1|-1|0|1|0|702;_Description=Negative regulator of RAS-cAMP pathway;_aed=0.15;ID=DEKBRUBILSv1T105194;_Oid=maker-chr1-exonerate_protein2genome-gene-36.49-mRNA-1
5	chr1	maker	exon	2654493	2656601	.	-	.	ID=DEKBRUBILSv1E106753;Parent=DEKBRUBILSv1T105194
5	chr1	maker	CDS	2654493	2656601	.	-	0	ID=DEKBRUBILSv1C105166;Parent=DEKBRUBILSv1T105194
4	chr1	maker	mRNA	2663571	2667012	3393	+	.	_Oid=maker-chr1-exonerate_protein2genome-gene-36.17-mRNA-1;_Description=Mediator of RNA polymerase II transcription subunit 15;_aed=0.02;_qi=0|0|0|1|0|0|2|0|1130;Dbxref=GO:0001104|GO:0006357|GO:0016592,InterPro:IPR008626,PFAM:PF05397;_eaed=0.02;ID=DEKBRUBILSv1T105187;Name=maker-chr1-exonerate_protein2genome-gene-36.17-mRNA-1
4	chr1	maker	exon	2663875	2667012	.	+	.	ID=DEKBRUBILSv1E106745;Parent=DEKBRUBILSv1T105187
4	chr1	maker	CDS	2663875	2667012	.	+	0	ID=DEKBRUBILSv1C105159;Parent=DEKBRUBILSv1T105187
7	chr1	maker	mRNA	2668402	2670930	2529	+	.	ID=DEKBRUBILSv1T105190;Name=maker-chr1-exonerate_protein2genome-gene-36.18-mRNA-1;_Oid=maker-chr1-exonerate_protein2genome-gene-36.18-mRNA-1;_Description=DNA repair protein RAD16;_aed=0.00;_qi=0|-1|0|1|-1|0|1|0|842;Dbxref=GO:0003677|GO:0005524,GO:0046872,InterPro:IPR000330,InterPro:IPR001650,InterPro:IPR018957,InterPro:IPR027417,PFAM:PF00097,PFAM:PF00176,PFAM:PF00271;_eaed=0.00
7	chr1	maker	exon	2668402	2670930	.	+	.	ID=DEKBRUBILSv1E106748;Parent=DEKBRUBILSv1T105190
7	chr1	maker	CDS	2668402	2670930	.	+	0	ID=DEKBRUBILSv1C105162;Parent=DEKBRUBILSv1T105190
1	chr1	maker	mRNA	2672167	2674740	2517	+	.	_eaed=0.01;Dbxref=GO:0000105|GO:0004399|GO:0008270|GO:0051287|GO:0055114,GO:0000105|GO:0004635,GO:0008152|GO:0016491|GO:0055114,InterPro:IPR002496,InterPro:IPR012131,InterPro:IPR016161,InterPro:IPR021130,PFAM:PF00815,PFAM:PF01502,PFAM:PF01503;_qi=0|0|0|1|0|0|2|0|838;_Description=Histidine biosynthesis trifunctional protein;_aed=0.01;_Oid=maker-chr1-exonerate_protein2genome-gene-36.19-mRNA-1;Name=…
1	chr1	maker	exon	2672621	2674740	.	+	.	ID=DEKBRUBILSv1E106750;Parent=DEKBRUBILSv1T105191
1	chr1	maker	CDS	2672621	2674740	.	+	2	ID=DEKBRUBILSv1C105163;Parent=DEKBRUBILSv1T105191
2	chr1	maker	mRNA	2679542	2680825	1284	-	.	Dbxref=GO:0008270|GO:0016491|GO:0055114,GO:0016491|GO:0055114,InterPro:IPR011032,InterPro:IPR013149,InterPro:IPR013154,PFAM:PF00107,PFAM:PF08240;_qi=0|-1|0|1|-1|0|1|0|427;_eaed=0.24;_Oid=maker-chr1-exonerate_protein2genome-gene-37.10-mRNA-1;_aed=0.24;_Description=(R%2CR)-butanediol dehydrogenase;Name=maker-chr1-exonerate_protein2genome-gene-37.10-mRNA-1;ID=DEKBRUBILSv1T103693
2	chr1	maker	exon	2679542	2680825	.	-	.	ID=DEKBRUBILSv1E104793;Parent=DEKBRUBILSv1T103693
2	chr1	maker	CDS	2679542	2680825	.	-	0	ID=DEKBRUBILSv1C103665;Parent=DEKBRUBILSv1T103693
2	chr1	maker	mRNA	2687729	2690442	2262	+	.	Name=maker-chr1-exonerate_protein2genome-gene-37.5-mRNA-1;ID=DEKBRUBILSv1T103690;_qi=0|0|0|1|0|0|2|0|753;Dbxref=GO:0000981|GO:0005634|GO:0006355|GO:0008270,InterPro:IPR001138,InterPro:IPR021858,PFAM:PF00172,PFAM:PF11951;_eaed=0.00;_Oid=maker-chr1-exonerate_protein2genome-gene-37.5-mRNA-1;_Description=Sterol uptake control protein 2;_aed=0.00
2	chr1	maker	exon	2688430	2690442	.	+	.	ID=DEKBRUBILSv1E104789;Parent=DEKBRUBILSv1T103690
2	chr1	maker	CDS	2688430	2690442	.	+	0	ID=DEKBRUBILSv1C103662;Parent=DEKBRUBILSv1T103690
8	chr1	maker	mRNA	2691950	2694850	2712	+	.	_Oid=maker-chr1-exonerate_protein2genome-gene-37.6-mRNA-1;_Description=DNA replication licensing factor MCM6;_aed=0.03;Dbxref=GO:0003677|GO:0005524|GO:0006260,InterPro:IPR001208,InterPro:IPR012340,InterPro:IPR027417,InterPro:IPR027925,PFAM:PF00493,PFAM:PF14551;_qi=0|0|0|1|0|0|4|0|903;_eaed=0.03;ID=DEKBRUBILSv1T103689;Name=maker-chr1-exonerate_protein2genome-gene-37.6-mRNA-1
7	chr1	maker	exon	2691950	2693030	.	+	.	ID=DEKBRUBILSv1E104784;Parent=DEKBRUBILSv1T103689
1	chr1	maker	exon	2693121	2694281	.	+	.	ID=DEKBRUBILSv1E104785;Parent=DEKBRUBILSv1T103689
7	chr1	maker	CDS	2691950	2693030	.	+	0	ID=DEKBRUBILSv1C103661;Parent=DEKBRUBILSv1T103689
1	chr1	maker	CDS	2693121	2694281	.	+	2	ID=DEKBRUBILSv1C103661;Parent=DEKBRUBILSv1T103689
4	chr1	maker	mRNA	2703203	2705172	1431	-	.	Name=maker-chr1-exonerate_protein2genome-gene-37.14-mRNA-1;ID=DEKBRUBILSv1T103692;_eaed=0.00;_qi=0|0|0|1|0|0|2|0|476;Dbxref=GO:0008168,InterPro:IPR000241,InterPro:IPR016691,InterPro:IPR029063,PFAM:PF01170;_aed=0.00;_Description=tRNA (guanine(10)-N2)-methyltransferase;_Oid=maker-chr1-exonerate_protein2genome-gene-37.14-mRNA-1
4	chr1	maker	exon	2703203	2704557	.	-	.	ID=DEKBRUBILSv1E104791;Parent=DEKBRUBILSv1T103692
4	chr1	maker	CDS	2703203	2704557	.	-	2	ID=DEKBRUBILSv1C103664;Parent=DEKBRUBILSv1T103692
3	chr1	maker	mRNA	2782055	2783437	1266	-	.	_Oid=maker-chr1-exonerate_protein2genome-gene-38.22-mRNA-1;_aed=0.04;_Description=Uncharacterized transporter SLY41;_qi=0|0|0|1|0|0|2|0|421;Dbxref=GO:0016020,InterPro:IPR000620,InterPro:IPR004853,PFAM:PF00892,PFAM:PF03151;_eaed=0.04;ID=DEKBRUBILSv1T103820;Name=maker-chr1-exonerate_protein2genome-gene-38.22-mRNA-1
2	chr1	maker	exon	2783143	2783437	.	-	.	ID=DEKBRUBILSv1E104955;Parent=DEKBRUBILSv1T103820
2	chr1	maker	CDS	2783143	2783437	.	-	0	ID=DEKBRUBILSv1C103792;Parent=DEKBRUBILSv1T103820
9	chr1	maker	mRNA	2786849	2787634	786	+	.	_aed=0.00;_Description=Chorismate mutase;_Oid=maker-chr1-exonerate_protein2genome-gene-38.1-mRNA-1;_eaed=0.00;Dbxref=GO:0004106|GO:0009073,GO:0046417,InterPro:IPR008238,InterPro:IPR020822,PFAM:PF01817;_qi=0|-1|0|1|-1|0|1|0|261;ID=DEKBRUBILSv1T103830;Name=maker-chr1-exonerate_protein2genome-gene-38.1-mRNA-1
9	chr1	maker	exon	2786849	2787634	.	+	.	ID=DEKBRUBILSv1E104968;Parent=DEKBRUBILSv1T103830
9	chr1	maker	CDS	2786849	2787634	.	+	0	ID=DEKBRUBILSv1C103802;Parent=DEKBRUBILSv1T103830
3	chr1	maker	mRNA	2791241	2792380	1140	+	.	ID=DEKBRUBILSv1T103822;Name=maker-chr1-exonerate_protein2genome-gene-38.4-mRNA-1;_aed=0.43;_Description=Sporulation-specific mitogen-activated protein kinase SMK1;_Oid=maker-chr1-exonerate_protein2genome-gene-38.4-mRNA-1;_eaed=0.43;_qi=0|-1|0|1|-1|0|1|0|379;Dbxref=GO:0004672|GO:0005524|GO:0006468,GO:0016772,InterPro:IPR000719,InterPro:IPR011009,PFAM:PF00069
3	chr1	maker	exon	2791241	2792380	.	+	.	ID=DEKBRUBILSv1E104957;Parent=DEKBRUBILSv1T103822
3	chr1	maker	CDS	2791241	2792380	.	+	0	ID=DEKBRUBILSv1C103794;Parent=DEKBRUBILSv1T103822
5	chr1	maker	mRNA	2792661	2797211	4551	+	.	Name=maker-chr1-exonerate_protein2genome-gene-38.3-mRNA-1;ID=DEKBRUBILSv1T103804;_qi=0|-1|0|1|-1|0|1|0|1516;Dbxref=GO:0004672|GO:0005524|GO:0006468,GO:0005488,GO:0005515,GO:0016772,InterPro:IPR000719,InterPro:IPR011009,InterPro:IPR016024,InterPro:IPR017986,PFAM:PF00069;_eaed=0.10;_Oid=maker-chr1-exonerate_protein2genome-gene-38.3-mRNA-1;_aed=0.10;_Description=Putative serine/threonine-protein kin…
5	chr1	maker	exon	2792661	2797211	.	+	.	ID=DEKBRUBILSv1E104934;Parent=DEKBRUBILSv1T103804
5	chr1	maker	CDS	2792661	2797211	.	+	0	ID=DEKBRUBILSv1C103776;Parent=DEKBRUBILSv1T103804
2	chr1	maker	mRNA	2798833	2800794	1623	+	.	ID=DEKBRUBILSv1T103812;Name=maker-chr1-exonerate_protein2genome-gene-38.7-mRNA-1;_Oid=maker-chr1-exonerate_protein2genome-gene-38.7-mRNA-1;_Description=E3 ubiquitin-protein ligase HEL2;_aed=0.01;Dbxref=GO:0008270,InterPro:IPR002867,PFAM:PF01485;_qi=0|0|0|1|0|0|3|0|540;_eaed=0.01
1	chr1	maker	exon	2799601	2800794	.	+	.	ID=DEKBRUBILSv1E104945;Parent=DEKBRUBILSv1T103812
1	chr1	maker	CDS	2799601	2800794	.	+	0	ID=DEKBRUBILSv1C103784;Parent=DEKBRUBILSv1T103812
8	chr1	maker	mRNA	2804018	2808355	1956	+	.	_Description=60S ribosomal protein L4-A;_aed=0.01;_Oid=maker-chr1-exonerate_protein2genome-gene-38.8-mRNA-1;_eaed=0.01;_qi=0|0|0|1|0|0|2|0|651;Dbxref=GO:0003735|GO:0005840|GO:0006412,InterPro:IPR002136,InterPro:IPR023574,InterPro:IPR025755,PFAM:PF00573,PFAM:PF14374;ID=DEKBRUBILSv1T103808;Name=maker-chr1-exonerate_protein2genome-gene-38.8-mRNA-1
1	chr1	maker	mRNA	2808490	2810208	1719	-	.	Name=maker-chr1-exonerate_protein2genome-gene-38.25-mRNA-1;ID=DEKBRUBILSv1T103810;_eaed=0.00;_qi=0|-1|0|1|-1|0|1|0|572;Dbxref=GO:0016811,GO:0016884,InterPro:IPR000120,InterPro:IPR015830,InterPro:IPR023631,PFAM:PF01425;_aed=0.00;_Description=Putative amidase C550.07;_Oid=maker-chr1-exonerate_protein2genome-gene-38.25-mRNA-1
1	chr1	maker	exon	2808490	2810208	.	-	.	ID=DEKBRUBILSv1E104941;Parent=DEKBRUBILSv1T103810
1	chr1	maker	CDS	2808490	2810208	.	-	0	ID=DEKBRUBILSv1C103782;Parent=DEKBRUBILSv1T103810
2	chr1	maker	mRNA	2811864	2813822	1959	+	.	Name=maker-chr1-exonerate_protein2genome-gene-38.9-mRNA-1;ID=DEKBRUBILSv1T103807;_qi=0|-1|0|1|-1|0|1|0|652;Dbxref=GO:0000981|GO:0005634|GO:0006355|GO:0008270,InterPro:IPR001138,InterPro:IPR021858,PFAM:PF00172,PFAM:PF11951;_eaed=0.00;_Oid=maker-chr1-exonerate_protein2genome-gene-38.9-mRNA-1;_Description=Zinc finger protein 1;_aed=0.00
2	chr1	maker	exon	2811864	2813822	.	+	.	ID=DEKBRUBILSv1E104937;Parent=DEKBRUBILSv1T103807
2	chr1	maker	CDS	2811864	2813822	.	+	0	ID=DEKBRUBILSv1C103779;Parent=DEKBRUBILSv1T103807
2	chr1	maker	mRNA	2818167	2820890	2724	+	.	_eaed=0.00;Name=maker-chr1-exonerate_protein2genome-gene-38.14-mRNA-1;_qi=0|-1|0|1|-1|0|1|0|907;_Description=Intraflagellar transport protein 88 homolog;_aed=0.00;ID=DEKBRUBILSv1T103805;_Oid=maker-chr1-exonerate_protein2genome-gene-38.14-mRNA-1
2	chr1	maker	exon	2818167	2820890	.	+	.	ID=DEKBRUBILSv1E104935;Parent=DEKBRUBILSv1T103805
2	chr1	maker	CDS	2818167	2820890	.	+	0	ID=DEKBRUBILSv1C103777;Parent=DEKBRUBILSv1T103805
1	chr1	maker	mRNA	2821390	2822511	1122	+	.	Name=maker-chr1-exonerate_protein2genome-gene-38.15-mRNA-1;ID=DEKBRUBILSv1T103824;_eaed=0.00;_qi=0|-1|0|1|-1|0|1|0|373;Dbxref=GO:0005515|GO:0008270,InterPro:IPR001841,PFAM:PF13639;_aed=0.00;_Description=RING finger protein PSH1;_Oid=maker-chr1-exonerate_protein2genome-gene-38.15-mRNA-1
1	chr1	maker	exon	2821390	2822511	.	+	.	ID=DEKBRUBILSv1E104959;Parent=DEKBRUBILSv1T103824
1	chr1	maker	CDS	2821390	2822511	.	+	0	ID=DEKBRUBILSv1C103796;Parent=DEKBRUBILSv1T103824
2	chr1	maker	mRNA	2823757	2835825	12069	-	.	_qi=0|-1|0|1|-1|0|1|0|4022;Dbxref=GO:0003777|GO:0007018|GO:0030286,GO:0005524|GO:0016887,InterPro:IPR004273,InterPro:IPR011704,InterPro:IPR013594,InterPro:IPR013602,InterPro:IPR024317,InterPro:IPR024743,InterPro:IPR027417,PFAM:PF03028,PFAM:PF07728,PFAM:PF08385,PFAM:PF08393,PFAM:PF12774,PFAM:PF12775,PFAM:PF12777,PFAM:PF12780,PFAM:PF12781;_eaed=0.00;_Oid=maker-chr1-exonerate_protein2genome-gene-38.…
2	chr1	maker	exon	2823757	2835825	.	-	.	ID=DEKBRUBILSv1E104932;Parent=DEKBRUBILSv1T103802
2	chr1	maker	CDS	2823757	2835825	.	-	0	ID=DEKBRUBILSv1C103774;Parent=DEKBRUBILSv1T103802
5	chr1	maker	mRNA	2837809	2839428	1563	-	.	ID=DEKBRUBILSv1T103813;Name=maker-chr1-exonerate_protein2genome-gene-38.31-mRNA-1;_aed=0.02;_Description=Carboxylic acid transporter protein homolog;_Oid=maker-chr1-exonerate_protein2genome-gene-38.31-mRNA-1;_eaed=0.02;_qi=0|0|0|1|0|0|2|0|520;Dbxref=GO:0016021|GO:0022857|GO:0055085,InterPro:IPR005828,InterPro:IPR016196,PFAM:PF00083
3	chr1	maker	exon	2837809	2838596	.	-	.	ID=DEKBRUBILSv1E104946;Parent=DEKBRUBILSv1T103813
2	chr1	maker	exon	2838654	2839428	.	-	.	ID=DEKBRUBILSv1E104947;Parent=DEKBRUBILSv1T103813
2	chr1	maker	CDS	2838654	2839428	.	-	0	ID=DEKBRUBILSv1C103785;Parent=DEKBRUBILSv1T103813
3	chr1	maker	CDS	2837809	2838596	.	-	2	ID=DEKBRUBILSv1C103785;Parent=DEKBRUBILSv1T103813
1	chr1	maker	mRNA	2841114	2842889	1776	-	.	_qi=0|-1|0|1|-1|0|1|0|591;_eaed=0.00;Name=maker-chr1-exonerate_protein2genome-gene-38.35-mRNA-1;ID=DEKBRUBILSv1T103809;_Oid=maker-chr1-exonerate_protein2genome-gene-38.35-mRNA-1;_Description=Non-SCF-type F-box protein ROY1;_aed=0.00
1	chr1	maker	exon	2841114	2842889	.	-	.	ID=DEKBRUBILSv1E104940;Parent=DEKBRUBILSv1T103809
1	chr1	maker	CDS	2841114	2842889	.	-	0	ID=DEKBRUBILSv1C103781;Parent=DEKBRUBILSv1T103809
1	chr1	maker	mRNA	2843987	2845414	1428	+	.	_Oid=maker-chr1-exonerate_protein2genome-gene-38.16-mRNA-1;_aed=0.17;_Description=Phosphatidylinositol 4-kinase LSB6;Dbxref=GO:0016773,InterPro:IPR000403,PFAM:PF00454;_qi=0|-1|0|1|-1|0|1|0|475;_eaed=0.17;ID=DEKBRUBILSv1T103817;Name=maker-chr1-exonerate_protein2genome-gene-38.16-mRNA-1
1	chr1	maker	exon	2843987	2845414	.	+	.	ID=DEKBRUBILSv1E104951;Parent=DEKBRUBILSv1T103817
1	chr1	maker	CDS	2843987	2845414	.	+	0	ID=DEKBRUBILSv1C103789;Parent=DEKBRUBILSv1T103817
2	chr1	maker	mRNA	2846054	2846776	723	+	.	ID=DEKBRUBILSv1T103831;Name=maker-chr1-exonerate_protein2genome-gene-38.17-mRNA-1;_Description=Putative pyridoxal kinase BUD16;_aed=0.00;_Oid=maker-chr1-exonerate_protein2genome-gene-38.17-mRNA-1;_eaed=0.00;_qi=0|-1|0|1|-1|0|1|0|240;Dbxref=InterPro:IPR013749,InterPro:IPR029056,PFAM:PF08543
2	chr1	maker	exon	2846054	2846776	.	+	.	ID=DEKBRUBILSv1E104969;Parent=DEKBRUBILSv1T103831
2	chr1	maker	CDS	2846054	2846776	.	+	0	ID=DEKBRUBILSv1C103803;Parent=DEKBRUBILSv1T103831
7	chr1	maker	mRNA	2847396	2849048	1653	+	.	_eaed=0.00;_qi=0|-1|0|1|-1|0|1|0|550;Dbxref=GO:0000103|GO:0004020|GO:0005524,GO:0004781,InterPro:IPR002891,InterPro:IPR015947,InterPro:IPR024951,InterPro:IPR025980,InterPro:IPR027417,PFAM:PF01583,PFAM:PF01747,PFAM:PF14306;_aed=0.00;_Description=Sulfate adenylyltransferase;_Oid=maker-chr1-exonerate_protein2genome-gene-38.18-mRNA-1;Name=maker-chr1-exonerate_protein2genome-gene-38.18-mRNA-1;ID=DEKBR…
7	chr1	maker	exon	2847396	2849048	.	+	.	ID=DEKBRUBILSv1E104942;Parent=DEKBRUBILSv1T103811
7	chr1	maker	CDS	2847396	2849048	.	+	0	ID=DEKBRUBILSv1C103783;Parent=DEKBRUBILSv1T103811
3	chr1	maker	mRNA	2849993	2851288	1296	+	.	_eaed=0.00;Name=maker-chr1-exonerate_protein2genome-gene-38.19-mRNA-1;_qi=0|-1|0|1|-1|0|1|0|431;_Description=DNA-directed RNA polymerase subunit beta'';_aed=0.00;ID=DEKBRUBILSv1T103819;_Oid=maker-chr1-exonerate_protein2genome-gene-38.19-mRNA-1
3	chr1	maker	exon	2849993	2851288	.	+	.	ID=DEKBRUBILSv1E104953;Parent=DEKBRUBILSv1T103819
3	chr1	maker	CDS	2849993	2851288	.	+	0	ID=DEKBRUBILSv1C103791;Parent=DEKBRUBILSv1T103819
5	chr1	maker	mRNA	2851293	2852597	1305	-	.	Name=maker-chr1-exonerate_protein2genome-gene-38.36-mRNA-1;ID=DEKBRUBILSv1T103818;_eaed=0.00;Dbxref=GO:0004252|GO:0006508,InterPro:IPR000209,InterPro:IPR009020,InterPro:IPR010259,PFAM:PF00082,PFAM:PF05922;_qi=0|-1|0|1|-1|0|1|0|434;_aed=0.00;_Description=Subtilase-type proteinase RRT12;_Oid=maker-chr1-exonerate_protein2genome-gene-38.36-mRNA-1
5	chr1	maker	exon	2851293	2852597	.	-	.	ID=DEKBRUBILSv1E104952;Parent=DEKBRUBILSv1T103818
5	chr1	maker	CDS	2851293	2852597	.	-	0	ID=DEKBRUBILSv1C103790;Parent=DEKBRUBILSv1T103818
11	chr1	maker	mRNA	2853199	2859876	6678	-	.	Name=maker-chr1-exonerate_protein2genome-gene-38.37-mRNA-1;ID=DEKBRUBILSv1T103803;Dbxref=GO:0003824|GO:0008152,GO:0003989|GO:0005524|GO:0006633,GO:0005524,GO:0016874,InterPro:IPR000022,InterPro:IPR000089,InterPro:IPR005479,InterPro:IPR005481,InterPro:IPR005482,InterPro:IPR011053,InterPro:IPR011054,InterPro:IPR013537,InterPro:IPR016185,InterPro:IPR029045,PFAM:PF00289,PFAM:PF00364,PFAM:PF01039,PFAM…
11	chr1	maker	exon	2853199	2859876	.	-	.	ID=DEKBRUBILSv1E104933;Parent=DEKBRUBILSv1T103803
11	chr1	maker	CDS	2853199	2859876	.	-	0	ID=DEKBRUBILSv1C103775;Parent=DEKBRUBILSv1T103803
2	chr1	maker	mRNA	2866412	2867461	1050	-	.	Dbxref=GO:0045454,InterPro:IPR012336,InterPro:IPR013766,InterPro:IPR021149,PFAM:PF00085,PFAM:PF04756;_qi=0|-1|0|1|-1|0|1|0|349;_eaed=0.00;_Oid=maker-chr1-exonerate_protein2genome-gene-38.39-mRNA-1;_Description=Dolichyl-diphosphooligosaccharide--protein glycosyltransferase subunit OST6;_aed=0.00;Name=maker-chr1-exonerate_protein2genome-gene-38.39-mRNA-1;ID=DEKBRUBILSv1T103826
2	chr1	maker	exon	2866412	2867461	.	-	.	ID=DEKBRUBILSv1E104962;Parent=DEKBRUBILSv1T103826
2	chr1	maker	CDS	2866412	2867461	.	-	0	ID=DEKBRUBILSv1C103798;Parent=DEKBRUBILSv1T103826
5	chr1	maker	mRNA	2867996	2868919	924	-	.	_eaed=0.00;Name=maker-chr1-exonerate_protein2genome-gene-38.40-mRNA-1;_qi=0|-1|0|1|-1|0|1|0|307;_Description=Golgin subfamily A member 4;_aed=0.00;ID=DEKBRUBILSv1T103828;_Oid=maker-chr1-exonerate_protein2genome-gene-38.40-mRNA-1
5	chr1	maker	exon	2867996	2868919	.	-	.	ID=DEKBRUBILSv1E104966;Parent=DEKBRUBILSv1T103828
5	chr1	maker	CDS	2867996	2868919	.	-	0	ID=DEKBRUBILSv1C103800;Parent=DEKBRUBILSv1T103828
2	chr1	maker	mRNA	2870023	2871570	1548	-	.	Name=maker-chr1-exonerate_protein2genome-gene-38.41-mRNA-1;ID=DEKBRUBILSv1T103814;_eaed=0.00;_qi=0|-1|0|1|-1|0|1|0|515;Dbxref=GO:0003896|GO:0006269,GO:0016779,InterPro:IPR007238,InterPro:IPR016558,PFAM:PF04104;_Description=DNA primase large subunit;_aed=0.00;_Oid=maker-chr1-exonerate_protein2genome-gene-38.41-mRNA-1
2	chr1	maker	exon	2870023	2871570	.	-	.	ID=DEKBRUBILSv1E104948;Parent=DEKBRUBILSv1T103814
2	chr1	maker	CDS	2870023	2871570	.	-	0	ID=DEKBRUBILSv1C103786;Parent=DEKBRUBILSv1T103814
1	chr1	maker	mRNA	2871953	2873440	1488	-	.	_Oid=maker-chr1-exonerate_protein2genome-gene-38.42-mRNA-1;_aed=0.05;_Description=Putative lipase ATG15;Dbxref=GO:0006629,InterPro:IPR002921,InterPro:IPR029058,PFAM:PF01764;_qi=0|-1|0|1|-1|0|1|0|495;_eaed=0.05;ID=DEKBRUBILSv1T103816;Name=maker-chr1-exonerate_protein2genome-gene-38.42-mRNA-1
1	chr1	maker	exon	2871953	2873440	.	-	.	ID=DEKBRUBILSv1E104950;Parent=DEKBRUBILSv1T103816
1	chr1	maker	CDS	2871953	2873440	.	-	0	ID=DEKBRUBILSv1C103788;Parent=DEKBRUBILSv1T103816
4	chr1	maker	mRNA	2874994	2876091	1098	-	.	_Oid=maker-chr1-exonerate_protein2genome-gene-39.26-mRNA-1;_aed=0.01;_Description=Type 2A phosphatase-associated protein 42;Dbxref=GO:0009966,InterPro:IPR007304,PFAM:PF04177;_qi=0|-1|0|1|-1|0|1|0|365;_eaed=0.01;ID=DEKBRUBILSv1T105166;Name=maker-chr1-exonerate_protein2genome-gene-39.26-mRNA-1
4	chr1	maker	exon	2874994	2876091	.	-	.	ID=DEKBRUBILSv1E106717;Parent=DEKBRUBILSv1T105166
4	chr1	maker	CDS	2874994	2876091	.	-	0	ID=DEKBRUBILSv1C105138;Parent=DEKBRUBILSv1T105166
6	chr1	maker	mRNA	2876627	2878423	1575	-	.	_Oid=maker-chr1-exonerate_protein2genome-gene-39.27-mRNA-1;_Description=GATA type zinc finger protein asd-4;_aed=0.18;_qi=0|0|0|1|0|0|3|0|524;Dbxref=GO:0003700|GO:0006355|GO:0008270|GO:0043565,InterPro:IPR000679,PFAM:PF00320;_eaed=0.18;ID=DEKBRUBILSv1T105159;Name=maker-chr1-exonerate_protein2genome-gene-39.27-mRNA-1
4	chr1	maker	exon	2876627	2877228	.	-	.	ID=DEKBRUBILSv1E106707;Parent=DEKBRUBILSv1T105159
4	chr1	maker	CDS	2876627	2877228	.	-	2	ID=DEKBRUBILSv1C105131;Parent=DEKBRUBILSv1T105159
8	chr1	maker	mRNA	2882842	2886219	3279	+	.	Name=maker-chr1-exonerate_protein2genome-gene-39.1-mRNA-1;ID=DEKBRUBILSv1T105148;_eaed=0.00;Dbxref=GO:0003824|GO:0005992,InterPro:IPR001830,InterPro:IPR003337,PFAM:PF00982,PFAM:PF02358;_qi=0|0|0|1|0|0|2|0|1092;_aed=0.00;_Description=Trehalose synthase complex regulatory subunit TPS3;_Oid=maker-chr1-exonerate_protein2genome-gene-39.1-mRNA-1
8	chr1	maker	exon	2882964	2886219	.	+	.	ID=DEKBRUBILSv1E106691;Parent=DEKBRUBILSv1T105148
8	chr1	maker	CDS	2882964	2886219	.	+	1	ID=DEKBRUBILSv1C105120;Parent=DEKBRUBILSv1T105148
1	chr1	maker	mRNA	2886420	2887550	1131	-	.	ID=DEKBRUBILSv1T105165;Name=maker-chr1-exonerate_protein2genome-gene-39.29-mRNA-1;_aed=0.26;_Description=CTD kinase subunit gamma;_Oid=maker-chr1-exonerate_protein2genome-gene-39.29-mRNA-1;_eaed=0.26;_qi=0|-1|0|1|-1|0|1|0|376;Dbxref=InterPro:IPR024637,InterPro:IPR024638,PFAM:PF12243,PFAM:PF12350
[truncated: 6,953 more rows]
