# Supplementary material for: Chromosomal genome assembly of the ethanol production strain CBS 11270 indicates a highly dynamic genome structure in the yeast species Brettanomyces bruxellensis
Source: PLoS One. 2019 May 1;14(5):e0215077. doi: 10.1371/journal.pone.0215077 (PMC6493715; doi:10.1371/journal.pone.0215077)
Supplement: S4 File — (TXT) [file pone.0215077.s004.txt]

chr1	maker	mRNA	106911	110210	3270	-	.	_Oid=maker-chr1-exonerate_protein2genome-gene-1.12-mRNA-1;_aed=0.01;_Description=A-factor-processing enzyme;_qi=0|0|0|1|0|0|2|0|1089;Dbxref=GO:0003824|GO:0046872,InterPro:IPR007863,InterPro:IPR011249,InterPro:IPR011765,PFAM:PF00675,PFAM:PF05193;_eaed=0.01;ID=DEKBRUBILSv1T105234;Name=maker-chr1-exonerate_protein2genome-gene-1.12-mRNA-1
chr1	maker	exon	106911	107095	.	-	.	ID=DEKBRUBILSv1E106801;Parent=DEKBRUBILSv1T105234
chr1	maker	exon	107126	110210	.	-	.	ID=DEKBRUBILSv1E106802;Parent=DEKBRUBILSv1T105234
chr1	maker	CDS	107126	110210	.	-	0	ID=DEKBRUBILSv1C105206;Parent=DEKBRUBILSv1T105234
chr1	maker	CDS	106911	107095	.	-	2	ID=DEKBRUBILSv1C105206;Parent=DEKBRUBILSv1T105234
chr1	maker	mRNA	111197	111691	495	-	.	_Oid=maker-chr1-exonerate_protein2genome-gene-1.13-mRNA-1;_aed=0.00;_Description=Probable ubiquitin-conjugating enzyme E2 W-A;_qi=0|-1|0|1|-1|0|1|0|164;Dbxref=GO:0016881,InterPro:IPR000608,InterPro:IPR016135,PFAM:PF00179;_eaed=0.00;ID=DEKBRUBILSv1T105262;Name=maker-chr1-exonerate_protein2genome-gene-1.13-mRNA-1
chr1	maker	exon	111197	111691	.	-	.	ID=DEKBRUBILSv1E106836;Parent=DEKBRUBILSv1T105262
chr1	maker	CDS	111197	111691	.	-	0	ID=DEKBRUBILSv1C105234;Parent=DEKBRUBILSv1T105262
###	NA	NA
chr1	maker	mRNA	112377	113069	693	+	.	_qi=0|-1|0|1|-1|0|1|0|230;Name=maker-chr1-exonerate_protein2genome-gene-1.0-mRNA-1;_eaed=0.00;_Oid=maker-chr1-exonerate_protein2genome-gene-1.0-mRNA-1;ID=DEKBRUBILSv1T105257;_aed=0.00;_Description=Covalently-linked cell wall protein 14
chr1	maker	exon	112377	113069	.	+	.	ID=DEKBRUBILSv1E106831;Parent=DEKBRUBILSv1T105257
chr1	maker	CDS	112377	113069	.	+	0	ID=DEKBRUBILSv1C105229;Parent=DEKBRUBILSv1T105257
chr1	maker	mRNA	113730	115454	1725	+	.	_eaed=0.00;Name=maker-chr1-exonerate_protein2genome-gene-1.1-mRNA-1;_qi=0|-1|0|1|-1|0|1|0|574;_Description=Laminin subunit beta-1;_aed=0.00;ID=DEKBRUBILSv1T105237;_Oid=maker-chr1-exonerate_protein2genome-gene-1.1-mRNA-1
chr1	maker	exon	113730	115454	.	+	.	ID=DEKBRUBILSv1E106805;Parent=DEKBRUBILSv1T105237
chr1	maker	CDS	113730	115454	.	+	0	ID=DEKBRUBILSv1C105209;Parent=DEKBRUBILSv1T105237
###	NA	NA
chr1	maker	mRNA	115781	116185	405	-	.	Name=maker-chr1-exonerate_protein2genome-gene-1.14-mRNA-1;ID=DEKBRUBILSv1T105263;_eaed=0.20;_qi=0|-1|0|1|-1|0|1|0|134;Dbxref=PFAM:PF05486;_aed=0.20;_Description=Signal recognition particle subunit SRP21;_Oid=maker-chr1-exonerate_protein2genome-gene-1.14-mRNA-1
chr1	maker	exon	115781	116185	.	-	.	ID=DEKBRUBILSv1E106837;Parent=DEKBRUBILSv1T105263
chr1	maker	CDS	115781	116185	.	-	0	ID=DEKBRUBILSv1C105235;Parent=DEKBRUBILSv1T105263
chr1	maker	mRNA	116894	119374	2481	+	.	_qi=0|-1|0|1|-1|0|1|0|826;Dbxref=InterPro:IPR002885,PFAM:PF01535,PFAM:PF13041;_eaed=0.00;_Oid=maker-chr1-exonerate_protein2genome-gene-1.2-mRNA-1;_Description=Pentatricopeptide repeat-containing protein At5g39710;_aed=0.00;Name=maker-chr1-exonerate_protein2genome-gene-1.2-mRNA-1;ID=DEKBRUBILSv1T105235
chr1	maker	exon	116894	119374	.	+	.	ID=DEKBRUBILSv1E106803;Parent=DEKBRUBILSv1T105235
chr1	maker	CDS	116894	119374	.	+	0	ID=DEKBRUBILSv1C105207;Parent=DEKBRUBILSv1T105235
###	NA	NA
chr1	maker	mRNA	119614	123250	951	-	.	ID=DEKBRUBILSv1T105249;Name=maker-chr1-exonerate_protein2genome-gene-1.15-mRNA-1;_Oid=maker-chr1-exonerate_protein2genome-gene-1.15-mRNA-1;_aed=0.31;_Description=Glycolipid 2-alpha-mannosyltransferase 2;Dbxref=GO:0000030|GO:0006486|GO:0016020,InterPro:IPR002685,InterPro:IPR029044,PFAM:PF01793;_qi=0|0|0|1|0|0|2|0|316;_eaed=0.31
chr1	maker	exon	119614	119885	.	-	.	ID=DEKBRUBILSv1E106819;Parent=DEKBRUBILSv1T105249
chr1	maker	exon	122572	123250	.	-	.	ID=DEKBRUBILSv1E106820;Parent=DEKBRUBILSv1T105249
chr1	maker	CDS	122572	123250	.	-	0	ID=DEKBRUBILSv1C105221;Parent=DEKBRUBILSv1T105249
chr1	maker	CDS	119614	119885	.	-	2	ID=DEKBRUBILSv1C105221;Parent=DEKBRUBILSv1T105249
chr1	maker	mRNA	125416	127020	1605	-	.	Name=maker-chr1-exonerate_protein2genome-gene-1.22-mRNA-1;ID=DEKBRUBILSv1T105241;_eaed=0.00;_qi=0|-1|0|1|-1|0|1|0|534;Dbxref=GO:0016255|GO:0042765,InterPro:IPR019540,PFAM:PF10510;_Description=GPI transamidase component GPI17;_aed=0.00;_Oid=maker-chr1-exonerate_protein2genome-gene-1.22-mRNA-1
chr1	maker	exon	125416	127020	.	-	.	ID=DEKBRUBILSv1E106810;Parent=DEKBRUBILSv1T105241
chr1	maker	CDS	125416	127020	.	-	0	ID=DEKBRUBILSv1C105213;Parent=DEKBRUBILSv1T105241
###	NA	NA
chr1	maker	mRNA	127619	128494	813	-	.	_Oid=maker-chr1-exonerate_protein2genome-gene-1.23-mRNA-1;_Description=54S ribosomal protein L1%2C mitochondrial;_aed=0.29;_qi=0|0|0|1|0|0|2|0|270;Dbxref=GO:0003723|GO:0003735|GO:0006412|GO:0015934,InterPro:IPR002143,InterPro:IPR023674,InterPro:IPR028364,PFAM:PF00687;_eaed=0.29;ID=DEKBRUBILSv1T105252;Name=maker-chr1-exonerate_protein2genome-gene-1.23-mRNA-1
chr1	maker	exon	127619	128379	.	-	.	ID=DEKBRUBILSv1E106823;Parent=DEKBRUBILSv1T105252
chr1	maker	exon	128443	128494	.	-	.	ID=DEKBRUBILSv1E106824;Parent=DEKBRUBILSv1T105252
chr1	maker	CDS	128443	128494	.	-	0	ID=DEKBRUBILSv1C105224;Parent=DEKBRUBILSv1T105252
chr1	maker	CDS	127619	128379	.	-	2	ID=DEKBRUBILSv1C105224;Parent=DEKBRUBILSv1T105252
chr1	maker	mRNA	128820	129830	1011	-	.	Name=maker-chr1-exonerate_protein2genome-gene-1.24-mRNA-1;ID=DEKBRUBILSv1T105248;_eaed=0.23;Dbxref=InterPro:IPR023210,PFAM:PF00248;_qi=0|-1|0|1|-1|0|1|0|336;_aed=0.23;_Description=Putative pyridoxal reductase;_Oid=maker-chr1-exonerate_protein2genome-gene-1.24-mRNA-1
chr1	maker	exon	128820	129830	.	-	.	ID=DEKBRUBILSv1E106818;Parent=DEKBRUBILSv1T105248
chr1	maker	CDS	128820	129830	.	-	0	ID=DEKBRUBILSv1C105220;Parent=DEKBRUBILSv1T105248
###	NA	NA
chr1	maker	mRNA	132586	134271	1686	-	.	ID=DEKBRUBILSv1T105238;Name=maker-chr1-exonerate_protein2genome-gene-1.25-mRNA-1;_aed=0.00;_Description=Uroporphyrinogen-III C-methyltransferase;_Oid=maker-chr1-exonerate_protein2genome-gene-1.25-mRNA-1;_eaed=0.00;Dbxref=GO:0004851|GO:0019354,GO:0008152|GO:0008168,InterPro:IPR000878,InterPro:IPR012066,PFAM:PF00590;_qi=0|-1|0|1|-1|0|1|0|561
chr1	maker	exon	132586	134271	.	-	.	ID=DEKBRUBILSv1E106806;Parent=DEKBRUBILSv1T105238
chr1	maker	CDS	132586	134271	.	-	0	ID=DEKBRUBILSv1C105210;Parent=DEKBRUBILSv1T105238
chr1	maker	mRNA	134831	136120	1290	+	.	_aed=0.00;_Description=Enhancer of translation termination 1;_Oid=maker-chr1-exonerate_protein2genome-gene-1.3-mRNA-1;_eaed=0.00;Dbxref=GO:0005515|GO:0005634,InterPro:IPR024318,PFAM:PF12753;_qi=0|-1|0|1|-1|0|1|0|429;ID=DEKBRUBILSv1T105246;Name=maker-chr1-exonerate_protein2genome-gene-1.3-mRNA-1
chr1	maker	exon	134831	136120	.	+	.	ID=DEKBRUBILSv1E106815;Parent=DEKBRUBILSv1T105246
chr1	maker	CDS	134831	136120	.	+	0	ID=DEKBRUBILSv1C105218;Parent=DEKBRUBILSv1T105246
###	NA	NA
chr1	maker	mRNA	140969	142429	1461	+	.	Name=maker-chr1-exonerate_protein2genome-gene-1.4-mRNA-1;ID=DEKBRUBILSv1T105243;_eaed=0.26;_qi=0|-1|0|1|-1|0|1|0|486;Dbxref=InterPro:IPR001763,PFAM:PF00581;_Description=M-phase inducer phosphatase;_aed=0.26;_Oid=maker-chr1-exonerate_protein2genome-gene-1.4-mRNA-1
chr1	maker	exon	140969	142429	.	+	.	ID=DEKBRUBILSv1E106812;Parent=DEKBRUBILSv1T105243
chr1	maker	CDS	140969	142429	.	+	0	ID=DEKBRUBILSv1C105215;Parent=DEKBRUBILSv1T105243
chr1	maker	mRNA	142629	143258	630	-	.	_Oid=maker-chr1-exonerate_protein2genome-gene-1.26-mRNA-1;_aed=0.12;_Description=Mitochondrial inner membrane protease subunit 2;Dbxref=InterPro:IPR015927;_qi=0|-1|0|1|-1|0|1|0|209;_eaed=0.12;ID=DEKBRUBILSv1T105260;Name=maker-chr1-exonerate_protein2genome-gene-1.26-mRNA-1
chr1	maker	exon	142629	143258	.	-	.	ID=DEKBRUBILSv1E106834;Parent=DEKBRUBILSv1T105260
chr1	maker	CDS	142629	143258	.	-	0	ID=DEKBRUBILSv1C105232;Parent=DEKBRUBILSv1T105260
###	NA	NA
chr1	maker	mRNA	143728	144517	723	+	.	_qi=0|0|0|1|0|0|2|0|240;Dbxref=GO:0006801|GO:0046872|GO:0055114,GO:0030001|GO:0046872,InterPro:IPR001424,InterPro:IPR006121,PFAM:PF00403;_eaed=0.02;_Oid=maker-chr1-exonerate_protein2genome-gene-1.5-mRNA-1;_Description=Superoxide dismutase 1 copper chaperone;_aed=0.02;Name=maker-chr1-exonerate_protein2genome-gene-1.5-mRNA-1;ID=DEKBRUBILSv1T105256
chr1	maker	exon	143728	143757	.	+	.	ID=DEKBRUBILSv1E106829;Parent=DEKBRUBILSv1T105256
chr1	maker	exon	143825	144517	.	+	.	ID=DEKBRUBILSv1E106830;Parent=DEKBRUBILSv1T105256
chr1	maker	CDS	143728	143757	.	+	0	ID=DEKBRUBILSv1C105228;Parent=DEKBRUBILSv1T105256
chr1	maker	CDS	143825	144517	.	+	0	ID=DEKBRUBILSv1C105228;Parent=DEKBRUBILSv1T105256
chr1	maker	mRNA	144678	145196	519	-	.	_Description=Thrombospondin-3;_aed=0.00;ID=DEKBRUBILSv1T105261;_Oid=maker-chr1-exonerate_protein2genome-gene-1.27-mRNA-1;_eaed=0.00;Name=maker-chr1-exonerate_protein2genome-gene-1.27-mRNA-1;_qi=0|-1|0|1|-1|0|1|0|172
chr1	maker	exon	144678	145196	.	-	.	ID=DEKBRUBILSv1E106835;Parent=DEKBRUBILSv1T105261
chr1	maker	CDS	144678	145196	.	-	0	ID=DEKBRUBILSv1C105233;Parent=DEKBRUBILSv1T105261
###	NA	NA
chr1	maker	mRNA	145838	146473	636	-	.	ID=DEKBRUBILSv1T105259;Name=maker-chr1-exonerate_protein2genome-gene-1.28-mRNA-1;_Oid=maker-chr1-exonerate_protein2genome-gene-1.28-mRNA-1;_Description=Endoplasmic reticulum transmembrane protein 3;_aed=0.00;Dbxref=PFAM:PF05529;_qi=0|-1|0|1|-1|0|1|0|211;_eaed=0.00
chr1	maker	exon	145838	146473	.	-	.	ID=DEKBRUBILSv1E106833;Parent=DEKBRUBILSv1T105259
chr1	maker	CDS	145838	146473	.	-	0	ID=DEKBRUBILSv1C105231;Parent=DEKBRUBILSv1T105259
chr1	maker	mRNA	147229	150546	3282	-	.	ID=DEKBRUBILSv1T105233;Name=maker-chr1-exonerate_protein2genome-gene-1.29-mRNA-1;_Description=Importin subunit beta-3;_aed=0.01;_Oid=maker-chr1-exonerate_protein2genome-gene-1.29-mRNA-1;_eaed=0.01;_qi=0|0|0|1|0|0|2|0|1093;Dbxref=GO:0005488,InterPro:IPR016024,PFAM:PF13646
chr1	maker	exon	147229	149991	.	-	.	ID=DEKBRUBILSv1E106799;Parent=DEKBRUBILSv1T105233
chr1	maker	exon	150028	150546	.	-	.	ID=DEKBRUBILSv1E106800;Parent=DEKBRUBILSv1T105233
chr1	maker	CDS	150028	150546	.	-	0	ID=DEKBRUBILSv1C105205;Parent=DEKBRUBILSv1T105233
chr1	maker	CDS	147229	149991	.	-	0	ID=DEKBRUBILSv1C105205;Parent=DEKBRUBILSv1T105233
###	NA	NA
chr1	maker	mRNA	151317	152234	795	+	.	_eaed=0.07;_qi=0|0|0|1|0|0|2|0|264;Dbxref=GO:0003676,InterPro:IPR000467,PFAM:PF01585;_Description=Protein PXR1;_aed=0.07;_Oid=maker-chr1-exonerate_protein2genome-gene-1.6-mRNA-1;Name=maker-chr1-exonerate_protein2genome-gene-1.6-mRNA-1;ID=DEKBRUBILSv1T105254
chr1	maker	exon	151317	151920	.	+	.	ID=DEKBRUBILSv1E106826;Parent=DEKBRUBILSv1T105254
chr1	maker	exon	152044	152234	.	+	.	ID=DEKBRUBILSv1E106827;Parent=DEKBRUBILSv1T105254
chr1	maker	CDS	151317	151920	.	+	0	ID=DEKBRUBILSv1C105226;Parent=DEKBRUBILSv1T105254
chr1	maker	CDS	152044	152234	.	+	2	ID=DEKBRUBILSv1C105226;Parent=DEKBRUBILSv1T105254
chr1	maker	mRNA	152344	153867	1524	-	.	Dbxref=InterPro:IPR004886,InterPro:IPR012946,InterPro:IPR017853,PFAM:PF03198,PFAM:PF07983;_qi=0|-1|0|1|-1|0|1|0|507;_eaed=0.26;_Oid=maker-chr1-exonerate_protein2genome-gene-1.32-mRNA-1;_aed=0.26;_Description=1%2C3-beta-glucanosyltransferase GAS1;Name=maker-chr1-exonerate_protein2genome-gene-1.32-mRNA-1;ID=DEKBRUBILSv1T105242
chr1	maker	exon	152344	153867	.	-	.	ID=DEKBRUBILSv1E106811;Parent=DEKBRUBILSv1T105242
chr1	maker	CDS	152344	153867	.	-	0	ID=DEKBRUBILSv1C105214;Parent=DEKBRUBILSv1T105242
###	NA	NA
chr1	maker	mRNA	154861	156222	1137	-	.	_qi=0|0|0|0.5|0|0|2|0|378;Dbxref=InterPro:IPR004886,InterPro:IPR017853,PFAM:PF03198;_eaed=0.32;_Oid=maker-chr1-exonerate_protein2genome-gene-1.30-mRNA-1;_aed=0.32;_Description=1%2C3-beta-glucanosyltransferase GAS1;Name=maker-chr1-exonerate_protein2genome-gene-1.30-mRNA-1;ID=DEKBRUBILSv1T105247
chr1	maker	exon	154861	154861	.	-	.	ID=DEKBRUBILSv1E106816;Parent=DEKBRUBILSv1T105247
chr1	maker	exon	155087	156222	.	-	.	ID=DEKBRUBILSv1E106817;Parent=DEKBRUBILSv1T105247
chr1	maker	CDS	155087	156222	.	-	0	ID=DEKBRUBILSv1C105219;Parent=DEKBRUBILSv1T105247
chr1	maker	CDS	154861	154861	.	-	1	ID=DEKBRUBILSv1C105219;Parent=DEKBRUBILSv1T105247
chr1	maker	mRNA	157939	163350	5376	-	.	ID=DEKBRUBILSv1T105232;Name=maker-chr1-exonerate_protein2genome-gene-1.36-mRNA-1;_Oid=maker-chr1-exonerate_protein2genome-gene-1.36-mRNA-1;_aed=0.00;_Description=1%2C3-beta-glucan synthase component FKS1;_qi=0|0|0|1|0|0|2|0|1791;Dbxref=GO:0000148|GO:0003843|GO:0006075|GO:0016020,InterPro:IPR003440,InterPro:IPR026899,PFAM:PF02364,PFAM:PF14288;_eaed=0.00
chr1	maker	exon	157939	161089	.	-	.	ID=DEKBRUBILSv1E106797;Parent=DEKBRUBILSv1T105232
chr1	maker	exon	161126	163350	.	-	.	ID=DEKBRUBILSv1E106798;Parent=DEKBRUBILSv1T105232
chr1	maker	CDS	161126	163350	.	-	0	ID=DEKBRUBILSv1C105204;Parent=DEKBRUBILSv1T105232
chr1	maker	CDS	157939	161089	.	-	1	ID=DEKBRUBILSv1C105204;Parent=DEKBRUBILSv1T105232
###	NA	NA
chr1	maker	mRNA	163684	165138	1455	+	.	Name=maker-chr1-exonerate_protein2genome-gene-1.7-mRNA-1;ID=DEKBRUBILSv1T105244;_eaed=0.00;Dbxref=GO:0016740,InterPro:IPR003402,InterPro:IPR029063,PFAM:PF02475;_qi=0|-1|0|1|-1|0|1|0|484;_aed=0.00;_Description=tRNA (guanine(37)-N1)-methyltransferase;_Oid=maker-chr1-exonerate_protein2genome-gene-1.7-mRNA-1
chr1	maker	exon	163684	165138	.	+	.	ID=DEKBRUBILSv1E106813;Parent=DEKBRUBILSv1T105244
chr1	maker	CDS	163684	165138	.	+	0	ID=DEKBRUBILSv1C105216;Parent=DEKBRUBILSv1T105244
chr1	maker	exon	166951	167142	.	-	.	ID=DEKBRUBILSv1E106808;Parent=DEKBRUBILSv1T105239
chr1	maker	CDS	166951	167142	.	-	0	ID=DEKBRUBILSv1C105211;Parent=DEKBRUBILSv1T105239
###	NA	NA
chr1	maker	mRNA	167611	169944	2334	-	.	Name=maker-chr1-exonerate_protein2genome-gene-1.38-mRNA-1;ID=DEKBRUBILSv1T105236;Dbxref=InterPro:IPR029002,PFAM:PF00882;_qi=0|-1|0|1|-1|0|1|0|777;_eaed=0.00;_Oid=maker-chr1-exonerate_protein2genome-gene-1.38-mRNA-1;_aed=0.00;_Description=Uncharacterized protein YJL132W
chr1	maker	exon	167611	169944	.	-	.	ID=DEKBRUBILSv1E106804;Parent=DEKBRUBILSv1T105236
chr1	maker	CDS	167611	169944	.	-	0	ID=DEKBRUBILSv1C105208;Parent=DEKBRUBILSv1T105236
chr1	maker	mRNA	170321	171763	1443	+	.	ID=DEKBRUBILSv1T105245;Name=maker-chr1-exonerate_protein2genome-gene-1.8-mRNA-1;_Description=Transmembrane protein 184 homolog C30D11.06c;_aed=0.13;_Oid=maker-chr1-exonerate_protein2genome-gene-1.8-mRNA-1;_eaed=0.13;_qi=0|-1|0|1|-1|0|1|0|480;Dbxref=InterPro:IPR005178,PFAM:PF03619
chr1	maker	exon	170321	171763	.	+	.	ID=DEKBRUBILSv1E106814;Parent=DEKBRUBILSv1T105245
chr1	maker	CDS	170321	171763	.	+	0	ID=DEKBRUBILSv1C105217;Parent=DEKBRUBILSv1T105245
###	NA	NA
chr1	maker	mRNA	172977	173708	732	+	.	_Oid=maker-chr1-exonerate_protein2genome-gene-1.9-mRNA-1;ID=DEKBRUBILSv1T105255;_aed=0.00;_Description=Protein phosphatase type 2A regulatory subunit RTS3;_qi=0|-1|0|1|-1|0|1|0|243;Name=maker-chr1-exonerate_protein2genome-gene-1.9-mRNA-1;_eaed=0.00
chr1	maker	exon	172977	173708	.	+	.	ID=DEKBRUBILSv1E106828;Parent=DEKBRUBILSv1T105255
chr1	maker	CDS	172977	173708	.	+	0	ID=DEKBRUBILSv1C105227;Parent=DEKBRUBILSv1T105255
chr1	maker	mRNA	174312	175112	801	+	.	_Description=Chitin deacetylase 2;_aed=0.00;_Oid=maker-chr1-exonerate_protein2genome-gene-1.10-mRNA-1;_eaed=0.00;Dbxref=GO:0003824|GO:0005975,GO:0005975|GO:0016810,InterPro:IPR002509,InterPro:IPR011330,PFAM:PF01522;_qi=0|-1|0|1|-1|0|1|0|266;ID=DEKBRUBILSv1T105253;Name=maker-chr1-exonerate_protein2genome-gene-1.10-mRNA-1
chr1	maker	exon	174312	175112	.	+	.	ID=DEKBRUBILSv1E106825;Parent=DEKBRUBILSv1T105253
chr1	maker	CDS	174312	175112	.	+	0	ID=DEKBRUBILSv1C105225;Parent=DEKBRUBILSv1T105253
###	NA	NA
chr1	maker	mRNA	175282	175956	675	-	.	_eaed=0.00;Dbxref=InterPro:IPR005269,PFAM:PF03641;_qi=0|-1|0|1|-1|0|1|0|224;_aed=0.00;_Description=LOG family protein YJL055W;_Oid=maker-chr1-exonerate_protein2genome-gene-1.39-mRNA-1;Name=maker-chr1-exonerate_protein2genome-gene-1.39-mRNA-1;ID=DEKBRUBILSv1T105258
chr1	maker	exon	175282	175956	.	-	.	ID=DEKBRUBILSv1E106832;Parent=DEKBRUBILSv1T105258
chr1	maker	CDS	175282	175956	.	-	0	ID=DEKBRUBILSv1C105230;Parent=DEKBRUBILSv1T105258
chr1	maker	mRNA	179505	180386	882	-	.	Name=maker-chr1-exonerate_protein2genome-gene-1.40-mRNA-1;ID=DEKBRUBILSv1T105250;Dbxref=GO:0004164|GO:0017183,GO:0008152|GO:0008168,InterPro:IPR000878,InterPro:IPR004551,PFAM:PF00590;_qi=0|-1|0|1|-1|0|1|0|293;_eaed=0.00;_Oid=maker-chr1-exonerate_protein2genome-gene-1.40-mRNA-1;_Description=Diphthine synthase;_aed=0.00
chr1	maker	exon	179505	180386	.	-	.	ID=DEKBRUBILSv1E106821;Parent=DEKBRUBILSv1T105250
chr1	maker	CDS	179505	180386	.	-	0	ID=DEKBRUBILSv1C105222;Parent=DEKBRUBILSv1T105250
###	NA	NA
chr1	maker	mRNA	180709	182364	1656	+	.	_qi=0|-1|0|1|-1|0|1|0|551;_eaed=0.00;Name=maker-chr1-exonerate_protein2genome-gene-1.11-mRNA-1;ID=DEKBRUBILSv1T105240;_Oid=maker-chr1-exonerate_protein2genome-gene-1.11-mRNA-1;_Description=Putative uncharacterized protein YLR173W;_aed=0.00
chr1	maker	exon	180709	182364	.	+	.	ID=DEKBRUBILSv1E106809;Parent=DEKBRUBILSv1T105240
chr1	maker	CDS	180709	182364	.	+	0	ID=DEKBRUBILSv1C105212;Parent=DEKBRUBILSv1T105240
chr1	maker	mRNA	182703	183557	855	-	.	Name=maker-chr1-exonerate_protein2genome-gene-1.41-mRNA-1;ID=DEKBRUBILSv1T105251;_eaed=0.00;Dbxref=GO:0008152|GO:0016597,InterPro:IPR002912,InterPro:IPR019455,PFAM:PF01842,PFAM:PF10369;_qi=0|-1|0|1|-1|0|1|0|284;_aed=0.00;_Description=Acetolactate synthase small subunit%2C mitochondrial;_Oid=maker-chr1-exonerate_protein2genome-gene-1.41-mRNA-1
chr1	maker	exon	182703	183557	.	-	.	ID=DEKBRUBILSv1E106822;Parent=DEKBRUBILSv1T105251
chr1	maker	CDS	182703	183557	.	-	0	ID=DEKBRUBILSv1C105223;Parent=DEKBRUBILSv1T105251
###	NA	NA
chr1	maker	mRNA	186768	189863	3096	-	.	Name=maker-chr1-exonerate_protein2genome-gene-2.21-mRNA-1;ID=DEKBRUBILSv1T105067;_eaed=0.00;_qi=0|-1|0|1|-1|0|1|0|1031;Dbxref=GO:0003774|GO:0005524|GO:0016459,InterPro:IPR001609,InterPro:IPR027417,PFAM:PF00063;_aed=0.00;_Description=Myosin type-2 heavy chain 1;_Oid=maker-chr1-exonerate_protein2genome-gene-2.21-mRNA-1
chr1	maker	exon	186768	189863	.	-	.	ID=DEKBRUBILSv1E106576;Parent=DEKBRUBILSv1T105067
chr1	maker	CDS	186768	189863	.	-	0	ID=DEKBRUBILSv1C105039;Parent=DEKBRUBILSv1T105067
chr1	maker	mRNA	190870	191385	447	-	.	Name=maker-chr1-exonerate_protein2genome-gene-2.22-mRNA-1;ID=DEKBRUBILSv1T105104;Dbxref=GO:0004129|GO:0005743,InterPro:IPR003204,PFAM:PF02284;_qi=0|0|0|1|0|0|2|0|148;_eaed=0.07;_Oid=maker-chr1-exonerate_protein2genome-gene-2.22-mRNA-1;_aed=0.07;_Description=Cytochrome c oxidase subunit 6%2C mitochondrial
chr1	maker	exon	190870	191106	.	-	.	ID=DEKBRUBILSv1E106626;Parent=DEKBRUBILSv1T105104
chr1	maker	exon	191176	191385	.	-	.	ID=DEKBRUBILSv1E106627;Parent=DEKBRUBILSv1T105104
chr1	maker	CDS	191176	191385	.	-	0	ID=DEKBRUBILSv1C105076;Parent=DEKBRUBILSv1T105104
chr1	maker	CDS	190870	191106	.	-	0	ID=DEKBRUBILSv1C105076;Parent=DEKBRUBILSv1T105104
###	NA	NA
chr1	maker	mRNA	192524	193510	987	-	.	Name=maker-chr1-exonerate_protein2genome-gene-2.23-mRNA-1;ID=DEKBRUBILSv1T105087;_eaed=0.00;_qi=0|-1|0|1|-1|0|1|0|328;Dbxref=GO:0008299,InterPro:IPR000092,InterPro:IPR008949,PFAM:PF00348;_Description=Geranylgeranyl pyrophosphate synthase;_aed=0.00;_Oid=maker-chr1-exonerate_protein2genome-gene-2.23-mRNA-1
chr1	maker	exon	192524	193510	.	-	.	ID=DEKBRUBILSv1E106609;Parent=DEKBRUBILSv1T105087
chr1	maker	CDS	192524	193510	.	-	0	ID=DEKBRUBILSv1C105059;Parent=DEKBRUBILSv1T105087
chr1	maker	mRNA	193903	194754	852	+	.	Name=maker-chr1-exonerate_protein2genome-gene-2.0-mRNA-1;ID=DEKBRUBILSv1T105091;_eaed=0.18;_qi=0|-1|0|1|-1|0|1|0|283;Dbxref=InterPro:IPR007599,PFAM:PF04511;_aed=0.18;_Description=Derlin-2;_Oid=maker-chr1-exonerate_protein2genome-gene-2.0-mRNA-1
chr1	maker	exon	193903	194754	.	+	.	ID=DEKBRUBILSv1E106613;Parent=DEKBRUBILSv1T105091
chr1	maker	CDS	193903	194754	.	+	0	ID=DEKBRUBILSv1C105063;Parent=DEKBRUBILSv1T105091
###	NA	NA
chr1	maker	mRNA	194819	195517	699	-	.	_aed=0.00;_Description=Glutamate--tRNA ligase 1;_Oid=maker-chr1-exonerate_protein2genome-gene-2.24-mRNA-1;ID=DEKBRUBILSv1T105095;Name=maker-chr1-exonerate_protein2genome-gene-2.24-mRNA-1;_eaed=0.00;_qi=0|-1|0|1|-1|0|1|0|232
chr1	maker	exon	194819	195517	.	-	.	ID=DEKBRUBILSv1E106617;Parent=DEKBRUBILSv1T105095
chr1	maker	CDS	194819	195517	.	-	0	ID=DEKBRUBILSv1C105067;Parent=DEKBRUBILSv1T105095
chr1	maker	mRNA	197048	198100	1053	+	.	_aed=0.09;_Description=Uncharacterized membrane protein YGR149W;_Oid=maker-chr1-exonerate_protein2genome-gene-2.1-mRNA-1;_eaed=0.09;Dbxref=InterPro:IPR021261,PFAM:PF10998;_qi=0|-1|0|1|-1|0|1|0|350;ID=DEKBRUBILSv1T105084;Name=maker-chr1-exonerate_protein2genome-gene-2.1-mRNA-1
chr1	maker	exon	197048	198100	.	+	.	ID=DEKBRUBILSv1E106605;Parent=DEKBRUBILSv1T105084
chr1	maker	CDS	197048	198100	.	+	0	ID=DEKBRUBILSv1C105056;Parent=DEKBRUBILSv1T105084
###	NA	NA
chr1	maker	mRNA	198728	200413	1686	+	.	_qi=0|-1|0|1|-1|0|1|0|561;Dbxref=GO:0003676|GO:0005524,InterPro:IPR001650,InterPro:IPR011545,InterPro:IPR027417,PFAM:PF00270,PFAM:PF00271;_eaed=0.00;_Oid=maker-chr1-exonerate_protein2genome-gene-2.2-mRNA-1;_aed=0.00;_Description=ATP-dependent RNA helicase DBP6;Name=maker-chr1-exonerate_protein2genome-gene-2.2-mRNA-1;ID=DEKBRUBILSv1T105076
chr1	maker	exon	198728	200413	.	+	.	ID=DEKBRUBILSv1E106594;Parent=DEKBRUBILSv1T105076
chr1	maker	CDS	198728	200413	.	+	0	ID=DEKBRUBILSv1C105048;Parent=DEKBRUBILSv1T105076
chr1	maker	mRNA	200632	201102	471	-	.	Name=maker-chr1-exonerate_protein2genome-gene-2.25-mRNA-1;ID=DEKBRUBILSv1T105101;Dbxref=GO:0003735|GO:0005622|GO:0005840|GO:0006412,InterPro:IPR006032,InterPro:IPR012340,PFAM:PF00164;_qi=0|-1|0|1|-1|0|1|0|156;_eaed=0.00;_Oid=maker-chr1-exonerate_protein2genome-gene-2.25-mRNA-1;_Description=37S ribosomal protein S12%2C mitochondrial;_aed=0.00
chr1	maker	exon	200632	201102	.	-	.	ID=DEKBRUBILSv1E106623;Parent=DEKBRUBILSv1T105101
chr1	maker	CDS	200632	201102	.	-	0	ID=DEKBRUBILSv1C105073;Parent=DEKBRUBILSv1T105101
###	NA	NA
chr1	maker	mRNA	201635	202084	450	+	.	ID=DEKBRUBILSv1T105103;Name=maker-chr1-exonerate_protein2genome-gene-2.3-mRNA-1;_Description=Acyl carrier protein%2C mitochondrial;_aed=0.20;_Oid=maker-chr1-exonerate_protein2genome-gene-2.3-mRNA-1;_eaed=0.20;Dbxref=InterPro:IPR009081,PFAM:PF00550;_qi=0|-1|0|1|-1|0|1|0|149
chr1	maker	exon	201635	202084	.	+	.	ID=DEKBRUBILSv1E106625;Parent=DEKBRUBILSv1T105103
chr1	maker	CDS	201635	202084	.	+	0	ID=DEKBRUBILSv1C105075;Parent=DEKBRUBILSv1T105103
chr1	maker	mRNA	202466	203236	771	-	.	_eaed=0.00;_qi=0|-1|0|1|-1|0|1|0|256;Dbxref=InterPro:IPR006603,PFAM:PF04193;_aed=0.00;_Description=Uncharacterized membrane protein YDR090C;_Oid=maker-chr1-exonerate_protein2genome-gene-2.26-mRNA-1;Name=maker-chr1-exonerate_protein2genome-gene-2.26-mRNA-1;ID=DEKBRUBILSv1T105092
chr1	maker	exon	202466	203236	.	-	.	ID=DEKBRUBILSv1E106614;Parent=DEKBRUBILSv1T105092
chr1	maker	CDS	202466	203236	.	-	0	ID=DEKBRUBILSv1C105064;Parent=DEKBRUBILSv1T105092
###	NA	NA
chr1	maker	mRNA	204343	205062	720	+	.	Dbxref=InterPro:IPR005493,PFAM:PF03737;_qi=0|-1|0|1|-1|0|1|0|239;_eaed=0.00;_Oid=maker-chr1-exonerate_protein2genome-gene-2.4-mRNA-1;_aed=0.00;_Description=4-hydroxy-4-methyl-2-oxoglutarate aldolase;Name=maker-chr1-exonerate_protein2genome-gene-2.4-mRNA-1;ID=DEKBRUBILSv1T105093
chr1	maker	exon	204343	205062	.	+	.	ID=DEKBRUBILSv1E106615;Parent=DEKBRUBILSv1T105093
chr1	maker	CDS	204343	205062	.	+	0	ID=DEKBRUBILSv1C105065;Parent=DEKBRUBILSv1T105093
chr1	maker	mRNA	205471	206886	1416	+	.	_Oid=maker-chr1-exonerate_protein2genome-gene-2.5-mRNA-1;_aed=0.00;_Description=DnaJ-like protein 1;Dbxref=InterPro:IPR001623,InterPro:IPR026894,PFAM:PF00226,PFAM:PF14308;_qi=0|-1|0|1|-1|0|1|0|471;_eaed=0.00;ID=DEKBRUBILSv1T105081;Name=maker-chr1-exonerate_protein2genome-gene-2.5-mRNA-1
chr1	maker	exon	205471	206886	.	+	.	ID=DEKBRUBILSv1E106602;Parent=DEKBRUBILSv1T105081
chr1	maker	CDS	205471	206886	.	+	0	ID=DEKBRUBILSv1C105053;Parent=DEKBRUBILSv1T105081
###	NA	NA
chr1	maker	mRNA	207053	208119	999	-	.	ID=DEKBRUBILSv1T105086;Name=maker-chr1-exonerate_protein2genome-gene-2.28-mRNA-1;_Oid=maker-chr1-exonerate_protein2genome-gene-2.28-mRNA-1;_aed=0.01;_Description=37S ribosomal protein S5%2C mitochondrial;Dbxref=GO:0003723|GO:0003735|GO:0005840|GO:0006412,GO:0003735|GO:0005840|GO:0006412,InterPro:IPR005324,InterPro:IPR013810,InterPro:IPR020568,PFAM:PF00333,PFAM:PF03719;_qi=0|0|0|1|0|0|2|0|332;_eae…
chr1	maker	exon	207053	208028	.	-	.	ID=DEKBRUBILSv1E106607;Parent=DEKBRUBILSv1T105086
chr1	maker	exon	208097	208119	.	-	.	ID=DEKBRUBILSv1E106608;Parent=DEKBRUBILSv1T105086
chr1	maker	CDS	208097	208119	.	-	0	ID=DEKBRUBILSv1C105058;Parent=DEKBRUBILSv1T105086
chr1	maker	CDS	207053	208028	.	-	1	ID=DEKBRUBILSv1C105058;Parent=DEKBRUBILSv1T105086
chr1	maker	mRNA	208463	212293	3702	-	.	ID=DEKBRUBILSv1T105066;Name=maker-chr1-exonerate_protein2genome-gene-2.29-mRNA-1;_Oid=maker-chr1-exonerate_protein2genome-gene-2.29-mRNA-1;_Description=Low-affinity potassium transport protein;_aed=0.13;_qi=0|0|0|1|0|0|2|0|1233;Dbxref=GO:0006812|GO:0008324|GO:0055085,InterPro:IPR003445,InterPro:IPR015958,PFAM:PF02386;_eaed=0.13
chr1	maker	exon	208463	211233	.	-	.	ID=DEKBRUBILSv1E106574;Parent=DEKBRUBILSv1T105066
chr1	maker	exon	211363	212293	.	-	.	ID=DEKBRUBILSv1E106575;Parent=DEKBRUBILSv1T105066
chr1	maker	CDS	211363	212293	.	-	0	ID=DEKBRUBILSv1C105038;Parent=DEKBRUBILSv1T105066
chr1	maker	CDS	208463	211233	.	-	2	ID=DEKBRUBILSv1C105038;Parent=DEKBRUBILSv1T105066
###	NA	NA
chr1	maker	mRNA	215711	217180	1470	-	.	ID=DEKBRUBILSv1T105078;Name=maker-chr1-exonerate_protein2genome-gene-2.30-mRNA-1;_Oid=maker-chr1-exonerate_protein2genome-gene-2.30-mRNA-1;_Description=Nuclear and cytoplasmic polyadenylated RNA-binding protein PUB1;_aed=0.14;Dbxref=GO:0003676,InterPro:IPR000504,PFAM:PF00076;_qi=0|-1|0|1|-1|0|1|0|489;_eaed=0.14
chr1	maker	exon	215711	217180	.	-	.	ID=DEKBRUBILSv1E106597;Parent=DEKBRUBILSv1T105078
chr1	maker	CDS	215711	217180	.	-	0	ID=DEKBRUBILSv1C105050;Parent=DEKBRUBILSv1T105078
chr1	maker	mRNA	218459	218838	324	-	.	Name=maker-chr1-exonerate_protein2genome-gene-2.31-mRNA-1;ID=DEKBRUBILSv1T105108;_eaed=0.22;_qi=0|0|0|1|0|0|2|0|107;Dbxref=GO:0000413|GO:0003755|GO:0006457,InterPro:IPR002130,InterPro:IPR029000,PFAM:PF00160;_aed=0.22;_Description=Peptidyl-prolyl cis-trans isomerase H;_Oid=maker-chr1-exonerate_protein2genome-gene-2.31-mRNA-1
chr1	maker	exon	218459	218685	.	-	.	ID=DEKBRUBILSv1E106632;Parent=DEKBRUBILSv1T105108
chr1	maker	exon	218742	218838	.	-	.	ID=DEKBRUBILSv1E106633;Parent=DEKBRUBILSv1T105108
chr1	maker	CDS	218742	218838	.	-	0	ID=DEKBRUBILSv1C105080;Parent=DEKBRUBILSv1T105108
chr1	maker	CDS	218459	218685	.	-	2	ID=DEKBRUBILSv1C105080;Parent=DEKBRUBILSv1T105108
###	NA	NA
chr1	maker	mRNA	219509	220585	1077	+	.	_aed=0.00;_Description=Phosphopantothenate--cysteine ligase CAB2;_Oid=maker-chr1-exonerate_protein2genome-gene-2.6-mRNA-1;_eaed=0.00;_qi=0|-1|0|1|-1|0|1|0|358;Dbxref=InterPro:IPR007085,PFAM:PF04127;ID=DEKBRUBILSv1T105083;Name=maker-chr1-exonerate_protein2genome-gene-2.6-mRNA-1
chr1	maker	exon	219509	220585	.	+	.	ID=DEKBRUBILSv1E106604;Parent=DEKBRUBILSv1T105083
chr1	maker	CDS	219509	220585	.	+	0	ID=DEKBRUBILSv1C105055;Parent=DEKBRUBILSv1T105083
chr1	maker	mRNA	220754	222217	1464	-	.	_Oid=maker-chr1-exonerate_protein2genome-gene-2.33-mRNA-1;_Description=SAM50-like protein SPAC17C9.06;_aed=0.00;_qi=0|-1|0|1|-1|0|1|0|487;Dbxref=GO:0019867,InterPro:IPR000184,PFAM:PF01103;_eaed=0.00;ID=DEKBRUBILSv1T105079;Name=maker-chr1-exonerate_protein2genome-gene-2.33-mRNA-1
chr1	maker	exon	220754	222217	.	-	.	ID=DEKBRUBILSv1E106598;Parent=DEKBRUBILSv1T105079
chr1	maker	CDS	220754	222217	.	-	0	ID=DEKBRUBILSv1C105051;Parent=DEKBRUBILSv1T105079
###	NA	NA
chr1	maker	mRNA	222774	223466	693	-	.	ID=DEKBRUBILSv1T105096;Name=maker-chr1-exonerate_protein2genome-gene-2.34-mRNA-1;_aed=0.00;_Description=Uncharacterized protein CAWG_04269%2C mitochondrial;_Oid=maker-chr1-exonerate_protein2genome-gene-2.34-mRNA-1;_eaed=0.00;_qi=0|-1|0|1|-1|0|1|0|230;Dbxref=InterPro:IPR006683,InterPro:IPR029069,PFAM:PF03061
chr1	maker	exon	222774	223466	.	-	.	ID=DEKBRUBILSv1E106618;Parent=DEKBRUBILSv1T105096
chr1	maker	CDS	222774	223466	.	-	0	ID=DEKBRUBILSv1C105068;Parent=DEKBRUBILSv1T105096
chr1	maker	mRNA	225074	227182	1440	+	.	Name=maker-chr1-exonerate_protein2genome-gene-2.7-mRNA-1;ID=DEKBRUBILSv1T105080;_eaed=0.04;_qi=0|0|0|1|0|0|3|0|479;Dbxref=GO:0003677,GO:0005515,InterPro:IPR007526,InterPro:IPR009057,PFAM:PF04433,PFAM:PF13921;_Description=SWI/SNF complex subunit SWI3;_aed=0.04;_Oid=maker-chr1-exonerate_protein2genome-gene-2.7-mRNA-1
chr1	maker	exon	225074	225574	.	+	.	ID=DEKBRUBILSv1E106599;Parent=DEKBRUBILSv1T105080
chr1	maker	exon	225644	226414	.	+	.	ID=DEKBRUBILSv1E106600;Parent=DEKBRUBILSv1T105080
chr1	maker	exon	227015	227182	.	+	.	ID=DEKBRUBILSv1E106601;Parent=DEKBRUBILSv1T105080
chr1	maker	CDS	225074	225574	.	+	0	ID=DEKBRUBILSv1C105052;Parent=DEKBRUBILSv1T105080
chr1	maker	CDS	225644	226414	.	+	0	ID=DEKBRUBILSv1C105052;Parent=DEKBRUBILSv1T105080
chr1	maker	CDS	227015	227182	.	+	0	ID=DEKBRUBILSv1C105052;Parent=DEKBRUBILSv1T105080
###	NA	NA
chr1	maker	mRNA	227410	227934	525	-	.	Name=maker-chr1-exonerate_protein2genome-gene-2.35-mRNA-1;_eaed=0.15;_qi=0|-1|0|1|-1|0|1|0|174;_aed=0.15;_Description=Methionyl-tRNA formyltransferase;_Oid=maker-chr1-exonerate_protein2genome-gene-2.35-mRNA-1;ID=DEKBRUBILSv1T105100
chr1	maker	exon	227410	227934	.	-	.	ID=DEKBRUBILSv1E106622;Parent=DEKBRUBILSv1T105100
chr1	maker	CDS	227410	227934	.	-	0	ID=DEKBRUBILSv1C105072;Parent=DEKBRUBILSv1T105100
chr1	maker	mRNA	228595	233196	4602	-	.	_eaed=0.00;Name=maker-chr1-exonerate_protein2genome-gene-2.36-mRNA-1;_qi=0|-1|0|1|-1|0|1|0|1533;_Description=Vacuolar protein sorting/targeting protein 10;_aed=0.00;ID=DEKBRUBILSv1T105064;_Oid=maker-chr1-exonerate_protein2genome-gene-2.36-mRNA-1
chr1	maker	exon	228595	233196	.	-	.	ID=DEKBRUBILSv1E106564;Parent=DEKBRUBILSv1T105064
chr1	maker	CDS	228595	233196	.	-	0	ID=DEKBRUBILSv1C105036;Parent=DEKBRUBILSv1T105064
###	NA	NA
chr1	maker	mRNA	233812	234282	417	-	.	_aed=0.06;_Description=Protocadherin-1;_Oid=maker-chr1-exonerate_protein2genome-gene-2.37-mRNA-1;ID=DEKBRUBILSv1T105105;Name=maker-chr1-exonerate_protein2genome-gene-2.37-mRNA-1;_eaed=0.06;_qi=0|0|0|1|0|0|2|0|138
chr1	maker	exon	233812	234166	.	-	.	ID=DEKBRUBILSv1E106628;Parent=DEKBRUBILSv1T105105
chr1	maker	exon	234221	234282	.	-	.	ID=DEKBRUBILSv1E106629;Parent=DEKBRUBILSv1T105105
chr1	maker	CDS	234221	234282	.	-	0	ID=DEKBRUBILSv1C105077;Parent=DEKBRUBILSv1T105105
chr1	maker	CDS	233812	234166	.	-	1	ID=DEKBRUBILSv1C105077;Parent=DEKBRUBILSv1T105105
chr1	maker	mRNA	235502	237352	1851	+	.	_Oid=maker-chr1-exonerate_protein2genome-gene-2.8-mRNA-1;ID=DEKBRUBILSv1T105073;_aed=0.17;_Description=Uncharacterized protein YOR389W;_qi=0|-1|0|1|-1|0|1|0|616;Name=maker-chr1-exonerate_protein2genome-gene-2.8-mRNA-1;_eaed=0.17
chr1	maker	exon	235502	237352	.	+	.	ID=DEKBRUBILSv1E106589;Parent=DEKBRUBILSv1T105073
chr1	maker	CDS	235502	237352	.	+	0	ID=DEKBRUBILSv1C105045;Parent=DEKBRUBILSv1T105073
###	NA	NA
chr1	maker	mRNA	237585	238586	1002	+	.	_Oid=maker-chr1-exonerate_protein2genome-gene-2.9-mRNA-1;ID=DEKBRUBILSv1T105085;_aed=0.38;_Description=EF-hand calcium-binding domain-containing protein 8;_qi=0|-1|0|1|-1|0|1|0|333;Name=maker-chr1-exonerate_protein2genome-gene-2.9-mRNA-1;_eaed=0.38
chr1	maker	exon	237585	238586	.	+	.	ID=DEKBRUBILSv1E106606;Parent=DEKBRUBILSv1T105085
chr1	maker	CDS	237585	238586	.	+	0	ID=DEKBRUBILSv1C105057;Parent=DEKBRUBILSv1T105085
chr1	maker	mRNA	239034	240806	1713	+	.	ID=DEKBRUBILSv1T105075;Name=maker-chr1-exonerate_protein2genome-gene-2.10-mRNA-1;_Description=Ubiquitin carboxyl-terminal hydrolase 1;_aed=0.08;_Oid=maker-chr1-exonerate_protein2genome-gene-2.10-mRNA-1;_eaed=0.08;_qi=0|0|0|1|0|0|2|0|570;Dbxref=GO:0006511|GO:0036459,InterPro:IPR001394,PFAM:PF00443
chr1	maker	exon	239034	239528	.	+	.	ID=DEKBRUBILSv1E106592;Parent=DEKBRUBILSv1T105075
chr1	maker	exon	239589	240806	.	+	.	ID=DEKBRUBILSv1E106593;Parent=DEKBRUBILSv1T105075
chr1	maker	CDS	239034	239528	.	+	0	ID=DEKBRUBILSv1C105047;Parent=DEKBRUBILSv1T105075
chr1	maker	CDS	239589	240806	.	+	0	ID=DEKBRUBILSv1C105047;Parent=DEKBRUBILSv1T105075
###	NA	NA
chr1	maker	mRNA	241021	241488	468	-	.	_Description=Xanthine phosphoribosyltransferase;_aed=0.00;ID=DEKBRUBILSv1T105102;_Oid=maker-chr1-exonerate_protein2genome-gene-2.38-mRNA-1;_eaed=0.00;Name=maker-chr1-exonerate_protein2genome-gene-2.38-mRNA-1;_qi=0|-1|0|1|-1|0|1|0|155
chr1	maker	exon	241021	241488	.	-	.	ID=DEKBRUBILSv1E106624;Parent=DEKBRUBILSv1T105102
chr1	maker	CDS	241021	241488	.	-	0	ID=DEKBRUBILSv1C105074;Parent=DEKBRUBILSv1T105102
chr1	maker	mRNA	242049	242240	192	+	.	Name=maker-chr1-exonerate_protein2genome-gene-2.11-mRNA-1;ID=DEKBRUBILSv1T105110;Dbxref=GO:0005680|GO:0030071|GO:0031145,InterPro:IPR018860,PFAM:PF10471;_qi=0|-1|0|1|-1|0|1|0|63;_eaed=0.06;_Oid=maker-chr1-exonerate_protein2genome-gene-2.11-mRNA-1;_aed=0.06;_Description=Anaphase-promoting complex subunit hcn1
chr1	maker	exon	242049	242240	.	+	.	ID=DEKBRUBILSv1E106635;Parent=DEKBRUBILSv1T105110
chr1	maker	CDS	242049	242240	.	+	0	ID=DEKBRUBILSv1C105082;Parent=DEKBRUBILSv1T105110
###	NA	NA
chr1	maker	mRNA	242796	245600	2376	-	.	_Description=Transcriptional activator protein DAL81;_aed=0.03;_Oid=maker-chr1-exonerate_protein2genome-gene-2.39-mRNA-1;_eaed=0.03;Dbxref=GO:0000981|GO:0005634|GO:0006355|GO:0008270,GO:0003677|GO:0005634|GO:0006351|GO:0008270,InterPro:IPR001138,InterPro:IPR007219,PFAM:PF00172,PFAM:PF04082;_qi=0|0|0|1|0|0|3|0|791;ID=DEKBRUBILSv1T105070;Name=maker-chr1-exonerate_protein2genome-gene-2.39-mRNA-1
chr1	maker	exon	242796	244737	.	-	.	ID=DEKBRUBILSv1E106581;Parent=DEKBRUBILSv1T105070
chr1	maker	exon	245017	245105	.	-	.	ID=DEKBRUBILSv1E106582;Parent=DEKBRUBILSv1T105070
chr1	maker	exon	245256	245600	.	-	.	ID=DEKBRUBILSv1E106583;Parent=DEKBRUBILSv1T105070
chr1	maker	CDS	245256	245600	.	-	0	ID=DEKBRUBILSv1C105042;Parent=DEKBRUBILSv1T105070
chr1	maker	CDS	245017	245105	.	-	0	ID=DEKBRUBILSv1C105042;Parent=DEKBRUBILSv1T105070
chr1	maker	CDS	242796	244737	.	-	1	ID=DEKBRUBILSv1C105042;Parent=DEKBRUBILSv1T105070
chr1	maker	mRNA	247037	248665	1566	-	.	Name=maker-chr1-exonerate_protein2genome-gene-2.40-mRNA-1;ID=DEKBRUBILSv1T105077;_eaed=0.03;_qi=0|0|0|1|0|0|2|0|521;Dbxref=GO:0016021|GO:0055085,InterPro:IPR011701,InterPro:IPR016196,PFAM:PF07690;_aed=0.03;_Description=Uncharacterized MFS-type transporter C1683.03c;_Oid=maker-chr1-exonerate_protein2genome-gene-2.40-mRNA-1
chr1	maker	exon	247037	247794	.	-	.	ID=DEKBRUBILSv1E106595;Parent=DEKBRUBILSv1T105077
chr1	maker	exon	247858	248665	.	-	.	ID=DEKBRUBILSv1E106596;Parent=DEKBRUBILSv1T105077
chr1	maker	CDS	247858	248665	.	-	0	ID=DEKBRUBILSv1C105049;Parent=DEKBRUBILSv1T105077
chr1	maker	CDS	247037	247794	.	-	2	ID=DEKBRUBILSv1C105049;Parent=DEKBRUBILSv1T105077
###	NA	NA
chr1	maker	mRNA	249365	249703	339	+	.	ID=DEKBRUBILSv1T105107;Name=maker-chr1-exonerate_protein2genome-gene-2.12-mRNA-1;_Oid=maker-chr1-exonerate_protein2genome-gene-2.12-mRNA-1;_aed=0.00;_Description=DNA-directed RNA polymerase III subunit RPC10;_qi=0|-1|0|1|-1|0|1|0|112;Dbxref=GO:0003676|GO:0006351|GO:0008270,GO:0003677|GO:0003899|GO:0006351,GO:0003899|GO:0006351|GO:0008270,InterPro:IPR001222,InterPro:IPR001529,InterPro:IPR012164,PF…
chr1	maker	exon	249365	249703	.	+	.	ID=DEKBRUBILSv1E106631;Parent=DEKBRUBILSv1T105107
chr1	maker	CDS	249365	249703	.	+	0	ID=DEKBRUBILSv1C105079;Parent=DEKBRUBILSv1T105107
chr1	maker	mRNA	250160	251131	972	-	.	_Description=Zinc finger protein 843;_aed=0.00;ID=DEKBRUBILSv1T105088;_Oid=maker-chr1-exonerate_protein2genome-gene-2.42-mRNA-1;_eaed=0.00;Name=maker-chr1-exonerate_protein2genome-gene-2.42-mRNA-1;_qi=0|-1|0|1|-1|0|1|0|323
chr1	maker	exon	250160	251131	.	-	.	ID=DEKBRUBILSv1E106610;Parent=DEKBRUBILSv1T105088
chr1	maker	CDS	250160	251131	.	-	0	ID=DEKBRUBILSv1C105060;Parent=DEKBRUBILSv1T105088
###	NA	NA
chr1	maker	mRNA	251926	252606	681	+	.	_aed=0.00;_Description=Nuclear distribution protein nudE homolog 1;_Oid=maker-chr1-exonerate_protein2genome-gene-2.13-mRNA-1;ID=DEKBRUBILSv1T105097;Name=maker-chr1-exonerate_protein2genome-gene-2.13-mRNA-1;_eaed=0.00;_qi=0|-1|0|1|-1|0|1|0|226
chr1	maker	exon	251926	252606	.	+	.	ID=DEKBRUBILSv1E106619;Parent=DEKBRUBILSv1T105097
chr1	maker	CDS	251926	252606	.	+	0	ID=DEKBRUBILSv1C105069;Parent=DEKBRUBILSv1T105097
chr1	maker	mRNA	253007	255676	2541	+	.	Name=maker-chr1-exonerate_protein2genome-gene-2.14-mRNA-1;ID=DEKBRUBILSv1T105069;_eaed=0.05;_qi=0|0|0|1|0|0|3|0|846;Dbxref=GO:0001682|GO:0004526,GO:0004526|GO:0006396,InterPro:IPR009723,InterPro:IPR012590,PFAM:PF06978,PFAM:PF08170;_aed=0.05;_Description=Ribonucleases P/MRP protein subunit POP1;_Oid=maker-chr1-exonerate_protein2genome-gene-2.14-mRNA-1
chr1	maker	exon	253007	253623	.	+	.	ID=DEKBRUBILSv1E106578;Parent=DEKBRUBILSv1T105069
chr1	maker	exon	253705	255409	.	+	.	ID=DEKBRUBILSv1E106579;Parent=DEKBRUBILSv1T105069
chr1	maker	exon	255458	255676	.	+	.	ID=DEKBRUBILSv1E106580;Parent=DEKBRUBILSv1T105069
chr1	maker	CDS	253007	253623	.	+	0	ID=DEKBRUBILSv1C105041;Parent=DEKBRUBILSv1T105069
chr1	maker	CDS	253705	255409	.	+	1	ID=DEKBRUBILSv1C105041;Parent=DEKBRUBILSv1T105069
chr1	maker	CDS	255458	255676	.	+	0	ID=DEKBRUBILSv1C105041;Parent=DEKBRUBILSv1T105069
###	NA	NA
chr1	maker	mRNA	256466	258550	2034	+	.	_eaed=0.12;_qi=0|0|0|1|0|0|2|0|677;Dbxref=GO:0003777|GO:0005524|GO:0007018|GO:0008017,InterPro:IPR001752,InterPro:IPR027417,PFAM:PF00225;_aed=0.12;_Description=Kinesin-like protein KIP2;_Oid=maker-chr1-exonerate_protein2genome-gene-2.15-mRNA-1;Name=maker-chr1-exonerate_protein2genome-gene-2.15-mRNA-1;ID=DEKBRUBILSv1T105072
chr1	maker	exon	256466	257254	.	+	.	ID=DEKBRUBILSv1E106587;Parent=DEKBRUBILSv1T105072
chr1	maker	exon	257306	258550	.	+	.	ID=DEKBRUBILSv1E106588;Parent=DEKBRUBILSv1T105072
chr1	maker	CDS	256466	257254	.	+	0	ID=DEKBRUBILSv1C105044;Parent=DEKBRUBILSv1T105072
chr1	maker	CDS	257306	258550	.	+	0	ID=DEKBRUBILSv1C105044;Parent=DEKBRUBILSv1T105072
chr1	maker	mRNA	263583	266081	1731	+	.	Name=maker-chr1-exonerate_protein2genome-gene-2.16-mRNA-1;ID=DEKBRUBILSv1T105074;_qi=0|0|0|1|0|0|2|0|576;Dbxref=InterPro:IPR018789,PFAM:PF10182;_eaed=0.09;_Oid=maker-chr1-exonerate_protein2genome-gene-2.16-mRNA-1;_aed=0.09;_Description=Putative cell agglutination protein C1289.15
chr1	maker	exon	263583	264142	.	+	.	ID=DEKBRUBILSv1E106590;Parent=DEKBRUBILSv1T105074
chr1	maker	exon	264911	266081	.	+	.	ID=DEKBRUBILSv1E106591;Parent=DEKBRUBILSv1T105074
chr1	maker	CDS	263583	264142	.	+	0	ID=DEKBRUBILSv1C105046;Parent=DEKBRUBILSv1T105074
chr1	maker	CDS	264911	266081	.	+	1	ID=DEKBRUBILSv1C105046;Parent=DEKBRUBILSv1T105074
###	NA	NA
chr1	maker	mRNA	266661	266933	273	-	.	Name=maker-chr1-exonerate_protein2genome-gene-2.43-mRNA-1;_eaed=0.01;_qi=0|-1|0|1|-1|0|1|0|90;_aed=0.01;_Description=Dachshund homolog 1;_Oid=maker-chr1-exonerate_protein2genome-gene-2.43-mRNA-1;ID=DEKBRUBILSv1T105109
chr1	maker	exon	266661	266933	.	-	.	ID=DEKBRUBILSv1E106634;Parent=DEKBRUBILSv1T105109
chr1	maker	CDS	266661	266933	.	-	0	ID=DEKBRUBILSv1C105081;Parent=DEKBRUBILSv1T105109
chr1	maker	mRNA	267533	270358	2826	+	.	_Description=Calcium-transporting ATPase 1;_aed=0.00;_Oid=maker-chr1-exonerate_protein2genome-gene-2.18-mRNA-1;_eaed=0.00;_qi=0|-1|0|1|-1|0|1|0|941;Dbxref=GO:0000166,GO:0000166|GO:0046872,InterPro:IPR004014,InterPro:IPR006068,InterPro:IPR008250,InterPro:IPR023214,InterPro:IPR023299,PFAM:PF00122,PFAM:PF00689,PFAM:PF00690,PFAM:PF00702;ID=DEKBRUBILSv1T105068;Name=maker-chr1-exonerate_protein2genome-…
chr1	maker	exon	267533	270358	.	+	.	ID=DEKBRUBILSv1E106577;Parent=DEKBRUBILSv1T105068
chr1	maker	CDS	267533	270358	.	+	0	ID=DEKBRUBILSv1C105040;Parent=DEKBRUBILSv1T105068
###	NA	NA
chr1	maker	mRNA	270487	272910	2265	-	.	ID=DEKBRUBILSv1T105071;Name=maker-chr1-exonerate_protein2genome-gene-2.45-mRNA-1;_Oid=maker-chr1-exonerate_protein2genome-gene-2.45-mRNA-1;_Description=ATP-dependent RNA helicase DBP4;_aed=0.34;Dbxref=GO:0003676|GO:0005524,InterPro:IPR001650,InterPro:IPR011545,InterPro:IPR025313,InterPro:IPR027417,PFAM:PF00270,PFAM:PF00271,PFAM:PF13959;_qi=0|0|0|1|0|0|3|0|754;_eaed=0.34
chr1	maker	exon	270487	270566	.	-	.	ID=DEKBRUBILSv1E106584;Parent=DEKBRUBILSv1T105071
chr1	maker	exon	270657	270750	.	-	.	ID=DEKBRUBILSv1E106585;Parent=DEKBRUBILSv1T105071
chr1	maker	exon	270820	272910	.	-	.	ID=DEKBRUBILSv1E106586;Parent=DEKBRUBILSv1T105071
chr1	maker	CDS	270820	272910	.	-	0	ID=DEKBRUBILSv1C105043;Parent=DEKBRUBILSv1T105071
chr1	maker	CDS	270657	270750	.	-	0	ID=DEKBRUBILSv1C105043;Parent=DEKBRUBILSv1T105071
chr1	maker	CDS	270487	270566	.	-	2	ID=DEKBRUBILSv1C105043;Parent=DEKBRUBILSv1T105071
chr1	maker	mRNA	273238	278604	3942	-	.	ID=DEKBRUBILSv1T105065;Name=maker-chr1-exonerate_protein2genome-gene-2.44-mRNA-1;_Oid=maker-chr1-exonerate_protein2genome-gene-2.44-mRNA-1;_Description=Serine/threonine-protein kinase BCK1/SLK1/SSP31;_aed=0.21;_qi=0|0|0|1|0|0|9|0|1313;Dbxref=GO:0004672|GO:0005524|GO:0006468,GO:0016772,InterPro:IPR000719,InterPro:IPR011009,PFAM:PF00069;_eaed=0.21
chr1	maker	exon	273238	274368	.	-	.	ID=DEKBRUBILSv1E106565;Parent=DEKBRUBILSv1T105065
chr1	maker	exon	274414	274669	.	-	.	ID=DEKBRUBILSv1E106566;Parent=DEKBRUBILSv1T105065
chr1	maker	exon	274913	275481	.	-	.	ID=DEKBRUBILSv1E106567;Parent=DEKBRUBILSv1T105065
chr1	maker	exon	275764	276273	.	-	.	ID=DEKBRUBILSv1E106568;Parent=DEKBRUBILSv1T105065
chr1	maker	exon	276313	276442	.	-	.	ID=DEKBRUBILSv1E106569;Parent=DEKBRUBILSv1T105065
chr1	maker	exon	276542	277157	.	-	.	ID=DEKBRUBILSv1E106570;Parent=DEKBRUBILSv1T105065
chr1	maker	exon	277455	277852	.	-	.	ID=DEKBRUBILSv1E106571;Parent=DEKBRUBILSv1T105065
chr1	maker	exon	278147	278291	.	-	.	ID=DEKBRUBILSv1E106572;Parent=DEKBRUBILSv1T105065
chr1	maker	exon	278418	278604	.	-	.	ID=DEKBRUBILSv1E106573;Parent=DEKBRUBILSv1T105065
chr1	maker	CDS	278418	278604	.	-	0	ID=DEKBRUBILSv1C105037;Parent=DEKBRUBILSv1T105065
chr1	maker	CDS	278147	278291	.	-	2	ID=DEKBRUBILSv1C105037;Parent=DEKBRUBILSv1T105065
chr1	maker	CDS	277455	277852	.	-	1	ID=DEKBRUBILSv1C105037;Parent=DEKBRUBILSv1T105065
chr1	maker	CDS	276542	277157	.	-	2	ID=DEKBRUBILSv1C105037;Parent=DEKBRUBILSv1T105065
chr1	maker	CDS	276313	276442	.	-	1	ID=DEKBRUBILSv1C105037;Parent=DEKBRUBILSv1T105065
chr1	maker	CDS	275764	276273	.	-	0	ID=DEKBRUBILSv1C105037;Parent=DEKBRUBILSv1T105065
chr1	maker	CDS	274913	275481	.	-	0	ID=DEKBRUBILSv1C105037;Parent=DEKBRUBILSv1T105065
chr1	maker	CDS	274414	274669	.	-	1	ID=DEKBRUBILSv1C105037;Parent=DEKBRUBILSv1T105065
chr1	maker	CDS	273238	274368	.	-	0	ID=DEKBRUBILSv1C105037;Parent=DEKBRUBILSv1T105065
###	NA	NA
chr1	maker	mRNA	279164	279739	576	-	.	ID=DEKBRUBILSv1T105099;Name=maker-chr1-exonerate_protein2genome-gene-2.47-mRNA-1;_aed=0.18;_Description=54S ribosomal protein L49%2C mitochondrial;_Oid=maker-chr1-exonerate_protein2genome-gene-2.47-mRNA-1;_eaed=0.18;_qi=0|-1|0|1|-1|0|1|0|191;Dbxref=GO:0005840,InterPro:IPR028909
chr1	maker	exon	279164	279739	.	-	.	ID=DEKBRUBILSv1E106621;Parent=DEKBRUBILSv1T105099
chr1	maker	CDS	279164	279739	.	-	0	ID=DEKBRUBILSv1C105071;Parent=DEKBRUBILSv1T105099
chr1	maker	mRNA	280031	280750	720	-	.	Dbxref=InterPro:IPR007482,PFAM:PF04387;_qi=0|-1|0|1|-1|0|1|0|239;_eaed=0.00;_Oid=maker-chr1-exonerate_protein2genome-gene-2.48-mRNA-1;_Description=Very-long-chain (3R)-3-hydroxyacyl-CoA dehydratase PHS1;_aed=0.00;Name=maker-chr1-exonerate_protein2genome-gene-2.48-mRNA-1;ID=DEKBRUBILSv1T105094
chr1	maker	exon	280031	280750	.	-	.	ID=DEKBRUBILSv1E106616;Parent=DEKBRUBILSv1T105094
chr1	maker	CDS	280031	280750	.	-	0	ID=DEKBRUBILSv1C105066;Parent=DEKBRUBILSv1T105094
###	NA	NA
chr1	maker	mRNA	281107	281460	354	+	.	_Oid=maker-chr1-exonerate_protein2genome-gene-2.19-mRNA-1;ID=DEKBRUBILSv1T105106;_aed=0.00;_Description=Long chronological lifespan protein 2;_qi=0|-1|0|1|-1|0|1|0|117;Name=maker-chr1-exonerate_protein2genome-gene-2.19-mRNA-1;_eaed=0.00
chr1	maker	exon	281107	281460	.	+	.	ID=DEKBRUBILSv1E106630;Parent=DEKBRUBILSv1T105106
chr1	maker	CDS	281107	281460	.	+	0	ID=DEKBRUBILSv1C105078;Parent=DEKBRUBILSv1T105106
chr1	maker	mRNA	281582	282718	1137	-	.	ID=DEKBRUBILSv1T105082;Name=maker-chr1-exonerate_protein2genome-gene-2.49-mRNA-1;_aed=0.00;_Description=tRNA-splicing endonuclease subunit SEN2;_Oid=maker-chr1-exonerate_protein2genome-gene-2.49-mRNA-1;_eaed=0.00;Dbxref=GO:0000213|GO:0006388,InterPro:IPR006677,PFAM:PF01974;_qi=0|-1|0|1|-1|0|1|0|378
chr1	maker	exon	281582	282718	.	-	.	ID=DEKBRUBILSv1E106603;Parent=DEKBRUBILSv1T105082
chr1	maker	CDS	281582	282718	.	-	0	ID=DEKBRUBILSv1C105054;Parent=DEKBRUBILSv1T105082
###	NA	NA
chr1	maker	mRNA	283721	284356	636	+	.	Name=maker-chr1-exonerate_protein2genome-gene-2.20-mRNA-1;ID=DEKBRUBILSv1T105098;_qi=0|-1|0|1|-1|0|1|0|211;Dbxref=GO:0005506|GO:0017172|GO:0046439|GO:0055114,InterPro:IPR010300,InterPro:IPR011051,PFAM:PF05995;_eaed=0.00;_Oid=maker-chr1-exonerate_protein2genome-gene-2.20-mRNA-1;_Description=Cysteine dioxygenase CDG1;_aed=0.00
chr1	maker	exon	283721	284356	.	+	.	ID=DEKBRUBILSv1E106620;Parent=DEKBRUBILSv1T105098
chr1	maker	CDS	283721	284356	.	+	0	ID=DEKBRUBILSv1C105070;Parent=DEKBRUBILSv1T105098
chr1	maker	mRNA	284450	285364	915	-	.	_Description=ATP-dependent DNA helicase Q-like 4B;_aed=0.00;ID=DEKBRUBILSv1T105089;_Oid=maker-chr1-exonerate_protein2genome-gene-2.50-mRNA-1;_eaed=0.00;Name=maker-chr1-exonerate_protein2genome-gene-2.50-mRNA-1;_qi=0|-1|0|1|-1|0|1|0|304
chr1	maker	exon	284450	285364	.	-	.	ID=DEKBRUBILSv1E106611;Parent=DEKBRUBILSv1T105089
chr1	maker	CDS	284450	285364	.	-	0	ID=DEKBRUBILSv1C105061;Parent=DEKBRUBILSv1T105089
###	NA	NA
chr1	maker	mRNA	286240	287097	858	-	.	_Oid=maker-chr1-exonerate_protein2genome-gene-2.51-mRNA-1;ID=DEKBRUBILSv1T105090;_aed=0.28;_Description=Zonadhesin;_qi=0|-1|0|1|-1|0|1|0|285;Name=maker-chr1-exonerate_protein2genome-gene-2.51-mRNA-1;_eaed=0.28
chr1	maker	exon	286240	287097	.	-	.	ID=DEKBRUBILSv1E106612;Parent=DEKBRUBILSv1T105090
chr1	maker	CDS	286240	287097	.	-	0	ID=DEKBRUBILSv1C105062;Parent=DEKBRUBILSv1T105090
chr1	maker	exon	291526	291612	.	+	.	ID=DEKBRUBILSv1E106425;Parent=DEKBRUBILSv1T104960
chr1	maker	exon	291745	291960	.	+	.	ID=DEKBRUBILSv1E106426;Parent=DEKBRUBILSv1T104960
chr1	maker	CDS	291526	291612	.	+	0	ID=DEKBRUBILSv1C104932;Parent=DEKBRUBILSv1T104960
chr1	maker	CDS	291745	291960	.	+	0	ID=DEKBRUBILSv1C104932;Parent=DEKBRUBILSv1T104960
###	NA	NA
###	NA	NA
chr1	maker	mRNA	301714	302706	993	-	.	_qi=0|-1|0|1|-1|0|1|0|330;Dbxref=GO:0008898,InterPro:IPR003726,PFAM:PF02574;_eaed=0.00;_Oid=maker-chr1-exonerate_protein2genome-gene-3.15-mRNA-1;_aed=0.00;_Description=Homocysteine S-methyltransferase 1;Name=maker-chr1-exonerate_protein2genome-gene-3.15-mRNA-1;ID=DEKBRUBILSv1T104970
chr1	maker	exon	301714	302706	.	-	.	ID=DEKBRUBILSv1E106439;Parent=DEKBRUBILSv1T104970
chr1	maker	CDS	301714	302706	.	-	0	ID=DEKBRUBILSv1C104942;Parent=DEKBRUBILSv1T104970
###	NA	NA
chr1	maker	mRNA	309964	310356	393	-	.	_aed=0.00;_Description=60S ribosomal protein L32;_Oid=maker-chr1-exonerate_protein2genome-gene-3.16-mRNA-1;_eaed=0.00;Dbxref=GO:0003735|GO:0005622|GO:0005840|GO:0006412,InterPro:IPR001515,PFAM:PF01655;_qi=0|-1|0|1|-1|0|1|0|130;ID=DEKBRUBILSv1T104977;Name=maker-chr1-exonerate_protein2genome-gene-3.16-mRNA-1
chr1	maker	exon	309964	310356	.	-	.	ID=DEKBRUBILSv1E106446;Parent=DEKBRUBILSv1T104977
chr1	maker	CDS	309964	310356	.	-	0	ID=DEKBRUBILSv1C104949;Parent=DEKBRUBILSv1T104977
###	NA	NA
###	NA	NA
###	NA	NA
chr1	maker	mRNA	322120	323472	1353	-	.	Name=maker-chr1-exonerate_protein2genome-gene-3.18-mRNA-1;ID=DEKBRUBILSv1T104963;_qi=0|-1|0|1|-1|0|1|0|450;Dbxref=InterPro:IPR018203,PFAM:PF00996;_eaed=0.00;_Oid=maker-chr1-exonerate_protein2genome-gene-3.18-mRNA-1;_aed=0.00;_Description=Rab GDP-dissociation inhibitor
chr1	maker	exon	322120	323472	.	-	.	ID=DEKBRUBILSv1E106430;Parent=DEKBRUBILSv1T104963
chr1	maker	CDS	322120	323472	.	-	0	ID=DEKBRUBILSv1C104935;Parent=DEKBRUBILSv1T104963
###	NA	NA
chr1	maker	mRNA	330520	330819	300	+	.	Name=maker-chr1-exonerate_protein2genome-gene-3.9-mRNA-1;_eaed=0.41;_qi=0|-1|0|1|-1|0|1|0|99;_aed=0.41;_Description=U1 small nuclear ribonucleoprotein component SNU71;_Oid=maker-chr1-exonerate_protein2genome-gene-3.9-mRNA-1;ID=DEKBRUBILSv1T104981
chr1	maker	exon	330520	330819	.	+	.	ID=DEKBRUBILSv1E106450;Parent=DEKBRUBILSv1T104981
chr1	maker	CDS	330520	330819	.	+	0	ID=DEKBRUBILSv1C104953;Parent=DEKBRUBILSv1T104981
###	NA	NA
chr1	maker	exon	332044	332336	.	+	.	ID=DEKBRUBILSv1E106437;Parent=DEKBRUBILSv1T104968
chr1	maker	CDS	332044	332336	.	+	2	ID=DEKBRUBILSv1C104940;Parent=DEKBRUBILSv1T104968
chr1	maker	exon	336599	336687	.	+	.	ID=DEKBRUBILSv1E106412;Parent=DEKBRUBILSv1T104952
chr1	maker	CDS	336599	336687	.	+	2	ID=DEKBRUBILSv1C104924;Parent=DEKBRUBILSv1T104952
###	NA	NA
###	NA	NA
chr1	maker	exon	352512	353442	.	-	.	ID=DEKBRUBILSv1E106417;Parent=DEKBRUBILSv1T104955
chr1	maker	CDS	352512	353442	.	-	2	ID=DEKBRUBILSv1C104927;Parent=DEKBRUBILSv1T104955
###	NA	NA
chr1	maker	mRNA	364543	364917	375	+	.	_aed=0.00;_Description=Probable U6 snRNA-associated Sm-like protein LSm4;_Oid=maker-chr1-exonerate_protein2genome-gene-3.12-mRNA-1;_eaed=0.00;_qi=0|-1|0|1|-1|0|1|0|124;Dbxref=InterPro:IPR001163,InterPro:IPR010920,PFAM:PF01423;ID=DEKBRUBILSv1T104978;Name=maker-chr1-exonerate_protein2genome-gene-3.12-mRNA-1
chr1	maker	exon	364543	364917	.	+	.	ID=DEKBRUBILSv1E106447;Parent=DEKBRUBILSv1T104978
chr1	maker	CDS	364543	364917	.	+	0	ID=DEKBRUBILSv1C104950;Parent=DEKBRUBILSv1T104978
###	NA	NA
chr1	maker	exon	368062	368590	.	-	.	ID=DEKBRUBILSv1E106420;Parent=DEKBRUBILSv1T104956
chr1	maker	exon	368627	369034	.	-	.	ID=DEKBRUBILSv1E106421;Parent=DEKBRUBILSv1T104956
chr1	maker	CDS	368627	369034	.	-	0	ID=DEKBRUBILSv1C104928;Parent=DEKBRUBILSv1T104956
chr1	maker	CDS	368062	368590	.	-	0	ID=DEKBRUBILSv1C104928;Parent=DEKBRUBILSv1T104956
###	NA	NA
chr1	maker	mRNA	376484	376831	348	-	.	_qi=0|-1|0|1|-1|0|1|0|115;Dbxref=GO:0003735|GO:0005840|GO:0006412,InterPro:IPR000218,InterPro:IPR023571,PFAM:PF00238;_eaed=0.07;_Oid=maker-chr1-exonerate_protein2genome-gene-3.29-mRNA-1;_Description=60S ribosomal protein L23-B;_aed=0.07;Name=maker-chr1-exonerate_protein2genome-gene-3.29-mRNA-1;ID=DEKBRUBILSv1T104979
chr1	maker	exon	376484	376831	.	-	.	ID=DEKBRUBILSv1E106448;Parent=DEKBRUBILSv1T104979
chr1	maker	CDS	376484	376831	.	-	0	ID=DEKBRUBILSv1C104951;Parent=DEKBRUBILSv1T104979
chr1	maker	mRNA	378031	378924	894	-	.	Name=maker-chr1-exonerate_protein2genome-gene-3.30-mRNA-1;ID=DEKBRUBILSv1T104971;Dbxref=GO:0000079|GO:0019901|GO:0051726,GO:0005634,InterPro:IPR004367,InterPro:IPR006671,InterPro:IPR013763,InterPro:IPR014400,PFAM:PF00134,PFAM:PF02984;_qi=0|-1|0|1|-1|0|1|0|297;_eaed=0.03;_Oid=maker-chr1-exonerate_protein2genome-gene-3.30-mRNA-1;_aed=0.03;_Description=G2/mitotic-specific cyclin-4
chr1	maker	exon	378031	378924	.	-	.	ID=DEKBRUBILSv1E106440;Parent=DEKBRUBILSv1T104971
chr1	maker	CDS	378031	378924	.	-	0	ID=DEKBRUBILSv1C104943;Parent=DEKBRUBILSv1T104971
###	NA	NA
chr1	maker	mRNA	382688	383230	543	+	.	_qi=0|-1|0|1|-1|0|1|0|180;_eaed=0.00;Name=maker-chr1-exonerate_protein2genome-gene-3.14-mRNA-1;ID=DEKBRUBILSv1T104973;_Oid=maker-chr1-exonerate_protein2genome-gene-3.14-mRNA-1;_Description=Uncharacterized protein C1683.06c;_aed=0.00
chr1	maker	exon	382688	383230	.	+	.	ID=DEKBRUBILSv1E106442;Parent=DEKBRUBILSv1T104973
chr1	maker	CDS	382688	383230	.	+	0	ID=DEKBRUBILSv1C104945;Parent=DEKBRUBILSv1T104973
###	NA	NA
chr1	maker	exon	385597	386009	.	-	.	ID=DEKBRUBILSv1E106434;Parent=DEKBRUBILSv1T104966
chr1	maker	CDS	385597	386009	.	-	0	ID=DEKBRUBILSv1C104938;Parent=DEKBRUBILSv1T104966
chr1	maker	mRNA	386484	386942	459	-	.	ID=DEKBRUBILSv1T104976;Name=maker-chr1-exonerate_protein2genome-gene-3.34-mRNA-1;_Oid=maker-chr1-exonerate_protein2genome-gene-3.34-mRNA-1;_aed=0.00;_Description=Presequence translocated-associated motor subunit PAM17%2C mitochondrial;Dbxref=InterPro:IPR013875,PFAM:PF08566;_qi=0|-1|0|1|-1|0|1|0|152;_eaed=0.00
chr1	maker	exon	386484	386942	.	-	.	ID=DEKBRUBILSv1E106445;Parent=DEKBRUBILSv1T104976
chr1	maker	CDS	386484	386942	.	-	0	ID=DEKBRUBILSv1C104948;Parent=DEKBRUBILSv1T104976
###	NA	NA
chr1	maker	mRNA	387644	388810	1167	-	.	_Description=Glycerol-3-phosphate dehydrogenase [NAD( )];_aed=0.00;_Oid=maker-chr1-exonerate_protein2genome-gene-3.35-mRNA-1;_eaed=0.00;Dbxref=GO:0004367|GO:0005975|GO:0055114,GO:0004367|GO:0006072|GO:0009331|GO:0055114,GO:0005737|GO:0016616|GO:0046168|GO:0051287|GO:0055114,GO:0055114,InterPro:IPR006109,InterPro:IPR006168,InterPro:IPR008927,InterPro:IPR011128,PFAM:PF01210,PFAM:PF07479;_qi=0|-1|0|…
chr1	maker	exon	387644	388810	.	-	.	ID=DEKBRUBILSv1E106435;Parent=DEKBRUBILSv1T104967
chr1	maker	CDS	387644	388810	.	-	0	ID=DEKBRUBILSv1C104939;Parent=DEKBRUBILSv1T104967
chr1	maker	mRNA	390342	390800	459	+	.	_Oid=maker-chr1-exonerate_protein2genome-gene-4.0-mRNA-1;ID=DEKBRUBILSv1T104414;_aed=0.00;_Description=Ribosome biogenesis protein ALB1;_qi=0|-1|0|1|-1|0|1|0|152;Name=maker-chr1-exonerate_protein2genome-gene-4.0-mRNA-1;_eaed=0.00
chr1	maker	exon	390342	390800	.	+	.	ID=DEKBRUBILSv1E105738;Parent=DEKBRUBILSv1T104414
chr1	maker	CDS	390342	390800	.	+	0	ID=DEKBRUBILSv1C104386;Parent=DEKBRUBILSv1T104414
###	NA	NA
chr1	maker	exon	393389	393443	.	-	.	ID=DEKBRUBILSv1E105719;Parent=DEKBRUBILSv1T104398
chr1	maker	CDS	393389	393443	.	-	0	ID=DEKBRUBILSv1C104370;Parent=DEKBRUBILSv1T104398
###	NA	NA
chr1	maker	mRNA	394952	395533	582	-	.	Name=maker-chr1-exonerate_protein2genome-gene-4.29-mRNA-1;ID=DEKBRUBILSv1T104412;_eaed=0.00;Dbxref=GO:0003735|GO:0005840|GO:0006412|GO:0019843,InterPro:IPR000702,InterPro:IPR020040,PFAM:PF00347;_qi=0|-1|0|1|-1|0|1|0|193;_aed=0.00;_Description=60S ribosomal protein L9-B;_Oid=maker-chr1-exonerate_protein2genome-gene-4.29-mRNA-1
chr1	maker	exon	394952	395533	.	-	.	ID=DEKBRUBILSv1E105736;Parent=DEKBRUBILSv1T104412
chr1	maker	CDS	394952	395533	.	-	0	ID=DEKBRUBILSv1C104384;Parent=DEKBRUBILSv1T104412
###	NA	NA
chr1	maker	mRNA	397389	398984	1596	-	.	_Description=Uncharacterized ABC transporter ATP-binding protein YDR061W;_aed=0.00;_Oid=maker-chr1-exonerate_protein2genome-gene-4.30-mRNA-1;_eaed=0.00;_qi=0|-1|0|1|-1|0|1|0|531;Dbxref=GO:0005524|GO:0016887,InterPro:IPR003439,InterPro:IPR027417,PFAM:PF00005;ID=DEKBRUBILSv1T104389;Name=maker-chr1-exonerate_protein2genome-gene-4.30-mRNA-1
chr1	maker	exon	397389	398984	.	-	.	ID=DEKBRUBILSv1E105707;Parent=DEKBRUBILSv1T104389
chr1	maker	CDS	397389	398984	.	-	0	ID=DEKBRUBILSv1C104361;Parent=DEKBRUBILSv1T104389
###	NA	NA
chr1	maker	mRNA	402497	403156	660	-	.	_qi=0|-1|0|1|-1|0|1|0|219;_eaed=0.00;Name=maker-chr1-exonerate_protein2genome-gene-4.31-mRNA-1;ID=DEKBRUBILSv1T104408;_Oid=maker-chr1-exonerate_protein2genome-gene-4.31-mRNA-1;_Description=Autophagy-related protein 33;_aed=0.00
chr1	maker	exon	402497	403156	.	-	.	ID=DEKBRUBILSv1E105732;Parent=DEKBRUBILSv1T104408
chr1	maker	CDS	402497	403156	.	-	0	ID=DEKBRUBILSv1C104380;Parent=DEKBRUBILSv1T104408
###	NA	NA
###	NA	NA
###	NA	NA
###	NA	NA
###	NA	NA
chr1	maker	mRNA	422359	422967	609	+	.	Dbxref=InterPro:IPR004861,InterPro:IPR029021,PFAM:PF03162;_qi=0|-1|0|1|-1|0|1|0|202;_eaed=0.00;_Oid=maker-chr1-exonerate_protein2genome-gene-4.9-mRNA-1;_Description=Putative tyrosine-protein phosphatase OCA6;_aed=0.00;Name=maker-chr1-exonerate_protein2genome-gene-4.9-mRNA-1;ID=DEKBRUBILSv1T104409
chr1	maker	exon	422359	422967	.	+	.	ID=DEKBRUBILSv1E105733;Parent=DEKBRUBILSv1T104409
chr1	maker	CDS	422359	422967	.	+	0	ID=DEKBRUBILSv1C104381;Parent=DEKBRUBILSv1T104409
chr1	maker	mRNA	423348	423746	399	+	.	_qi=0|-1|0|1|-1|0|1|0|132;_eaed=0.14;Name=maker-chr1-exonerate_protein2genome-gene-4.10-mRNA-1;ID=DEKBRUBILSv1T104415;_Oid=maker-chr1-exonerate_protein2genome-gene-4.10-mRNA-1;_Description=Shikimate kinase 2;_aed=0.14
chr1	maker	exon	423348	423746	.	+	.	ID=DEKBRUBILSv1E105739;Parent=DEKBRUBILSv1T104415
chr1	maker	CDS	423348	423746	.	+	0	ID=DEKBRUBILSv1C104387;Parent=DEKBRUBILSv1T104415
###	NA	NA
chr1	maker	mRNA	424761	425747	987	+	.	Name=maker-chr1-exonerate_protein2genome-gene-4.11-mRNA-1;ID=DEKBRUBILSv1T104400;_qi=0|-1|0|1|-1|0|1|0|328;Dbxref=GO:0003824|GO:0006281,GO:0006284,InterPro:IPR003265,InterPro:IPR011257,PFAM:PF00730;_eaed=0.08;_Oid=maker-chr1-exonerate_protein2genome-gene-4.11-mRNA-1;_Description=DNA-3-methyladenine glycosylase;_aed=0.08
chr1	maker	exon	424761	425747	.	+	.	ID=DEKBRUBILSv1E105722;Parent=DEKBRUBILSv1T104400
chr1	maker	CDS	424761	425747	.	+	0	ID=DEKBRUBILSv1C104372;Parent=DEKBRUBILSv1T104400
chr1	maker	mRNA	425904	426185	282	-	.	Name=maker-chr1-exonerate_protein2genome-gene-4.36-mRNA-1;ID=DEKBRUBILSv1T104417;_eaed=0.01;_qi=0|-1|0|1|-1|0|1|0|93;Dbxref=InterPro:IPR001163,InterPro:IPR010920,PFAM:PF01423;_Description=U6 snRNA-associated Sm-like protein LSm5;_aed=0.01;_Oid=maker-chr1-exonerate_protein2genome-gene-4.36-mRNA-1
chr1	maker	exon	425904	426185	.	-	.	ID=DEKBRUBILSv1E105741;Parent=DEKBRUBILSv1T104417
chr1	maker	CDS	425904	426185	.	-	0	ID=DEKBRUBILSv1C104389;Parent=DEKBRUBILSv1T104417
###	NA	NA
chr1	maker	mRNA	426908	427750	843	+	.	_eaed=0.00;Dbxref=GO:0008080,InterPro:IPR000182,InterPro:IPR016181,PFAM:PF13508;_qi=0|-1|0|1|-1|0|1|0|280;_aed=0.00;_Description=Polyamine N-acetyltransferase 1;_Oid=maker-chr1-exonerate_protein2genome-gene-4.12-mRNA-1;Name=maker-chr1-exonerate_protein2genome-gene-4.12-mRNA-1;ID=DEKBRUBILSv1T104404
chr1	maker	exon	426908	427750	.	+	.	ID=DEKBRUBILSv1E105726;Parent=DEKBRUBILSv1T104404
chr1	maker	CDS	426908	427750	.	+	0	ID=DEKBRUBILSv1C104376;Parent=DEKBRUBILSv1T104404
###	NA	NA
chr1	maker	mRNA	431176	432066	891	+	.	_Oid=maker-chr1-exonerate_protein2genome-gene-4.15-mRNA-1;_Description=Protein TRI1;_aed=0.43;Dbxref=GO:0005515,InterPro:IPR003121,PFAM:PF02201;_qi=0|-1|0|1|-1|0|1|0|296;_eaed=0.43;ID=DEKBRUBILSv1T104403;Name=maker-chr1-exonerate_protein2genome-gene-4.15-mRNA-1
chr1	maker	exon	431176	432066	.	+	.	ID=DEKBRUBILSv1E105725;Parent=DEKBRUBILSv1T104403
chr1	maker	CDS	431176	432066	.	+	0	ID=DEKBRUBILSv1C104375;Parent=DEKBRUBILSv1T104403
###	NA	NA
###	NA	NA
###	NA	NA
###	NA	NA
chr1	maker	exon	449464	449802	.	-	.	ID=DEKBRUBILSv1E105699;Parent=DEKBRUBILSv1T104384
chr1	maker	exon	453024	453186	.	-	.	ID=DEKBRUBILSv1E105701;Parent=DEKBRUBILSv1T104384
chr1	maker	CDS	453024	453186	.	-	0	ID=DEKBRUBILSv1C104356;Parent=DEKBRUBILSv1T104384
chr1	maker	CDS	449464	449802	.	-	0	ID=DEKBRUBILSv1C104356;Parent=DEKBRUBILSv1T104384
###	NA	NA
###	NA	NA
chr1	maker	exon	465904	466684	.	-	.	ID=DEKBRUBILSv1E105727;Parent=DEKBRUBILSv1T104405
chr1	maker	CDS	465904	466684	.	-	1	ID=DEKBRUBILSv1C104377;Parent=DEKBRUBILSv1T104405
chr1	maker	mRNA	467112	468608	1497	-	.	ID=DEKBRUBILSv1T104390;Name=maker-chr1-exonerate_protein2genome-gene-4.43-mRNA-1;_Description=Vitamin H transporter 1;_aed=0.19;_Oid=maker-chr1-exonerate_protein2genome-gene-4.43-mRNA-1;_eaed=0.19;Dbxref=GO:0016021|GO:0055085,InterPro:IPR011701,InterPro:IPR016196,PFAM:PF07690;_qi=0|-1|0|1|-1|0|1|0|498
chr1	maker	exon	467112	468608	.	-	.	ID=DEKBRUBILSv1E105708;Parent=DEKBRUBILSv1T104390
chr1	maker	CDS	467112	468608	.	-	0	ID=DEKBRUBILSv1C104362;Parent=DEKBRUBILSv1T104390
###	NA	NA
chr1	maker	mRNA	471163	471525	363	+	.	_eaed=0.00;Dbxref=InterPro:IPR009069;_qi=0|-1|0|1|-1|0|1|0|120;_aed=0.00;_Description=Cytochrome c oxidase-assembly factor COX23%2C mitochondrial;_Oid=maker-chr1-exonerate_protein2genome-gene-4.21-mRNA-1;Name=maker-chr1-exonerate_protein2genome-gene-4.21-mRNA-1;ID=DEKBRUBILSv1T104416
chr1	maker	exon	471163	471525	.	+	.	ID=DEKBRUBILSv1E105740;Parent=DEKBRUBILSv1T104416
chr1	maker	CDS	471163	471525	.	+	0	ID=DEKBRUBILSv1C104388;Parent=DEKBRUBILSv1T104416
###	NA	NA
chr1	maker	mRNA	475450	479739	4143	+	.	_eaed=0.02;Dbxref=GO:0003677|GO:0005524,InterPro:IPR000330,InterPro:IPR001650,InterPro:IPR016197,InterPro:IPR023780,InterPro:IPR025260,InterPro:IPR027417,PFAM:PF00176,PFAM:PF00271,PFAM:PF00385,PFAM:PF13907;_qi=0|0|0|1|0|0|3|0|1380;_Description=Chromo domain-containing protein 1;_aed=0.02;_Oid=maker-chr1-exonerate_protein2genome-gene-4.22-mRNA-1;Name=maker-chr1-exonerate_protein2genome-gene-4.22-m…
chr1	maker	exon	475450	475654	.	+	.	ID=DEKBRUBILSv1E105685;Parent=DEKBRUBILSv1T104373
chr1	maker	exon	475754	479331	.	+	.	ID=DEKBRUBILSv1E105686;Parent=DEKBRUBILSv1T104373
chr1	maker	exon	479380	479739	.	+	.	ID=DEKBRUBILSv1E105687;Parent=DEKBRUBILSv1T104373
chr1	maker	CDS	475450	475654	.	+	0	ID=DEKBRUBILSv1C104345;Parent=DEKBRUBILSv1T104373
chr1	maker	CDS	475754	479331	.	+	2	ID=DEKBRUBILSv1C104345;Parent=DEKBRUBILSv1T104373
chr1	maker	CDS	479380	479739	.	+	0	ID=DEKBRUBILSv1C104345;Parent=DEKBRUBILSv1T104373
###	NA	NA
chr1	maker	mRNA	479963	481021	1020	-	.	_Oid=maker-chr1-exonerate_protein2genome-gene-4.47-mRNA-1;_Description=Probable feruloyl esterase A;_aed=0.43;_qi=0|0|0|1|0|0|2|0|339;Dbxref=GO:0006629,InterPro:IPR002921,InterPro:IPR029058,PFAM:PF01764;_eaed=0.43;ID=DEKBRUBILSv1T104399;Name=maker-chr1-exonerate_protein2genome-gene-4.47-mRNA-1
chr1	maker	exon	479963	480270	.	-	.	ID=DEKBRUBILSv1E105720;Parent=DEKBRUBILSv1T104399
chr1	maker	exon	480310	481021	.	-	.	ID=DEKBRUBILSv1E105721;Parent=DEKBRUBILSv1T104399
chr1	maker	CDS	480310	481021	.	-	0	ID=DEKBRUBILSv1C104371;Parent=DEKBRUBILSv1T104399
chr1	maker	CDS	479963	480270	.	-	2	ID=DEKBRUBILSv1C104371;Parent=DEKBRUBILSv1T104399
chr1	maker	mRNA	483096	484211	1116	+	.	_Oid=maker-chr1-exonerate_protein2genome-gene-4.23-mRNA-1;_aed=0.00;_Description=Alcohol dehydrogenase 4%2C mitochondrial;Dbxref=GO:0008270|GO:0016491|GO:0055114,GO:0016491|GO:0055114,InterPro:IPR011032,InterPro:IPR013149,InterPro:IPR013154,PFAM:PF00107,PFAM:PF08240;_qi=0|-1|0|1|-1|0|1|0|371;_eaed=0.00;ID=DEKBRUBILSv1T104397;Name=maker-chr1-exonerate_protein2genome-gene-4.23-mRNA-1
chr1	maker	exon	483096	484211	.	+	.	ID=DEKBRUBILSv1E105717;Parent=DEKBRUBILSv1T104397
chr1	maker	CDS	483096	484211	.	+	0	ID=DEKBRUBILSv1C104369;Parent=DEKBRUBILSv1T104397
###	NA	NA
chr1	maker	mRNA	484378	485133	726	-	.	_Description=Probable feruloyl esterase A;_aed=0.30;_Oid=maker-chr1-exonerate_protein2genome-gene-4.48-mRNA-1;_eaed=0.30;Dbxref=GO:0006629,InterPro:IPR002921,InterPro:IPR029058,PFAM:PF01764;_qi=0|0|0|1|0|0|2|0|241;ID=DEKBRUBILSv1T104406;Name=maker-chr1-exonerate_protein2genome-gene-4.48-mRNA-1
chr1	maker	exon	484378	484699	.	-	.	ID=DEKBRUBILSv1E105729;Parent=DEKBRUBILSv1T104406
chr1	maker	exon	484730	485133	.	-	.	ID=DEKBRUBILSv1E105730;Parent=DEKBRUBILSv1T104406
chr1	maker	CDS	484730	485133	.	-	0	ID=DEKBRUBILSv1C104378;Parent=DEKBRUBILSv1T104406
chr1	maker	CDS	484378	484699	.	-	1	ID=DEKBRUBILSv1C104378;Parent=DEKBRUBILSv1T104406
chr1	maker	mRNA	486250	488217	1905	+	.	_Oid=maker-chr1-exonerate_protein2genome-gene-4.26-mRNA-1;_aed=0.02;_Description=Polyadenylate-binding protein%2C cytoplasmic and nuclear;Dbxref=GO:0003676,GO:0003723,InterPro:IPR000504,InterPro:IPR002004,PFAM:PF00076,PFAM:PF00658;_qi=0|0|0|1|0|0|2|0|634;_eaed=0.02;ID=DEKBRUBILSv1T104385;Name=maker-chr1-exonerate_protein2genome-gene-4.26-mRNA-1
chr1	maker	exon	486250	487879	.	+	.	ID=DEKBRUBILSv1E105702;Parent=DEKBRUBILSv1T104385
chr1	maker	exon	487943	488217	.	+	.	ID=DEKBRUBILSv1E105703;Parent=DEKBRUBILSv1T104385
chr1	maker	CDS	486250	487879	.	+	0	ID=DEKBRUBILSv1C104357;Parent=DEKBRUBILSv1T104385
chr1	maker	CDS	487943	488217	.	+	2	ID=DEKBRUBILSv1C104357;Parent=DEKBRUBILSv1T104385
###	NA	NA
chr1	maker	mRNA	488721	491303	2502	-	.	_eaed=0.02;_qi=0|0|0|1|0|0|2|0|833;Dbxref=GO:0003677|GO:0005634|GO:0006351|GO:0008270,InterPro:IPR007219,PFAM:PF04082;_aed=0.02;_Description=Proline utilization trans-activator;_Oid=maker-chr1-exonerate_protein2genome-gene-5.22-mRNA-1;Name=maker-chr1-exonerate_protein2genome-gene-5.22-mRNA-1;ID=DEKBRUBILSv1T105502
chr1	maker	exon	488721	490419	.	-	.	ID=DEKBRUBILSv1E107150;Parent=DEKBRUBILSv1T105502
chr1	maker	exon	490501	491303	.	-	.	ID=DEKBRUBILSv1E107151;Parent=DEKBRUBILSv1T105502
chr1	maker	CDS	490501	491303	.	-	0	ID=DEKBRUBILSv1C105474;Parent=DEKBRUBILSv1T105502
chr1	maker	CDS	488721	490419	.	-	1	ID=DEKBRUBILSv1C105474;Parent=DEKBRUBILSv1T105502
chr1	maker	mRNA	492139	493341	1203	-	.	_qi=0|-1|0|1|-1|0|1|0|400;Dbxref=GO:0000166|GO:0004812|GO:0005524|GO:0006418,GO:0004831,InterPro:IPR002305,InterPro:IPR023617,PFAM:PF00579;_eaed=0.00;_Oid=maker-chr1-exonerate_protein2genome-gene-5.23-mRNA-1;_Description=Tyrosine--tRNA ligase%2C cytoplasmic;_aed=0.00;Name=maker-chr1-exonerate_protein2genome-gene-5.23-mRNA-1;ID=DEKBRUBILSv1T105519
chr1	maker	exon	492139	493341	.	-	.	ID=DEKBRUBILSv1E107172;Parent=DEKBRUBILSv1T105519
chr1	maker	CDS	492139	493341	.	-	0	ID=DEKBRUBILSv1C105491;Parent=DEKBRUBILSv1T105519
###	NA	NA
chr1	maker	mRNA	493740	494441	702	-	.	ID=DEKBRUBILSv1T105531;Name=maker-chr1-exonerate_protein2genome-gene-5.24-mRNA-1;_aed=0.00;_Description=Probable glutamine amidotransferase SNO1;_Oid=maker-chr1-exonerate_protein2genome-gene-5.24-mRNA-1;_eaed=0.00;Dbxref=GO:0006543|GO:0016740|GO:0042823,InterPro:IPR002161,InterPro:IPR029062,PFAM:PF01174;_qi=0|-1|0|1|-1|0|1|0|233
chr1	maker	exon	493740	494441	.	-	.	ID=DEKBRUBILSv1E107186;Parent=DEKBRUBILSv1T105531
chr1	maker	CDS	493740	494441	.	-	0	ID=DEKBRUBILSv1C105503;Parent=DEKBRUBILSv1T105531
chr1	maker	mRNA	494906	495817	912	+	.	Name=maker-chr1-exonerate_protein2genome-gene-5.0-mRNA-1;ID=DEKBRUBILSv1T105527;Dbxref=GO:0003824|GO:0008152,GO:0042823,InterPro:IPR001852,InterPro:IPR011060,PFAM:PF01680;_qi=0|-1|0|1|-1|0|1|0|303;_eaed=0.00;_Oid=maker-chr1-exonerate_protein2genome-gene-5.0-mRNA-1;_Description=Pyridoxal biosynthesis lyase PdxS;_aed=0.00
chr1	maker	exon	494906	495817	.	+	.	ID=DEKBRUBILSv1E107182;Parent=DEKBRUBILSv1T105527
chr1	maker	CDS	494906	495817	.	+	0	ID=DEKBRUBILSv1C105499;Parent=DEKBRUBILSv1T105527
###	NA	NA
chr1	maker	mRNA	495868	497676	1809	-	.	_Oid=maker-chr1-exonerate_protein2genome-gene-5.25-mRNA-1;ID=DEKBRUBILSv1T105507;_aed=0.27;_Description=Uncharacterized vacuolar membrane protein YJR054W;_qi=0|-1|0|1|-1|0|1|0|602;Name=maker-chr1-exonerate_protein2genome-gene-5.25-mRNA-1;_eaed=0.27
chr1	maker	exon	495868	497676	.	-	.	ID=DEKBRUBILSv1E107157;Parent=DEKBRUBILSv1T105507
chr1	maker	CDS	495868	497676	.	-	0	ID=DEKBRUBILSv1C105479;Parent=DEKBRUBILSv1T105507
chr1	maker	mRNA	498515	499696	1182	-	.	Name=maker-chr1-exonerate_protein2genome-gene-5.27-mRNA-1;ID=DEKBRUBILSv1T105520;_eaed=0.31;_qi=0|-1|0|1|-1|0|1|0|393;Dbxref=GO:0005634|GO:0006355|GO:0043189,InterPro:IPR012423,PFAM:PF07904;_Description=Chromatin modification-related protein EAF7;_aed=0.31;_Oid=maker-chr1-exonerate_protein2genome-gene-5.27-mRNA-1
chr1	maker	exon	498515	499696	.	-	.	ID=DEKBRUBILSv1E107173;Parent=DEKBRUBILSv1T105520
chr1	maker	CDS	498515	499696	.	-	0	ID=DEKBRUBILSv1C105492;Parent=DEKBRUBILSv1T105520
###	NA	NA
chr1	maker	mRNA	499915	501840	1875	-	.	Name=maker-chr1-exonerate_protein2genome-gene-5.26-mRNA-1;ID=DEKBRUBILSv1T105506;_eaed=0.21;Dbxref=GO:0000723|GO:0003677|GO:0003684|GO:0005634|GO:0006303|GO:0042162|GO:0043564,GO:0003677|GO:0006303,InterPro:IPR002035,InterPro:IPR006164,InterPro:IPR006165,InterPro:IPR016194,PFAM:PF02735;_qi=0|0|0|1|0|0|2|0|624;_Description=ATP-dependent DNA helicase II subunit 1;_aed=0.21;_Oid=maker-chr1-exonerate…
chr1	maker	exon	499915	501161	.	-	.	ID=DEKBRUBILSv1E107155;Parent=DEKBRUBILSv1T105506
chr1	maker	exon	501213	501840	.	-	.	ID=DEKBRUBILSv1E107156;Parent=DEKBRUBILSv1T105506
chr1	maker	CDS	501213	501840	.	-	0	ID=DEKBRUBILSv1C105478;Parent=DEKBRUBILSv1T105506
chr1	maker	CDS	499915	501161	.	-	2	ID=DEKBRUBILSv1C105478;Parent=DEKBRUBILSv1T105506
chr1	maker	mRNA	502495	503931	1347	+	.	Name=maker-chr1-exonerate_protein2genome-gene-5.1-mRNA-1;ID=DEKBRUBILSv1T105512;_qi=0|0|0|1|0|0|2|0|448;Dbxref=GO:0009058|GO:0016740,InterPro:IPR002060,InterPro:IPR008949,PFAM:PF00494;_eaed=0.03;_Oid=maker-chr1-exonerate_protein2genome-gene-5.1-mRNA-1;_Description=Squalene synthase;_aed=0.03
chr1	maker	exon	502495	502559	.	+	.	ID=DEKBRUBILSv1E107163;Parent=DEKBRUBILSv1T105512
chr1	maker	exon	502650	503931	.	+	.	ID=DEKBRUBILSv1E107164;Parent=DEKBRUBILSv1T105512
chr1	maker	CDS	502495	502559	.	+	0	ID=DEKBRUBILSv1C105484;Parent=DEKBRUBILSv1T105512
chr1	maker	CDS	502650	503931	.	+	1	ID=DEKBRUBILSv1C105484;Parent=DEKBRUBILSv1T105512
###	NA	NA
chr1	maker	mRNA	504020	505609	1590	-	.	_aed=0.00;_Description=Eukaryotic translation initiation factor 3 subunit L;_Oid=maker-chr1-exonerate_protein2genome-gene-5.28-mRNA-1;_eaed=0.00;Dbxref=InterPro:IPR025694,PFAM:PF13762;_qi=0|-1|0|1|-1|0|1|0|529;ID=DEKBRUBILSv1T105509;Name=maker-chr1-exonerate_protein2genome-gene-5.28-mRNA-1
chr1	maker	exon	504020	505609	.	-	.	ID=DEKBRUBILSv1E107159;Parent=DEKBRUBILSv1T105509
chr1	maker	CDS	504020	505609	.	-	0	ID=DEKBRUBILSv1C105481;Parent=DEKBRUBILSv1T105509
chr1	maker	mRNA	505862	506896	1035	+	.	Name=maker-chr1-exonerate_protein2genome-gene-5.2-mRNA-1;ID=DEKBRUBILSv1T105524;_eaed=0.00;Dbxref=InterPro:IPR029063,PFAM:PF13489;_qi=0|-1|0|1|-1|0|1|0|344;_aed=0.00;_Description=NADH dehydrogenase [ubiquinone] 1 alpha subcomplex assembly factor 5;_Oid=maker-chr1-exonerate_protein2genome-gene-5.2-mRNA-1
chr1	maker	exon	505862	506896	.	+	.	ID=DEKBRUBILSv1E107179;Parent=DEKBRUBILSv1T105524
chr1	maker	CDS	505862	506896	.	+	0	ID=DEKBRUBILSv1C105496;Parent=DEKBRUBILSv1T105524
###	NA	NA
chr1	maker	mRNA	507088	510198	3111	-	.	_aed=0.00;_Description=Tubulin-specific chaperone D;_Oid=maker-chr1-exonerate_protein2genome-gene-5.29-mRNA-1;_eaed=0.00;Dbxref=GO:0005488,InterPro:IPR016024,InterPro:IPR022577,PFAM:PF12612;_qi=0|-1|0|1|-1|0|1|0|1036;ID=DEKBRUBILSv1T105499;Name=maker-chr1-exonerate_protein2genome-gene-5.29-mRNA-1
chr1	maker	exon	507088	510198	.	-	.	ID=DEKBRUBILSv1E107145;Parent=DEKBRUBILSv1T105499
chr1	maker	CDS	507088	510198	.	-	0	ID=DEKBRUBILSv1C105471;Parent=DEKBRUBILSv1T105499
chr1	maker	mRNA	510564	510767	204	-	.	_aed=0.10;_Description=UPF0042 nucleotide-binding protein TERTU_3824;_Oid=maker-chr1-exonerate_protein2genome-gene-5.30-mRNA-1;ID=DEKBRUBILSv1T105537;Name=maker-chr1-exonerate_protein2genome-gene-5.30-mRNA-1;_eaed=0.10;_qi=0|-1|0|1|-1|0|1|0|67
chr1	maker	exon	510564	510767	.	-	.	ID=DEKBRUBILSv1E107192;Parent=DEKBRUBILSv1T105537
chr1	maker	CDS	510564	510767	.	-	0	ID=DEKBRUBILSv1C105509;Parent=DEKBRUBILSv1T105537
###	NA	NA
chr1	maker	mRNA	511633	512931	1299	+	.	_aed=0.09;_Description=GPI-anchored protein 52;_Oid=maker-chr1-exonerate_protein2genome-gene-5.3-mRNA-1;_eaed=0.09;_qi=0|-1|0|1|-1|0|1|0|432;Dbxref=InterPro:IPR018805,InterPro:IPR018807,PFAM:PF10287,PFAM:PF10290;ID=DEKBRUBILSv1T105515;Name=maker-chr1-exonerate_protein2genome-gene-5.3-mRNA-1
chr1	maker	exon	511633	512931	.	+	.	ID=DEKBRUBILSv1E107167;Parent=DEKBRUBILSv1T105515
chr1	maker	CDS	511633	512931	.	+	0	ID=DEKBRUBILSv1C105487;Parent=DEKBRUBILSv1T105515
chr1	maker	mRNA	513478	514548	1071	+	.	ID=DEKBRUBILSv1T105523;Name=maker-chr1-exonerate_protein2genome-gene-5.4-mRNA-1;_Description=ADP-ribosylation factor GTPase-activating protein GCS1;_aed=0.00;_Oid=maker-chr1-exonerate_protein2genome-gene-5.4-mRNA-1;_eaed=0.00;Dbxref=GO:0008060|GO:0008270|GO:0032312,InterPro:IPR001164,PFAM:PF01412;_qi=0|-1|0|1|-1|0|1|0|356
chr1	maker	exon	513478	514548	.	+	.	ID=DEKBRUBILSv1E107178;Parent=DEKBRUBILSv1T105523
chr1	maker	CDS	513478	514548	.	+	0	ID=DEKBRUBILSv1C105495;Parent=DEKBRUBILSv1T105523
###	NA	NA
chr1	maker	mRNA	515463	516389	927	+	.	_eaed=0.29;_qi=0|-1|0|1|-1|0|1|0|308;Dbxref=InterPro:IPR001303,PFAM:PF00596;_Description=Meiotically up-regulated gene 14 protein;_aed=0.29;_Oid=maker-chr1-exonerate_protein2genome-gene-5.6-mRNA-1;Name=maker-chr1-exonerate_protein2genome-gene-5.6-mRNA-1;ID=DEKBRUBILSv1T105526
chr1	maker	exon	515463	516389	.	+	.	ID=DEKBRUBILSv1E107181;Parent=DEKBRUBILSv1T105526
chr1	maker	CDS	515463	516389	.	+	0	ID=DEKBRUBILSv1C105498;Parent=DEKBRUBILSv1T105526
chr1	maker	mRNA	516773	518041	1107	+	.	ID=DEKBRUBILSv1T105522;Name=maker-chr1-exonerate_protein2genome-gene-5.5-mRNA-1;_aed=0.26;_Description=Transcriptional protein SWT1;_Oid=maker-chr1-exonerate_protein2genome-gene-5.5-mRNA-1;_eaed=0.26;Dbxref=InterPro:IPR002716,InterPro:IPR029060,PFAM:PF13638;_qi=0|0|0|1|0|0|3|0|368
chr1	maker	exon	516773	516910	.	+	.	ID=DEKBRUBILSv1E107175;Parent=DEKBRUBILSv1T105522
chr1	maker	exon	516944	517445	.	+	.	ID=DEKBRUBILSv1E107176;Parent=DEKBRUBILSv1T105522
chr1	maker	exon	517575	518041	.	+	.	ID=DEKBRUBILSv1E107177;Parent=DEKBRUBILSv1T105522
chr1	maker	CDS	516773	516910	.	+	0	ID=DEKBRUBILSv1C105494;Parent=DEKBRUBILSv1T105522
chr1	maker	CDS	516944	517445	.	+	0	ID=DEKBRUBILSv1C105494;Parent=DEKBRUBILSv1T105522
chr1	maker	CDS	517575	518041	.	+	2	ID=DEKBRUBILSv1C105494;Parent=DEKBRUBILSv1T105522
###	NA	NA
chr1	maker	mRNA	518063	519016	954	-	.	_qi=0|-1|0|1|-1|0|1|0|317;Name=maker-chr1-exonerate_protein2genome-gene-5.31-mRNA-1;_eaed=0.00;_Oid=maker-chr1-exonerate_protein2genome-gene-5.31-mRNA-1;ID=DEKBRUBILSv1T105525;_aed=0.00;_Description=Probable dimethyladenosine transferase
chr1	maker	exon	518063	519016	.	-	.	ID=DEKBRUBILSv1E107180;Parent=DEKBRUBILSv1T105525
chr1	maker	CDS	518063	519016	.	-	0	ID=DEKBRUBILSv1C105497;Parent=DEKBRUBILSv1T105525
chr1	maker	mRNA	520065	520931	867	+	.	_eaed=0.00;_qi=0|-1|0|1|-1|0|1|0|288;Dbxref=InterPro:IPR004154,InterPro:IPR007109,PFAM:PF04427;_aed=0.00;_Description=U3 small nucleolar ribonucleoprotein protein IMP4;_Oid=maker-chr1-exonerate_protein2genome-gene-5.7-mRNA-1;Name=maker-chr1-exonerate_protein2genome-gene-5.7-mRNA-1;ID=DEKBRUBILSv1T105528
chr1	maker	exon	520065	520931	.	+	.	ID=DEKBRUBILSv1E107183;Parent=DEKBRUBILSv1T105528
chr1	maker	CDS	520065	520931	.	+	0	ID=DEKBRUBILSv1C105500;Parent=DEKBRUBILSv1T105528
###	NA	NA
chr1	maker	mRNA	521453	522865	1413	-	.	Name=maker-chr1-exonerate_protein2genome-gene-5.32-mRNA-1;_eaed=0.00;_qi=0|-1|0|1|-1|0|1|0|470;_aed=0.00;_Description=Protein VHS2;_Oid=maker-chr1-exonerate_protein2genome-gene-5.32-mRNA-1;ID=DEKBRUBILSv1T105510
chr1	maker	exon	521453	522865	.	-	.	ID=DEKBRUBILSv1E107160;Parent=DEKBRUBILSv1T105510
chr1	maker	CDS	521453	522865	.	-	0	ID=DEKBRUBILSv1C105482;Parent=DEKBRUBILSv1T105510
chr1	maker	mRNA	524250	524618	369	-	.	ID=DEKBRUBILSv1T105536;Name=maker-chr1-exonerate_protein2genome-gene-5.33-mRNA-1;_aed=0.00;_Description=Histone H2B.1;_Oid=maker-chr1-exonerate_protein2genome-gene-5.33-mRNA-1;_eaed=0.00;_qi=0|-1|0|1|-1|0|1|0|122;Dbxref=GO:0003677,GO:0046982,InterPro:IPR007125,InterPro:IPR009072,PFAM:PF00125
chr1	maker	exon	524250	524618	.	-	.	ID=DEKBRUBILSv1E107191;Parent=DEKBRUBILSv1T105536
chr1	maker	CDS	524250	524618	.	-	0	ID=DEKBRUBILSv1C105508;Parent=DEKBRUBILSv1T105536
###	NA	NA
chr1	maker	mRNA	525507	525896	390	+	.	Name=maker-chr1-exonerate_protein2genome-gene-5.8-mRNA-1;ID=DEKBRUBILSv1T105535;Dbxref=GO:0003677,GO:0046982,InterPro:IPR007125,InterPro:IPR009072,PFAM:PF00125;_qi=0|-1|0|1|-1|0|1|0|129;_eaed=0.00;_Oid=maker-chr1-exonerate_protein2genome-gene-5.8-mRNA-1;_Description=Histone H2A.1;_aed=0.00
chr1	maker	exon	525507	525896	.	+	.	ID=DEKBRUBILSv1E107190;Parent=DEKBRUBILSv1T105535
chr1	maker	CDS	525507	525896	.	+	0	ID=DEKBRUBILSv1C105507;Parent=DEKBRUBILSv1T105535
chr1	maker	mRNA	526090	527502	1281	-	.	_qi=0|0|0|1|0|0|2|0|426;Dbxref=InterPro:IPR003734,PFAM:PF02582;_eaed=0.05;_Oid=maker-chr1-exonerate_protein2genome-gene-5.34-mRNA-1;_Description=Sporulation protein RMD1;_aed=0.05;Name=maker-chr1-exonerate_protein2genome-gene-5.34-mRNA-1;ID=DEKBRUBILSv1T105517
chr1	maker	exon	526090	527279	.	-	.	ID=DEKBRUBILSv1E107169;Parent=DEKBRUBILSv1T105517
chr1	maker	exon	527412	527502	.	-	.	ID=DEKBRUBILSv1E107170;Parent=DEKBRUBILSv1T105517
chr1	maker	CDS	527412	527502	.	-	0	ID=DEKBRUBILSv1C105489;Parent=DEKBRUBILSv1T105517
chr1	maker	CDS	526090	527279	.	-	2	ID=DEKBRUBILSv1C105489;Parent=DEKBRUBILSv1T105517
###	NA	NA
chr1	maker	mRNA	528015	535655	7641	+	.	Name=maker-chr1-exonerate_protein2genome-gene-5.9-mRNA-1;ID=DEKBRUBILSv1T105497;Dbxref=GO:0000221|GO:0015991|GO:0046961,GO:0005488,InterPro:IPR004908,InterPro:IPR011430,InterPro:IPR016024,PFAM:PF03224,PFAM:PF07539;_qi=0|-1|0|1|-1|0|1|0|2546;_eaed=0.00;_Oid=maker-chr1-exonerate_protein2genome-gene-5.9-mRNA-1;_Description=U3 small nucleolar RNA-associated protein 20;_aed=0.00
chr1	maker	exon	528015	535655	.	+	.	ID=DEKBRUBILSv1E107143;Parent=DEKBRUBILSv1T105497
chr1	maker	CDS	528015	535655	.	+	0	ID=DEKBRUBILSv1C105469;Parent=DEKBRUBILSv1T105497
###	NA	NA
chr1	maker	mRNA	537925	538488	564	-	.	Name=maker-chr1-exonerate_protein2genome-gene-5.36-mRNA-1;ID=DEKBRUBILSv1T105533;_qi=0|-1|0|1|-1|0|1|0|187;Dbxref=InterPro:IPR018809,PFAM:PF10295;_eaed=0.00;_Oid=maker-chr1-exonerate_protein2genome-gene-5.36-mRNA-1;_Description=Uncharacterized protein YMR295C;_aed=0.00
chr1	maker	exon	537925	538488	.	-	.	ID=DEKBRUBILSv1E107188;Parent=DEKBRUBILSv1T105533
chr1	maker	CDS	537925	538488	.	-	0	ID=DEKBRUBILSv1C105505;Parent=DEKBRUBILSv1T105533
###	NA	NA
chr1	maker	mRNA	544121	545248	1128	+	.	ID=DEKBRUBILSv1T105521;_Oid=maker-chr1-exonerate_protein2genome-gene-5.11-mRNA-1;_Description=Alanine--tRNA ligase;_aed=0.00;_qi=0|-1|0|1|-1|0|1|0|375;_eaed=0.00;Name=maker-chr1-exonerate_protein2genome-gene-5.11-mRNA-1
chr1	maker	exon	544121	545248	.	+	.	ID=DEKBRUBILSv1E107174;Parent=DEKBRUBILSv1T105521
chr1	maker	CDS	544121	545248	.	+	0	ID=DEKBRUBILSv1C105493;Parent=DEKBRUBILSv1T105521
chr1	maker	mRNA	545526	547910	2385	-	.	ID=DEKBRUBILSv1T105503;_Oid=maker-chr1-exonerate_protein2genome-gene-5.37-mRNA-1;_Description=Assembly factor CBP4;_aed=0.00;_qi=0|-1|0|1|-1|0|1|0|794;_eaed=0.00;Name=maker-chr1-exonerate_protein2genome-gene-5.37-mRNA-1
chr1	maker	exon	545526	547910	.	-	.	ID=DEKBRUBILSv1E107152;Parent=DEKBRUBILSv1T105503
chr1	maker	CDS	545526	547910	.	-	0	ID=DEKBRUBILSv1C105475;Parent=DEKBRUBILSv1T105503
###	NA	NA
chr1	maker	exon	552132	552153	.	-	.	ID=DEKBRUBILSv1E107149;Parent=DEKBRUBILSv1T105501
chr1	maker	CDS	552132	552153	.	-	0	ID=DEKBRUBILSv1C105473;Parent=DEKBRUBILSv1T105501
###	NA	NA
chr1	maker	mRNA	556607	558223	1617	-	.	_Description=JmjC domain-containing histone demethylation protein 1;_aed=0.00;_Oid=maker-chr1-exonerate_protein2genome-gene-5.39-mRNA-1;_eaed=0.00;Dbxref=InterPro:IPR011011,PFAM:PF13621;_qi=0|-1|0|1|-1|0|1|0|538;ID=DEKBRUBILSv1T105508;Name=maker-chr1-exonerate_protein2genome-gene-5.39-mRNA-1
chr1	maker	exon	556607	558223	.	-	.	ID=DEKBRUBILSv1E107158;Parent=DEKBRUBILSv1T105508
chr1	maker	CDS	556607	558223	.	-	0	ID=DEKBRUBILSv1C105480;Parent=DEKBRUBILSv1T105508
chr1	maker	mRNA	558665	559084	420	+	.	Name=maker-chr1-exonerate_protein2genome-gene-5.13-mRNA-1;ID=DEKBRUBILSv1T105534;_qi=0|-1|0|1|-1|0|1|0|139;Dbxref=GO:0003735|GO:0005622|GO:0005840|GO:0006412,InterPro:IPR001648,PFAM:PF01084;_eaed=0.00;_Oid=maker-chr1-exonerate_protein2genome-gene-5.13-mRNA-1;_aed=0.00;_Description=37S ribosomal protein RSM18%2C mitochondrial
chr1	maker	exon	558665	559084	.	+	.	ID=DEKBRUBILSv1E107189;Parent=DEKBRUBILSv1T105534
chr1	maker	CDS	558665	559084	.	+	0	ID=DEKBRUBILSv1C105506;Parent=DEKBRUBILSv1T105534
###	NA	NA
chr1	maker	mRNA	559239	560525	1287	-	.	Name=maker-chr1-exonerate_protein2genome-gene-5.40-mRNA-1;ID=DEKBRUBILSv1T105516;_eaed=0.04;Dbxref=InterPro:IPR003594,InterPro:IPR018955,PFAM:PF02518,PFAM:PF10436;_qi=0|-1|0|1|-1|0|1|0|428;_Description=[Pyruvate dehydrogenase (acetyl-transferring)] kinase 1%2C mitochondrial;_aed=0.04;_Oid=maker-chr1-exonerate_protein2genome-gene-5.40-mRNA-1
chr1	maker	exon	559239	560525	.	-	.	ID=DEKBRUBILSv1E107168;Parent=DEKBRUBILSv1T105516
chr1	maker	CDS	559239	560525	.	-	0	ID=DEKBRUBILSv1C105488;Parent=DEKBRUBILSv1T105516
###	NA	NA
chr1	maker	mRNA	563851	564579	729	+	.	Name=maker-chr1-exonerate_protein2genome-gene-5.14-mRNA-1;_eaed=0.00;_qi=0|-1|0|1|-1|0|1|0|242;_aed=0.00;_Description=Autophagy-related protein 38;_Oid=maker-chr1-exonerate_protein2genome-gene-5.14-mRNA-1;ID=DEKBRUBILSv1T105530
chr1	maker	exon	563851	564579	.	+	.	ID=DEKBRUBILSv1E107185;Parent=DEKBRUBILSv1T105530
chr1	maker	CDS	563851	564579	.	+	0	ID=DEKBRUBILSv1C105502;Parent=DEKBRUBILSv1T105530
chr1	maker	mRNA	564676	566004	1329	-	.	Dbxref=GO:0005515,InterPro:IPR000717,PFAM:PF01399;_qi=0|-1|0|1|-1|0|1|0|442;_eaed=0.00;_Oid=maker-chr1-exonerate_protein2genome-gene-5.42-mRNA-1;_Description=26S proteasome regulatory subunit RPN5;_aed=0.00;Name=maker-chr1-exonerate_protein2genome-gene-5.42-mRNA-1;ID=DEKBRUBILSv1T105513
chr1	maker	exon	564676	566004	.	-	.	ID=DEKBRUBILSv1E107165;Parent=DEKBRUBILSv1T105513
chr1	maker	CDS	564676	566004	.	-	0	ID=DEKBRUBILSv1C105485;Parent=DEKBRUBILSv1T105513
###	NA	NA
chr1	maker	exon	567018	567618	.	+	.	ID=DEKBRUBILSv1E107141;Parent=DEKBRUBILSv1T105496
chr1	maker	CDS	567018	567618	.	+	0	ID=DEKBRUBILSv1C105468;Parent=DEKBRUBILSv1T105496
###	NA	NA
chr1	maker	mRNA	583553	584188	636	+	.	ID=DEKBRUBILSv1T105532;Name=maker-chr1-exonerate_protein2genome-gene-5.19-mRNA-1;_aed=0.29;_Description=Ammonia transport outward protein 2;_Oid=maker-chr1-exonerate_protein2genome-gene-5.19-mRNA-1;_eaed=0.29;Dbxref=GO:0016020,InterPro:IPR000791,PFAM:PF01184;_qi=0|-1|0|1|-1|0|1|0|211
chr1	maker	exon	583553	584188	.	+	.	ID=DEKBRUBILSv1E107187;Parent=DEKBRUBILSv1T105532
chr1	maker	CDS	583553	584188	.	+	0	ID=DEKBRUBILSv1C105504;Parent=DEKBRUBILSv1T105532
###	NA	NA
chr1	maker	mRNA	585727	587286	1356	+	.	_Description=pH-response regulator protein palF/RIM8;_aed=0.08;_Oid=maker-chr1-exonerate_protein2genome-gene-5.20-mRNA-1;_eaed=0.08;_qi=0|0|0|1|0|0|2|0|451;Dbxref=InterPro:IPR011021,InterPro:IPR011022,PFAM:PF00339,PFAM:PF02752;ID=DEKBRUBILSv1T105511;Name=maker-chr1-exonerate_protein2genome-gene-5.20-mRNA-1
chr1	maker	exon	585727	586763	.	+	.	ID=DEKBRUBILSv1E107161;Parent=DEKBRUBILSv1T105511
chr1	maker	exon	586968	587286	.	+	.	ID=DEKBRUBILSv1E107162;Parent=DEKBRUBILSv1T105511
chr1	maker	CDS	585727	586763	.	+	0	ID=DEKBRUBILSv1C105483;Parent=DEKBRUBILSv1T105511
chr1	maker	CDS	586968	587286	.	+	1	ID=DEKBRUBILSv1C105483;Parent=DEKBRUBILSv1T105511
chr1	maker	mRNA	588287	589549	1263	+	.	ID=DEKBRUBILSv1T105518;_Oid=maker-chr1-exonerate_protein2genome-gene-5.21-mRNA-1;_Description=Capsid protein VP1;_aed=0.00;_qi=0|-1|0|1|-1|0|1|0|420;_eaed=0.00;Name=maker-chr1-exonerate_protein2genome-gene-5.21-mRNA-1
chr1	maker	exon	588287	589549	.	+	.	ID=DEKBRUBILSv1E107171;Parent=DEKBRUBILSv1T105518
chr1	maker	CDS	588287	589549	.	+	0	ID=DEKBRUBILSv1C105490;Parent=DEKBRUBILSv1T105518
###	NA	NA
chr1	maker	mRNA	590060	591112	1053	+	.	_eaed=0.00;_qi=0|-1|0|1|-1|0|1|0|350;Dbxref=InterPro:IPR018859,PFAM:PF10455;_aed=0.00;_Description=Protein GVP36;_Oid=maker-chr1-exonerate_protein2genome-gene-6.0-mRNA-1;Name=maker-chr1-exonerate_protein2genome-gene-6.0-mRNA-1;ID=DEKBRUBILSv1T105377
chr1	maker	exon	590060	591112	.	+	.	ID=DEKBRUBILSv1E106985;Parent=DEKBRUBILSv1T105377
chr1	maker	CDS	590060	591112	.	+	0	ID=DEKBRUBILSv1C105349;Parent=DEKBRUBILSv1T105377
chr1	maker	mRNA	591416	592102	687	-	.	_qi=0|-1|0|1|-1|0|1|0|228;Dbxref=GO:0005375|GO:0016021|GO:0035434,InterPro:IPR007274,PFAM:PF04145;_eaed=0.00;_Oid=maker-chr1-exonerate_protein2genome-gene-6.33-mRNA-1;_Description=Copper transport protein CTR1;_aed=0.00;Name=maker-chr1-exonerate_protein2genome-gene-6.33-mRNA-1;ID=DEKBRUBILSv1T105386
chr1	maker	exon	591416	592102	.	-	.	ID=DEKBRUBILSv1E106999;Parent=DEKBRUBILSv1T105386
chr1	maker	CDS	591416	592102	.	-	0	ID=DEKBRUBILSv1C105358;Parent=DEKBRUBILSv1T105386
###	NA	NA
chr1	maker	mRNA	592852	593526	675	-	.	_Description=DNA replication complex GINS protein SLD5;_aed=0.00;_Oid=maker-chr1-exonerate_protein2genome-gene-6.34-mRNA-1;_eaed=0.00;_qi=0|-1|0|1|-1|0|1|0|224;Dbxref=InterPro:IPR008591,InterPro:IPR021151,PFAM:PF05916;ID=DEKBRUBILSv1T105387;Name=maker-chr1-exonerate_protein2genome-gene-6.34-mRNA-1
chr1	maker	exon	592852	593526	.	-	.	ID=DEKBRUBILSv1E107000;Parent=DEKBRUBILSv1T105387
chr1	maker	CDS	592852	593526	.	-	0	ID=DEKBRUBILSv1C105359;Parent=DEKBRUBILSv1T105387
chr1	maker	mRNA	593882	595645	1764	+	.	Name=maker-chr1-exonerate_protein2genome-gene-6.1-mRNA-1;ID=DEKBRUBILSv1T105362;_qi=0|-1|0|1|-1|0|1|0|587;Dbxref=GO:0005515,InterPro:IPR017986;_eaed=0.00;_Oid=maker-chr1-exonerate_protein2genome-gene-6.1-mRNA-1;_aed=0.00;_Description=Cytoplasmic dynein 1 intermediate chain 2
chr1	maker	exon	593882	595645	.	+	.	ID=DEKBRUBILSv1E106964;Parent=DEKBRUBILSv1T105362
chr1	maker	CDS	593882	595645	.	+	0	ID=DEKBRUBILSv1C105334;Parent=DEKBRUBILSv1T105362
###	NA	NA
chr1	maker	mRNA	595739	597409	1671	-	.	_Oid=maker-chr1-exonerate_protein2genome-gene-6.35-mRNA-1;_aed=0.00;_Description=Cohesin subunit rad21;_qi=0|-1|0|1|-1|0|1|0|556;Dbxref=GO:0000228,GO:0005515,InterPro:IPR006909,InterPro:IPR006910,PFAM:PF04824,PFAM:PF04825;_eaed=0.00;ID=DEKBRUBILSv1T105366;Name=maker-chr1-exonerate_protein2genome-gene-6.35-mRNA-1
chr1	maker	exon	595739	597409	.	-	.	ID=DEKBRUBILSv1E106970;Parent=DEKBRUBILSv1T105366
chr1	maker	CDS	595739	597409	.	-	0	ID=DEKBRUBILSv1C105338;Parent=DEKBRUBILSv1T105366
chr1	maker	mRNA	597876	600212	2289	-	.	Name=maker-chr1-exonerate_protein2genome-gene-6.36-mRNA-1;ID=DEKBRUBILSv1T105358;_qi=0|0|0|1|0|0|2|0|762;Dbxref=GO:0000030|GO:0006493|GO:0016020,GO:0016020,InterPro:IPR003342,InterPro:IPR016093,PFAM:PF02366,PFAM:PF02815;_eaed=0.03;_Oid=maker-chr1-exonerate_protein2genome-gene-6.36-mRNA-1;_Description=Dolichyl-phosphate-mannose--protein mannosyltransferase 6;_aed=0.03
chr1	maker	exon	597876	600073	.	-	.	ID=DEKBRUBILSv1E106959;Parent=DEKBRUBILSv1T105358
chr1	maker	exon	600122	600212	.	-	.	ID=DEKBRUBILSv1E106960;Parent=DEKBRUBILSv1T105358
chr1	maker	CDS	600122	600212	.	-	0	ID=DEKBRUBILSv1C105330;Parent=DEKBRUBILSv1T105358
chr1	maker	CDS	597876	600073	.	-	2	ID=DEKBRUBILSv1C105330;Parent=DEKBRUBILSv1T105358
###	NA	NA
chr1	maker	mRNA	601032	603236	2205	-	.	_eaed=0.00;_qi=0|-1|0|1|-1|0|1|0|734;Dbxref=PFAM:PF14259;_Description=RNA-binding protein PIN4;_aed=0.00;_Oid=maker-chr1-exonerate_protein2genome-gene-6.38-mRNA-1;Name=maker-chr1-exonerate_protein2genome-gene-6.38-mRNA-1;ID=DEKBRUBILSv1T105359
chr1	maker	exon	601032	603236	.	-	.	ID=DEKBRUBILSv1E106961;Parent=DEKBRUBILSv1T105359
chr1	maker	CDS	601032	603236	.	-	0	ID=DEKBRUBILSv1C105331;Parent=DEKBRUBILSv1T105359
chr1	maker	mRNA	605193	605465	273	+	.	ID=DEKBRUBILSv1T105398;Name=maker-chr1-exonerate_protein2genome-gene-6.2-mRNA-1;_Description=Protein transport protein Sec61 subunit beta;_aed=0.01;_Oid=maker-chr1-exonerate_protein2genome-gene-6.2-mRNA-1;_eaed=0.01;_qi=0|-1|0|1|-1|0|1|0|90;Dbxref=InterPro:IPR016482,PFAM:PF03911
chr1	maker	exon	605193	605465	.	+	.	ID=DEKBRUBILSv1E107012;Parent=DEKBRUBILSv1T105398
chr1	maker	CDS	605193	605465	.	+	0	ID=DEKBRUBILSv1C105370;Parent=DEKBRUBILSv1T105398
###	NA	NA
chr1	maker	mRNA	605664	607499	1554	-	.	ID=DEKBRUBILSv1T105368;Name=maker-chr1-exonerate_protein2genome-gene-6.39-mRNA-1;_Description=Probable proline--tRNA ligase%2C mitochondrial;_aed=0.05;_Oid=maker-chr1-exonerate_protein2genome-gene-6.39-mRNA-1;_eaed=0.05;Dbxref=GO:0000166|GO:0004812|GO:0005524|GO:0006418,InterPro:IPR002314,PFAM:PF00587;_qi=0|0|0|1|0|0|3|0|517
chr1	maker	exon	605664	605890	.	-	.	ID=DEKBRUBILSv1E106972;Parent=DEKBRUBILSv1T105368
chr1	maker	exon	606017	607284	.	-	.	ID=DEKBRUBILSv1E106973;Parent=DEKBRUBILSv1T105368
chr1	maker	exon	607441	607499	.	-	.	ID=DEKBRUBILSv1E106974;Parent=DEKBRUBILSv1T105368
chr1	maker	CDS	607441	607499	.	-	0	ID=DEKBRUBILSv1C105340;Parent=DEKBRUBILSv1T105368
chr1	maker	CDS	606017	607284	.	-	1	ID=DEKBRUBILSv1C105340;Parent=DEKBRUBILSv1T105368
chr1	maker	CDS	605664	605890	.	-	2	ID=DEKBRUBILSv1C105340;Parent=DEKBRUBILSv1T105368
chr1	maker	mRNA	607971	609632	1662	-	.	Name=maker-chr1-exonerate_protein2genome-gene-6.40-mRNA-1;_eaed=0.00;_qi=0|-1|0|1|-1|0|1|0|553;_aed=0.00;_Description=Transcription factor 7;_Oid=maker-chr1-exonerate_protein2genome-gene-6.40-mRNA-1;ID=DEKBRUBILSv1T105367
chr1	maker	exon	607971	609632	.	-	.	ID=DEKBRUBILSv1E106971;Parent=DEKBRUBILSv1T105367
chr1	maker	CDS	607971	609632	.	-	0	ID=DEKBRUBILSv1C105339;Parent=DEKBRUBILSv1T105367
###	NA	NA
chr1	maker	mRNA	612156	613853	1698	-	.	Name=maker-chr1-exonerate_protein2genome-gene-6.41-mRNA-1;ID=DEKBRUBILSv1T105364;Dbxref=GO:0046872,InterPro:IPR007087,PFAM:PF00096,PFAM:PF13894;_qi=0|-1|0|1|-1|0|1|0|565;_eaed=0.00;_Oid=maker-chr1-exonerate_protein2genome-gene-6.41-mRNA-1;_Description=Zinc finger protein 500;_aed=0.00
chr1	maker	exon	612156	613853	.	-	.	ID=DEKBRUBILSv1E106967;Parent=DEKBRUBILSv1T105364
chr1	maker	CDS	612156	613853	.	-	0	ID=DEKBRUBILSv1C105336;Parent=DEKBRUBILSv1T105364
chr1	maker	exon	616188	616821	.	-	.	ID=DEKBRUBILSv1E106981;Parent=DEKBRUBILSv1T105374
chr1	maker	CDS	616188	616821	.	-	1	ID=DEKBRUBILSv1C105346;Parent=DEKBRUBILSv1T105374
###	NA	NA
chr1	maker	mRNA	619309	620796	1488	+	.	_qi=0|-1|0|1|-1|0|1|0|495;Name=maker-chr1-exonerate_protein2genome-gene-6.3-mRNA-1;_eaed=0.00;_Oid=maker-chr1-exonerate_protein2genome-gene-6.3-mRNA-1;ID=DEKBRUBILSv1T105371;_aed=0.00;_Description=Uncharacterized RNA methyltransferase MW1838
chr1	maker	exon	619309	620796	.	+	.	ID=DEKBRUBILSv1E106977;Parent=DEKBRUBILSv1T105371
chr1	maker	CDS	619309	620796	.	+	0	ID=DEKBRUBILSv1C105343;Parent=DEKBRUBILSv1T105371
###	NA	NA
chr1	maker	mRNA	623046	623684	639	+	.	ID=DEKBRUBILSv1T105389;Name=maker-chr1-exonerate_protein2genome-gene-6.4-mRNA-1;_Oid=maker-chr1-exonerate_protein2genome-gene-6.4-mRNA-1;_Description=t-SNARE VTI1;_aed=0.00;_qi=0|-1|0|1|-1|0|1|0|212;Dbxref=GO:0006886|GO:0016020,GO:0016020|GO:0016192,InterPro:IPR007705,InterPro:IPR010989,PFAM:PF05008,PFAM:PF12352;_eaed=0.00
chr1	maker	exon	623046	623684	.	+	.	ID=DEKBRUBILSv1E107002;Parent=DEKBRUBILSv1T105389
chr1	maker	CDS	623046	623684	.	+	0	ID=DEKBRUBILSv1C105361;Parent=DEKBRUBILSv1T105389
chr1	maker	mRNA	623963	627124	3162	-	.	ID=DEKBRUBILSv1T105354;Name=maker-chr1-exonerate_protein2genome-gene-6.45-mRNA-1;_aed=0.00;_Description=Uncharacterized protein YMR196W;_Oid=maker-chr1-exonerate_protein2genome-gene-6.45-mRNA-1;_eaed=0.00;Dbxref=GO:0003824,GO:0004573|GO:0009311,InterPro:IPR004888,InterPro:IPR008928,PFAM:PF03200;_qi=0|-1|0|1|-1|0|1|0|1053
chr1	maker	exon	623963	627124	.	-	.	ID=DEKBRUBILSv1E106955;Parent=DEKBRUBILSv1T105354
chr1	maker	CDS	623963	627124	.	-	0	ID=DEKBRUBILSv1C105326;Parent=DEKBRUBILSv1T105354
###	NA	NA
chr1	maker	exon	627785	629221	.	-	.	ID=DEKBRUBILSv1E106951;Parent=DEKBRUBILSv1T105353
chr1	maker	exon	629300	630036	.	-	.	ID=DEKBRUBILSv1E106952;Parent=DEKBRUBILSv1T105353
chr1	maker	exon	630088	630757	.	-	.	ID=DEKBRUBILSv1E106953;Parent=DEKBRUBILSv1T105353
chr1	maker	CDS	630088	630757	.	-	0	ID=DEKBRUBILSv1C105325;Parent=DEKBRUBILSv1T105353
chr1	maker	CDS	629300	630036	.	-	2	ID=DEKBRUBILSv1C105325;Parent=DEKBRUBILSv1T105353
chr1	maker	CDS	627785	629221	.	-	0	ID=DEKBRUBILSv1C105325;Parent=DEKBRUBILSv1T105353
###	NA	NA
chr1	maker	exon	635160	636157	.	+	.	ID=DEKBRUBILSv1E106948;Parent=DEKBRUBILSv1T105352
chr1	maker	exon	636425	636927	.	+	.	ID=DEKBRUBILSv1E106949;Parent=DEKBRUBILSv1T105352
chr1	maker	exon	637081	638798	.	+	.	ID=DEKBRUBILSv1E106950;Parent=DEKBRUBILSv1T105352
chr1	maker	CDS	635160	636157	.	+	0	ID=DEKBRUBILSv1C105324;Parent=DEKBRUBILSv1T105352
chr1	maker	CDS	636425	636927	.	+	1	ID=DEKBRUBILSv1C105324;Parent=DEKBRUBILSv1T105352
chr1	maker	CDS	637081	638798	.	+	2	ID=DEKBRUBILSv1C105324;Parent=DEKBRUBILSv1T105352
chr1	maker	mRNA	638814	640019	1206	-	.	Name=maker-chr1-exonerate_protein2genome-gene-6.47-mRNA-1;ID=DEKBRUBILSv1T105373;_eaed=0.00;_qi=0|-1|0|1|-1|0|1|0|401;Dbxref=InterPro:IPR019622,PFAM:PF10680;_Description=Queuine tRNA-ribosyltransferase;_aed=0.00;_Oid=maker-chr1-exonerate_protein2genome-gene-6.47-mRNA-1
chr1	maker	exon	638814	640019	.	-	.	ID=DEKBRUBILSv1E106980;Parent=DEKBRUBILSv1T105373
chr1	maker	CDS	638814	640019	.	-	0	ID=DEKBRUBILSv1C105345;Parent=DEKBRUBILSv1T105373
###	NA	NA
chr1	maker	exon	640349	640462	.	+	.	ID=DEKBRUBILSv1E106995;Parent=DEKBRUBILSv1T105383
chr1	maker	CDS	640349	640462	.	+	0	ID=DEKBRUBILSv1C105355;Parent=DEKBRUBILSv1T105383
###	NA	NA
chr1	maker	mRNA	644171	645343	1173	-	.	ID=DEKBRUBILSv1T105375;Name=maker-chr1-exonerate_protein2genome-gene-6.49-mRNA-1;_Oid=maker-chr1-exonerate_protein2genome-gene-6.49-mRNA-1;_aed=0.00;_Description=Ceramide very long chain fatty acid hydroxylase SCS7;_qi=0|-1|0|1|-1|0|1|0|390;Dbxref=GO:0005506|GO:0005783|GO:0006665|GO:0016491|GO:0055114,GO:0005506|GO:0006633|GO:0016491|GO:0055114,GO:0020037,InterPro:IPR001199,InterPro:IPR006694,Int…
chr1	maker	exon	644171	645343	.	-	.	ID=DEKBRUBILSv1E106983;Parent=DEKBRUBILSv1T105375
chr1	maker	CDS	644171	645343	.	-	0	ID=DEKBRUBILSv1C105347;Parent=DEKBRUBILSv1T105375
###	NA	NA
###	NA	NA
chr1	maker	mRNA	651647	651766	120	+	.	ID=DEKBRUBILSv1T105401;_Oid=maker-chr1-exonerate_protein2genome-gene-6.10-mRNA-1;_Description=Ubiquinone/menaquinone biosynthesis C-methyltransferase UbiE;_aed=0.34;_qi=0|-1|0|1|-1|0|1|0|39;_eaed=1.00;Name=maker-chr1-exonerate_protein2genome-gene-6.10-mRNA-1
chr1	maker	exon	651647	651766	.	+	.	ID=DEKBRUBILSv1E107015;Parent=DEKBRUBILSv1T105401
chr1	maker	CDS	651647	651766	.	+	0	ID=DEKBRUBILSv1C105373;Parent=DEKBRUBILSv1T105401
###	NA	NA
chr1	maker	mRNA	652582	653061	480	-	.	_Description=Protein transport protein BET1;_aed=0.00;ID=DEKBRUBILSv1T105394;_Oid=maker-chr1-exonerate_protein2genome-gene-6.52-mRNA-1;_eaed=0.00;Name=maker-chr1-exonerate_protein2genome-gene-6.52-mRNA-1;_qi=0|-1|0|1|-1|0|1|0|159
chr1	maker	exon	652582	653061	.	-	.	ID=DEKBRUBILSv1E107007;Parent=DEKBRUBILSv1T105394
chr1	maker	CDS	652582	653061	.	-	0	ID=DEKBRUBILSv1C105366;Parent=DEKBRUBILSv1T105394
###	NA	NA
chr1	maker	mRNA	654523	656157	1464	-	.	_eaed=0.05;_qi=0|0|0|1|0|0|2|0|487;Dbxref=GO:0005515,InterPro:IPR001202,InterPro:IPR002713,PFAM:PF00397,PFAM:PF01846;_Description=Pre-mRNA-processing protein PRP40;_aed=0.05;_Oid=maker-chr1-exonerate_protein2genome-gene-6.53-mRNA-1;Name=maker-chr1-exonerate_protein2genome-gene-6.53-mRNA-1;ID=DEKBRUBILSv1T105372
chr1	maker	exon	654523	655719	.	-	.	ID=DEKBRUBILSv1E106978;Parent=DEKBRUBILSv1T105372
chr1	maker	exon	655891	656157	.	-	.	ID=DEKBRUBILSv1E106979;Parent=DEKBRUBILSv1T105372
chr1	maker	CDS	655891	656157	.	-	0	ID=DEKBRUBILSv1C105344;Parent=DEKBRUBILSv1T105372
chr1	maker	CDS	654523	655719	.	-	0	ID=DEKBRUBILSv1C105344;Parent=DEKBRUBILSv1T105372
###	NA	NA
chr1	maker	mRNA	656442	656639	198	+	.	_qi=0|-1|0|1|-1|0|1|0|65;_eaed=0.37;Name=maker-chr1-exonerate_protein2genome-gene-6.15-mRNA-1;ID=DEKBRUBILSv1T105400;_Oid=maker-chr1-exonerate_protein2genome-gene-6.15-mRNA-1;_Description=E3 SUMO-protein ligase RanBP2;_aed=0.37
chr1	maker	exon	656442	656639	.	+	.	ID=DEKBRUBILSv1E107014;Parent=DEKBRUBILSv1T105400
chr1	maker	CDS	656442	656639	.	+	0	ID=DEKBRUBILSv1C105372;Parent=DEKBRUBILSv1T105400
chr1	maker	mRNA	656702	657211	510	+	.	Name=maker-chr1-exonerate_protein2genome-gene-6.14-mRNA-1;ID=DEKBRUBILSv1T105393;_qi=0|-1|0|1|-1|0|1|0|169;Dbxref=GO:0005856|GO:0005885|GO:0030041|GO:0034314,InterPro:IPR008384,PFAM:PF05856;_eaed=0.14;_Oid=maker-chr1-exonerate_protein2genome-gene-6.14-mRNA-1;_Description=Actin-related protein 2/3 complex subunit 4;_aed=0.14
chr1	maker	exon	656702	657211	.	+	.	ID=DEKBRUBILSv1E107006;Parent=DEKBRUBILSv1T105393
chr1	maker	CDS	656702	657211	.	+	0	ID=DEKBRUBILSv1C105365;Parent=DEKBRUBILSv1T105393
###	NA	NA
chr1	maker	mRNA	657274	659766	2493	-	.	_eaed=0.02;Name=maker-chr1-exonerate_protein2genome-gene-6.54-mRNA-1;_qi=0|-1|0|1|-1|0|1|0|830;_aed=0.02;ID=DEKBRUBILSv1T105356;_Oid=maker-chr1-exonerate_protein2genome-gene-6.54-mRNA-1
chr1	maker	exon	657274	659766	.	-	.	ID=DEKBRUBILSv1E106957;Parent=DEKBRUBILSv1T105356
chr1	maker	CDS	657274	659766	.	-	0	ID=DEKBRUBILSv1C105328;Parent=DEKBRUBILSv1T105356
chr1	maker	exon	662244	662651	.	+	.	ID=DEKBRUBILSv1E106969;Parent=DEKBRUBILSv1T105365
chr1	maker	CDS	662244	662651	.	+	0	ID=DEKBRUBILSv1C105337;Parent=DEKBRUBILSv1T105365
###	NA	NA
###	NA	NA
chr1	maker	exon	668485	668603	.	+	.	ID=DEKBRUBILSv1E106993;Parent=DEKBRUBILSv1T105382
chr1	maker	CDS	668485	668603	.	+	0	ID=DEKBRUBILSv1C105354;Parent=DEKBRUBILSv1T105382
###	NA	NA
chr1	maker	mRNA	671960	672976	924	-	.	Name=maker-chr1-exonerate_protein2genome-gene-6.57-mRNA-1;ID=DEKBRUBILSv1T105380;_eaed=0.00;_qi=0|0|0|1|0|0|2|0|307;Dbxref=InterPro:IPR018108,InterPro:IPR023395,PFAM:PF00153;_Description=Mitochondrial 2-oxodicarboxylate carrier 2;_aed=0.00;_Oid=maker-chr1-exonerate_protein2genome-gene-6.57-mRNA-1
chr1	maker	exon	671960	672864	.	-	.	ID=DEKBRUBILSv1E106989;Parent=DEKBRUBILSv1T105380
chr1	maker	exon	672958	672976	.	-	.	ID=DEKBRUBILSv1E106990;Parent=DEKBRUBILSv1T105380
chr1	maker	CDS	672958	672976	.	-	0	ID=DEKBRUBILSv1C105352;Parent=DEKBRUBILSv1T105380
chr1	maker	CDS	671960	672864	.	-	2	ID=DEKBRUBILSv1C105352;Parent=DEKBRUBILSv1T105380
chr1	maker	mRNA	673993	674532	540	+	.	_Oid=maker-chr1-exonerate_protein2genome-gene-6.22-mRNA-1;_aed=0.00;_Description=Iron sulfur cluster assembly protein 1%2C mitochondrial;_qi=0|-1|0|1|-1|0|1|0|179;Dbxref=GO:0005506|GO:0016226|GO:0051536,InterPro:IPR002871,PFAM:PF01592;_eaed=0.00;ID=DEKBRUBILSv1T105391;Name=maker-chr1-exonerate_protein2genome-gene-6.22-mRNA-1
chr1	maker	exon	673993	674532	.	+	.	ID=DEKBRUBILSv1E107004;Parent=DEKBRUBILSv1T105391
chr1	maker	CDS	673993	674532	.	+	0	ID=DEKBRUBILSv1C105363;Parent=DEKBRUBILSv1T105391
###	NA	NA
chr1	maker	exon	676874	676991	.	-	.	ID=DEKBRUBILSv1E106966;Parent=DEKBRUBILSv1T105363
chr1	maker	CDS	676874	676991	.	-	0	ID=DEKBRUBILSv1C105335;Parent=DEKBRUBILSv1T105363
chr1	maker	mRNA	677883	679772	1890	-	.	Name=maker-chr1-exonerate_protein2genome-gene-6.61-mRNA-1;ID=DEKBRUBILSv1T105360;_qi=0|-1|0|1|-1|0|1|0|629;Dbxref=GO:0005975|GO:0016773,InterPro:IPR018484,InterPro:IPR018485,PFAM:PF00370,PFAM:PF02782;_eaed=0.06;_Oid=maker-chr1-exonerate_protein2genome-gene-6.61-mRNA-1;_aed=0.06;_Description=Xylulose kinase
chr1	maker	exon	677883	679772	.	-	.	ID=DEKBRUBILSv1E106962;Parent=DEKBRUBILSv1T105360
chr1	maker	CDS	677883	679772	.	-	0	ID=DEKBRUBILSv1C105332;Parent=DEKBRUBILSv1T105360
###	NA	NA
chr1	maker	mRNA	679834	680112	279	-	.	_eaed=0.44;Dbxref=GO:0005787|GO:0006465|GO:0008233|GO:0016021,InterPro:IPR009542,PFAM:PF06645;_qi=0|-1|0|1|-1|0|1|0|92;_aed=0.44;_Description=Signal peptidase complex subunit 1;_Oid=maker-chr1-exonerate_protein2genome-gene-6.62-mRNA-1;Name=maker-chr1-exonerate_protein2genome-gene-6.62-mRNA-1;ID=DEKBRUBILSv1T105397
chr1	maker	exon	679834	680112	.	-	.	ID=DEKBRUBILSv1E107011;Parent=DEKBRUBILSv1T105397
chr1	maker	CDS	679834	680112	.	-	0	ID=DEKBRUBILSv1C105369;Parent=DEKBRUBILSv1T105397
###	NA	NA
chr1	maker	mRNA	683967	684359	282	+	.	_aed=0.36;ID=DEKBRUBILSv1T105396;_Oid=maker-chr1-exonerate_protein2genome-gene-6.26-mRNA-1;_eaed=1.00;Name=maker-chr1-exonerate_protein2genome-gene-6.26-mRNA-1;_qi=0|0|0|1|0|0|2|0|93
chr1	maker	exon	683967	684040	.	+	.	ID=DEKBRUBILSv1E107009;Parent=DEKBRUBILSv1T105396
chr1	maker	exon	684152	684359	.	+	.	ID=DEKBRUBILSv1E107010;Parent=DEKBRUBILSv1T105396
chr1	maker	CDS	683967	684040	.	+	0	ID=DEKBRUBILSv1C105368;Parent=DEKBRUBILSv1T105396
chr1	maker	CDS	684152	684359	.	+	1	ID=DEKBRUBILSv1C105368;Parent=DEKBRUBILSv1T105396
chr1	maker	exon	685686	686392	.	+	.	ID=DEKBRUBILSv1E106988;Parent=DEKBRUBILSv1T105379
chr1	maker	CDS	685686	686392	.	+	2	ID=DEKBRUBILSv1C105351;Parent=DEKBRUBILSv1T105379
###	NA	NA
chr1	maker	mRNA	687006	688000	918	+	.	ID=DEKBRUBILSv1T105381;Name=maker-chr1-exonerate_protein2genome-gene-6.31-mRNA-1;_aed=0.01;_Description=Phosphatidylglycerol phospholipase C;_Oid=maker-chr1-exonerate_protein2genome-gene-6.31-mRNA-1;_eaed=0.01;Dbxref=GO:0006629|GO:0008081,InterPro:IPR017946,PFAM:PF03009;_qi=0|0|0|1|0|0|2|0|305
chr1	maker	exon	687006	687037	.	+	.	ID=DEKBRUBILSv1E106991;Parent=DEKBRUBILSv1T105381
chr1	maker	exon	687115	688000	.	+	.	ID=DEKBRUBILSv1E106992;Parent=DEKBRUBILSv1T105381
chr1	maker	CDS	687006	687037	.	+	0	ID=DEKBRUBILSv1C105353;Parent=DEKBRUBILSv1T105381
chr1	maker	CDS	687115	688000	.	+	1	ID=DEKBRUBILSv1C105353;Parent=DEKBRUBILSv1T105381
###	NA	NA
chr1	maker	mRNA	689606	690154	549	-	.	Name=maker-chr1-exonerate_protein2genome-gene-7.34-mRNA-1;ID=DEKBRUBILSv1T104498;_qi=0|-1|0|1|-1|0|1|0|182;Dbxref=GO:0005744|GO:0030150,InterPro:IPR013261,PFAM:PF08294;_eaed=0.08;_Oid=maker-chr1-exonerate_protein2genome-gene-7.34-mRNA-1;_Description=Mitochondrial import inner membrane translocase subunit TIM21;_aed=0.08
chr1	maker	exon	689606	690154	.	-	.	ID=DEKBRUBILSv1E105846;Parent=DEKBRUBILSv1T104498
chr1	maker	CDS	689606	690154	.	-	0	ID=DEKBRUBILSv1C104470;Parent=DEKBRUBILSv1T104498
chr1	maker	mRNA	691351	691665	315	+	.	ID=DEKBRUBILSv1T104504;Name=maker-chr1-exonerate_protein2genome-gene-7.0-mRNA-1;_Oid=maker-chr1-exonerate_protein2genome-gene-7.0-mRNA-1;_aed=0.00;_Description=Glutaredoxin-8;_qi=0|-1|0|1|-1|0|1|0|104;Dbxref=GO:0009055|GO:0015035|GO:0045454,InterPro:IPR002109,InterPro:IPR012336,PFAM:PF00462;_eaed=0.00
chr1	maker	exon	691351	691665	.	+	.	ID=DEKBRUBILSv1E105853;Parent=DEKBRUBILSv1T104504
chr1	maker	CDS	691351	691665	.	+	0	ID=DEKBRUBILSv1C104476;Parent=DEKBRUBILSv1T104504
###	NA	NA
chr1	maker	mRNA	694490	694681	192	+	.	_Description=Putative F-box/FBD/LRR-repeat protein At5g62970;_aed=0.45;ID=DEKBRUBILSv1T104509;_Oid=maker-chr1-exonerate_protein2genome-gene-7.5-mRNA-1;_eaed=0.45;Name=maker-chr1-exonerate_protein2genome-gene-7.5-mRNA-1;_qi=0|-1|0|1|-1|0|1|0|63
chr1	maker	exon	694490	694681	.	+	.	ID=DEKBRUBILSv1E105858;Parent=DEKBRUBILSv1T104509
chr1	maker	CDS	694490	694681	.	+	0	ID=DEKBRUBILSv1C104481;Parent=DEKBRUBILSv1T104509
chr1	maker	mRNA	694915	696438	1524	+	.	ID=DEKBRUBILSv1T104476;Name=maker-chr1-exonerate_protein2genome-gene-7.1-mRNA-1;_aed=0.06;_Description=Potassium-activated aldehyde dehydrogenase%2C mitochondrial;_Oid=maker-chr1-exonerate_protein2genome-gene-7.1-mRNA-1;_eaed=0.06;_qi=0|-1|0|1|-1|0|1|0|507;Dbxref=GO:0008152|GO:0016491|GO:0055114,InterPro:IPR015590,InterPro:IPR016161,PFAM:PF00171
chr1	maker	exon	694915	696438	.	+	.	ID=DEKBRUBILSv1E105819;Parent=DEKBRUBILSv1T104476
chr1	maker	CDS	694915	696438	.	+	0	ID=DEKBRUBILSv1C104448;Parent=DEKBRUBILSv1T104476
###	NA	NA
chr1	maker	mRNA	701669	702487	819	+	.	ID=DEKBRUBILSv1T104494;Name=maker-chr1-exonerate_protein2genome-gene-7.6-mRNA-1;_aed=0.00;_Description=Guanine nucleotide exchange factor LTE1;_Oid=maker-chr1-exonerate_protein2genome-gene-7.6-mRNA-1;_eaed=0.00;_qi=0|-1|0|1|-1|0|1|0|272;Dbxref=GO:0005085|GO:0007264,InterPro:IPR001895,InterPro:IPR023578,PFAM:PF00617
chr1	maker	exon	701669	702487	.	+	.	ID=DEKBRUBILSv1E105842;Parent=DEKBRUBILSv1T104494
chr1	maker	CDS	701669	702487	.	+	0	ID=DEKBRUBILSv1C104466;Parent=DEKBRUBILSv1T104494
chr1	maker	mRNA	702652	704196	1545	-	.	_aed=0.00;_Description=EMILIN-2;_Oid=maker-chr1-exonerate_protein2genome-gene-7.35-mRNA-1;ID=DEKBRUBILSv1T104475;Name=maker-chr1-exonerate_protein2genome-gene-7.35-mRNA-1;_eaed=0.00;_qi=0|-1|0|1|-1|0|1|0|514
chr1	maker	exon	702652	704196	.	-	.	ID=DEKBRUBILSv1E105818;Parent=DEKBRUBILSv1T104475
chr1	maker	CDS	702652	704196	.	-	0	ID=DEKBRUBILSv1C104447;Parent=DEKBRUBILSv1T104475
###	NA	NA
chr1	maker	mRNA	710748	710975	228	-	.	_Description=Synaptobrevin homolog 1;_aed=0.12;_Oid=maker-chr1-exonerate_protein2genome-gene-7.36-mRNA-1;_eaed=0.12;_qi=0|-1|0|1|-1|0|1|0|75;Dbxref=GO:0016021|GO:0016192,InterPro:IPR001388,PFAM:PF00957;ID=DEKBRUBILSv1T104506;Name=maker-chr1-exonerate_protein2genome-gene-7.36-mRNA-1
chr1	maker	exon	710748	710975	.	-	.	ID=DEKBRUBILSv1E105855;Parent=DEKBRUBILSv1T104506
chr1	maker	CDS	710748	710975	.	-	0	ID=DEKBRUBILSv1C104478;Parent=DEKBRUBILSv1T104506
chr1	maker	mRNA	711614	712042	429	+	.	Name=maker-chr1-exonerate_protein2genome-gene-7.7-mRNA-1;ID=DEKBRUBILSv1T104502;_eaed=0.00;Dbxref=GO:0005681|GO:0007067,InterPro:IPR004123,InterPro:IPR012336,PFAM:PF02966;_qi=0|-1|0|1|-1|0|1|0|142;_Description=Spliceosomal protein DIB1;_aed=0.00;_Oid=maker-chr1-exonerate_protein2genome-gene-7.7-mRNA-1
chr1	maker	exon	711614	712042	.	+	.	ID=DEKBRUBILSv1E105851;Parent=DEKBRUBILSv1T104502
chr1	maker	CDS	711614	712042	.	+	0	ID=DEKBRUBILSv1C104474;Parent=DEKBRUBILSv1T104502
###	NA	NA
chr1	maker	mRNA	712443	712950	432	+	.	_qi=0|0|0|1|0|0|2|0|143;Dbxref=InterPro:IPR007667,PFAM:PF04588;_eaed=0.00;_Oid=maker-chr1-exonerate_protein2genome-gene-7.8-mRNA-1;_aed=0.00;_Description=Respiratory supercomplex factor 1%2C mitochondrial;Name=maker-chr1-exonerate_protein2genome-gene-7.8-mRNA-1;ID=DEKBRUBILSv1T104501
chr1	maker	exon	712443	712498	.	+	.	ID=DEKBRUBILSv1E105849;Parent=DEKBRUBILSv1T104501
chr1	maker	exon	712575	712950	.	+	.	ID=DEKBRUBILSv1E105850;Parent=DEKBRUBILSv1T104501
chr1	maker	CDS	712443	712498	.	+	0	ID=DEKBRUBILSv1C104473;Parent=DEKBRUBILSv1T104501
chr1	maker	CDS	712575	712950	.	+	1	ID=DEKBRUBILSv1C104473;Parent=DEKBRUBILSv1T104501
chr1	maker	exon	713389	713443	.	+	.	ID=DEKBRUBILSv1E105822;Parent=DEKBRUBILSv1T104479
chr1	maker	CDS	713389	713443	.	+	0	ID=DEKBRUBILSv1C104451;Parent=DEKBRUBILSv1T104479
###	NA	NA
chr1	maker	mRNA	716677	717687	1011	-	.	_Description=Purine nucleoside permease;_aed=0.05;_Oid=maker-chr1-exonerate_protein2genome-gene-7.38-mRNA-1;_eaed=0.05;_qi=0|-1|0|1|-1|0|1|0|336;Dbxref=GO:0055085,InterPro:IPR009486,PFAM:PF06516;ID=DEKBRUBILSv1T104490;Name=maker-chr1-exonerate_protein2genome-gene-7.38-mRNA-1
chr1	maker	exon	716677	717687	.	-	.	ID=DEKBRUBILSv1E105838;Parent=DEKBRUBILSv1T104490
chr1	maker	CDS	716677	717687	.	-	0	ID=DEKBRUBILSv1C104462;Parent=DEKBRUBILSv1T104490
###	NA	NA
chr1	maker	mRNA	720494	721954	1461	+	.	ID=DEKBRUBILSv1T104477;Name=maker-chr1-exonerate_protein2genome-gene-7.10-mRNA-1;_aed=0.02;_Description=Rab proteins geranylgeranyltransferase component A;_Oid=maker-chr1-exonerate_protein2genome-gene-7.10-mRNA-1;_eaed=0.02;_qi=0|-1|0|1|-1|0|1|0|486;Dbxref=InterPro:IPR017230,InterPro:IPR018203,PFAM:PF00996
chr1	maker	exon	720494	721954	.	+	.	ID=DEKBRUBILSv1E105820;Parent=DEKBRUBILSv1T104477
chr1	maker	CDS	720494	721954	.	+	0	ID=DEKBRUBILSv1C104449;Parent=DEKBRUBILSv1T104477
chr1	maker	mRNA	722423	722863	441	-	.	_Description=40S ribosomal protein S12;_aed=0.42;_Oid=maker-chr1-exonerate_protein2genome-gene-7.40-mRNA-1;_eaed=0.42;_qi=0|-1|0|1|-1|0|1|0|146;Dbxref=InterPro:IPR004038,InterPro:IPR029064,PFAM:PF01248;ID=DEKBRUBILSv1T104500;Name=maker-chr1-exonerate_protein2genome-gene-7.40-mRNA-1
chr1	maker	exon	722423	722863	.	-	.	ID=DEKBRUBILSv1E105848;Parent=DEKBRUBILSv1T104500
chr1	maker	CDS	722423	722863	.	-	0	ID=DEKBRUBILSv1C104472;Parent=DEKBRUBILSv1T104500
###	NA	NA
chr1	maker	mRNA	723236	725821	1938	-	.	ID=DEKBRUBILSv1T104473;Name=maker-chr1-exonerate_protein2genome-gene-7.39-mRNA-1;_Oid=maker-chr1-exonerate_protein2genome-gene-7.39-mRNA-1;_Description=DNA damage checkpoint control protein RAD17;_aed=0.12;_qi=0|0|0|1|0|0|2|0|645;Dbxref=GO:0005634|GO:0006281,InterPro:IPR003021,PFAM:PF02144;_eaed=0.12
chr1	maker	exon	723236	724936	.	-	.	ID=DEKBRUBILSv1E105815;Parent=DEKBRUBILSv1T104473
chr1	maker	exon	725585	725821	.	-	.	ID=DEKBRUBILSv1E105816;Parent=DEKBRUBILSv1T104473
chr1	maker	CDS	725585	725821	.	-	0	ID=DEKBRUBILSv1C104445;Parent=DEKBRUBILSv1T104473
chr1	maker	CDS	723236	724936	.	-	0	ID=DEKBRUBILSv1C104445;Parent=DEKBRUBILSv1T104473
chr1	maker	mRNA	726348	729437	3039	-	.	_qi=0|0|0|1|0|0|2|0|1012;Dbxref=GO:0005488,GO:0006886|GO:0008536,InterPro:IPR001494,InterPro:IPR016024,PFAM:PF03810;_eaed=0.01;_Oid=maker-chr1-exonerate_protein2genome-gene-7.41-mRNA-1;_Description=Nonsense-mediated mRNA decay protein 5;_aed=0.01;Name=maker-chr1-exonerate_protein2genome-gene-7.41-mRNA-1;ID=DEKBRUBILSv1T104468
chr1	maker	exon	726348	726595	.	-	.	ID=DEKBRUBILSv1E105806;Parent=DEKBRUBILSv1T104468
chr1	maker	exon	726647	729437	.	-	.	ID=DEKBRUBILSv1E105807;Parent=DEKBRUBILSv1T104468
chr1	maker	CDS	726647	729437	.	-	0	ID=DEKBRUBILSv1C104440;Parent=DEKBRUBILSv1T104468
chr1	maker	CDS	726348	726595	.	-	2	ID=DEKBRUBILSv1C104440;Parent=DEKBRUBILSv1T104468
###	NA	NA
###	NA	NA
chr1	maker	mRNA	734862	735206	345	+	.	_eaed=0.40;_qi=0|-1|0|1|-1|0|1|0|114;Dbxref=InterPro:IPR027486,PFAM:PF00338;_aed=0.40;_Description=40S ribosomal protein S20;_Oid=maker-chr1-exonerate_protein2genome-gene-7.13-mRNA-1;Name=maker-chr1-exonerate_protein2genome-gene-7.13-mRNA-1;ID=DEKBRUBILSv1T104503
chr1	maker	exon	734862	735206	.	+	.	ID=DEKBRUBILSv1E105852;Parent=DEKBRUBILSv1T104503
chr1	maker	CDS	734862	735206	.	+	0	ID=DEKBRUBILSv1C104475;Parent=DEKBRUBILSv1T104503
###	NA	NA
chr1	maker	mRNA	736720	737769	1050	+	.	_qi=0|-1|0|1|-1|0|1|0|349;Dbxref=GO:0055085,InterPro:IPR013657,PFAM:PF08449;_eaed=0.00;_Oid=maker-chr1-exonerate_protein2genome-gene-7.14-mRNA-1;_Description=GDP-mannose transporter;_aed=0.00;Name=maker-chr1-exonerate_protein2genome-gene-7.14-mRNA-1;ID=DEKBRUBILSv1T104488
chr1	maker	exon	736720	737769	.	+	.	ID=DEKBRUBILSv1E105836;Parent=DEKBRUBILSv1T104488
chr1	maker	CDS	736720	737769	.	+	0	ID=DEKBRUBILSv1C104460;Parent=DEKBRUBILSv1T104488
chr1	maker	mRNA	738071	738994	924	-	.	_aed=0.00;_Description=Nicotinate-nucleotide pyrophosphorylase [carboxylating];_Oid=maker-chr1-exonerate_protein2genome-gene-7.43-mRNA-1;_eaed=0.00;Dbxref=GO:0004514|GO:0009435,GO:0016763,InterPro:IPR002638,InterPro:IPR022412,InterPro:IPR027277,PFAM:PF01729,PFAM:PF02749;_qi=0|-1|0|1|-1|0|1|0|307;ID=DEKBRUBILSv1T104492;Name=maker-chr1-exonerate_protein2genome-gene-7.43-mRNA-1
chr1	maker	exon	738071	738994	.	-	.	ID=DEKBRUBILSv1E105840;Parent=DEKBRUBILSv1T104492
chr1	maker	CDS	738071	738994	.	-	0	ID=DEKBRUBILSv1C104464;Parent=DEKBRUBILSv1T104492
###	NA	NA
chr1	maker	mRNA	739548	740219	672	+	.	ID=DEKBRUBILSv1T104495;Name=maker-chr1-exonerate_protein2genome-gene-7.16-mRNA-1;_Description=N-acetyltransferase ECO1;_aed=0.43;_Oid=maker-chr1-exonerate_protein2genome-gene-7.16-mRNA-1;_eaed=0.43;_qi=0|-1|0|1|-1|0|1|0|223;Dbxref=InterPro:IPR016181,InterPro:IPR028005,InterPro:IPR028009,PFAM:PF13878,PFAM:PF13880
chr1	maker	exon	739548	740219	.	+	.	ID=DEKBRUBILSv1E105843;Parent=DEKBRUBILSv1T104495
chr1	maker	CDS	739548	740219	.	+	0	ID=DEKBRUBILSv1C104467;Parent=DEKBRUBILSv1T104495
###	NA	NA
chr1	maker	mRNA	747327	748208	882	-	.	_eaed=0.00;_qi=0|-1|0|1|-1|0|1|0|293;Dbxref=PFAM:PF14617;_aed=0.00;_Description=Protein CMS1;_Oid=maker-chr1-exonerate_protein2genome-gene-7.45-mRNA-1;Name=maker-chr1-exonerate_protein2genome-gene-7.45-mRNA-1;ID=DEKBRUBILSv1T104493
chr1	maker	exon	747327	748208	.	-	.	ID=DEKBRUBILSv1E105841;Parent=DEKBRUBILSv1T104493
chr1	maker	CDS	747327	748208	.	-	0	ID=DEKBRUBILSv1C104465;Parent=DEKBRUBILSv1T104493
###	NA	NA
chr1	maker	exon	751081	751305	.	+	.	ID=DEKBRUBILSv1E105810;Parent=DEKBRUBILSv1T104471
chr1	maker	exon	751361	753061	.	+	.	ID=DEKBRUBILSv1E105811;Parent=DEKBRUBILSv1T104471
chr1	maker	exon	754664	754837	.	+	.	ID=DEKBRUBILSv1E105812;Parent=DEKBRUBILSv1T104471
chr1	maker	exon	755042	755386	.	+	.	ID=DEKBRUBILSv1E105813;Parent=DEKBRUBILSv1T104471
chr1	maker	CDS	751081	751305	.	+	0	ID=DEKBRUBILSv1C104443;Parent=DEKBRUBILSv1T104471
chr1	maker	CDS	751361	753061	.	+	0	ID=DEKBRUBILSv1C104443;Parent=DEKBRUBILSv1T104471
chr1	maker	CDS	754664	754837	.	+	0	ID=DEKBRUBILSv1C104443;Parent=DEKBRUBILSv1T104471
chr1	maker	CDS	755042	755386	.	+	0	ID=DEKBRUBILSv1C104443;Parent=DEKBRUBILSv1T104471
###	NA	NA
chr1	maker	mRNA	758845	759051	207	+	.	_aed=0.01;_Description=Carbamoyl-phosphate synthase large chain;_Oid=maker-chr1-exonerate_protein2genome-gene-7.19-mRNA-1;ID=DEKBRUBILSv1T104507;Name=maker-chr1-exonerate_protein2genome-gene-7.19-mRNA-1;_eaed=0.01;_qi=0|-1|0|1|-1|0|1|0|68
chr1	maker	exon	758845	759051	.	+	.	ID=DEKBRUBILSv1E105856;Parent=DEKBRUBILSv1T104507
chr1	maker	CDS	758845	759051	.	+	0	ID=DEKBRUBILSv1C104479;Parent=DEKBRUBILSv1T104507
###	NA	NA
chr1	maker	exon	763947	764231	.	+	.	ID=DEKBRUBILSv1E105829;Parent=DEKBRUBILSv1T104484
chr1	maker	exon	764370	765174	.	+	.	ID=DEKBRUBILSv1E105830;Parent=DEKBRUBILSv1T104484
chr1	maker	CDS	763947	764231	.	+	1	ID=DEKBRUBILSv1C104456;Parent=DEKBRUBILSv1T104484
chr1	maker	CDS	764370	765174	.	+	1	ID=DEKBRUBILSv1C104456;Parent=DEKBRUBILSv1T104484
###	NA	NA
chr1	maker	mRNA	765438	765926	489	-	.	_eaed=0.00;_qi=0|-1|0|1|-1|0|1|0|162;Dbxref=InterPro:IPR003172,InterPro:IPR014756,PFAM:PF02221;_Description=Phosphatidylglycerol/phosphatidylinositol transfer protein;_aed=0.00;_Oid=maker-chr1-exonerate_protein2genome-gene-7.48-mRNA-1;Name=maker-chr1-exonerate_protein2genome-gene-7.48-mRNA-1;ID=DEKBRUBILSv1T104499
chr1	maker	exon	765438	765926	.	-	.	ID=DEKBRUBILSv1E105847;Parent=DEKBRUBILSv1T104499
chr1	maker	CDS	765438	765926	.	-	0	ID=DEKBRUBILSv1C104471;Parent=DEKBRUBILSv1T104499
chr1	maker	mRNA	766498	766695	198	+	.	_Oid=maker-chr1-exonerate_protein2genome-gene-7.22-mRNA-1;ID=DEKBRUBILSv1T104508;_aed=0.01;_Description=Dynein heavy chain 7%2C axonemal;_qi=0|-1|0|1|-1|0|1|0|65;Name=maker-chr1-exonerate_protein2genome-gene-7.22-mRNA-1;_eaed=0.01
chr1	maker	exon	766498	766695	.	+	.	ID=DEKBRUBILSv1E105857;Parent=DEKBRUBILSv1T104508
chr1	maker	CDS	766498	766695	.	+	0	ID=DEKBRUBILSv1C104480;Parent=DEKBRUBILSv1T104508
###	NA	NA
chr1	maker	mRNA	769015	770328	1314	+	.	_Description=Enolase 1;_aed=0.00;_Oid=maker-chr1-exonerate_protein2genome-gene-7.23-mRNA-1;_eaed=0.00;Dbxref=GO:0000015|GO:0000287|GO:0004634|GO:0006096,InterPro:IPR000941,InterPro:IPR020810,InterPro:IPR020811,InterPro:IPR029017,InterPro:IPR029065,PFAM:PF00113,PFAM:PF03952;_qi=0|-1|0|1|-1|0|1|0|437;ID=DEKBRUBILSv1T104482;Name=maker-chr1-exonerate_protein2genome-gene-7.23-mRNA-1
chr1	maker	exon	769015	770328	.	+	.	ID=DEKBRUBILSv1E105826;Parent=DEKBRUBILSv1T104482
chr1	maker	CDS	769015	770328	.	+	0	ID=DEKBRUBILSv1C104454;Parent=DEKBRUBILSv1T104482
chr1	maker	mRNA	770867	773761	2895	-	.	_qi=0|-1|0|1|-1|0|1|0|964;Dbxref=GO:0005488,InterPro:IPR013598,InterPro:IPR016024,PFAM:PF08389;_eaed=0.00;_Oid=maker-chr1-exonerate_protein2genome-gene-7.49-mRNA-1;_aed=0.00;_Description=mRNA transport regulator MTR10;Name=maker-chr1-exonerate_protein2genome-gene-7.49-mRNA-1;ID=DEKBRUBILSv1T104470
chr1	maker	exon	770867	773761	.	-	.	ID=DEKBRUBILSv1E105809;Parent=DEKBRUBILSv1T104470
chr1	maker	CDS	770867	773761	.	-	0	ID=DEKBRUBILSv1C104442;Parent=DEKBRUBILSv1T104470
###	NA	NA
chr1	maker	mRNA	774082	774348	267	+	.	Name=maker-chr1-exonerate_protein2genome-gene-7.24-mRNA-1;ID=DEKBRUBILSv1T104505;Dbxref=InterPro:IPR001163,InterPro:IPR010920,PFAM:PF01423;_qi=0|-1|0|1|-1|0|1|0|88;_eaed=0.01;_Oid=maker-chr1-exonerate_protein2genome-gene-7.24-mRNA-1;_Description=Small nuclear ribonucleoprotein E;_aed=0.01
chr1	maker	exon	774082	774348	.	+	.	ID=DEKBRUBILSv1E105854;Parent=DEKBRUBILSv1T104505
chr1	maker	CDS	774082	774348	.	+	0	ID=DEKBRUBILSv1C104477;Parent=DEKBRUBILSv1T104505
chr1	maker	mRNA	778160	778807	648	-	.	_aed=0.04;_Description=Mitotic spindle checkpoint component mad2;_Oid=maker-chr1-exonerate_protein2genome-gene-7.50-mRNA-1;_eaed=0.04;Dbxref=InterPro:IPR003511,PFAM:PF02301;_qi=0|-1|0|1|-1|0|1|0|215;ID=DEKBRUBILSv1T104496;Name=maker-chr1-exonerate_protein2genome-gene-7.50-mRNA-1
chr1	maker	exon	778160	778807	.	-	.	ID=DEKBRUBILSv1E105844;Parent=DEKBRUBILSv1T104496
chr1	maker	CDS	778160	778807	.	-	0	ID=DEKBRUBILSv1C104468;Parent=DEKBRUBILSv1T104496
###	NA	NA
chr1	maker	mRNA	779118	780342	1161	+	.	Name=maker-chr1-exonerate_protein2genome-gene-7.25-mRNA-1;ID=DEKBRUBILSv1T104485;_eaed=0.00;Dbxref=GO:0008318|GO:0018342,InterPro:IPR002088,PFAM:PF01239;_qi=0|0|0|1|0|0|2|0|386;_Description=Geranylgeranyl transferase type-2 subunit alpha;_aed=0.00;_Oid=maker-chr1-exonerate_protein2genome-gene-7.25-mRNA-1
chr1	maker	exon	779118	779186	.	+	.	ID=DEKBRUBILSv1E105831;Parent=DEKBRUBILSv1T104485
chr1	maker	exon	779251	780342	.	+	.	ID=DEKBRUBILSv1E105832;Parent=DEKBRUBILSv1T104485
chr1	maker	CDS	779118	779186	.	+	0	ID=DEKBRUBILSv1C104457;Parent=DEKBRUBILSv1T104485
chr1	maker	CDS	779251	780342	.	+	0	ID=DEKBRUBILSv1C104457;Parent=DEKBRUBILSv1T104485
###	NA	NA
chr1	maker	mRNA	781797	783098	1302	+	.	Name=maker-chr1-exonerate_protein2genome-gene-7.26-mRNA-1;ID=DEKBRUBILSv1T104483;_eaed=0.00;Dbxref=GO:0005524,InterPro:IPR003959,InterPro:IPR027417,PFAM:PF00004;_qi=0|-1|0|1|-1|0|1|0|433;_Description=26S protease regulatory subunit 4 homolog;_aed=0.00;_Oid=maker-chr1-exonerate_protein2genome-gene-7.26-mRNA-1
chr1	maker	exon	781797	783098	.	+	.	ID=DEKBRUBILSv1E105827;Parent=DEKBRUBILSv1T104483
chr1	maker	CDS	781797	783098	.	+	0	ID=DEKBRUBILSv1C104455;Parent=DEKBRUBILSv1T104483
chr1	maker	exon	783687	784224	.	+	.	ID=DEKBRUBILSv1E105834;Parent=DEKBRUBILSv1T104487
chr1	maker	CDS	783687	784224	.	+	0	ID=DEKBRUBILSv1C104459;Parent=DEKBRUBILSv1T104487
###	NA	NA
chr1	maker	mRNA	786281	788212	1932	+	.	_Description=Succinate dehydrogenase [ubiquinone] flavoprotein subunit%2C mitochondrial;_aed=0.00;_Oid=maker-chr1-exonerate_protein2genome-gene-7.32-mRNA-1;_eaed=0.00;Dbxref=GO:0016491|GO:0055114,InterPro:IPR003953,InterPro:IPR015939,InterPro:IPR027477,PFAM:PF00890,PFAM:PF02910;_qi=0|-1|0|1|-1|0|1|0|643;ID=DEKBRUBILSv1T104474;Name=maker-chr1-exonerate_protein2genome-gene-7.32-mRNA-1
chr1	maker	exon	786281	788212	.	+	.	ID=DEKBRUBILSv1E105817;Parent=DEKBRUBILSv1T104474
chr1	maker	CDS	786281	788212	.	+	0	ID=DEKBRUBILSv1C104446;Parent=DEKBRUBILSv1T104474
chr1	maker	mRNA	788712	789281	570	+	.	_aed=0.00;_Description=DNA-directed RNA polymerase III subunit RPC8;_Oid=maker-chr1-exonerate_protein2genome-gene-7.33-mRNA-1;_eaed=0.00;Dbxref=GO:0003899|GO:0006351,InterPro:IPR005576,InterPro:IPR012340,InterPro:IPR013238,PFAM:PF03876,PFAM:PF08292;_qi=0|-1|0|1|-1|0|1|0|189;ID=DEKBRUBILSv1T104497;Name=maker-chr1-exonerate_protein2genome-gene-7.33-mRNA-1
chr1	maker	exon	788712	789281	.	+	.	ID=DEKBRUBILSv1E105845;Parent=DEKBRUBILSv1T104497
chr1	maker	CDS	788712	789281	.	+	0	ID=DEKBRUBILSv1C104469;Parent=DEKBRUBILSv1T104497
###	NA	NA
chr1	maker	exon	790476	790800	.	-	.	ID=DEKBRUBILSv1E106088;Parent=DEKBRUBILSv1T104695
chr1	maker	CDS	790476	790800	.	-	0	ID=DEKBRUBILSv1C104667;Parent=DEKBRUBILSv1T104695
###	NA	NA
chr1	maker	mRNA	794703	796391	1689	-	.	ID=DEKBRUBILSv1T104689;Name=maker-chr1-exonerate_protein2genome-gene-8.27-mRNA-1;_Description=Uncharacterized permease C29B12.14c;_aed=0.00;_Oid=maker-chr1-exonerate_protein2genome-gene-8.27-mRNA-1;_eaed=0.00;Dbxref=GO:0015205|GO:0015851|GO:0016020,InterPro:IPR001248,PFAM:PF02133;_qi=0|-1|0|1|-1|0|1|0|562
chr1	maker	exon	794703	796391	.	-	.	ID=DEKBRUBILSv1E106081;Parent=DEKBRUBILSv1T104689
chr1	maker	CDS	794703	796391	.	-	0	ID=DEKBRUBILSv1C104661;Parent=DEKBRUBILSv1T104689
chr1	maker	mRNA	797079	797506	357	+	.	Name=maker-chr1-exonerate_protein2genome-gene-8.1-mRNA-1;ID=DEKBRUBILSv1T104714;Dbxref=GO:0045454,InterPro:IPR012336,InterPro:IPR013766,PFAM:PF00085;_qi=0|0|0|1|0|0|2|0|118;_eaed=0.01;_Oid=maker-chr1-exonerate_protein2genome-gene-8.1-mRNA-1;_aed=0.01;_Description=Thioredoxin-1
chr1	maker	exon	797079	797204	.	+	.	ID=DEKBRUBILSv1E106112;Parent=DEKBRUBILSv1T104714
chr1	maker	exon	797276	797506	.	+	.	ID=DEKBRUBILSv1E106113;Parent=DEKBRUBILSv1T104714
chr1	maker	CDS	797079	797204	.	+	0	ID=DEKBRUBILSv1C104686;Parent=DEKBRUBILSv1T104714
chr1	maker	CDS	797276	797506	.	+	0	ID=DEKBRUBILSv1C104686;Parent=DEKBRUBILSv1T104714
###	NA	NA
###	NA	NA
###	NA	NA
###	NA	NA
chr1	maker	mRNA	819246	819365	120	+	.	_Oid=maker-chr1-exonerate_protein2genome-gene-8.6-mRNA-1;ID=DEKBRUBILSv1T104722;_aed=0.00;_Description=Protein tumorous imaginal discs%2C mitochondrial;_qi=0|-1|0|1|-1|0|1|0|40;Name=maker-chr1-exonerate_protein2genome-gene-8.6-mRNA-1;_eaed=0.00
chr1	maker	exon	819246	819365	.	+	.	ID=DEKBRUBILSv1E106121;Parent=DEKBRUBILSv1T104722
chr1	maker	CDS	819246	819365	.	+	0	ID=DEKBRUBILSv1C104694;Parent=DEKBRUBILSv1T104722
chr1	maker	mRNA	821336	822670	1335	-	.	_eaed=0.00;Dbxref=InterPro:IPR005011,PFAM:PF03343;_qi=0|-1|0|1|-1|0|1|0|444;_aed=0.00;_Description=66 kDa U4/U6.U5 small nuclear ribonucleoprotein component;_Oid=maker-chr1-exonerate_protein2genome-gene-8.30-mRNA-1;Name=maker-chr1-exonerate_protein2genome-gene-8.30-mRNA-1;ID=DEKBRUBILSv1T104694
chr1	maker	exon	821336	822670	.	-	.	ID=DEKBRUBILSv1E106086;Parent=DEKBRUBILSv1T104694
chr1	maker	CDS	821336	822670	.	-	0	ID=DEKBRUBILSv1C104666;Parent=DEKBRUBILSv1T104694
###	NA	NA
chr1	maker	mRNA	823321	824025	705	+	.	Name=maker-chr1-exonerate_protein2genome-gene-8.7-mRNA-1;ID=DEKBRUBILSv1T104705;_qi=0|-1|0|1|-1|0|1|0|234;Dbxref=GO:0005515,InterPro:IPR004045,InterPro:IPR004046,InterPro:IPR010987,InterPro:IPR012336,PFAM:PF00043,PFAM:PF13417;_eaed=0.00;_Oid=maker-chr1-exonerate_protein2genome-gene-8.7-mRNA-1;_Description=Glutathione S-transferase 1;_aed=0.00
chr1	maker	exon	823321	824025	.	+	.	ID=DEKBRUBILSv1E106101;Parent=DEKBRUBILSv1T104705
chr1	maker	CDS	823321	824025	.	+	0	ID=DEKBRUBILSv1C104677;Parent=DEKBRUBILSv1T104705
chr1	maker	mRNA	824199	824408	210	-	.	_qi=0|-1|0|1|-1|0|1|0|69;_eaed=0.01;Name=maker-chr1-exonerate_protein2genome-gene-8.31-mRNA-1;ID=DEKBRUBILSv1T104719;_Oid=maker-chr1-exonerate_protein2genome-gene-8.31-mRNA-1;_Description=Lipoprotein signal peptidase;_aed=0.01
chr1	maker	exon	824199	824408	.	-	.	ID=DEKBRUBILSv1E106118;Parent=DEKBRUBILSv1T104719
chr1	maker	CDS	824199	824408	.	-	0	ID=DEKBRUBILSv1C104691;Parent=DEKBRUBILSv1T104719
###	NA	NA
chr1	maker	mRNA	826075	826662	588	-	.	_eaed=0.10;Dbxref=InterPro:IPR018828,PFAM:PF10356;_qi=0|-1|0|1|-1|0|1|0|195;_aed=0.10;_Description=Required for respiratory growth protein 7%2C mitochondrial;_Oid=maker-chr1-exonerate_protein2genome-gene-8.32-mRNA-1;Name=maker-chr1-exonerate_protein2genome-gene-8.32-mRNA-1;ID=DEKBRUBILSv1T104711
chr1	maker	exon	826075	826662	.	-	.	ID=DEKBRUBILSv1E106109;Parent=DEKBRUBILSv1T104711
chr1	maker	CDS	826075	826662	.	-	0	ID=DEKBRUBILSv1C104683;Parent=DEKBRUBILSv1T104711
chr1	maker	mRNA	827504	827854	351	-	.	ID=DEKBRUBILSv1T104715;_Oid=maker-chr1-exonerate_protein2genome-gene-8.33-mRNA-1;_Description=Structural maintenance of chromosome protein 3;_aed=0.00;_qi=0|-1|0|1|-1|0|1|0|116;_eaed=0.00;Name=maker-chr1-exonerate_protein2genome-gene-8.33-mRNA-1
chr1	maker	exon	827504	827854	.	-	.	ID=DEKBRUBILSv1E106114;Parent=DEKBRUBILSv1T104715
chr1	maker	CDS	827504	827854	.	-	0	ID=DEKBRUBILSv1C104687;Parent=DEKBRUBILSv1T104715
###	NA	NA
chr1	maker	exon	828102	828351	.	+	.	ID=DEKBRUBILSv1E106089;Parent=DEKBRUBILSv1T104696
chr1	maker	CDS	828102	828351	.	+	0	ID=DEKBRUBILSv1C104668;Parent=DEKBRUBILSv1T104696
chr1	maker	mRNA	830991	832073	1083	+	.	Name=maker-chr1-exonerate_protein2genome-gene-8.11-mRNA-1;ID=DEKBRUBILSv1T104700;_qi=0|-1|0|1|-1|0|1|0|360;Dbxref=GO:0003723|GO:0004525|GO:0006396,InterPro:IPR000999,InterPro:IPR014720,PFAM:PF00035,PFAM:PF00636;_eaed=0.16;_Oid=maker-chr1-exonerate_protein2genome-gene-8.11-mRNA-1;_aed=0.16;_Description=Ribonuclease 3
chr1	maker	exon	830991	832073	.	+	.	ID=DEKBRUBILSv1E106095;Parent=DEKBRUBILSv1T104700
chr1	maker	CDS	830991	832073	.	+	0	ID=DEKBRUBILSv1C104672;Parent=DEKBRUBILSv1T104700
###	NA	NA
chr1	maker	mRNA	832350	834473	2124	-	.	_Oid=maker-chr1-exonerate_protein2genome-gene-8.34-mRNA-1;_Description=NADH-ubiquinone oxidoreductase 78 kDa subunit%2C mitochondrial;_aed=0.00;_qi=0|-1|0|1|-1|0|1|0|707;Dbxref=GO:0009055|GO:0051536,GO:0016491|GO:0055114,GO:0016651|GO:0051536|GO:0055114,InterPro:IPR001041,InterPro:IPR006656,InterPro:IPR015405,InterPro:IPR019574,PFAM:PF00384,PFAM:PF09326,PFAM:PF10588,PFAM:PF13510;_eaed=0.00;ID=DEK…
chr1	maker	exon	832350	834473	.	-	.	ID=DEKBRUBILSv1E106078;Parent=DEKBRUBILSv1T104686
chr1	maker	CDS	832350	834473	.	-	0	ID=DEKBRUBILSv1C104658;Parent=DEKBRUBILSv1T104686
chr1	maker	mRNA	835408	838533	3126	-	.	Name=maker-chr1-exonerate_protein2genome-gene-8.35-mRNA-1;ID=DEKBRUBILSv1T104682;_qi=0|-1|0|1|-1|0|1|0|1041;Dbxref=GO:0003676|GO:0005524|GO:0005634|GO:0006338|GO:0016818,GO:0003677,GO:0003677|GO:0005524,GO:0031491|GO:0043044,InterPro:IPR000330,InterPro:IPR001650,InterPro:IPR009057,InterPro:IPR015194,InterPro:IPR015195,InterPro:IPR027417,PFAM:PF00176,PFAM:PF00271,PFAM:PF09110,PFAM:PF09111;_eaed=0.…
chr1	maker	exon	835408	838533	.	-	.	ID=DEKBRUBILSv1E106074;Parent=DEKBRUBILSv1T104682
chr1	maker	CDS	835408	838533	.	-	0	ID=DEKBRUBILSv1C104654;Parent=DEKBRUBILSv1T104682
###	NA	NA
chr1	maker	mRNA	840150	840575	426	+	.	Name=maker-chr1-exonerate_protein2genome-gene-8.12-mRNA-1;ID=DEKBRUBILSv1T104713;Dbxref=GO:0003824|GO:0006281,InterPro:IPR014048,PFAM:PF01035;_qi=0|-1|0|1|-1|0|1|0|141;_eaed=0.00;_Oid=maker-chr1-exonerate_protein2genome-gene-8.12-mRNA-1;_aed=0.00;_Description=Alkyltransferase-like protein 1
chr1	maker	exon	840150	840575	.	+	.	ID=DEKBRUBILSv1E106111;Parent=DEKBRUBILSv1T104713
chr1	maker	CDS	840150	840575	.	+	0	ID=DEKBRUBILSv1C104685;Parent=DEKBRUBILSv1T104713
chr1	maker	exon	840620	841070	.	-	.	ID=DEKBRUBILSv1E106069;Parent=DEKBRUBILSv1T104680
chr1	maker	CDS	840620	841070	.	-	1	ID=DEKBRUBILSv1C104652;Parent=DEKBRUBILSv1T104680
###	NA	NA
chr1	maker	mRNA	846099	846398	300	+	.	Name=maker-chr1-exonerate_protein2genome-gene-8.13-mRNA-1;ID=DEKBRUBILSv1T104717;_qi=0|-1|0|1|-1|0|1|0|99;Dbxref=InterPro:IPR004217,PFAM:PF02953;_eaed=0.01;_Oid=maker-chr1-exonerate_protein2genome-gene-8.13-mRNA-1;_Description=Mitochondrial import inner membrane translocase subunit TIM12;_aed=0.01
chr1	maker	exon	846099	846398	.	+	.	ID=DEKBRUBILSv1E106116;Parent=DEKBRUBILSv1T104717
chr1	maker	CDS	846099	846398	.	+	0	ID=DEKBRUBILSv1C104689;Parent=DEKBRUBILSv1T104717
###	NA	NA
chr1	maker	mRNA	849259	849864	606	-	.	_Oid=maker-chr1-exonerate_protein2genome-gene-8.40-mRNA-1;_aed=0.29;_Description=Protoplast secreted protein 2;Dbxref=GO:0016491,InterPro:IPR005025,InterPro:IPR029039,PFAM:PF03358;_qi=0|-1|0|1|-1|0|1|0|201;_eaed=0.29;ID=DEKBRUBILSv1T104709;Name=maker-chr1-exonerate_protein2genome-gene-8.40-mRNA-1
chr1	maker	exon	849259	849864	.	-	.	ID=DEKBRUBILSv1E106106;Parent=DEKBRUBILSv1T104709
chr1	maker	CDS	849259	849864	.	-	0	ID=DEKBRUBILSv1C104681;Parent=DEKBRUBILSv1T104709
###	NA	NA
chr1	maker	mRNA	850834	851622	789	-	.	ID=DEKBRUBILSv1T104704;Name=maker-chr1-exonerate_protein2genome-gene-8.39-mRNA-1;_Description=Protoplast secreted protein 2;_aed=0.22;_Oid=maker-chr1-exonerate_protein2genome-gene-8.39-mRNA-1;_eaed=0.22;_qi=0|-1|0|1|-1|0|1|0|262;Dbxref=GO:0016491,InterPro:IPR005025,InterPro:IPR029039,PFAM:PF03358
chr1	maker	exon	850834	851622	.	-	.	ID=DEKBRUBILSv1E106100;Parent=DEKBRUBILSv1T104704
chr1	maker	CDS	850834	851622	.	-	0	ID=DEKBRUBILSv1C104676;Parent=DEKBRUBILSv1T104704
###	NA	NA
chr1	maker	mRNA	853935	854915	981	-	.	Name=maker-chr1-exonerate_protein2genome-gene-8.45-mRNA-1;ID=DEKBRUBILSv1T104702;_eaed=0.00;_qi=0|-1|0|1|-1|0|1|0|326;Dbxref=GO:0016021,InterPro:IPR002076,PFAM:PF01151;_Description=Elongation of fatty acids protein 3;_aed=0.00;_Oid=maker-chr1-exonerate_protein2genome-gene-8.45-mRNA-1
chr1	maker	exon	853935	854915	.	-	.	ID=DEKBRUBILSv1E106097;Parent=DEKBRUBILSv1T104702
chr1	maker	CDS	853935	854915	.	-	0	ID=DEKBRUBILSv1C104674;Parent=DEKBRUBILSv1T104702
chr1	maker	mRNA	856405	856560	156	+	.	_Oid=maker-chr1-exonerate_protein2genome-gene-8.15-mRNA-1;ID=DEKBRUBILSv1T104721;_aed=0.01;_qi=0|-1|0|1|-1|0|1|0|51;Name=maker-chr1-exonerate_protein2genome-gene-8.15-mRNA-1;_eaed=0.01
chr1	maker	exon	856405	856560	.	+	.	ID=DEKBRUBILSv1E106120;Parent=DEKBRUBILSv1T104721
chr1	maker	CDS	856405	856560	.	+	0	ID=DEKBRUBILSv1C104693;Parent=DEKBRUBILSv1T104721
###	NA	NA
chr1	maker	mRNA	857463	857768	306	-	.	_qi=0|-1|0|1|-1|0|1|0|101;_eaed=0.00;Name=maker-chr1-exonerate_protein2genome-gene-8.47-mRNA-1;ID=DEKBRUBILSv1T104716;_Oid=maker-chr1-exonerate_protein2genome-gene-8.47-mRNA-1;_Description=Acetyl-coenzyme A carboxylase carboxyl transferase subunit alpha;_aed=0.00
chr1	maker	exon	857463	857768	.	-	.	ID=DEKBRUBILSv1E106115;Parent=DEKBRUBILSv1T104716
chr1	maker	CDS	857463	857768	.	-	0	ID=DEKBRUBILSv1C104688;Parent=DEKBRUBILSv1T104716
chr1	maker	exon	860036	860131	.	+	.	ID=DEKBRUBILSv1E106107;Parent=DEKBRUBILSv1T104710
chr1	maker	CDS	860036	860131	.	+	0	ID=DEKBRUBILSv1C104682;Parent=DEKBRUBILSv1T104710
###	NA	NA
chr1	maker	mRNA	862070	862744	675	+	.	_Oid=maker-chr1-exonerate_protein2genome-gene-8.17-mRNA-1;_Description=Uncharacterized protein YBR096W;_aed=0.00;_qi=0|-1|0|1|-1|0|1|0|224;Dbxref=InterPro:IPR029069;_eaed=0.00;ID=DEKBRUBILSv1T104707;Name=maker-chr1-exonerate_protein2genome-gene-8.17-mRNA-1
chr1	maker	exon	862070	862744	.	+	.	ID=DEKBRUBILSv1E106103;Parent=DEKBRUBILSv1T104707
chr1	maker	CDS	862070	862744	.	+	0	ID=DEKBRUBILSv1C104679;Parent=DEKBRUBILSv1T104707
###	NA	NA
chr1	maker	mRNA	866892	867095	204	-	.	_eaed=0.42;Name=maker-chr1-exonerate_protein2genome-gene-8.51-mRNA-1;_qi=0|-1|0|1|-1|0|1|0|67;_Description=Enolase 1;_aed=0.42;ID=DEKBRUBILSv1T104720;_Oid=maker-chr1-exonerate_protein2genome-gene-8.51-mRNA-1
chr1	maker	exon	866892	867095	.	-	.	ID=DEKBRUBILSv1E106119;Parent=DEKBRUBILSv1T104720
chr1	maker	CDS	866892	867095	.	-	0	ID=DEKBRUBILSv1C104692;Parent=DEKBRUBILSv1T104720
###	NA	NA
chr1	maker	exon	867364	867583	.	+	.	ID=DEKBRUBILSv1E106104;Parent=DEKBRUBILSv1T104708
chr1	maker	exon	867743	868128	.	+	.	ID=DEKBRUBILSv1E106105;Parent=DEKBRUBILSv1T104708
chr1	maker	CDS	867364	867583	.	+	0	ID=DEKBRUBILSv1C104680;Parent=DEKBRUBILSv1T104708
chr1	maker	CDS	867743	868128	.	+	2	ID=DEKBRUBILSv1C104680;Parent=DEKBRUBILSv1T104708
chr1	maker	mRNA	869236	869484	249	+	.	Name=maker-chr1-exonerate_protein2genome-gene-8.19-mRNA-1;_eaed=0.01;_qi=0|-1|0|1|-1|0|1|0|82;_aed=0.01;_Description=DNA polymerase alpha-associated DNA helicase A;_Oid=maker-chr1-exonerate_protein2genome-gene-8.19-mRNA-1;ID=DEKBRUBILSv1T104718
chr1	maker	exon	869236	869484	.	+	.	ID=DEKBRUBILSv1E106117;Parent=DEKBRUBILSv1T104718
chr1	maker	CDS	869236	869484	.	+	0	ID=DEKBRUBILSv1C104690;Parent=DEKBRUBILSv1T104718
###	NA	NA
chr1	maker	mRNA	869643	870116	474	-	.	_Oid=maker-chr1-exonerate_protein2genome-gene-8.52-mRNA-1;_Description=Transcription factor of morphogenesis MCM1;_aed=0.49;_qi=0|-1|0|1|-1|0|1|0|157;Dbxref=GO:0003677|GO:0046983,InterPro:IPR002100,PFAM:PF00319;_eaed=0.49;ID=DEKBRUBILSv1T104712;Name=maker-chr1-exonerate_protein2genome-gene-8.52-mRNA-1
chr1	maker	exon	869643	870116	.	-	.	ID=DEKBRUBILSv1E106110;Parent=DEKBRUBILSv1T104712
chr1	maker	CDS	869643	870116	.	-	0	ID=DEKBRUBILSv1C104684;Parent=DEKBRUBILSv1T104712
###	NA	NA
chr1	maker	exon	878494	878806	.	+	.	ID=DEKBRUBILSv1E106072;Parent=DEKBRUBILSv1T104681
chr1	maker	CDS	878494	878806	.	+	2	ID=DEKBRUBILSv1C104653;Parent=DEKBRUBILSv1T104681
###	NA	NA
chr1	maker	mRNA	886832	888415	1584	-	.	Dbxref=GO:0005524|GO:0044267,InterPro:IPR002423,InterPro:IPR027409,PFAM:PF00118;_qi=0|-1|0|1|-1|0|1|0|527;_eaed=0.00;_Oid=maker-chr1-exonerate_protein2genome-gene-8.54-mRNA-1;_aed=0.00;_Description=T-complex protein 1 subunit gamma;Name=maker-chr1-exonerate_protein2genome-gene-8.54-mRNA-1;ID=DEKBRUBILSv1T104690
chr1	maker	exon	886832	888415	.	-	.	ID=DEKBRUBILSv1E106082;Parent=DEKBRUBILSv1T104690
chr1	maker	CDS	886832	888415	.	-	0	ID=DEKBRUBILSv1C104662;Parent=DEKBRUBILSv1T104690
###	NA	NA
###	NA	NA
chr1	maker	mRNA	898648	899463	816	-	.	_Description=Down syndrome cell adhesion molecule homolog;_aed=0.15;ID=DEKBRUBILSv1T105014;_Oid=maker-chr1-exonerate_protein2genome-gene-9.25-mRNA-1;_eaed=0.15;Name=maker-chr1-exonerate_protein2genome-gene-9.25-mRNA-1;_qi=0|-1|0|1|-1|0|1|0|271
chr1	maker	exon	898648	899463	.	-	.	ID=DEKBRUBILSv1E106498;Parent=DEKBRUBILSv1T105014
chr1	maker	CDS	898648	899463	.	-	0	ID=DEKBRUBILSv1C104986;Parent=DEKBRUBILSv1T105014
###	NA	NA
chr1	maker	mRNA	901109	901903	795	+	.	ID=DEKBRUBILSv1T105015;_Oid=maker-chr1-exonerate_protein2genome-gene-9.3-mRNA-1;_Description=Uncharacterized protein YJR056C;_aed=0.37;_qi=0|-1|0|1|-1|0|1|0|264;_eaed=0.37;Name=maker-chr1-exonerate_protein2genome-gene-9.3-mRNA-1
chr1	maker	exon	901109	901903	.	+	.	ID=DEKBRUBILSv1E106499;Parent=DEKBRUBILSv1T105015
chr1	maker	CDS	901109	901903	.	+	0	ID=DEKBRUBILSv1C104987;Parent=DEKBRUBILSv1T105015
chr1	maker	mRNA	902054	904963	2418	-	.	_aed=0.07;_Description=Exocyst complex component SEC8;_Oid=maker-chr1-exonerate_protein2genome-gene-9.26-mRNA-1;_eaed=0.07;_qi=0|0|0|1|0|0|3|0|805;Dbxref=GO:0000145|GO:0006904|GO:0015031,InterPro:IPR007191,PFAM:PF04048;ID=DEKBRUBILSv1T104989;Name=maker-chr1-exonerate_protein2genome-gene-9.26-mRNA-1
chr1	maker	exon	902054	903248	.	-	.	ID=DEKBRUBILSv1E106463;Parent=DEKBRUBILSv1T104989
chr1	maker	exon	903402	903766	.	-	.	ID=DEKBRUBILSv1E106464;Parent=DEKBRUBILSv1T104989
chr1	maker	exon	904106	904963	.	-	.	ID=DEKBRUBILSv1E106465;Parent=DEKBRUBILSv1T104989
chr1	maker	CDS	904106	904963	.	-	0	ID=DEKBRUBILSv1C104961;Parent=DEKBRUBILSv1T104989
chr1	maker	CDS	903402	903766	.	-	0	ID=DEKBRUBILSv1C104961;Parent=DEKBRUBILSv1T104989
chr1	maker	CDS	902054	903248	.	-	1	ID=DEKBRUBILSv1C104961;Parent=DEKBRUBILSv1T104989
###	NA	NA
chr1	maker	exon	907583	908983	.	-	.	ID=DEKBRUBILSv1E106473;Parent=DEKBRUBILSv1T104996
chr1	maker	CDS	907583	908983	.	-	0	ID=DEKBRUBILSv1C104968;Parent=DEKBRUBILSv1T104996
###	NA	NA
chr1	maker	exon	911884	912378	.	-	.	ID=DEKBRUBILSv1E106482;Parent=DEKBRUBILSv1T105002
chr1	maker	CDS	911884	912378	.	-	0	ID=DEKBRUBILSv1C104974;Parent=DEKBRUBILSv1T105002
###	NA	NA
chr1	maker	mRNA	913638	914288	537	-	.	_eaed=0.09;Dbxref=GO:0003735|GO:0005622|GO:0005840|GO:0006412,InterPro:IPR000915,InterPro:IPR008991,PFAM:PF01159;_qi=0|0|0|1|0|0|2|0|178;_Description=60S ribosomal protein L6-B;_aed=0.09;_Oid=maker-chr1-exonerate_protein2genome-gene-9.33-mRNA-1;Name=maker-chr1-exonerate_protein2genome-gene-9.33-mRNA-1;ID=DEKBRUBILSv1T105017
chr1	maker	exon	913638	914134	.	-	.	ID=DEKBRUBILSv1E106501;Parent=DEKBRUBILSv1T105017
chr1	maker	exon	914249	914288	.	-	.	ID=DEKBRUBILSv1E106502;Parent=DEKBRUBILSv1T105017
chr1	maker	CDS	914249	914288	.	-	0	ID=DEKBRUBILSv1C104989;Parent=DEKBRUBILSv1T105017
chr1	maker	CDS	913638	914134	.	-	2	ID=DEKBRUBILSv1C104989;Parent=DEKBRUBILSv1T105017
###	NA	NA
chr1	maker	mRNA	922699	923736	1038	-	.	_qi=0|-1|0|1|-1|0|1|0|345;Dbxref=GO:0015078|GO:0015991|GO:0033179,InterPro:IPR002843,InterPro:IPR016727,PFAM:PF01992;_eaed=0.00;_Oid=maker-chr1-exonerate_protein2genome-gene-9.35-mRNA-1;_aed=0.00;_Description=V-type proton ATPase subunit d;Name=maker-chr1-exonerate_protein2genome-gene-9.35-mRNA-1;ID=DEKBRUBILSv1T105006
chr1	maker	exon	922699	923736	.	-	.	ID=DEKBRUBILSv1E106487;Parent=DEKBRUBILSv1T105006
chr1	maker	CDS	922699	923736	.	-	0	ID=DEKBRUBILSv1C104978;Parent=DEKBRUBILSv1T105006
###	NA	NA
chr1	maker	exon	924321	924768	.	+	.	ID=DEKBRUBILSv1E106480;Parent=DEKBRUBILSv1T105001
chr1	maker	CDS	924321	924768	.	+	0	ID=DEKBRUBILSv1C104973;Parent=DEKBRUBILSv1T105001
###	NA	NA
chr1	maker	mRNA	932803	933153	351	-	.	_qi=0|-1|0|1|-1|0|1|0|116;_eaed=0.00;Name=maker-chr1-exonerate_protein2genome-gene-9.36-mRNA-1;ID=DEKBRUBILSv1T105020;_Oid=maker-chr1-exonerate_protein2genome-gene-9.36-mRNA-1;_Description=Genetic interactor of prohibitins 3%2C mitochondrial;_aed=0.00
chr1	maker	exon	932803	933153	.	-	.	ID=DEKBRUBILSv1E106505;Parent=DEKBRUBILSv1T105020
chr1	maker	CDS	932803	933153	.	-	0	ID=DEKBRUBILSv1C104992;Parent=DEKBRUBILSv1T105020
###	NA	NA
chr1	maker	exon	939820	939883	.	-	.	ID=DEKBRUBILSv1E106489;Parent=DEKBRUBILSv1T105007
chr1	maker	CDS	939820	939883	.	-	0	ID=DEKBRUBILSv1C104979;Parent=DEKBRUBILSv1T105007
###	NA	NA
chr1	maker	exon	940145	940171	.	-	.	ID=DEKBRUBILSv1E106492;Parent=DEKBRUBILSv1T105009
chr1	maker	CDS	940145	940171	.	-	0	ID=DEKBRUBILSv1C104981;Parent=DEKBRUBILSv1T105009
###	NA	NA
###	NA	NA
chr1	maker	exon	954889	954920	.	-	.	ID=DEKBRUBILSv1E106454;Parent=DEKBRUBILSv1T104985
chr1	maker	exon	956206	957149	.	-	.	ID=DEKBRUBILSv1E106456;Parent=DEKBRUBILSv1T104985
chr1	maker	CDS	956206	957149	.	-	2	ID=DEKBRUBILSv1C104957;Parent=DEKBRUBILSv1T104985
chr1	maker	CDS	954889	954920	.	-	2	ID=DEKBRUBILSv1C104957;Parent=DEKBRUBILSv1T104985
###	NA	NA
chr1	maker	mRNA	963774	964259	486	+	.	_Oid=maker-chr1-exonerate_protein2genome-gene-9.10-mRNA-1;_aed=0.19;_Description=Carbohydrate metabolism regulator TYE7;_qi=0|-1|0|1|-1|0|1|0|161;Dbxref=GO:0046983,InterPro:IPR011598,PFAM:PF00010;_eaed=0.19;ID=DEKBRUBILSv1T105018;Name=maker-chr1-exonerate_protein2genome-gene-9.10-mRNA-1
chr1	maker	exon	963774	964259	.	+	.	ID=DEKBRUBILSv1E106503;Parent=DEKBRUBILSv1T105018
chr1	maker	CDS	963774	964259	.	+	0	ID=DEKBRUBILSv1C104990;Parent=DEKBRUBILSv1T105018
chr1	maker	mRNA	965037	966089	1053	+	.	ID=DEKBRUBILSv1T105005;Name=maker-chr1-exonerate_protein2genome-gene-9.11-mRNA-1;_Oid=maker-chr1-exonerate_protein2genome-gene-9.11-mRNA-1;_Description=Restriction of telomere capping protein 4;_aed=0.00;_qi=0|-1|0|1|-1|0|1|0|350;Dbxref=InterPro:IPR028094,PFAM:PF14474;_eaed=0.00
chr1	maker	exon	965037	966089	.	+	.	ID=DEKBRUBILSv1E106486;Parent=DEKBRUBILSv1T105005
chr1	maker	CDS	965037	966089	.	+	0	ID=DEKBRUBILSv1C104977;Parent=DEKBRUBILSv1T105005
###	NA	NA
chr1	maker	mRNA	968168	970549	2382	-	.	_eaed=0.00;_qi=0|-1|0|1|-1|0|1|0|793;Dbxref=GO:0003848|GO:0009396,GO:0004150|GO:0006760,GO:0042558,GO:0044237,InterPro:IPR000489,InterPro:IPR000550,InterPro:IPR006157,InterPro:IPR011005,PFAM:PF00809,PFAM:PF01288,PFAM:PF02152;_aed=0.00;_Description=Folic acid synthesis protein FOL1;_Oid=maker-chr1-exonerate_protein2genome-gene-9.47-mRNA-1;Name=maker-chr1-exonerate_protein2genome-gene-9.47-mRNA-1;I…
chr1	maker	exon	968168	970549	.	-	.	ID=DEKBRUBILSv1E106466;Parent=DEKBRUBILSv1T104990
chr1	maker	CDS	968168	970549	.	-	0	ID=DEKBRUBILSv1C104962;Parent=DEKBRUBILSv1T104990
chr1	maker	mRNA	971376	972782	1407	+	.	ID=DEKBRUBILSv1T104999;Name=maker-chr1-exonerate_protein2genome-gene-9.12-mRNA-1;_aed=0.00;_Description=Ubiquinone biosynthesis monooxygenase COQ6;_Oid=maker-chr1-exonerate_protein2genome-gene-9.12-mRNA-1;_eaed=0.00;Dbxref=InterPro:IPR002938,PFAM:PF01494;_qi=0|-1|0|1|-1|0|1|0|468
chr1	maker	exon	971376	972782	.	+	.	ID=DEKBRUBILSv1E106478;Parent=DEKBRUBILSv1T104999
chr1	maker	CDS	971376	972782	.	+	0	ID=DEKBRUBILSv1C104971;Parent=DEKBRUBILSv1T104999
###	NA	NA
###	NA	NA
###	NA	NA
###	NA	NA
chr1	maker	mRNA	984705	986669	1824	+	.	_Oid=maker-chr1-exonerate_protein2genome-gene-9.15-mRNA-1;_aed=0.28;_Description=mRNA 3'-end-processing protein RNA14;_qi=0|0|0|1|0|0|2|0|607;Dbxref=GO:0005634|GO:0006397,InterPro:IPR008847,PFAM:PF05843;_eaed=0.28;ID=DEKBRUBILSv1T104992;Name=maker-chr1-exonerate_protein2genome-gene-9.15-mRNA-1
chr1	maker	exon	984705	986381	.	+	.	ID=DEKBRUBILSv1E106468;Parent=DEKBRUBILSv1T104992
chr1	maker	exon	986523	986669	.	+	.	ID=DEKBRUBILSv1E106469;Parent=DEKBRUBILSv1T104992
chr1	maker	CDS	984705	986381	.	+	0	ID=DEKBRUBILSv1C104964;Parent=DEKBRUBILSv1T104992
chr1	maker	CDS	986523	986669	.	+	0	ID=DEKBRUBILSv1C104964;Parent=DEKBRUBILSv1T104992
###	NA	NA
###	NA	NA
chr1	maker	mRNA	993996	994793	798	-	.	_qi=0|-1|0|1|-1|0|1|0|265;Dbxref=GO:0004175|GO:0006511|GO:0019773,GO:0004298|GO:0005839|GO:0051603,InterPro:IPR000426,InterPro:IPR001353,InterPro:IPR029055,PFAM:PF00227,PFAM:PF10584;_eaed=0.00;_Oid=maker-chr1-exonerate_protein2genome-gene-10.16-mRNA-1;_Description=Proteasome subunit alpha type-5;_aed=0.00;Name=maker-chr1-exonerate_protein2genome-gene-10.16-mRNA-1;ID=DEKBRUBILSv1T104061
chr1	maker	exon	993996	994793	.	-	.	ID=DEKBRUBILSv1E105274;Parent=DEKBRUBILSv1T104061
chr1	maker	CDS	993996	994793	.	-	0	ID=DEKBRUBILSv1C104033;Parent=DEKBRUBILSv1T104061
chr1	maker	exon	996444	996741	.	+	.	ID=DEKBRUBILSv1E105275;Parent=DEKBRUBILSv1T104062
chr1	maker	CDS	996444	996741	.	+	0	ID=DEKBRUBILSv1C104034;Parent=DEKBRUBILSv1T104062
###	NA	NA
chr1	maker	mRNA	1003897	1007900	3510	+	.	ID=DEKBRUBILSv1T104038;Name=maker-chr1-exonerate_protein2genome-gene-10.3-mRNA-1;_Description=Peroxisomal targeting signal 2 receptor;_aed=0.00;_Oid=maker-chr1-exonerate_protein2genome-gene-10.3-mRNA-1;_eaed=0.00;_qi=0|0|0|1|0|0|2|0|1169;Dbxref=GO:0005515,InterPro:IPR001680,InterPro:IPR017986,PFAM:PF00400
chr1	maker	exon	1003897	1006310	.	+	.	ID=DEKBRUBILSv1E105246;Parent=DEKBRUBILSv1T104038
chr1	maker	exon	1006805	1007900	.	+	.	ID=DEKBRUBILSv1E105247;Parent=DEKBRUBILSv1T104038
chr1	maker	CDS	1003897	1006310	.	+	0	ID=DEKBRUBILSv1C104010;Parent=DEKBRUBILSv1T104038
chr1	maker	CDS	1006805	1007900	.	+	1	ID=DEKBRUBILSv1C104010;Parent=DEKBRUBILSv1T104038
###	NA	NA
chr1	maker	mRNA	1010785	1010985	201	-	.	_eaed=0.01;Name=maker-chr1-exonerate_protein2genome-gene-10.19-mRNA-1;_qi=0|-1|0|1|-1|0|1|0|66;_Description=Putative ABC transporter ATP-binding protein GSU3001;_aed=0.01;ID=DEKBRUBILSv1T104068;_Oid=maker-chr1-exonerate_protein2genome-gene-10.19-mRNA-1
chr1	maker	exon	1010785	1010985	.	-	.	ID=DEKBRUBILSv1E105283;Parent=DEKBRUBILSv1T104068
chr1	maker	CDS	1010785	1010985	.	-	0	ID=DEKBRUBILSv1C104040;Parent=DEKBRUBILSv1T104068
###	NA	NA
chr1	maker	mRNA	1011823	1016496	4674	+	.	_qi=0|-1|0|1|-1|0|1|0|1557;Dbxref=GO:0000166,GO:0000166|GO:0046872,InterPro:IPR008250,InterPro:IPR023214,InterPro:IPR023299,PFAM:PF00122,PFAM:PF13246;_eaed=0.00;_Oid=maker-chr1-exonerate_protein2genome-gene-10.4-mRNA-1;_Description=Phospholipid-transporting ATPase DNF1;_aed=0.00;Name=maker-chr1-exonerate_protein2genome-gene-10.4-mRNA-1;ID=DEKBRUBILSv1T104034
chr1	maker	exon	1011823	1016496	.	+	.	ID=DEKBRUBILSv1E105241;Parent=DEKBRUBILSv1T104034
chr1	maker	CDS	1011823	1016496	.	+	0	ID=DEKBRUBILSv1C104006;Parent=DEKBRUBILSv1T104034
###	NA	NA
chr1	maker	mRNA	1022252	1022782	429	-	.	Name=maker-chr1-exonerate_protein2genome-gene-10.22-mRNA-1;ID=DEKBRUBILSv1T104063;_qi=0|0|0|1|0|0|2|0|142;Dbxref=InterPro:IPR013714,PFAM:PF08507;_eaed=0.10;_Oid=maker-chr1-exonerate_protein2genome-gene-10.22-mRNA-1;_Description=Golgi apparatus membrane protein TVP15;_aed=0.10
chr1	maker	exon	1022252	1022596	.	-	.	ID=DEKBRUBILSv1E105277;Parent=DEKBRUBILSv1T104063
chr1	maker	exon	1022699	1022782	.	-	.	ID=DEKBRUBILSv1E105278;Parent=DEKBRUBILSv1T104063
chr1	maker	CDS	1022699	1022782	.	-	0	ID=DEKBRUBILSv1C104035;Parent=DEKBRUBILSv1T104063
chr1	maker	CDS	1022252	1022596	.	-	0	ID=DEKBRUBILSv1C104035;Parent=DEKBRUBILSv1T104063
###	NA	NA
chr1	maker	mRNA	1023385	1024224	840	-	.	_qi=0|-1|0|1|-1|0|1|0|279;Dbxref=GO:0019904,InterPro:IPR000308,InterPro:IPR023410,PFAM:PF00244;_eaed=0.00;_Oid=maker-chr1-exonerate_protein2genome-gene-10.23-mRNA-1;_aed=0.00;_Description=Protein BMH1;Name=maker-chr1-exonerate_protein2genome-gene-10.23-mRNA-1;ID=DEKBRUBILSv1T104060
chr1	maker	exon	1023385	1024224	.	-	.	ID=DEKBRUBILSv1E105273;Parent=DEKBRUBILSv1T104060
chr1	maker	CDS	1023385	1024224	.	-	0	ID=DEKBRUBILSv1C104032;Parent=DEKBRUBILSv1T104060
###	NA	NA
chr1	maker	mRNA	1031054	1032742	1689	-	.	ID=DEKBRUBILSv1T104047;Name=maker-chr1-exonerate_protein2genome-gene-10.25-mRNA-1;_Description=5-aminolevulinate synthase%2C mitochondrial;_aed=0.00;_Oid=maker-chr1-exonerate_protein2genome-gene-10.25-mRNA-1;_eaed=0.00;Dbxref=GO:0009058|GO:0030170,InterPro:IPR004839,InterPro:IPR015424,PFAM:PF00155;_qi=0|-1|0|1|-1|0|1|0|562
chr1	maker	exon	1031054	1032742	.	-	.	ID=DEKBRUBILSv1E105257;Parent=DEKBRUBILSv1T104047
chr1	maker	CDS	1031054	1032742	.	-	0	ID=DEKBRUBILSv1C104019;Parent=DEKBRUBILSv1T104047
###	NA	NA
###	NA	NA
chr1	maker	exon	1048449	1049318	.	+	.	ID=DEKBRUBILSv1E105269;Parent=DEKBRUBILSv1T104056
chr1	maker	CDS	1048449	1049318	.	+	0	ID=DEKBRUBILSv1C104028;Parent=DEKBRUBILSv1T104056
###	NA	NA
###	NA	NA
chr1	maker	exon	1056191	1056282	.	-	.	ID=DEKBRUBILSv1E105252;Parent=DEKBRUBILSv1T104043
chr1	maker	CDS	1056191	1056282	.	-	2	ID=DEKBRUBILSv1C104015;Parent=DEKBRUBILSv1T104043
###	NA	NA
chr1	maker	mRNA	1061264	1062550	1287	-	.	Name=maker-chr1-exonerate_protein2genome-gene-10.33-mRNA-1;ID=DEKBRUBILSv1T104051;_qi=0|-1|0|1|-1|0|1|0|428;Dbxref=InterPro:IPR004000,PFAM:PF00022;_eaed=0.28;_Oid=maker-chr1-exonerate_protein2genome-gene-10.33-mRNA-1;_aed=0.28;_Description=Actin-related protein 4
chr1	maker	exon	1061264	1062550	.	-	.	ID=DEKBRUBILSv1E105261;Parent=DEKBRUBILSv1T104051
chr1	maker	CDS	1061264	1062550	.	-	0	ID=DEKBRUBILSv1C104023;Parent=DEKBRUBILSv1T104051
###	NA	NA
chr1	maker	exon	1062970	1063430	.	+	.	ID=DEKBRUBILSv1E105243;Parent=DEKBRUBILSv1T104036
chr1	maker	CDS	1062970	1063430	.	+	0	ID=DEKBRUBILSv1C104008;Parent=DEKBRUBILSv1T104036
chr1	maker	mRNA	1067215	1067532	318	+	.	ID=DEKBRUBILSv1T104067;Name=maker-chr1-exonerate_protein2genome-gene-10.12-mRNA-1;_Oid=maker-chr1-exonerate_protein2genome-gene-10.12-mRNA-1;_Description=Cytochrome c oxidase assembly factor 6;_aed=0.47;Dbxref=GO:0004129|GO:0005739,InterPro:IPR003213,PFAM:PF02297;_qi=0|-1|0|1|-1|0|1|0|105;_eaed=0.47
chr1	maker	exon	1067215	1067532	.	+	.	ID=DEKBRUBILSv1E105282;Parent=DEKBRUBILSv1T104067
chr1	maker	CDS	1067215	1067532	.	+	0	ID=DEKBRUBILSv1C104039;Parent=DEKBRUBILSv1T104067
###	NA	NA
chr1	maker	mRNA	1067817	1069310	1494	-	.	_aed=0.00;_Description=Putative aldehyde dehydrogenase-like protein C922.07c;_Oid=maker-chr1-exonerate_protein2genome-gene-10.34-mRNA-1;_eaed=0.00;Dbxref=GO:0008152|GO:0016491|GO:0055114,InterPro:IPR015590,InterPro:IPR016161,PFAM:PF00171;_qi=0|-1|0|1|-1|0|1|0|497;ID=DEKBRUBILSv1T104050;Name=maker-chr1-exonerate_protein2genome-gene-10.34-mRNA-1
chr1	maker	exon	1067817	1069310	.	-	.	ID=DEKBRUBILSv1E105260;Parent=DEKBRUBILSv1T104050
chr1	maker	CDS	1067817	1069310	.	-	0	ID=DEKBRUBILSv1C104022;Parent=DEKBRUBILSv1T104050
###	NA	NA
###	NA	NA
chr1	maker	exon	1084214	1085049	.	+	.	ID=DEKBRUBILSv1E105262;Parent=DEKBRUBILSv1T104052
chr1	maker	CDS	1084214	1085049	.	+	0	ID=DEKBRUBILSv1C104024;Parent=DEKBRUBILSv1T104052
###	NA	NA
###	NA	NA
###	NA	NA
chr1	maker	exon	1093016	1093372	.	-	.	ID=DEKBRUBILSv1E106269;Parent=DEKBRUBILSv1T104835
chr1	maker	CDS	1093016	1093372	.	-	0	ID=DEKBRUBILSv1C104807;Parent=DEKBRUBILSv1T104835
chr1	maker	mRNA	1093722	1095713	1992	+	.	Name=maker-chr1-exonerate_protein2genome-gene-11.2-mRNA-1;ID=DEKBRUBILSv1T104806;_qi=0|-1|0|1|-1|0|1|0|663;Dbxref=GO:0003676|GO:0005524,InterPro:IPR011545,InterPro:IPR027417,PFAM:PF00270;_eaed=0.00;_Oid=maker-chr1-exonerate_protein2genome-gene-11.2-mRNA-1;_Description=DEAD-box ATP-dependent RNA helicase CshB;_aed=0.00
chr1	maker	exon	1093722	1095713	.	+	.	ID=DEKBRUBILSv1E106230;Parent=DEKBRUBILSv1T104806
chr1	maker	CDS	1093722	1095713	.	+	0	ID=DEKBRUBILSv1C104778;Parent=DEKBRUBILSv1T104806
###	NA	NA
chr1	maker	mRNA	1097021	1097395	375	+	.	_qi=0|-1|0|1|-1|0|1|0|124;Dbxref=GO:0008270,InterPro:IPR024766,PFAM:PF12678;_eaed=0.14;_Oid=maker-chr1-exonerate_protein2genome-gene-11.3-mRNA-1;_Description=RING-box protein HRT1;_aed=0.14;Name=maker-chr1-exonerate_protein2genome-gene-11.3-mRNA-1;ID=DEKBRUBILSv1T104842
chr1	maker	exon	1097021	1097395	.	+	.	ID=DEKBRUBILSv1E106277;Parent=DEKBRUBILSv1T104842
chr1	maker	CDS	1097021	1097395	.	+	0	ID=DEKBRUBILSv1C104814;Parent=DEKBRUBILSv1T104842
###	NA	NA
chr1	maker	mRNA	1100288	1102360	2073	+	.	ID=DEKBRUBILSv1T104805;Name=maker-chr1-exonerate_protein2genome-gene-11.4-mRNA-1;_Oid=maker-chr1-exonerate_protein2genome-gene-11.4-mRNA-1;_aed=0.00;_Description=Vacuolar protein sorting-associated protein 1;_qi=0|-1|0|1|-1|0|1|0|690;Dbxref=GO:0003924|GO:0005525,GO:0005525,InterPro:IPR000375,InterPro:IPR001401,InterPro:IPR003130,InterPro:IPR027417,PFAM:PF00350,PFAM:PF01031,PFAM:PF02212;_eaed=0.00
chr1	maker	exon	1100288	1102360	.	+	.	ID=DEKBRUBILSv1E106229;Parent=DEKBRUBILSv1T104805
chr1	maker	CDS	1100288	1102360	.	+	0	ID=DEKBRUBILSv1C104777;Parent=DEKBRUBILSv1T104805
###	NA	NA
###	NA	NA
chr1	maker	mRNA	1110075	1110602	528	-	.	_Description=Mitochondrial import receptor subunit TOM20;_aed=0.00;_Oid=maker-chr1-exonerate_protein2genome-gene-11.34-mRNA-1;_eaed=0.00;Dbxref=GO:0005742|GO:0006605|GO:0006886,InterPro:IPR002056,InterPro:IPR023392,PFAM:PF02064;_qi=0|-1|0|1|-1|0|1|0|175;ID=DEKBRUBILSv1T104836;Name=maker-chr1-exonerate_protein2genome-gene-11.34-mRNA-1
chr1	maker	exon	1110075	1110602	.	-	.	ID=DEKBRUBILSv1E106270;Parent=DEKBRUBILSv1T104836
chr1	maker	CDS	1110075	1110602	.	-	0	ID=DEKBRUBILSv1C104808;Parent=DEKBRUBILSv1T104836
###	NA	NA
chr1	maker	mRNA	1111890	1112546	657	-	.	ID=DEKBRUBILSv1T104832;Name=maker-chr1-exonerate_protein2genome-gene-11.35-mRNA-1;_aed=0.00;_Description=NADH-ubiquinone oxidoreductase 19.3 kDa subunit%2C mitochondrial;_Oid=maker-chr1-exonerate_protein2genome-gene-11.35-mRNA-1;_eaed=0.00;Dbxref=GO:0051536|GO:0055114,InterPro:IPR006137,PFAM:PF01058;_qi=0|-1|0|1|-1|0|1|0|218
chr1	maker	exon	1111890	1112546	.	-	.	ID=DEKBRUBILSv1E106265;Parent=DEKBRUBILSv1T104832
chr1	maker	CDS	1111890	1112546	.	-	0	ID=DEKBRUBILSv1C104804;Parent=DEKBRUBILSv1T104832
chr1	maker	mRNA	1113333	1113587	255	+	.	_eaed=0.21;Name=maker-chr1-exonerate_protein2genome-gene-11.14-mRNA-1;_qi=0|-1|0|1|-1|0|1|0|84;_Description=ComG operon protein 1 homolog;_aed=0.21;ID=DEKBRUBILSv1T104847;_Oid=maker-chr1-exonerate_protein2genome-gene-11.14-mRNA-1
chr1	maker	exon	1113333	1113587	.	+	.	ID=DEKBRUBILSv1E106282;Parent=DEKBRUBILSv1T104847
chr1	maker	CDS	1113333	1113587	.	+	0	ID=DEKBRUBILSv1C104819;Parent=DEKBRUBILSv1T104847
###	NA	NA
chr1	maker	mRNA	1115600	1116862	1263	+	.	Name=maker-chr1-exonerate_protein2genome-gene-11.16-mRNA-1;ID=DEKBRUBILSv1T104818;_eaed=0.00;Dbxref=GO:0004553|GO:0005975,InterPro:IPR001547,InterPro:IPR017853,PFAM:PF00150;_qi=0|-1|0|1|-1|0|1|0|420;_Description=Glucan 1%2C3-beta-glucosidase;_aed=0.00;_Oid=maker-chr1-exonerate_protein2genome-gene-11.16-mRNA-1
chr1	maker	exon	1115600	1116862	.	+	.	ID=DEKBRUBILSv1E106245;Parent=DEKBRUBILSv1T104818
chr1	maker	CDS	1115600	1116862	.	+	0	ID=DEKBRUBILSv1C104790;Parent=DEKBRUBILSv1T104818
###	NA	NA
chr1	maker	mRNA	1118505	1120172	1668	+	.	ID=DEKBRUBILSv1T104809;Name=maker-chr1-exonerate_protein2genome-gene-11.17-mRNA-1;_Oid=maker-chr1-exonerate_protein2genome-gene-11.17-mRNA-1;_Description=Autophagy-related protein 36;_aed=0.12;_qi=0|-1|0|1|-1|0|1|0|555;Dbxref=GO:0005515|GO:0008270,InterPro:IPR001841,InterPro:IPR011011,PFAM:PF13639;_eaed=0.12
chr1	maker	exon	1118505	1120172	.	+	.	ID=DEKBRUBILSv1E106233;Parent=DEKBRUBILSv1T104809
chr1	maker	CDS	1118505	1120172	.	+	0	ID=DEKBRUBILSv1C104781;Parent=DEKBRUBILSv1T104809
chr1	maker	mRNA	1120600	1121865	1266	-	.	_aed=0.00;_Description=Protein KES1;_Oid=maker-chr1-exonerate_protein2genome-gene-11.36-mRNA-1;_eaed=0.00;Dbxref=InterPro:IPR000648,PFAM:PF01237;_qi=0|-1|0|1|-1|0|1|0|421;ID=DEKBRUBILSv1T104817;Name=maker-chr1-exonerate_protein2genome-gene-11.36-mRNA-1
chr1	maker	exon	1120600	1121865	.	-	.	ID=DEKBRUBILSv1E106244;Parent=DEKBRUBILSv1T104817
chr1	maker	CDS	1120600	1121865	.	-	0	ID=DEKBRUBILSv1C104789;Parent=DEKBRUBILSv1T104817
###	NA	NA
chr1	maker	mRNA	1122713	1124092	1380	-	.	Name=maker-chr1-exonerate_protein2genome-gene-11.37-mRNA-1;ID=DEKBRUBILSv1T104816;_eaed=0.00;_qi=0|-1|0|1|-1|0|1|0|459;Dbxref=GO:0006520|GO:0016491|GO:0055114,GO:0016639|GO:0055114,InterPro:IPR006096,InterPro:IPR006097,InterPro:IPR014362,PFAM:PF00208,PFAM:PF02812;_aed=0.00;_Description=NADP-specific glutamate dehydrogenase;_Oid=maker-chr1-exonerate_protein2genome-gene-11.37-mRNA-1
chr1	maker	exon	1122713	1124092	.	-	.	ID=DEKBRUBILSv1E106243;Parent=DEKBRUBILSv1T104816
chr1	maker	CDS	1122713	1124092	.	-	0	ID=DEKBRUBILSv1C104788;Parent=DEKBRUBILSv1T104816
###	NA	NA
chr1	maker	exon	1127715	1127761	.	+	.	ID=DEKBRUBILSv1E106272;Parent=DEKBRUBILSv1T104838
chr1	maker	exon	1127935	1128361	.	+	.	ID=DEKBRUBILSv1E106273;Parent=DEKBRUBILSv1T104838
chr1	maker	CDS	1127715	1127761	.	+	0	ID=DEKBRUBILSv1C104810;Parent=DEKBRUBILSv1T104838
chr1	maker	CDS	1127935	1128361	.	+	1	ID=DEKBRUBILSv1C104810;Parent=DEKBRUBILSv1T104838
###	NA	NA
chr1	maker	mRNA	1134036	1134899	810	-	.	Name=maker-chr1-exonerate_protein2genome-gene-11.39-mRNA-1;ID=DEKBRUBILSv1T104828;_eaed=0.03;Dbxref=GO:0005506|GO:0016226|GO:0051536,GO:0005737,InterPro:IPR001075,InterPro:IPR014824,InterPro:IPR017065,PFAM:PF01106,PFAM:PF08712;_qi=0|0|0|1|0|0|2|0|269;_aed=0.03;_Description=NifU-like protein C1709.19c;_Oid=maker-chr1-exonerate_protein2genome-gene-11.39-mRNA-1
chr1	maker	exon	1134036	1134427	.	-	.	ID=DEKBRUBILSv1E106259;Parent=DEKBRUBILSv1T104828
chr1	maker	exon	1134482	1134899	.	-	.	ID=DEKBRUBILSv1E106260;Parent=DEKBRUBILSv1T104828
chr1	maker	CDS	1134482	1134899	.	-	0	ID=DEKBRUBILSv1C104800;Parent=DEKBRUBILSv1T104828
chr1	maker	CDS	1134036	1134427	.	-	2	ID=DEKBRUBILSv1C104800;Parent=DEKBRUBILSv1T104828
chr1	maker	mRNA	1135430	1135885	456	-	.	Dbxref=GO:0005525,InterPro:IPR006689,InterPro:IPR027417,PFAM:PF00025;_qi=0|-1|0|1|-1|0|1|0|151;_eaed=0.00;_Oid=maker-chr1-exonerate_protein2genome-gene-11.41-mRNA-1;_aed=0.00;_Description=ADP-ribosylation factor-like protein 3;Name=maker-chr1-exonerate_protein2genome-gene-11.41-mRNA-1;ID=DEKBRUBILSv1T104840
chr1	maker	exon	1135430	1135885	.	-	.	ID=DEKBRUBILSv1E106275;Parent=DEKBRUBILSv1T104840
chr1	maker	CDS	1135430	1135885	.	-	0	ID=DEKBRUBILSv1C104812;Parent=DEKBRUBILSv1T104840
###	NA	NA
chr1	maker	mRNA	1136563	1136838	276	+	.	Name=maker-chr1-exonerate_protein2genome-gene-11.21-mRNA-1;ID=DEKBRUBILSv1T104845;_eaed=0.01;Dbxref=GO:0003735|GO:0005840|GO:0006412,InterPro:IPR002222,InterPro:IPR023575,PFAM:PF00203;_qi=0|-1|0|1|-1|0|1|0|91;_Description=37S ribosomal protein S19%2C mitochondrial;_aed=0.01;_Oid=maker-chr1-exonerate_protein2genome-gene-11.21-mRNA-1
chr1	maker	exon	1136563	1136838	.	+	.	ID=DEKBRUBILSv1E106280;Parent=DEKBRUBILSv1T104845
chr1	maker	CDS	1136563	1136838	.	+	0	ID=DEKBRUBILSv1C104817;Parent=DEKBRUBILSv1T104845
###	NA	NA
chr1	maker	exon	1141723	1142473	.	-	.	ID=DEKBRUBILSv1E106256;Parent=DEKBRUBILSv1T104826
chr1	maker	exon	1142837	1143027	.	-	.	ID=DEKBRUBILSv1E106257;Parent=DEKBRUBILSv1T104826
chr1	maker	CDS	1142837	1143027	.	-	0	ID=DEKBRUBILSv1C104798;Parent=DEKBRUBILSv1T104826
chr1	maker	CDS	1141723	1142473	.	-	1	ID=DEKBRUBILSv1C104798;Parent=DEKBRUBILSv1T104826
###	NA	NA
chr1	maker	mRNA	1146012	1146512	501	+	.	_eaed=0.19;Dbxref=InterPro:IPR019401,PFAM:PF10276;_qi=0|-1|0|1|-1|0|1|0|166;_Description=Lactobacillus shifted protein;_aed=0.19;_Oid=maker-chr1-exonerate_protein2genome-gene-11.23-mRNA-1;Name=maker-chr1-exonerate_protein2genome-gene-11.23-mRNA-1;ID=DEKBRUBILSv1T104837
chr1	maker	exon	1146012	1146512	.	+	.	ID=DEKBRUBILSv1E106271;Parent=DEKBRUBILSv1T104837
chr1	maker	CDS	1146012	1146512	.	+	0	ID=DEKBRUBILSv1C104809;Parent=DEKBRUBILSv1T104837
###	NA	NA
chr1	maker	exon	1147547	1147653	.	-	.	ID=DEKBRUBILSv1E106248;Parent=DEKBRUBILSv1T104821
chr1	maker	exon	1149391	1149440	.	-	.	ID=DEKBRUBILSv1E106251;Parent=DEKBRUBILSv1T104821
chr1	maker	CDS	1149391	1149440	.	-	0	ID=DEKBRUBILSv1C104793;Parent=DEKBRUBILSv1T104821
chr1	maker	CDS	1147547	1147653	.	-	2	ID=DEKBRUBILSv1C104793;Parent=DEKBRUBILSv1T104821
###	NA	NA
chr1	maker	mRNA	1152603	1153382	780	-	.	Name=maker-chr1-exonerate_protein2genome-gene-11.47-mRNA-1;ID=DEKBRUBILSv1T104831;Dbxref=GO:0003677|GO:0006352,InterPro:IPR000814,PFAM:PF00352;_qi=0|-1|0|1|-1|0|1|0|259;_eaed=0.00;_Oid=maker-chr1-exonerate_protein2genome-gene-11.47-mRNA-1;_Description=TATA-box-binding protein;_aed=0.00
chr1	maker	exon	1152603	1153382	.	-	.	ID=DEKBRUBILSv1E106264;Parent=DEKBRUBILSv1T104831
chr1	maker	CDS	1152603	1153382	.	-	0	ID=DEKBRUBILSv1C104803;Parent=DEKBRUBILSv1T104831
chr1	maker	mRNA	1154395	1156515	2121	+	.	_Oid=maker-chr1-exonerate_protein2genome-gene-11.24-mRNA-1;_Description=Phosphoglucosamine mutase;_aed=0.00;_qi=0|-1|0|1|-1|0|1|0|706;Dbxref=InterPro:IPR019440,PFAM:PF10345;_eaed=0.00;ID=DEKBRUBILSv1T104804;Name=maker-chr1-exonerate_protein2genome-gene-11.24-mRNA-1
chr1	maker	exon	1154395	1156515	.	+	.	ID=DEKBRUBILSv1E106228;Parent=DEKBRUBILSv1T104804
chr1	maker	CDS	1154395	1156515	.	+	0	ID=DEKBRUBILSv1C104776;Parent=DEKBRUBILSv1T104804
###	NA	NA
###	NA	NA
###	NA	NA
###	NA	NA
chr1	maker	mRNA	1172362	1174173	1812	-	.	ID=DEKBRUBILSv1T104808;Name=maker-chr1-exonerate_protein2genome-gene-11.53-mRNA-1;_Oid=maker-chr1-exonerate_protein2genome-gene-11.53-mRNA-1;_aed=0.08;_Description=GTPase-activating protein GYP5;Dbxref=GO:0005097|GO:0032313,InterPro:IPR000195,PFAM:PF00566;_qi=0|-1|0|1|-1|0|1|0|603;_eaed=0.08
chr1	maker	exon	1172362	1174173	.	-	.	ID=DEKBRUBILSv1E106232;Parent=DEKBRUBILSv1T104808
chr1	maker	CDS	1172362	1174173	.	-	0	ID=DEKBRUBILSv1C104780;Parent=DEKBRUBILSv1T104808
###	NA	NA
chr1	maker	exon	1179800	1179875	.	+	.	ID=DEKBRUBILSv1E106241;Parent=DEKBRUBILSv1T104815
chr1	maker	CDS	1179800	1179875	.	+	0	ID=DEKBRUBILSv1C104787;Parent=DEKBRUBILSv1T104815
###	NA	NA
###	NA	NA
###	NA	NA
###	NA	NA
chr1	maker	mRNA	1194967	1195983	1017	-	.	ID=DEKBRUBILSv1T104243;Name=maker-chr1-exonerate_protein2genome-gene-12.39-mRNA-1;_Description=Uncharacterized mitochondrial carrier YPR011C;_aed=0.00;_Oid=maker-chr1-exonerate_protein2genome-gene-12.39-mRNA-1;_eaed=0.00;Dbxref=InterPro:IPR018108,InterPro:IPR023395,PFAM:PF00153;_qi=0|-1|0|1|-1|0|1|0|338
chr1	maker	exon	1194967	1195983	.	-	.	ID=DEKBRUBILSv1E105522;Parent=DEKBRUBILSv1T104243
chr1	maker	CDS	1194967	1195983	.	-	0	ID=DEKBRUBILSv1C104215;Parent=DEKBRUBILSv1T104243
###	NA	NA
chr1	maker	mRNA	1198102	1199430	1329	+	.	ID=DEKBRUBILSv1T104240;Name=maker-chr1-exonerate_protein2genome-gene-12.2-mRNA-1;_aed=0.00;_Description=Uncharacterized WD repeat-containing protein C2A9.03;_Oid=maker-chr1-exonerate_protein2genome-gene-12.2-mRNA-1;_eaed=0.00;Dbxref=GO:0005515,InterPro:IPR001680,InterPro:IPR017986,PFAM:PF00400;_qi=0|-1|0|1|-1|0|1|0|442
chr1	maker	exon	1198102	1199430	.	+	.	ID=DEKBRUBILSv1E105519;Parent=DEKBRUBILSv1T104240
chr1	maker	CDS	1198102	1199430	.	+	0	ID=DEKBRUBILSv1C104212;Parent=DEKBRUBILSv1T104240
chr1	maker	mRNA	1199589	1199813	225	-	.	_Description=Metal homeostasis factor ATX1;_aed=0.01;_Oid=maker-chr1-exonerate_protein2genome-gene-12.40-mRNA-1;_eaed=0.01;Dbxref=GO:0030001|GO:0046872,InterPro:IPR006121,PFAM:PF00403;_qi=0|-1|0|1|-1|0|1|0|74;ID=DEKBRUBILSv1T104263;Name=maker-chr1-exonerate_protein2genome-gene-12.40-mRNA-1
chr1	maker	exon	1199589	1199813	.	-	.	ID=DEKBRUBILSv1E105543;Parent=DEKBRUBILSv1T104263
chr1	maker	CDS	1199589	1199813	.	-	0	ID=DEKBRUBILSv1C104235;Parent=DEKBRUBILSv1T104263
###	NA	NA
chr1	maker	mRNA	1200246	1200917	672	+	.	Name=maker-chr1-exonerate_protein2genome-gene-12.3-mRNA-1;ID=DEKBRUBILSv1T104251;_qi=0|-1|0|1|-1|0|1|0|223;Dbxref=GO:0000413|GO:0003755|GO:0006457,InterPro:IPR002130,InterPro:IPR029000,PFAM:PF00160;_eaed=0.00;_Oid=maker-chr1-exonerate_protein2genome-gene-12.3-mRNA-1;_aed=0.00;_Description=Peptidyl-prolyl cis-trans isomerase cyp6
chr1	maker	exon	1200246	1200917	.	+	.	ID=DEKBRUBILSv1E105530;Parent=DEKBRUBILSv1T104251
chr1	maker	CDS	1200246	1200917	.	+	0	ID=DEKBRUBILSv1C104223;Parent=DEKBRUBILSv1T104251
###	NA	NA
chr1	maker	exon	1202806	1202894	.	+	.	ID=DEKBRUBILSv1E105494;Parent=DEKBRUBILSv1T104225
chr1	maker	CDS	1202806	1202894	.	+	0	ID=DEKBRUBILSv1C104197;Parent=DEKBRUBILSv1T104225
###	NA	NA
chr1	maker	mRNA	1207847	1208395	549	-	.	_qi=0|-1|0|1|-1|0|1|0|182;Dbxref=InterPro:IPR021346,PFAM:PF11176;_eaed=0.00;_Oid=maker-chr1-exonerate_protein2genome-gene-12.42-mRNA-1;_aed=0.00;_Description=Translation machinery-associated protein 16;Name=maker-chr1-exonerate_protein2genome-gene-12.42-mRNA-1;ID=DEKBRUBILSv1T104256
chr1	maker	exon	1207847	1208395	.	-	.	ID=DEKBRUBILSv1E105535;Parent=DEKBRUBILSv1T104256
chr1	maker	CDS	1207847	1208395	.	-	0	ID=DEKBRUBILSv1C104228;Parent=DEKBRUBILSv1T104256
###	NA	NA
chr1	maker	exon	1209622	1209762	.	-	.	ID=DEKBRUBILSv1E105498;Parent=DEKBRUBILSv1T104228
chr1	maker	exon	1209955	1211179	.	-	.	ID=DEKBRUBILSv1E105499;Parent=DEKBRUBILSv1T104228
chr1	maker	exon	1211297	1211678	.	-	.	ID=DEKBRUBILSv1E105500;Parent=DEKBRUBILSv1T104228
chr1	maker	exon	1211766	1211977	.	-	.	ID=DEKBRUBILSv1E105501;Parent=DEKBRUBILSv1T104228
chr1	maker	CDS	1211766	1211977	.	-	1	ID=DEKBRUBILSv1C104200;Parent=DEKBRUBILSv1T104228
chr1	maker	CDS	1211297	1211678	.	-	2	ID=DEKBRUBILSv1C104200;Parent=DEKBRUBILSv1T104228
chr1	maker	CDS	1209955	1211179	.	-	1	ID=DEKBRUBILSv1C104200;Parent=DEKBRUBILSv1T104228
chr1	maker	CDS	1209622	1209762	.	-	0	ID=DEKBRUBILSv1C104200;Parent=DEKBRUBILSv1T104228
###	NA	NA
chr1	maker	mRNA	1216498	1216728	231	-	.	Name=maker-chr1-exonerate_protein2genome-gene-12.44-mRNA-1;_eaed=0.01;_qi=0|-1|0|1|-1|0|1|0|76;_aed=0.01;_Description=Activating signal cointegrator 1;_Oid=maker-chr1-exonerate_protein2genome-gene-12.44-mRNA-1;ID=DEKBRUBILSv1T104262
chr1	maker	exon	1216498	1216728	.	-	.	ID=DEKBRUBILSv1E105542;Parent=DEKBRUBILSv1T104262
chr1	maker	CDS	1216498	1216728	.	-	0	ID=DEKBRUBILSv1C104234;Parent=DEKBRUBILSv1T104262
###	NA	NA
###	NA	NA
###	NA	NA
chr1	maker	mRNA	1224847	1231575	6645	-	.	_Oid=maker-chr1-exonerate_protein2genome-gene-12.47-mRNA-1;_Description=DNA polymerase epsilon catalytic subunit A;_aed=0.01;_qi=0|0|0|1|0|0|2|0|2214;Dbxref=GO:0000166|GO:0003677|GO:0003887|GO:0006260,GO:0003676,GO:0003887,GO:0003887|GO:0005634|GO:0006260|GO:0008270,InterPro:IPR006133,InterPro:IPR006134,InterPro:IPR012337,InterPro:IPR013697,PFAM:PF00136,PFAM:PF03104,PFAM:PF08490;_eaed=0.01;ID=DEK…
chr1	maker	exon	1224847	1231404	.	-	.	ID=DEKBRUBILSv1E105489;Parent=DEKBRUBILSv1T104222
chr1	maker	exon	1231489	1231575	.	-	.	ID=DEKBRUBILSv1E105490;Parent=DEKBRUBILSv1T104222
chr1	maker	CDS	1231489	1231575	.	-	0	ID=DEKBRUBILSv1C104194;Parent=DEKBRUBILSv1T104222
chr1	maker	CDS	1224847	1231404	.	-	0	ID=DEKBRUBILSv1C104194;Parent=DEKBRUBILSv1T104222
###	NA	NA
chr1	maker	exon	1232412	1233377	.	+	.	ID=DEKBRUBILSv1E105491;Parent=DEKBRUBILSv1T104223
chr1	maker	exon	1234597	1237182	.	+	.	ID=DEKBRUBILSv1E105492;Parent=DEKBRUBILSv1T104223
chr1	maker	CDS	1232412	1233377	.	+	0	ID=DEKBRUBILSv1C104195;Parent=DEKBRUBILSv1T104223
chr1	maker	CDS	1234597	1237182	.	+	0	ID=DEKBRUBILSv1C104195;Parent=DEKBRUBILSv1T104223
###	NA	NA
###	NA	NA
chr1	maker	mRNA	1243751	1244377	627	+	.	Name=maker-chr1-exonerate_protein2genome-gene-12.17-mRNA-1;ID=DEKBRUBILSv1T104252;_eaed=0.21;_qi=0|-1|0|1|-1|0|1|0|208;Dbxref=GO:0016192,InterPro:IPR007305,PFAM:PF04178;_Description=Protein transport protein SFT2;_aed=0.21;_Oid=maker-chr1-exonerate_protein2genome-gene-12.17-mRNA-1
chr1	maker	exon	1243751	1244377	.	+	.	ID=DEKBRUBILSv1E105531;Parent=DEKBRUBILSv1T104252
chr1	maker	CDS	1243751	1244377	.	+	0	ID=DEKBRUBILSv1C104224;Parent=DEKBRUBILSv1T104252
chr1	maker	mRNA	1244697	1245205	444	+	.	_eaed=0.30;Dbxref=GO:0003824,InterPro:IPR001310,InterPro:IPR011146,PFAM:PF01230;_qi=0|0|0|1|0|0|2|0|147;_Description=Hit family protein 1;_aed=0.30;_Oid=maker-chr1-exonerate_protein2genome-gene-12.16-mRNA-1;Name=maker-chr1-exonerate_protein2genome-gene-12.16-mRNA-1;ID=DEKBRUBILSv1T104258
chr1	maker	exon	1244697	1244748	.	+	.	ID=DEKBRUBILSv1E105537;Parent=DEKBRUBILSv1T104258
chr1	maker	exon	1244814	1245205	.	+	.	ID=DEKBRUBILSv1E105538;Parent=DEKBRUBILSv1T104258
chr1	maker	CDS	1244697	1244748	.	+	0	ID=DEKBRUBILSv1C104230;Parent=DEKBRUBILSv1T104258
chr1	maker	CDS	1244814	1245205	.	+	2	ID=DEKBRUBILSv1C104230;Parent=DEKBRUBILSv1T104258
###	NA	NA
chr1	maker	mRNA	1246633	1248408	1776	+	.	_eaed=0.00;_qi=0|-1|0|1|-1|0|1|0|591;Dbxref=GO:0015205|GO:0015851|GO:0016020,InterPro:IPR001248,PFAM:PF02133;_aed=0.00;_Description=Uracil permease;_Oid=maker-chr1-exonerate_protein2genome-gene-12.19-mRNA-1;Name=maker-chr1-exonerate_protein2genome-gene-12.19-mRNA-1;ID=DEKBRUBILSv1T104232
chr1	maker	exon	1246633	1248408	.	+	.	ID=DEKBRUBILSv1E105509;Parent=DEKBRUBILSv1T104232
chr1	maker	CDS	1246633	1248408	.	+	0	ID=DEKBRUBILSv1C104204;Parent=DEKBRUBILSv1T104232
chr1	maker	mRNA	1248723	1250405	1683	-	.	Dbxref=GO:0015205|GO:0015851|GO:0016020,InterPro:IPR001248,PFAM:PF02133;_qi=0|-1|0|1|-1|0|1|0|560;_eaed=0.02;_Oid=maker-chr1-exonerate_protein2genome-gene-12.49-mRNA-1;_Description=Allantoin permease;_aed=0.02;Name=maker-chr1-exonerate_protein2genome-gene-12.49-mRNA-1;ID=DEKBRUBILSv1T104233
chr1	maker	exon	1248723	1250405	.	-	.	ID=DEKBRUBILSv1E105510;Parent=DEKBRUBILSv1T104233
chr1	maker	CDS	1248723	1250405	.	-	0	ID=DEKBRUBILSv1C104205;Parent=DEKBRUBILSv1T104233
###	NA	NA
###	NA	NA
###	NA	NA
chr1	maker	mRNA	1268783	1269691	909	-	.	Name=maker-chr1-exonerate_protein2genome-gene-12.57-mRNA-1;ID=DEKBRUBILSv1T104246;_eaed=0.00;Dbxref=GO:0005506|GO:0006633|GO:0016491|GO:0055114,InterPro:IPR006694,PFAM:PF04116;_qi=0|-1|0|1|-1|0|1|0|302;_Description=Methylsterol monooxygenase;_aed=0.00;_Oid=maker-chr1-exonerate_protein2genome-gene-12.57-mRNA-1
chr1	maker	exon	1268783	1269691	.	-	.	ID=DEKBRUBILSv1E105525;Parent=DEKBRUBILSv1T104246
chr1	maker	CDS	1268783	1269691	.	-	0	ID=DEKBRUBILSv1C104218;Parent=DEKBRUBILSv1T104246
###	NA	NA
chr1	maker	mRNA	1273105	1273545	441	+	.	_aed=0.08;_Description=60S ribosomal protein L20-B;_Oid=maker-chr1-exonerate_protein2genome-gene-12.34-mRNA-1;_eaed=0.08;Dbxref=GO:0003735|GO:0005840|GO:0006412,InterPro:IPR021138,InterPro:IPR023573,PFAM:PF01775;_qi=0|-1|0|1|-1|0|1|0|146;ID=DEKBRUBILSv1T104259;Name=maker-chr1-exonerate_protein2genome-gene-12.34-mRNA-1
chr1	maker	exon	1273105	1273545	.	+	.	ID=DEKBRUBILSv1E105539;Parent=DEKBRUBILSv1T104259
chr1	maker	CDS	1273105	1273545	.	+	0	ID=DEKBRUBILSv1C104231;Parent=DEKBRUBILSv1T104259
###	NA	NA
chr1	maker	mRNA	1275834	1278599	2766	-	.	_qi=0|-1|0|1|-1|0|1|0|921;Dbxref=GO:0005622|GO:0007165,GO:0007165,GO:0008270,InterPro:IPR000198,InterPro:IPR001781,InterPro:IPR008936,PFAM:PF00412,PFAM:PF00620;_eaed=0.00;_Oid=maker-chr1-exonerate_protein2genome-gene-12.59-mRNA-1;_aed=0.00;_Description=Rho-type GTPase-activating protein 1;Name=maker-chr1-exonerate_protein2genome-gene-12.59-mRNA-1;ID=DEKBRUBILSv1T104226
chr1	maker	exon	1275834	1278599	.	-	.	ID=DEKBRUBILSv1E105496;Parent=DEKBRUBILSv1T104226
chr1	maker	CDS	1275834	1278599	.	-	0	ID=DEKBRUBILSv1C104198;Parent=DEKBRUBILSv1T104226
###	NA	NA
chr1	maker	mRNA	1280173	1280334	162	+	.	_eaed=0.01;Name=maker-chr1-exonerate_protein2genome-gene-12.36-mRNA-1;_qi=0|-1|0|1|-1|0|1|0|53;_Description=Fanconi anemia group A protein;_aed=0.01;ID=DEKBRUBILSv1T104265;_Oid=maker-chr1-exonerate_protein2genome-gene-12.36-mRNA-1
chr1	maker	exon	1280173	1280334	.	+	.	ID=DEKBRUBILSv1E105545;Parent=DEKBRUBILSv1T104265
chr1	maker	CDS	1280173	1280334	.	+	0	ID=DEKBRUBILSv1C104237;Parent=DEKBRUBILSv1T104265
chr1	maker	mRNA	1280495	1281850	1356	-	.	ID=DEKBRUBILSv1T104238;Name=maker-chr1-exonerate_protein2genome-gene-12.60-mRNA-1;_Description=Acid phosphatase PHO1;_aed=0.00;_Oid=maker-chr1-exonerate_protein2genome-gene-12.60-mRNA-1;_eaed=0.00;_qi=0|-1|0|1|-1|0|1|0|451;Dbxref=GO:0003993,GO:0016791,InterPro:IPR000560,InterPro:IPR016274,InterPro:IPR029033,PFAM:PF00328
chr1	maker	exon	1280495	1281850	.	-	.	ID=DEKBRUBILSv1E105517;Parent=DEKBRUBILSv1T104238
chr1	maker	CDS	1280495	1281850	.	-	0	ID=DEKBRUBILSv1C104210;Parent=DEKBRUBILSv1T104238
###	NA	NA
chr1	maker	exon	1282776	1283607	.	+	.	ID=DEKBRUBILSv1E105513;Parent=DEKBRUBILSv1T104235
chr1	maker	CDS	1282776	1283607	.	+	0	ID=DEKBRUBILSv1C104207;Parent=DEKBRUBILSv1T104235
chr1	maker	mRNA	1284571	1286310	1683	-	.	Name=maker-chr1-exonerate_protein2genome-gene-12.61-mRNA-1;ID=DEKBRUBILSv1T104234;_qi=0|0|0|1|0|0|2|0|560;Dbxref=InterPro:IPR013057,PFAM:PF01490;_eaed=0.02;_Oid=maker-chr1-exonerate_protein2genome-gene-12.61-mRNA-1;_Description=Vacuolar amino acid transporter 1;_aed=0.02
chr1	maker	exon	1284571	1285856	.	-	.	ID=DEKBRUBILSv1E105511;Parent=DEKBRUBILSv1T104234
chr1	maker	exon	1285914	1286310	.	-	.	ID=DEKBRUBILSv1E105512;Parent=DEKBRUBILSv1T104234
chr1	maker	CDS	1285914	1286310	.	-	0	ID=DEKBRUBILSv1C104206;Parent=DEKBRUBILSv1T104234
chr1	maker	CDS	1284571	1285856	.	-	2	ID=DEKBRUBILSv1C104206;Parent=DEKBRUBILSv1T104234
###	NA	NA
chr1	maker	mRNA	1290466	1292694	2229	-	.	Name=maker-chr1-exonerate_protein2genome-gene-13.17-mRNA-1;ID=DEKBRUBILSv1T104271;_eaed=0.31;Dbxref=GO:0003677|GO:0005634|GO:0006351|GO:0008270,InterPro:IPR007219,PFAM:PF04082;_qi=0|-1|0|1|-1|0|1|0|742;_Description=Peroxisome proliferation transcriptional regulator;_aed=0.31;_Oid=maker-chr1-exonerate_protein2genome-gene-13.17-mRNA-1
chr1	maker	exon	1290466	1292694	.	-	.	ID=DEKBRUBILSv1E105554;Parent=DEKBRUBILSv1T104271
chr1	maker	CDS	1290466	1292694	.	-	0	ID=DEKBRUBILSv1C104243;Parent=DEKBRUBILSv1T104271
###	NA	NA
chr1	maker	mRNA	1294250	1295611	1362	+	.	_eaed=0.00;_qi=0|-1|0|1|-1|0|1|0|453;Dbxref=InterPro:IPR028000,PFAM:PF14610;_aed=0.00;_Description=Uncharacterized protein YKL077W;_Oid=maker-chr1-exonerate_protein2genome-gene-13.0-mRNA-1;Name=maker-chr1-exonerate_protein2genome-gene-13.0-mRNA-1;ID=DEKBRUBILSv1T104282
chr1	maker	exon	1294250	1295611	.	+	.	ID=DEKBRUBILSv1E105570;Parent=DEKBRUBILSv1T104282
chr1	maker	CDS	1294250	1295611	.	+	0	ID=DEKBRUBILSv1C104254;Parent=DEKBRUBILSv1T104282
###	NA	NA
###	NA	NA
###	NA	NA
###	NA	NA
chr1	maker	exon	1320156	1320511	.	+	.	ID=DEKBRUBILSv1E105564;Parent=DEKBRUBILSv1T104278
chr1	maker	CDS	1320156	1320511	.	+	2	ID=DEKBRUBILSv1C104250;Parent=DEKBRUBILSv1T104278
###	NA	NA
###	NA	NA
chr1	maker	mRNA	1327213	1327701	489	-	.	_eaed=0.00;Dbxref=GO:0035091,InterPro:IPR001683,PFAM:PF00787;_qi=0|-1|0|1|-1|0|1|0|162;_aed=0.00;_Description=Sorting nexin-3;_Oid=maker-chr1-exonerate_protein2genome-gene-13.33-mRNA-1;Name=maker-chr1-exonerate_protein2genome-gene-13.33-mRNA-1;ID=DEKBRUBILSv1T104294
chr1	maker	exon	1327213	1327701	.	-	.	ID=DEKBRUBILSv1E105583;Parent=DEKBRUBILSv1T104294
chr1	maker	CDS	1327213	1327701	.	-	0	ID=DEKBRUBILSv1C104266;Parent=DEKBRUBILSv1T104294
###	NA	NA
###	NA	NA
chr1	maker	mRNA	1335448	1337541	2094	-	.	Name=maker-chr1-exonerate_protein2genome-gene-13.35-mRNA-1;ID=DEKBRUBILSv1T104272;_qi=0|-1|0|1|-1|0|1|0|697;Dbxref=InterPro:IPR013877,PFAM:PF08568;_eaed=0.00;_Oid=maker-chr1-exonerate_protein2genome-gene-13.35-mRNA-1;_aed=0.00;_Description=YAP1-binding protein 1
chr1	maker	exon	1335448	1337541	.	-	.	ID=DEKBRUBILSv1E105555;Parent=DEKBRUBILSv1T104272
chr1	maker	CDS	1335448	1337541	.	-	0	ID=DEKBRUBILSv1C104244;Parent=DEKBRUBILSv1T104272
###	NA	NA
###	NA	NA
chr1	maker	exon	1345648	1345867	.	-	.	ID=DEKBRUBILSv1E105560;Parent=DEKBRUBILSv1T104276
chr1	maker	CDS	1345648	1345867	.	-	1	ID=DEKBRUBILSv1C104248;Parent=DEKBRUBILSv1T104276
chr1	maker	exon	1348130	1348483	.	-	.	ID=DEKBRUBILSv1E105565;Parent=DEKBRUBILSv1T104279
chr1	maker	CDS	1348130	1348483	.	-	0	ID=DEKBRUBILSv1C104251;Parent=DEKBRUBILSv1T104279
###	NA	NA
chr1	maker	mRNA	1350476	1350700	225	+	.	_aed=0.23;_Oid=maker-chr1-exonerate_protein2genome-gene-13.10-mRNA-1;ID=DEKBRUBILSv1T104301;Name=maker-chr1-exonerate_protein2genome-gene-13.10-mRNA-1;_eaed=0.23;_qi=0|-1|0|1|-1|0|1|0|74
chr1	maker	exon	1350476	1350700	.	+	.	ID=DEKBRUBILSv1E105590;Parent=DEKBRUBILSv1T104301
chr1	maker	CDS	1350476	1350700	.	+	0	ID=DEKBRUBILSv1C104273;Parent=DEKBRUBILSv1T104301
###	NA	NA
###	NA	NA
chr1	maker	mRNA	1362087	1363427	1341	-	.	Name=maker-chr1-exonerate_protein2genome-gene-13.39-mRNA-1;ID=DEKBRUBILSv1T104284;_eaed=0.00;Dbxref=GO:0000981|GO:0005634|GO:0006355|GO:0008270,InterPro:IPR001138,PFAM:PF00172;_qi=0|-1|0|1|-1|0|1|0|446;_aed=0.00;_Description=Uncharacterized transcriptional regulatory protein C15D4.02;_Oid=maker-chr1-exonerate_protein2genome-gene-13.39-mRNA-1
chr1	maker	exon	1362087	1363427	.	-	.	ID=DEKBRUBILSv1E105573;Parent=DEKBRUBILSv1T104284
chr1	maker	CDS	1362087	1363427	.	-	0	ID=DEKBRUBILSv1C104256;Parent=DEKBRUBILSv1T104284
###	NA	NA
chr1	maker	mRNA	1367105	1367284	180	+	.	_qi=0|-1|0|1|-1|0|1|0|59;Name=maker-chr1-exonerate_protein2genome-gene-13.15-mRNA-1;_eaed=0.01;_Oid=maker-chr1-exonerate_protein2genome-gene-13.15-mRNA-1;ID=DEKBRUBILSv1T104302;_aed=0.01;_Description=Glycerol kinase
chr1	maker	exon	1367105	1367284	.	+	.	ID=DEKBRUBILSv1E105591;Parent=DEKBRUBILSv1T104302
chr1	maker	CDS	1367105	1367284	.	+	0	ID=DEKBRUBILSv1C104274;Parent=DEKBRUBILSv1T104302
###	NA	NA
###	NA	NA
###	NA	NA
chr1	maker	mRNA	1388242	1388589	348	-	.	ID=DEKBRUBILSv1T104297;_Oid=maker-chr1-exonerate_protein2genome-gene-13.46-mRNA-1;_aed=0.38;_qi=0|-1|0|1|-1|0|1|0|115;_eaed=0.38;Name=maker-chr1-exonerate_protein2genome-gene-13.46-mRNA-1
chr1	maker	exon	1388242	1388589	.	-	.	ID=DEKBRUBILSv1E105586;Parent=DEKBRUBILSv1T104297
chr1	maker	CDS	1388242	1388589	.	-	0	ID=DEKBRUBILSv1C104269;Parent=DEKBRUBILSv1T104297
###	NA	NA
###	NA	NA
###	NA	NA
chr1	maker	mRNA	1409887	1411218	1332	-	.	ID=DEKBRUBILSv1T104319;Name=maker-chr1-exonerate_protein2genome-gene-14.18-mRNA-1;_aed=0.00;_Description=Tryptophan--tRNA ligase%2C cytoplasmic;_Oid=maker-chr1-exonerate_protein2genome-gene-14.18-mRNA-1;_eaed=0.00;_qi=0|-1|0|1|-1|0|1|0|443;Dbxref=GO:0000166|GO:0004812|GO:0005524|GO:0006418,InterPro:IPR002305,PFAM:PF00579
chr1	maker	exon	1409887	1411218	.	-	.	ID=DEKBRUBILSv1E105618;Parent=DEKBRUBILSv1T104319
chr1	maker	CDS	1409887	1411218	.	-	0	ID=DEKBRUBILSv1C104291;Parent=DEKBRUBILSv1T104319
###	NA	NA
###	NA	NA
chr1	maker	exon	1419373	1419385	.	-	.	ID=DEKBRUBILSv1E105615;Parent=DEKBRUBILSv1T104317
chr1	maker	CDS	1419373	1419385	.	-	0	ID=DEKBRUBILSv1C104289;Parent=DEKBRUBILSv1T104317
###	NA	NA
chr1	maker	mRNA	1423127	1423300	174	+	.	Name=maker-chr1-exonerate_protein2genome-gene-14.4-mRNA-1;_eaed=0.01;_qi=0|-1|0|1|-1|0|1|0|57;_aed=0.01;_Oid=maker-chr1-exonerate_protein2genome-gene-14.4-mRNA-1;ID=DEKBRUBILSv1T104334
chr1	maker	exon	1423127	1423300	.	+	.	ID=DEKBRUBILSv1E105636;Parent=DEKBRUBILSv1T104334
chr1	maker	CDS	1423127	1423300	.	+	0	ID=DEKBRUBILSv1C104306;Parent=DEKBRUBILSv1T104334
###	NA	NA
chr1	maker	mRNA	1427154	1427444	291	-	.	ID=DEKBRUBILSv1T104333;_Oid=maker-chr1-exonerate_protein2genome-gene-14.22-mRNA-1;_Description=Protein transport protein SFT1;_aed=0.01;_qi=0|-1|0|1|-1|0|1|0|96;_eaed=0.01;Name=maker-chr1-exonerate_protein2genome-gene-14.22-mRNA-1
chr1	maker	exon	1427154	1427444	.	-	.	ID=DEKBRUBILSv1E105635;Parent=DEKBRUBILSv1T104333
chr1	maker	CDS	1427154	1427444	.	-	0	ID=DEKBRUBILSv1C104305;Parent=DEKBRUBILSv1T104333
chr1	maker	exon	1428164	1428277	.	+	.	ID=DEKBRUBILSv1E105632;Parent=DEKBRUBILSv1T104331
chr1	maker	CDS	1428164	1428277	.	+	0	ID=DEKBRUBILSv1C104303;Parent=DEKBRUBILSv1T104331
###	NA	NA
###	NA	NA
chr1	maker	exon	1435003	1435347	.	-	.	ID=DEKBRUBILSv1E105630;Parent=DEKBRUBILSv1T104330
chr1	maker	exon	1435466	1435531	.	-	.	ID=DEKBRUBILSv1E105631;Parent=DEKBRUBILSv1T104330
chr1	maker	CDS	1435466	1435531	.	-	0	ID=DEKBRUBILSv1C104302;Parent=DEKBRUBILSv1T104330
chr1	maker	CDS	1435003	1435347	.	-	0	ID=DEKBRUBILSv1C104302;Parent=DEKBRUBILSv1T104330
###	NA	NA
###	NA	NA
###	NA	NA
chr1	maker	mRNA	1459007	1460305	1299	-	.	ID=DEKBRUBILSv1T104320;Name=maker-chr1-exonerate_protein2genome-gene-14.27-mRNA-1;_Description=Class E vacuolar protein-sorting machinery protein HSE1;_aed=0.00;_Oid=maker-chr1-exonerate_protein2genome-gene-14.27-mRNA-1;_eaed=0.00;_qi=0|-1|0|1|-1|0|1|0|432;Dbxref=GO:0005515,GO:0006886,InterPro:IPR001452,InterPro:IPR002014,InterPro:IPR003903,InterPro:IPR008942,PFAM:PF00790,PFAM:PF02809,PFAM:PF14604
chr1	maker	exon	1459007	1460305	.	-	.	ID=DEKBRUBILSv1E105619;Parent=DEKBRUBILSv1T104320
chr1	maker	CDS	1459007	1460305	.	-	0	ID=DEKBRUBILSv1C104292;Parent=DEKBRUBILSv1T104320
chr1	maker	exon	1463386	1463478	.	+	.	ID=DEKBRUBILSv1E105604;Parent=DEKBRUBILSv1T104311
chr1	maker	exon	1463575	1463658	.	+	.	ID=DEKBRUBILSv1E105605;Parent=DEKBRUBILSv1T104311
chr1	maker	exon	1463719	1463834	.	+	.	ID=DEKBRUBILSv1E105606;Parent=DEKBRUBILSv1T104311
chr1	maker	exon	1463883	1464060	.	+	.	ID=DEKBRUBILSv1E105607;Parent=DEKBRUBILSv1T104311
chr1	maker	exon	1465191	1466269	.	+	.	ID=DEKBRUBILSv1E105608;Parent=DEKBRUBILSv1T104311
chr1	maker	CDS	1463386	1463478	.	+	2	ID=DEKBRUBILSv1C104283;Parent=DEKBRUBILSv1T104311
chr1	maker	CDS	1463575	1463658	.	+	2	ID=DEKBRUBILSv1C104283;Parent=DEKBRUBILSv1T104311
chr1	maker	CDS	1463719	1463834	.	+	2	ID=DEKBRUBILSv1C104283;Parent=DEKBRUBILSv1T104311
chr1	maker	CDS	1463883	1464060	.	+	0	ID=DEKBRUBILSv1C104283;Parent=DEKBRUBILSv1T104311
chr1	maker	CDS	1465191	1466269	.	+	2	ID=DEKBRUBILSv1C104283;Parent=DEKBRUBILSv1T104311
###	NA	NA
chr1	maker	mRNA	1469112	1472345	3234	-	.	_qi=0|-1|0|1|-1|0|1|0|1077;Dbxref=GO:0005515,InterPro:IPR019734,PFAM:PF13181;_eaed=0.21;_Oid=maker-chr1-exonerate_protein2genome-gene-14.28-mRNA-1;_aed=0.21;_Description=Transcription factor tau 131 kDa subunit;Name=maker-chr1-exonerate_protein2genome-gene-14.28-mRNA-1;ID=DEKBRUBILSv1T104305
chr1	maker	exon	1469112	1472345	.	-	.	ID=DEKBRUBILSv1E105595;Parent=DEKBRUBILSv1T104305
chr1	maker	CDS	1469112	1472345	.	-	0	ID=DEKBRUBILSv1C104277;Parent=DEKBRUBILSv1T104305
###	NA	NA
chr1	maker	mRNA	1473043	1474149	1107	+	.	ID=DEKBRUBILSv1T104322;Name=maker-chr1-exonerate_protein2genome-gene-14.14-mRNA-1;_Oid=maker-chr1-exonerate_protein2genome-gene-14.14-mRNA-1;_Description=Ubiquitin fusion degradation protein 1;_aed=0.00;_qi=0|-1|0|1|-1|0|1|0|368;Dbxref=GO:0006511,InterPro:IPR004854,PFAM:PF03152;_eaed=0.00
chr1	maker	exon	1473043	1474149	.	+	.	ID=DEKBRUBILSv1E105621;Parent=DEKBRUBILSv1T104322
chr1	maker	CDS	1473043	1474149	.	+	0	ID=DEKBRUBILSv1C104294;Parent=DEKBRUBILSv1T104322
chr1	maker	mRNA	1474253	1475155	903	-	.	Name=maker-chr1-exonerate_protein2genome-gene-14.30-mRNA-1;ID=DEKBRUBILSv1T104325;_qi=0|-1|0|1|-1|0|1|0|300;Dbxref=InterPro:IPR001623,PFAM:PF00226;_eaed=0.00;_Oid=maker-chr1-exonerate_protein2genome-gene-14.30-mRNA-1;_Description=DnaJ homolog subfamily C member 1;_aed=0.00
chr1	maker	exon	1474253	1475155	.	-	.	ID=DEKBRUBILSv1E105624;Parent=DEKBRUBILSv1T104325
chr1	maker	CDS	1474253	1475155	.	-	0	ID=DEKBRUBILSv1C104297;Parent=DEKBRUBILSv1T104325
###	NA	NA
chr1	maker	mRNA	1481282	1482451	1170	-	.	Name=maker-chr1-exonerate_protein2genome-gene-14.31-mRNA-1;ID=DEKBRUBILSv1T104321;_qi=0|-1|0|1|-1|0|1|0|389;Dbxref=GO:0004648|GO:0006564,GO:0008152,InterPro:IPR000192,InterPro:IPR015424,InterPro:IPR022278,PFAM:PF00266;_eaed=0.00;_Oid=maker-chr1-exonerate_protein2genome-gene-14.31-mRNA-1;_aed=0.00;_Description=Phosphoserine aminotransferase
chr1	maker	exon	1481282	1482451	.	-	.	ID=DEKBRUBILSv1E105620;Parent=DEKBRUBILSv1T104321
chr1	maker	CDS	1481282	1482451	.	-	0	ID=DEKBRUBILSv1C104293;Parent=DEKBRUBILSv1T104321
###	NA	NA
chr1	maker	exon	1485380	1486940	.	-	.	ID=DEKBRUBILSv1E105859;Parent=DEKBRUBILSv1T104510
chr1	maker	exon	1486989	1487383	.	-	.	ID=DEKBRUBILSv1E105860;Parent=DEKBRUBILSv1T104510
chr1	maker	CDS	1486989	1487383	.	-	0	ID=DEKBRUBILSv1C104482;Parent=DEKBRUBILSv1T104510
chr1	maker	CDS	1485380	1486940	.	-	1	ID=DEKBRUBILSv1C104482;Parent=DEKBRUBILSv1T104510
###	NA	NA
chr1	maker	mRNA	1489898	1491136	1239	-	.	Dbxref=GO:0004784|GO:0006801|GO:0046872|GO:0055114,InterPro:IPR019832,PFAM:PF02777;_qi=0|-1|0|1|-1|0|1|0|412;_eaed=0.39;_Oid=maker-chr1-exonerate_protein2genome-gene-15.26-mRNA-1;_Description=37S ribosomal protein MRP1%2C mitochondrial;_aed=0.39;Name=maker-chr1-exonerate_protein2genome-gene-15.26-mRNA-1;ID=DEKBRUBILSv1T104527
chr1	maker	exon	1489898	1491136	.	-	.	ID=DEKBRUBILSv1E105879;Parent=DEKBRUBILSv1T104527
chr1	maker	CDS	1489898	1491136	.	-	0	ID=DEKBRUBILSv1C104499;Parent=DEKBRUBILSv1T104527
chr1	maker	mRNA	1492063	1493544	978	+	.	ID=DEKBRUBILSv1T104531;Name=maker-chr1-exonerate_protein2genome-gene-15.0-mRNA-1;_Description=Serine/threonine-protein phosphatase PP1;_aed=0.05;_Oid=maker-chr1-exonerate_protein2genome-gene-15.0-mRNA-1;_eaed=0.05;_qi=0|0|0|1|0|0|2|0|325;Dbxref=GO:0016787,InterPro:IPR004843,InterPro:IPR029052,PFAM:PF00149
chr1	maker	exon	1492063	1492242	.	+	.	ID=DEKBRUBILSv1E105883;Parent=DEKBRUBILSv1T104531
chr1	maker	exon	1492747	1493544	.	+	.	ID=DEKBRUBILSv1E105884;Parent=DEKBRUBILSv1T104531
chr1	maker	CDS	1492063	1492242	.	+	0	ID=DEKBRUBILSv1C104503;Parent=DEKBRUBILSv1T104531
chr1	maker	CDS	1492747	1493544	.	+	0	ID=DEKBRUBILSv1C104503;Parent=DEKBRUBILSv1T104531
###	NA	NA
chr1	maker	mRNA	1495249	1495401	153	+	.	Name=maker-chr1-exonerate_protein2genome-gene-15.4-mRNA-1;ID=DEKBRUBILSv1T104557;_eaed=0.20;Dbxref=GO:0003735|GO:0005622|GO:0005840|GO:0006412,GO:0006412,InterPro:IPR000592,InterPro:IPR011332,PFAM:PF01667;_qi=0|-1|0|1|-1|0|1|0|50;_Description=40S ribosomal protein S27-B;_aed=0.20;_Oid=maker-chr1-exonerate_protein2genome-gene-15.4-mRNA-1
chr1	maker	exon	1495249	1495401	.	+	.	ID=DEKBRUBILSv1E105912;Parent=DEKBRUBILSv1T104557
chr1	maker	CDS	1495249	1495401	.	+	0	ID=DEKBRUBILSv1C104529;Parent=DEKBRUBILSv1T104557
chr1	maker	mRNA	1495644	1496438	705	-	.	_eaed=0.06;_qi=0|0|0|1|0|0|2|0|234;Dbxref=GO:0005515,InterPro:IPR001452,PFAM:PF14604;_aed=0.06;_Description=[PSI ] inducibility protein 3;_Oid=maker-chr1-exonerate_protein2genome-gene-15.27-mRNA-1;Name=maker-chr1-exonerate_protein2genome-gene-15.27-mRNA-1;ID=DEKBRUBILSv1T104539
chr1	maker	exon	1495644	1496306	.	-	.	ID=DEKBRUBILSv1E105892;Parent=DEKBRUBILSv1T104539
chr1	maker	exon	1496397	1496438	.	-	.	ID=DEKBRUBILSv1E105893;Parent=DEKBRUBILSv1T104539
chr1	maker	CDS	1496397	1496438	.	-	0	ID=DEKBRUBILSv1C104511;Parent=DEKBRUBILSv1T104539
chr1	maker	CDS	1495644	1496306	.	-	0	ID=DEKBRUBILSv1C104511;Parent=DEKBRUBILSv1T104539
###	NA	NA
chr1	maker	mRNA	1496998	1497516	519	-	.	_Oid=maker-chr1-exonerate_protein2genome-gene-15.28-mRNA-1;_aed=0.00;_Description=DNA-directed RNA polymerase II subunit rpb7;Dbxref=GO:0003723,GO:0003899|GO:0006351,InterPro:IPR003029,InterPro:IPR005576,InterPro:IPR012340,PFAM:PF00575,PFAM:PF03876;_qi=0|-1|0|1|-1|0|1|0|172;_eaed=0.00;ID=DEKBRUBILSv1T104546;Name=maker-chr1-exonerate_protein2genome-gene-15.28-mRNA-1
chr1	maker	exon	1496998	1497516	.	-	.	ID=DEKBRUBILSv1E105900;Parent=DEKBRUBILSv1T104546
chr1	maker	CDS	1496998	1497516	.	-	0	ID=DEKBRUBILSv1C104518;Parent=DEKBRUBILSv1T104546
chr1	maker	mRNA	1498165	1498701	537	+	.	ID=DEKBRUBILSv1T104545;Name=maker-chr1-exonerate_protein2genome-gene-15.5-mRNA-1;_Oid=maker-chr1-exonerate_protein2genome-gene-15.5-mRNA-1;_Description=54S ribosomal protein L23%2C mitochondrial;_aed=0.00;_qi=0|-1|0|1|-1|0|1|0|178;Dbxref=GO:0003735|GO:0005840|GO:0006412,InterPro:IPR005822,InterPro:IPR023564,PFAM:PF00572;_eaed=0.00
chr1	maker	exon	1498165	1498701	.	+	.	ID=DEKBRUBILSv1E105899;Parent=DEKBRUBILSv1T104545
chr1	maker	CDS	1498165	1498701	.	+	0	ID=DEKBRUBILSv1C104517;Parent=DEKBRUBILSv1T104545
###	NA	NA
###	NA	NA
chr1	maker	mRNA	1504827	1505963	1137	-	.	_Oid=maker-chr1-exonerate_protein2genome-gene-15.30-mRNA-1;ID=DEKBRUBILSv1T104528;_aed=0.00;_Description=Phosphoribosylformylglycinamidine cyclo-ligase;_qi=0|-1|0|1|-1|0|1|0|378;Name=maker-chr1-exonerate_protein2genome-gene-15.30-mRNA-1;_eaed=0.00
chr1	maker	exon	1504827	1505963	.	-	.	ID=DEKBRUBILSv1E105880;Parent=DEKBRUBILSv1T104528
chr1	maker	CDS	1504827	1505963	.	-	0	ID=DEKBRUBILSv1C104500;Parent=DEKBRUBILSv1T104528
###	NA	NA
###	NA	NA
chr1	maker	mRNA	1512917	1513315	399	+	.	Name=maker-chr1-exonerate_protein2genome-gene-15.8-mRNA-1;ID=DEKBRUBILSv1T104550;_eaed=0.00;Dbxref=GO:0003735|GO:0005840|GO:0006412,InterPro:IPR000218,InterPro:IPR023571,PFAM:PF00238;_qi=0|-1|0|1|-1|0|1|0|132;_aed=0.00;_Description=54S ribosomal protein L38%2C mitochondrial;_Oid=maker-chr1-exonerate_protein2genome-gene-15.8-mRNA-1
chr1	maker	exon	1512917	1513315	.	+	.	ID=DEKBRUBILSv1E105904;Parent=DEKBRUBILSv1T104550
chr1	maker	CDS	1512917	1513315	.	+	0	ID=DEKBRUBILSv1C104522;Parent=DEKBRUBILSv1T104550
chr1	maker	mRNA	1513412	1513927	516	-	.	Name=maker-chr1-exonerate_protein2genome-gene-15.33-mRNA-1;_eaed=0.00;_qi=0|-1|0|1|-1|0|1|0|171;_aed=0.00;_Description=DNA mismatch repair protein MutL;_Oid=maker-chr1-exonerate_protein2genome-gene-15.33-mRNA-1;ID=DEKBRUBILSv1T104547
chr1	maker	exon	1513412	1513927	.	-	.	ID=DEKBRUBILSv1E105901;Parent=DEKBRUBILSv1T104547
chr1	maker	CDS	1513412	1513927	.	-	0	ID=DEKBRUBILSv1C104519;Parent=DEKBRUBILSv1T104547
###	NA	NA
chr1	maker	mRNA	1514166	1514645	480	+	.	_Oid=maker-chr1-exonerate_protein2genome-gene-15.9-mRNA-1;_Description=54S ribosomal protein MRP49%2C mitochondrial;_aed=0.00;Dbxref=InterPro:IPR007741,InterPro:IPR012336,PFAM:PF05047;_qi=0|-1|0|1|-1|0|1|0|159;_eaed=0.00;ID=DEKBRUBILSv1T104549;Name=maker-chr1-exonerate_protein2genome-gene-15.9-mRNA-1
chr1	maker	exon	1514166	1514645	.	+	.	ID=DEKBRUBILSv1E105903;Parent=DEKBRUBILSv1T104549
chr1	maker	CDS	1514166	1514645	.	+	0	ID=DEKBRUBILSv1C104521;Parent=DEKBRUBILSv1T104549
###	NA	NA
###	NA	NA
###	NA	NA
###	NA	NA
###	NA	NA
chr1	maker	mRNA	1531720	1532796	1077	-	.	Dbxref=GO:0017025,InterPro:IPR013137,InterPro:IPR013150,InterPro:IPR013763,PFAM:PF00382,PFAM:PF08271;_qi=0|-1|0|1|-1|0|1|0|358;_eaed=0.00;_Oid=maker-chr1-exonerate_protein2genome-gene-15.36-mRNA-1;_aed=0.00;_Description=Transcription initiation factor IIB;Name=maker-chr1-exonerate_protein2genome-gene-15.36-mRNA-1;ID=DEKBRUBILSv1T104530
chr1	maker	exon	1531720	1532796	.	-	.	ID=DEKBRUBILSv1E105882;Parent=DEKBRUBILSv1T104530
chr1	maker	CDS	1531720	1532796	.	-	0	ID=DEKBRUBILSv1C104502;Parent=DEKBRUBILSv1T104530
chr1	maker	mRNA	1533913	1534530	618	-	.	ID=DEKBRUBILSv1T104542;Name=maker-chr1-exonerate_protein2genome-gene-15.37-mRNA-1;_Description=Probable Ras-related protein Rab7;_aed=0.00;_Oid=maker-chr1-exonerate_protein2genome-gene-15.37-mRNA-1;_eaed=0.00;_qi=0|-1|0|1|-1|0|1|0|205;Dbxref=GO:0005525|GO:0007264,InterPro:IPR001806,InterPro:IPR027417,PFAM:PF00071
chr1	maker	exon	1533913	1534530	.	-	.	ID=DEKBRUBILSv1E105896;Parent=DEKBRUBILSv1T104542
chr1	maker	CDS	1533913	1534530	.	-	0	ID=DEKBRUBILSv1C104514;Parent=DEKBRUBILSv1T104542
###	NA	NA
chr1	maker	mRNA	1535124	1535732	609	-	.	_Oid=maker-chr1-exonerate_protein2genome-gene-15.38-mRNA-1;_Description=Heat shock protein 26;_aed=0.00;_qi=0|-1|0|1|-1|0|1|0|202;Dbxref=InterPro:IPR002068,InterPro:IPR008978,PFAM:PF00011;_eaed=0.00;ID=DEKBRUBILSv1T104543;Name=maker-chr1-exonerate_protein2genome-gene-15.38-mRNA-1
chr1	maker	exon	1535124	1535732	.	-	.	ID=DEKBRUBILSv1E105897;Parent=DEKBRUBILSv1T104543
chr1	maker	CDS	1535124	1535732	.	-	0	ID=DEKBRUBILSv1C104515;Parent=DEKBRUBILSv1T104543
chr1	maker	mRNA	1537002	1537199	198	-	.	_aed=0.24;_Description=RNA polymerase sigma factor CarQ;_Oid=maker-chr1-exonerate_protein2genome-gene-15.39-mRNA-1;ID=DEKBRUBILSv1T104554;Name=maker-chr1-exonerate_protein2genome-gene-15.39-mRNA-1;_eaed=1.00;_qi=0|-1|0|1|-1|0|1|0|65
chr1	maker	exon	1537002	1537199	.	-	.	ID=DEKBRUBILSv1E105909;Parent=DEKBRUBILSv1T104554
chr1	maker	CDS	1537002	1537199	.	-	0	ID=DEKBRUBILSv1C104526;Parent=DEKBRUBILSv1T104554
###	NA	NA
chr1	maker	mRNA	1539041	1540639	1599	-	.	Name=maker-chr1-exonerate_protein2genome-gene-15.40-mRNA-1;ID=DEKBRUBILSv1T104520;Dbxref=GO:0046983,InterPro:IPR011598,PFAM:PF00010;_qi=0|-1|0|1|-1|0|1|0|532;_eaed=0.00;_Oid=maker-chr1-exonerate_protein2genome-gene-15.40-mRNA-1;_Description=Transcriptional regulator of yeast form adherence 6;_aed=0.00
chr1	maker	exon	1539041	1540639	.	-	.	ID=DEKBRUBILSv1E105872;Parent=DEKBRUBILSv1T104520
chr1	maker	CDS	1539041	1540639	.	-	0	ID=DEKBRUBILSv1C104492;Parent=DEKBRUBILSv1T104520
chr1	maker	mRNA	1542534	1543361	828	+	.	ID=DEKBRUBILSv1T104535;_Oid=maker-chr1-exonerate_protein2genome-gene-15.17-mRNA-1;_Description=Probable alanine aminotransferase%2C mitochondrial;_aed=0.00;_qi=0|-1|0|1|-1|0|1|0|275;_eaed=0.00;Name=maker-chr1-exonerate_protein2genome-gene-15.17-mRNA-1
chr1	maker	exon	1542534	1543361	.	+	.	ID=DEKBRUBILSv1E105888;Parent=DEKBRUBILSv1T104535
chr1	maker	CDS	1542534	1543361	.	+	0	ID=DEKBRUBILSv1C104507;Parent=DEKBRUBILSv1T104535
###	NA	NA
chr1	maker	mRNA	1543583	1544944	1362	-	.	_aed=0.00;_Description=Uncharacterized HTH La-type RNA-binding protein C1527.03;_Oid=maker-chr1-exonerate_protein2genome-gene-15.41-mRNA-1;_eaed=0.00;_qi=0|-1|0|1|-1|0|1|0|453;Dbxref=InterPro:IPR006630,PFAM:PF05383;ID=DEKBRUBILSv1T104525;Name=maker-chr1-exonerate_protein2genome-gene-15.41-mRNA-1
chr1	maker	exon	1543583	1544944	.	-	.	ID=DEKBRUBILSv1E105877;Parent=DEKBRUBILSv1T104525
chr1	maker	CDS	1543583	1544944	.	-	0	ID=DEKBRUBILSv1C104497;Parent=DEKBRUBILSv1T104525
chr1	maker	mRNA	1545406	1547892	2487	+	.	ID=DEKBRUBILSv1T104514;Name=maker-chr1-exonerate_protein2genome-gene-15.18-mRNA-1;_Description=DNA replication regulator sld3;_aed=0.00;_Oid=maker-chr1-exonerate_protein2genome-gene-15.18-mRNA-1;_eaed=0.00;_qi=0|-1|0|1|-1|0|1|0|828;Dbxref=InterPro:IPR013948,PFAM:PF08639
chr1	maker	exon	1545406	1547892	.	+	.	ID=DEKBRUBILSv1E105865;Parent=DEKBRUBILSv1T104514
chr1	maker	CDS	1545406	1547892	.	+	0	ID=DEKBRUBILSv1C104486;Parent=DEKBRUBILSv1T104514
###	NA	NA
chr1	maker	mRNA	1547974	1549434	1461	-	.	ID=DEKBRUBILSv1T104523;Name=maker-chr1-exonerate_protein2genome-gene-15.43-mRNA-1;_Oid=maker-chr1-exonerate_protein2genome-gene-15.43-mRNA-1;_Description=Transcription initiation factor TFIID subunit 6;_aed=0.00;_qi=0|-1|0|1|-1|0|1|0|486;Dbxref=GO:0005488,GO:0005634|GO:0006352,GO:0005634|GO:0051090,GO:0046982,InterPro:IPR004823,InterPro:IPR009072,InterPro:IPR011442,InterPro:IPR016024,PFAM:PF02969…
chr1	maker	exon	1547974	1549434	.	-	.	ID=DEKBRUBILSv1E105875;Parent=DEKBRUBILSv1T104523
chr1	maker	CDS	1547974	1549434	.	-	0	ID=DEKBRUBILSv1C104495;Parent=DEKBRUBILSv1T104523
chr1	maker	mRNA	1549833	1550459	627	+	.	_Oid=maker-chr1-exonerate_protein2genome-gene-15.19-mRNA-1;ID=DEKBRUBILSv1T104541;_aed=0.00;_Description=Eukaryotic elongation factor 2 kinase;_qi=0|-1|0|1|-1|0|1|0|208;Name=maker-chr1-exonerate_protein2genome-gene-15.19-mRNA-1;_eaed=0.00
chr1	maker	exon	1549833	1550459	.	+	.	ID=DEKBRUBILSv1E105895;Parent=DEKBRUBILSv1T104541
chr1	maker	CDS	1549833	1550459	.	+	0	ID=DEKBRUBILSv1C104513;Parent=DEKBRUBILSv1T104541
###	NA	NA
chr1	maker	mRNA	1550576	1552321	1746	-	.	Name=maker-chr1-exonerate_protein2genome-gene-15.44-mRNA-1;ID=DEKBRUBILSv1T104518;_eaed=0.00;Dbxref=GO:0005515,InterPro:IPR001214,PFAM:PF00856;_qi=0|-1|0|1|-1|0|1|0|581;_aed=0.00;_Description=Protein-lysine N-methyltransferase EFM1;_Oid=maker-chr1-exonerate_protein2genome-gene-15.44-mRNA-1
chr1	maker	exon	1550576	1552321	.	-	.	ID=DEKBRUBILSv1E105870;Parent=DEKBRUBILSv1T104518
chr1	maker	CDS	1550576	1552321	.	-	0	ID=DEKBRUBILSv1C104490;Parent=DEKBRUBILSv1T104518
chr1	maker	mRNA	1562124	1562495	246	-	.	_eaed=0.06;Dbxref=GO:0003954|GO:0005739|GO:0008137,InterPro:IPR008698,PFAM:PF05676;_qi=0|0|0|1|0|0|2|0|81;_Description=NADH dehydrogenase [ubiquinone] 1 beta subcomplex subunit 7;_aed=0.05;_Oid=maker-chr1-exonerate_protein2genome-gene-15.45-mRNA-1;Name=maker-chr1-exonerate_protein2genome-gene-15.45-mRNA-1;ID=DEKBRUBILSv1T104553
chr1	maker	exon	1562124	1562344	.	-	.	ID=DEKBRUBILSv1E105907;Parent=DEKBRUBILSv1T104553
chr1	maker	exon	1562471	1562495	.	-	.	ID=DEKBRUBILSv1E105908;Parent=DEKBRUBILSv1T104553
chr1	maker	CDS	1562471	1562495	.	-	0	ID=DEKBRUBILSv1C104525;Parent=DEKBRUBILSv1T104553
chr1	maker	CDS	1562124	1562344	.	-	2	ID=DEKBRUBILSv1C104525;Parent=DEKBRUBILSv1T104553
###	NA	NA
###	NA	NA
chr1	maker	mRNA	1571890	1572720	831	+	.	_Oid=maker-chr1-exonerate_protein2genome-gene-15.21-mRNA-1;_Description=Dehydrodolichyl diphosphate syntase complex subunit RER2;_aed=0.00;_qi=0|-1|0|1|-1|0|1|0|276;Dbxref=GO:0016765,InterPro:IPR001441,PFAM:PF01255;_eaed=0.00;ID=DEKBRUBILSv1T104534;Name=maker-chr1-exonerate_protein2genome-gene-15.21-mRNA-1
chr1	maker	exon	1571890	1572720	.	+	.	ID=DEKBRUBILSv1E105887;Parent=DEKBRUBILSv1T104534
chr1	maker	CDS	1571890	1572720	.	+	0	ID=DEKBRUBILSv1C104506;Parent=DEKBRUBILSv1T104534
###	NA	NA
chr1	maker	mRNA	1572922	1573494	573	-	.	_Description=Ran-specific GTPase-activating protein 1;_aed=0.07;_Oid=maker-chr1-exonerate_protein2genome-gene-15.48-mRNA-1;_eaed=0.07;_qi=0|-1|0|1|-1|0|1|0|190;Dbxref=GO:0046907,InterPro:IPR000156,PFAM:PF00638;ID=DEKBRUBILSv1T104544;Name=maker-chr1-exonerate_protein2genome-gene-15.48-mRNA-1
chr1	maker	exon	1572922	1573494	.	-	.	ID=DEKBRUBILSv1E105898;Parent=DEKBRUBILSv1T104544
chr1	maker	CDS	1572922	1573494	.	-	0	ID=DEKBRUBILSv1C104516;Parent=DEKBRUBILSv1T104544
chr1	maker	mRNA	1575813	1578020	2208	+	.	_Oid=maker-chr1-exonerate_protein2genome-gene-15.22-mRNA-1;_aed=0.00;_Description=Neutral trehalase;_qi=0|-1|0|1|-1|0|1|0|735;Dbxref=GO:0003824,GO:0004555|GO:0005509|GO:0005737|GO:0005993,GO:0004555|GO:0005991,InterPro:IPR001661,InterPro:IPR008928,InterPro:IPR011120,PFAM:PF01204,PFAM:PF07492;_eaed=0.00;ID=DEKBRUBILSv1T104517;Name=maker-chr1-exonerate_protein2genome-gene-15.22-mRNA-1
chr1	maker	exon	1575813	1578020	.	+	.	ID=DEKBRUBILSv1E105869;Parent=DEKBRUBILSv1T104517
chr1	maker	CDS	1575813	1578020	.	+	0	ID=DEKBRUBILSv1C104489;Parent=DEKBRUBILSv1T104517
###	NA	NA
chr1	maker	mRNA	1579782	1582142	2292	+	.	Name=maker-chr1-exonerate_protein2genome-gene-15.23-mRNA-1;ID=DEKBRUBILSv1T104516;_eaed=0.37;Dbxref=GO:0004672|GO:0005524|GO:0006468,GO:0016772,InterPro:IPR000719,InterPro:IPR011009,PFAM:PF00069;_qi=0|0|0|1|0|0|2|0|763;_aed=0.37;_Description=SNF1-activating kinase 1;_Oid=maker-chr1-exonerate_protein2genome-gene-15.23-mRNA-1
chr1	maker	exon	1579782	1579901	.	+	.	ID=DEKBRUBILSv1E105867;Parent=DEKBRUBILSv1T104516
chr1	maker	exon	1579971	1582142	.	+	.	ID=DEKBRUBILSv1E105868;Parent=DEKBRUBILSv1T104516
chr1	maker	CDS	1579782	1579901	.	+	0	ID=DEKBRUBILSv1C104488;Parent=DEKBRUBILSv1T104516
chr1	maker	CDS	1579971	1582142	.	+	0	ID=DEKBRUBILSv1C104488;Parent=DEKBRUBILSv1T104516
chr1	maker	mRNA	1582337	1584958	2622	-	.	Name=maker-chr1-exonerate_protein2genome-gene-15.49-mRNA-1;ID=DEKBRUBILSv1T104513;_eaed=0.00;_qi=0|-1|0|1|-1|0|1|0|873;Dbxref=InterPro:IPR013253,PFAM:PF08317;_aed=0.00;_Description=Kinetochore protein spc7;_Oid=maker-chr1-exonerate_protein2genome-gene-15.49-mRNA-1
chr1	maker	exon	1582337	1584958	.	-	.	ID=DEKBRUBILSv1E105864;Parent=DEKBRUBILSv1T104513
chr1	maker	CDS	1582337	1584958	.	-	0	ID=DEKBRUBILSv1C104485;Parent=DEKBRUBILSv1T104513
###	NA	NA
chr1	maker	mRNA	1585599	1585793	195	-	.	_aed=0.35;_Description=Tyrosine-protein kinase Fer;_Oid=maker-chr1-exonerate_protein2genome-gene-15.51-mRNA-1;ID=DEKBRUBILSv1T104555;Name=maker-chr1-exonerate_protein2genome-gene-15.51-mRNA-1;_eaed=0.35;_qi=0|-1|0|1|-1|0|1|0|64
chr1	maker	exon	1585599	1585793	.	-	.	ID=DEKBRUBILSv1E105910;Parent=DEKBRUBILSv1T104555
chr1	maker	CDS	1585599	1585793	.	-	0	ID=DEKBRUBILSv1C104527;Parent=DEKBRUBILSv1T104555
chr1	maker	mRNA	1585898	1586089	192	+	.	_eaed=0.01;Name=maker-chr1-exonerate_protein2genome-gene-15.24-mRNA-1;_qi=0|-1|0|1|-1|0|1|0|63;_Description=Acetylcholine receptor subunit gamma;_aed=0.01;ID=DEKBRUBILSv1T104556;_Oid=maker-chr1-exonerate_protein2genome-gene-15.24-mRNA-1
chr1	maker	exon	1585898	1586089	.	+	.	ID=DEKBRUBILSv1E105911;Parent=DEKBRUBILSv1T104556
chr1	maker	CDS	1585898	1586089	.	+	0	ID=DEKBRUBILSv1C104528;Parent=DEKBRUBILSv1T104556
###	NA	NA
chr1	maker	mRNA	1586131	1586526	396	-	.	_aed=0.18;_Description=Nucleoporin NUP116/NSP116;_Oid=maker-chr1-exonerate_protein2genome-gene-15.50-mRNA-1;_eaed=0.18;_qi=0|-1|0|1|-1|0|1|0|131;Dbxref=GO:0005643|GO:0006810,InterPro:IPR007230,PFAM:PF04096;ID=DEKBRUBILSv1T104551;Name=maker-chr1-exonerate_protein2genome-gene-15.50-mRNA-1
chr1	maker	exon	1586131	1586526	.	-	.	ID=DEKBRUBILSv1E105905;Parent=DEKBRUBILSv1T104551
chr1	maker	CDS	1586131	1586526	.	-	0	ID=DEKBRUBILSv1C104523;Parent=DEKBRUBILSv1T104551
###	NA	NA
###	NA	NA
chr1	maker	exon	1595585	1595625	.	+	.	ID=DEKBRUBILSv1E105109;Parent=DEKBRUBILSv1T103933
chr1	maker	exon	1595689	1596018	.	+	.	ID=DEKBRUBILSv1E105110;Parent=DEKBRUBILSv1T103933
chr1	maker	CDS	1595585	1595625	.	+	2	ID=DEKBRUBILSv1C103905;Parent=DEKBRUBILSv1T103933
chr1	maker	CDS	1595689	1596018	.	+	0	ID=DEKBRUBILSv1C103905;Parent=DEKBRUBILSv1T103933
###	NA	NA
chr1	maker	exon	1604049	1604081	.	-	.	ID=DEKBRUBILSv1E105130;Parent=DEKBRUBILSv1T103949
chr1	maker	CDS	1604049	1604081	.	-	0	ID=DEKBRUBILSv1C103921;Parent=DEKBRUBILSv1T103949
###	NA	NA
###	NA	NA
###	NA	NA
chr1	maker	mRNA	1616774	1618234	1461	+	.	Name=maker-chr1-exonerate_protein2genome-gene-16.6-mRNA-1;_eaed=0.00;_qi=0|-1|0|1|-1|0|1|0|486;_aed=0.00;_Description=Pentatricopeptide repeat-containing protein At3g04130%2C mitochondrial;_Oid=maker-chr1-exonerate_protein2genome-gene-16.6-mRNA-1;ID=DEKBRUBILSv1T103928
chr1	maker	exon	1616774	1618234	.	+	.	ID=DEKBRUBILSv1E105102;Parent=DEKBRUBILSv1T103928
chr1	maker	CDS	1616774	1618234	.	+	0	ID=DEKBRUBILSv1C103900;Parent=DEKBRUBILSv1T103928
###	NA	NA
###	NA	NA
chr1	maker	mRNA	1626119	1626700	582	+	.	_Oid=maker-chr1-exonerate_protein2genome-gene-16.8-mRNA-1;_Description=Protein LUC7;_aed=0.00;_qi=0|-1|0|1|-1|0|1|0|193;Dbxref=GO:0003729|GO:0005685|GO:0006376,InterPro:IPR004882,PFAM:PF03194;_eaed=0.00;ID=DEKBRUBILSv1T103948;Name=maker-chr1-exonerate_protein2genome-gene-16.8-mRNA-1
chr1	maker	exon	1626119	1626700	.	+	.	ID=DEKBRUBILSv1E105128;Parent=DEKBRUBILSv1T103948
chr1	maker	CDS	1626119	1626700	.	+	0	ID=DEKBRUBILSv1C103920;Parent=DEKBRUBILSv1T103948
chr1	maker	exon	1627098	1627227	.	-	.	ID=DEKBRUBILSv1E105119;Parent=DEKBRUBILSv1T103941
chr1	maker	exon	1627300	1627384	.	-	.	ID=DEKBRUBILSv1E105120;Parent=DEKBRUBILSv1T103941
chr1	maker	exon	1627648	1628066	.	-	.	ID=DEKBRUBILSv1E105121;Parent=DEKBRUBILSv1T103941
chr1	maker	CDS	1627648	1628066	.	-	0	ID=DEKBRUBILSv1C103913;Parent=DEKBRUBILSv1T103941
chr1	maker	CDS	1627300	1627384	.	-	1	ID=DEKBRUBILSv1C103913;Parent=DEKBRUBILSv1T103941
chr1	maker	CDS	1627098	1627227	.	-	0	ID=DEKBRUBILSv1C103913;Parent=DEKBRUBILSv1T103941
###	NA	NA
chr1	maker	exon	1635194	1635219	.	+	.	ID=DEKBRUBILSv1E105132;Parent=DEKBRUBILSv1T103951
chr1	maker	exon	1635291	1635486	.	+	.	ID=DEKBRUBILSv1E105133;Parent=DEKBRUBILSv1T103951
chr1	maker	CDS	1635194	1635219	.	+	0	ID=DEKBRUBILSv1C103923;Parent=DEKBRUBILSv1T103951
chr1	maker	CDS	1635291	1635486	.	+	1	ID=DEKBRUBILSv1C103923;Parent=DEKBRUBILSv1T103951
###	NA	NA
chr1	maker	mRNA	1635503	1636582	1080	-	.	_eaed=0.00;_qi=0|-1|0|1|-1|0|1|0|359;Dbxref=GO:0016787,InterPro:IPR004843,InterPro:IPR029052,PFAM:PF00149;_Description=Serine/threonine-protein phosphatase PP2A-like PPG1;_aed=0.00;_Oid=maker-chr1-exonerate_protein2genome-gene-16.33-mRNA-1;Name=maker-chr1-exonerate_protein2genome-gene-16.33-mRNA-1;ID=DEKBRUBILSv1T103935
chr1	maker	exon	1635503	1636582	.	-	.	ID=DEKBRUBILSv1E105112;Parent=DEKBRUBILSv1T103935
chr1	maker	CDS	1635503	1636582	.	-	0	ID=DEKBRUBILSv1C103907;Parent=DEKBRUBILSv1T103935
###	NA	NA
###	NA	NA
chr1	maker	mRNA	1650296	1652008	1713	+	.	Name=maker-chr1-exonerate_protein2genome-gene-16.13-mRNA-1;ID=DEKBRUBILSv1T103924;_qi=0|-1|0|1|-1|0|1|0|570;Dbxref=GO:0004066|GO:0006529,GO:0008152,InterPro:IPR000583,InterPro:IPR001962,InterPro:IPR006426,InterPro:IPR029055,PFAM:PF00733,PFAM:PF13537;_eaed=0.00;_Oid=maker-chr1-exonerate_protein2genome-gene-16.13-mRNA-1;_Description=Asparagine synthetase [glutamine-hydrolyzing] 1;_aed=0.00
chr1	maker	exon	1650296	1652008	.	+	.	ID=DEKBRUBILSv1E105097;Parent=DEKBRUBILSv1T103924
chr1	maker	CDS	1650296	1652008	.	+	0	ID=DEKBRUBILSv1C103896;Parent=DEKBRUBILSv1T103924
###	NA	NA
chr1	maker	mRNA	1652356	1653636	1224	-	.	Name=maker-chr1-exonerate_protein2genome-gene-16.42-mRNA-1;ID=DEKBRUBILSv1T103930;Dbxref=GO:0005515,InterPro:IPR001680,InterPro:IPR017986,PFAM:PF00400;_qi=0|0|0|1|0|0|2|0|407;_eaed=0.02;_Oid=maker-chr1-exonerate_protein2genome-gene-16.42-mRNA-1;_aed=0.02;_Description=COMPASS component SWD1
chr1	maker	exon	1652356	1653102	.	-	.	ID=DEKBRUBILSv1E105104;Parent=DEKBRUBILSv1T103930
chr1	maker	exon	1653160	1653636	.	-	.	ID=DEKBRUBILSv1E105105;Parent=DEKBRUBILSv1T103930
chr1	maker	CDS	1653160	1653636	.	-	0	ID=DEKBRUBILSv1C103902;Parent=DEKBRUBILSv1T103930
chr1	maker	CDS	1652356	1653102	.	-	0	ID=DEKBRUBILSv1C103902;Parent=DEKBRUBILSv1T103930
###	NA	NA
###	NA	NA
chr1	maker	mRNA	1662589	1664130	1542	+	.	ID=DEKBRUBILSv1T103927;Name=maker-chr1-exonerate_protein2genome-gene-16.16-mRNA-1;_aed=0.06;_Description=Carboxypeptidase S;_Oid=maker-chr1-exonerate_protein2genome-gene-16.16-mRNA-1;_eaed=0.06;Dbxref=GO:0008152|GO:0016787,InterPro:IPR002933,InterPro:IPR011650,PFAM:PF01546,PFAM:PF07687;_qi=0|-1|0|1|-1|0|1|0|513
chr1	maker	exon	1662589	1664130	.	+	.	ID=DEKBRUBILSv1E105101;Parent=DEKBRUBILSv1T103927
chr1	maker	CDS	1662589	1664130	.	+	0	ID=DEKBRUBILSv1C103899;Parent=DEKBRUBILSv1T103927
###	NA	NA
chr1	maker	exon	1677144	1677865	.	+	.	ID=DEKBRUBILSv1E105088;Parent=DEKBRUBILSv1T103917
chr1	maker	CDS	1677144	1677865	.	+	2	ID=DEKBRUBILSv1C103889;Parent=DEKBRUBILSv1T103917
###	NA	NA
###	NA	NA
###	NA	NA
###	NA	NA
chr1	maker	exon	1690785	1691207	.	-	.	ID=DEKBRUBILSv1E105000;Parent=DEKBRUBILSv1T103853
chr1	maker	CDS	1690785	1691207	.	-	0	ID=DEKBRUBILSv1C103825;Parent=DEKBRUBILSv1T103853
###	NA	NA
chr1	maker	exon	1701051	1701281	.	+	.	ID=DEKBRUBILSv1E104977;Parent=DEKBRUBILSv1T103837
chr1	maker	exon	1703481	1704011	.	+	.	ID=DEKBRUBILSv1E104979;Parent=DEKBRUBILSv1T103837
chr1	maker	CDS	1701051	1701281	.	+	0	ID=DEKBRUBILSv1C103809;Parent=DEKBRUBILSv1T103837
chr1	maker	CDS	1703481	1704011	.	+	0	ID=DEKBRUBILSv1C103809;Parent=DEKBRUBILSv1T103837
###	NA	NA
###	NA	NA
###	NA	NA
###	NA	NA
###	NA	NA
###	NA	NA
###	NA	NA
chr1	maker	exon	1739231	1739277	.	-	.	ID=DEKBRUBILSv1E105007;Parent=DEKBRUBILSv1T103857
chr1	maker	CDS	1739231	1739277	.	-	0	ID=DEKBRUBILSv1C103829;Parent=DEKBRUBILSv1T103857
###	NA	NA
chr1	maker	mRNA	1743168	1743686	519	-	.	_qi=0|-1|0|1|-1|0|1|0|172;Name=maker-chr1-exonerate_protein2genome-gene-17.29-mRNA-1;_eaed=0.00;_Oid=maker-chr1-exonerate_protein2genome-gene-17.29-mRNA-1;ID=DEKBRUBILSv1T103871;_aed=0.00
chr1	maker	exon	1743168	1743686	.	-	.	ID=DEKBRUBILSv1E105022;Parent=DEKBRUBILSv1T103871
chr1	maker	CDS	1743168	1743686	.	-	0	ID=DEKBRUBILSv1C103843;Parent=DEKBRUBILSv1T103871
###	NA	NA
chr1	maker	mRNA	1749385	1750263	879	+	.	_eaed=0.00;Dbxref=InterPro:IPR001247,InterPro:IPR015847,InterPro:IPR020568,PFAM:PF01138,PFAM:PF03725;_qi=0|-1|0|1|-1|0|1|0|292;_Description=Exosome complex component RRP42;_aed=0.00;_Oid=maker-chr1-exonerate_protein2genome-gene-17.11-mRNA-1;Name=maker-chr1-exonerate_protein2genome-gene-17.11-mRNA-1;ID=DEKBRUBILSv1T103864
chr1	maker	exon	1749385	1750263	.	+	.	ID=DEKBRUBILSv1E105014;Parent=DEKBRUBILSv1T103864
chr1	maker	CDS	1749385	1750263	.	+	0	ID=DEKBRUBILSv1C103836;Parent=DEKBRUBILSv1T103864
###	NA	NA
###	NA	NA
chr1	maker	exon	1761534	1762393	.	+	.	ID=DEKBRUBILSv1E105005;Parent=DEKBRUBILSv1T103856
chr1	maker	CDS	1761534	1762393	.	+	2	ID=DEKBRUBILSv1C103828;Parent=DEKBRUBILSv1T103856
###	NA	NA
chr1	maker	mRNA	1764611	1765792	1182	+	.	_Description=Plasma membrane iron permease;_aed=0.00;_Oid=maker-chr1-exonerate_protein2genome-gene-17.14-mRNA-1;_eaed=0.00;_qi=0|-1|0|1|-1|0|1|0|393;Dbxref=GO:0005381|GO:0006827|GO:0016020|GO:0033573,InterPro:IPR004923,PFAM:PF03239;ID=DEKBRUBILSv1T103858;Name=maker-chr1-exonerate_protein2genome-gene-17.14-mRNA-1
chr1	maker	exon	1764611	1765792	.	+	.	ID=DEKBRUBILSv1E105008;Parent=DEKBRUBILSv1T103858
chr1	maker	CDS	1764611	1765792	.	+	0	ID=DEKBRUBILSv1C103830;Parent=DEKBRUBILSv1T103858
###	NA	NA
chr1	maker	mRNA	1768337	1768751	330	-	.	ID=DEKBRUBILSv1T103873;Name=maker-chr1-exonerate_protein2genome-gene-17.33-mRNA-1;_aed=0.00;_Description=NADH dehydrogenase [ubiquinone] 1 beta subcomplex subunit 9;_Oid=maker-chr1-exonerate_protein2genome-gene-17.33-mRNA-1;_eaed=0.00;Dbxref=InterPro:IPR008011,PFAM:PF05347;_qi=0|0|0|1|0|0|2|0|109
chr1	maker	exon	1768337	1768486	.	-	.	ID=DEKBRUBILSv1E105024;Parent=DEKBRUBILSv1T103873
chr1	maker	exon	1768572	1768751	.	-	.	ID=DEKBRUBILSv1E105025;Parent=DEKBRUBILSv1T103873
chr1	maker	CDS	1768572	1768751	.	-	0	ID=DEKBRUBILSv1C103845;Parent=DEKBRUBILSv1T103873
chr1	maker	CDS	1768337	1768486	.	-	0	ID=DEKBRUBILSv1C103845;Parent=DEKBRUBILSv1T103873
###	NA	NA
chr1	maker	mRNA	1771842	1773743	1902	+	.	_aed=0.00;_Description=Uncharacterized protein C691.05c;_Oid=maker-chr1-exonerate_protein2genome-gene-17.17-mRNA-1;_eaed=0.00;Dbxref=InterPro:IPR007632,PFAM:PF04547;_qi=0|-1|0|1|-1|0|1|0|633;ID=DEKBRUBILSv1T103843;Name=maker-chr1-exonerate_protein2genome-gene-17.17-mRNA-1
chr1	maker	exon	1771842	1773743	.	+	.	ID=DEKBRUBILSv1E104988;Parent=DEKBRUBILSv1T103843
chr1	maker	CDS	1771842	1773743	.	+	0	ID=DEKBRUBILSv1C103815;Parent=DEKBRUBILSv1T103843
###	NA	NA
chr1	maker	exon	1778088	1778132	.	-	.	ID=DEKBRUBILSv1E105020;Parent=DEKBRUBILSv1T103869
chr1	maker	CDS	1778088	1778132	.	-	0	ID=DEKBRUBILSv1C103841;Parent=DEKBRUBILSv1T103869
###	NA	NA
###	NA	NA
###	NA	NA
###	NA	NA
###	NA	NA
chr1	maker	exon	1803779	1804003	.	-	.	ID=DEKBRUBILSv1E105484;Parent=DEKBRUBILSv1T104219
chr1	maker	exon	1804104	1804199	.	-	.	ID=DEKBRUBILSv1E105485;Parent=DEKBRUBILSv1T104219
chr1	maker	CDS	1804104	1804199	.	-	0	ID=DEKBRUBILSv1C104191;Parent=DEKBRUBILSv1T104219
chr1	maker	CDS	1803779	1804003	.	-	0	ID=DEKBRUBILSv1C104191;Parent=DEKBRUBILSv1T104219
###	NA	NA
###	NA	NA
###	NA	NA
###	NA	NA
chr1	maker	exon	1824129	1824254	.	-	.	ID=DEKBRUBILSv1E105487;Parent=DEKBRUBILSv1T104221
chr1	maker	exon	1824323	1824412	.	-	.	ID=DEKBRUBILSv1E105488;Parent=DEKBRUBILSv1T104221
chr1	maker	CDS	1824323	1824412	.	-	0	ID=DEKBRUBILSv1C104193;Parent=DEKBRUBILSv1T104221
chr1	maker	CDS	1824129	1824254	.	-	0	ID=DEKBRUBILSv1C104193;Parent=DEKBRUBILSv1T104221
###	NA	NA
###	NA	NA
###	NA	NA
chr1	maker	exon	1834534	1834592	.	+	.	ID=DEKBRUBILSv1E105460;Parent=DEKBRUBILSv1T104198
chr1	maker	CDS	1834534	1834592	.	+	0	ID=DEKBRUBILSv1C104170;Parent=DEKBRUBILSv1T104198
chr1	maker	exon	1838528	1838568	.	+	.	ID=DEKBRUBILSv1E105453;Parent=DEKBRUBILSv1T104194
chr1	maker	exon	1839069	1839118	.	+	.	ID=DEKBRUBILSv1E105454;Parent=DEKBRUBILSv1T104194
chr1	maker	exon	1839331	1840123	.	+	.	ID=DEKBRUBILSv1E105455;Parent=DEKBRUBILSv1T104194
chr1	maker	CDS	1838528	1838568	.	+	2	ID=DEKBRUBILSv1C104166;Parent=DEKBRUBILSv1T104194
chr1	maker	CDS	1839069	1839118	.	+	0	ID=DEKBRUBILSv1C104166;Parent=DEKBRUBILSv1T104194
chr1	maker	CDS	1839331	1840123	.	+	1	ID=DEKBRUBILSv1C104166;Parent=DEKBRUBILSv1T104194
###	NA	NA
chr1	maker	mRNA	1841357	1841977	621	+	.	ID=DEKBRUBILSv1T104212;Name=maker-chr1-exonerate_protein2genome-gene-18.13-mRNA-1;_Oid=maker-chr1-exonerate_protein2genome-gene-18.13-mRNA-1;_aed=0.25;_Description=Peptidyl-tRNA hydrolase;_qi=0|-1|0|1|-1|0|1|0|206;Dbxref=GO:0004045,InterPro:IPR001328,PFAM:PF01195;_eaed=0.25
chr1	maker	exon	1841357	1841977	.	+	.	ID=DEKBRUBILSv1E105477;Parent=DEKBRUBILSv1T104212
chr1	maker	CDS	1841357	1841977	.	+	0	ID=DEKBRUBILSv1C104184;Parent=DEKBRUBILSv1T104212
###	NA	NA
chr1	maker	mRNA	1842372	1842962	591	+	.	_Oid=maker-chr1-exonerate_protein2genome-gene-18.14-mRNA-1;ID=DEKBRUBILSv1T104214;_aed=0.26;_qi=0|-1|0|1|-1|0|1|0|196;Name=maker-chr1-exonerate_protein2genome-gene-18.14-mRNA-1;_eaed=0.26
chr1	maker	exon	1842372	1842962	.	+	.	ID=DEKBRUBILSv1E105479;Parent=DEKBRUBILSv1T104214
chr1	maker	CDS	1842372	1842962	.	+	0	ID=DEKBRUBILSv1C104186;Parent=DEKBRUBILSv1T104214
chr1	maker	mRNA	1843171	1844070	900	-	.	ID=DEKBRUBILSv1T104209;Name=maker-chr1-exonerate_protein2genome-gene-18.32-mRNA-1;_Oid=maker-chr1-exonerate_protein2genome-gene-18.32-mRNA-1;_aed=0.00;_Description=Transcription elongation factor S-II;_qi=0|-1|0|1|-1|0|1|0|299;Dbxref=GO:0003676|GO:0006351|GO:0008270,GO:0003677|GO:0005634|GO:0006351,GO:0006351,GO:0006357|GO:0032784,InterPro:IPR001222,InterPro:IPR003618,InterPro:IPR016492,InterPro:…
chr1	maker	exon	1843171	1844070	.	-	.	ID=DEKBRUBILSv1E105474;Parent=DEKBRUBILSv1T104209
chr1	maker	CDS	1843171	1844070	.	-	0	ID=DEKBRUBILSv1C104181;Parent=DEKBRUBILSv1T104209
###	NA	NA
chr1	maker	exon	1847956	1848577	.	+	.	ID=DEKBRUBILSv1E105449;Parent=DEKBRUBILSv1T104192
chr1	maker	exon	1848647	1849375	.	+	.	ID=DEKBRUBILSv1E105450;Parent=DEKBRUBILSv1T104192
chr1	maker	CDS	1847956	1848577	.	+	1	ID=DEKBRUBILSv1C104164;Parent=DEKBRUBILSv1T104192
chr1	maker	CDS	1848647	1849375	.	+	0	ID=DEKBRUBILSv1C104164;Parent=DEKBRUBILSv1T104192
###	NA	NA
chr1	maker	exon	1853346	1853783	.	-	.	ID=DEKBRUBILSv1E105441;Parent=DEKBRUBILSv1T104189
chr1	maker	CDS	1853346	1853783	.	-	0	ID=DEKBRUBILSv1C104161;Parent=DEKBRUBILSv1T104189
###	NA	NA
chr1	maker	mRNA	1859415	1861061	1470	-	.	_qi=0|0|0|1|0|0|3|0|489;Dbxref=InterPro:IPR013635,PFAM:PF08426;_eaed=0.06;_Oid=maker-chr1-exonerate_protein2genome-gene-18.34-mRNA-1;_aed=0.06;_Description=Protein ICE2;Name=maker-chr1-exonerate_protein2genome-gene-18.34-mRNA-1;ID=DEKBRUBILSv1T104199
chr1	maker	exon	1859415	1859749	.	-	.	ID=DEKBRUBILSv1E105462;Parent=DEKBRUBILSv1T104199
chr1	maker	exon	1859882	1860132	.	-	.	ID=DEKBRUBILSv1E105463;Parent=DEKBRUBILSv1T104199
chr1	maker	exon	1860178	1861061	.	-	.	ID=DEKBRUBILSv1E105464;Parent=DEKBRUBILSv1T104199
chr1	maker	CDS	1860178	1861061	.	-	0	ID=DEKBRUBILSv1C104171;Parent=DEKBRUBILSv1T104199
chr1	maker	CDS	1859882	1860132	.	-	1	ID=DEKBRUBILSv1C104171;Parent=DEKBRUBILSv1T104199
chr1	maker	CDS	1859415	1859749	.	-	2	ID=DEKBRUBILSv1C104171;Parent=DEKBRUBILSv1T104199
###	NA	NA
###	NA	NA
chr1	maker	mRNA	1868469	1868744	276	-	.	_eaed=0.02;Dbxref=GO:0003677,GO:0046982,InterPro:IPR007125,InterPro:IPR009072,PFAM:PF00125;_qi=0|-1|0|1|-1|0|1|0|91;_aed=0.02;_Description=Histone H3.1/H3.2;_Oid=maker-chr1-exonerate_protein2genome-gene-18.37-mRNA-1;Name=maker-chr1-exonerate_protein2genome-gene-18.37-mRNA-1;ID=DEKBRUBILSv1T104220
chr1	maker	exon	1868469	1868744	.	-	.	ID=DEKBRUBILSv1E105486;Parent=DEKBRUBILSv1T104220
chr1	maker	CDS	1868469	1868744	.	-	0	ID=DEKBRUBILSv1C104192;Parent=DEKBRUBILSv1T104220
chr1	maker	mRNA	1912215	1913819	1605	+	.	Dbxref=GO:0006855|GO:0015238|GO:0015297|GO:0016020|GO:0055085,InterPro:IPR002528,PFAM:PF01554;_qi=0|-1|0|1|-1|0|1|0|534;_eaed=0.34;_Oid=maker-chr1-exonerate_protein2genome-gene-19.1-mRNA-1;_Description=Uncharacterized transporter YDR338C;_aed=0.34;Name=maker-chr1-exonerate_protein2genome-gene-19.1-mRNA-1;ID=DEKBRUBILSv1T104781
chr1	maker	exon	1912215	1913819	.	+	.	ID=DEKBRUBILSv1E106200;Parent=DEKBRUBILSv1T104781
chr1	maker	CDS	1912215	1913819	.	+	0	ID=DEKBRUBILSv1C104753;Parent=DEKBRUBILSv1T104781
###	NA	NA
chr1	maker	mRNA	1914149	1918495	4263	+	.	ID=DEKBRUBILSv1T104770;Name=maker-chr1-exonerate_protein2genome-gene-19.0-mRNA-1;_Oid=maker-chr1-exonerate_protein2genome-gene-19.0-mRNA-1;_aed=0.29;_Description=Vacuolar protein sorting-associated protein 54;_qi=0|0|0|1|0|0|2|0|1420;Dbxref=GO:0042147,InterPro:IPR012501,PFAM:PF07928;_eaed=0.29
chr1	maker	exon	1914149	1914795	.	+	.	ID=DEKBRUBILSv1E106178;Parent=DEKBRUBILSv1T104770
chr1	maker	exon	1914880	1918495	.	+	.	ID=DEKBRUBILSv1E106179;Parent=DEKBRUBILSv1T104770
chr1	maker	CDS	1914149	1914795	.	+	0	ID=DEKBRUBILSv1C104742;Parent=DEKBRUBILSv1T104770
chr1	maker	CDS	1914880	1918495	.	+	1	ID=DEKBRUBILSv1C104742;Parent=DEKBRUBILSv1T104770
###	NA	NA
chr1	maker	exon	1923476	1923607	.	-	.	ID=DEKBRUBILSv1E106195;Parent=DEKBRUBILSv1T104776
chr1	maker	CDS	1923476	1923607	.	-	0	ID=DEKBRUBILSv1C104748;Parent=DEKBRUBILSv1T104776
###	NA	NA
###	NA	NA
chr1	maker	mRNA	1931877	1932896	1020	-	.	ID=DEKBRUBILSv1T104789;Name=maker-chr1-exonerate_protein2genome-gene-19.28-mRNA-1;_Oid=maker-chr1-exonerate_protein2genome-gene-19.28-mRNA-1;_aed=0.00;_Description=Mitochondrial transcription factor 1;_qi=0|-1|0|1|-1|0|1|0|339;Dbxref=GO:0000154|GO:0000179|GO:0008649,InterPro:IPR001737,InterPro:IPR029063,PFAM:PF00398;_eaed=0.00
chr1	maker	exon	1931877	1932896	.	-	.	ID=DEKBRUBILSv1E106209;Parent=DEKBRUBILSv1T104789
chr1	maker	CDS	1931877	1932896	.	-	0	ID=DEKBRUBILSv1C104761;Parent=DEKBRUBILSv1T104789
chr1	maker	exon	1934227	1934387	.	+	.	ID=DEKBRUBILSv1E106214;Parent=DEKBRUBILSv1T104793
chr1	maker	CDS	1934227	1934387	.	+	1	ID=DEKBRUBILSv1C104765;Parent=DEKBRUBILSv1T104793
###	NA	NA
chr1	maker	mRNA	1935202	1936161	960	-	.	_qi=0|-1|0|1|-1|0|1|0|319;_eaed=0.00;Name=maker-chr1-exonerate_protein2genome-gene-19.29-mRNA-1;ID=DEKBRUBILSv1T104790;_Oid=maker-chr1-exonerate_protein2genome-gene-19.29-mRNA-1;_Description=Peflin;_aed=0.00
chr1	maker	exon	1935202	1936161	.	-	.	ID=DEKBRUBILSv1E106210;Parent=DEKBRUBILSv1T104790
chr1	maker	CDS	1935202	1936161	.	-	0	ID=DEKBRUBILSv1C104762;Parent=DEKBRUBILSv1T104790
###	NA	NA
###	NA	NA
chr1	maker	mRNA	1944765	1944944	180	+	.	_eaed=0.01;Name=maker-chr1-exonerate_protein2genome-gene-19.10-mRNA-1;_qi=0|-1|0|1|-1|0|1|0|59;_Description=50S ribosomal protein L31 type B;_aed=0.01;ID=DEKBRUBILSv1T104799;_Oid=maker-chr1-exonerate_protein2genome-gene-19.10-mRNA-1
chr1	maker	exon	1944765	1944944	.	+	.	ID=DEKBRUBILSv1E106222;Parent=DEKBRUBILSv1T104799
chr1	maker	CDS	1944765	1944944	.	+	0	ID=DEKBRUBILSv1C104771;Parent=DEKBRUBILSv1T104799
###	NA	NA
chr1	maker	mRNA	1951854	1953341	1407	+	.	Name=maker-chr1-exonerate_protein2genome-gene-19.13-mRNA-1;ID=DEKBRUBILSv1T104782;Dbxref=GO:0006812|GO:0008324|GO:0016021|GO:0055085,InterPro:IPR002524,PFAM:PF01545;_qi=0|0|0|1|0|0|2|0|468;_eaed=0.03;_Oid=maker-chr1-exonerate_protein2genome-gene-19.13-mRNA-1;_Description=Zinc/cadmium resistance protein;_aed=0.03
chr1	maker	exon	1951854	1952366	.	+	.	ID=DEKBRUBILSv1E106201;Parent=DEKBRUBILSv1T104782
chr1	maker	exon	1952448	1953341	.	+	.	ID=DEKBRUBILSv1E106202;Parent=DEKBRUBILSv1T104782
chr1	maker	CDS	1951854	1952366	.	+	0	ID=DEKBRUBILSv1C104754;Parent=DEKBRUBILSv1T104782
chr1	maker	CDS	1952448	1953341	.	+	0	ID=DEKBRUBILSv1C104754;Parent=DEKBRUBILSv1T104782
###	NA	NA
chr1	maker	mRNA	1954084	1955331	1248	+	.	ID=DEKBRUBILSv1T104787;Name=maker-chr1-exonerate_protein2genome-gene-19.14-mRNA-1;_Description=Glycolipid 2-alpha-mannosyltransferase 1;_aed=0.01;_Oid=maker-chr1-exonerate_protein2genome-gene-19.14-mRNA-1;_eaed=0.03;_qi=0|-1|0|1|-1|0|1|0|415;Dbxref=GO:0000030|GO:0006486|GO:0016020,InterPro:IPR002685,InterPro:IPR029044,PFAM:PF01793
chr1	maker	exon	1954084	1955331	.	+	.	ID=DEKBRUBILSv1E106207;Parent=DEKBRUBILSv1T104787
chr1	maker	CDS	1954084	1955331	.	+	0	ID=DEKBRUBILSv1C104759;Parent=DEKBRUBILSv1T104787
chr1	maker	mRNA	1955509	1957143	1635	-	.	_qi=0|-1|0|1|-1|0|1|0|544;Name=maker-chr1-exonerate_protein2genome-gene-19.33-mRNA-1;_eaed=0.00;_Oid=maker-chr1-exonerate_protein2genome-gene-19.33-mRNA-1;ID=DEKBRUBILSv1T104780;_aed=0.00;_Description=Superficial pseudohyphal growth protein 1
chr1	maker	exon	1955509	1957143	.	-	.	ID=DEKBRUBILSv1E106199;Parent=DEKBRUBILSv1T104780
chr1	maker	CDS	1955509	1957143	.	-	0	ID=DEKBRUBILSv1C104752;Parent=DEKBRUBILSv1T104780
###	NA	NA
chr1	maker	mRNA	1957815	1958765	951	+	.	_aed=0.00;_Description=Sporulation-specific protein 4;_Oid=maker-chr1-exonerate_protein2genome-gene-19.17-mRNA-1;ID=DEKBRUBILSv1T104791;Name=maker-chr1-exonerate_protein2genome-gene-19.17-mRNA-1;_eaed=0.00;_qi=0|-1|0|1|-1|0|1|0|316
chr1	maker	exon	1957815	1958765	.	+	.	ID=DEKBRUBILSv1E106211;Parent=DEKBRUBILSv1T104791
chr1	maker	CDS	1957815	1958765	.	+	0	ID=DEKBRUBILSv1C104763;Parent=DEKBRUBILSv1T104791
chr1	maker	exon	1959068	1960638	.	-	.	ID=DEKBRUBILSv1E106189;Parent=DEKBRUBILSv1T104774
chr1	maker	exon	1961256	1961565	.	-	.	ID=DEKBRUBILSv1E106190;Parent=DEKBRUBILSv1T104774
chr1	maker	CDS	1961256	1961565	.	-	0	ID=DEKBRUBILSv1C104746;Parent=DEKBRUBILSv1T104774
chr1	maker	CDS	1959068	1960638	.	-	2	ID=DEKBRUBILSv1C104746;Parent=DEKBRUBILSv1T104774
###	NA	NA
chr1	maker	mRNA	1962915	1963704	363	+	.	Dbxref=InterPro:IPR005326,PFAM:PF03501;_qi=0|0|0|1|0|0|2|0|120;_eaed=0.11;_Oid=maker-chr1-exonerate_protein2genome-gene-19.18-mRNA-1;_aed=0.11;_Description=40S ribosomal protein S10-B;Name=maker-chr1-exonerate_protein2genome-gene-19.18-mRNA-1;ID=DEKBRUBILSv1T104797
chr1	maker	exon	1962915	1962966	.	+	.	ID=DEKBRUBILSv1E106219;Parent=DEKBRUBILSv1T104797
chr1	maker	exon	1963394	1963704	.	+	.	ID=DEKBRUBILSv1E106220;Parent=DEKBRUBILSv1T104797
chr1	maker	CDS	1962915	1962966	.	+	0	ID=DEKBRUBILSv1C104769;Parent=DEKBRUBILSv1T104797
chr1	maker	CDS	1963394	1963704	.	+	2	ID=DEKBRUBILSv1C104769;Parent=DEKBRUBILSv1T104797
###	NA	NA
chr1	maker	mRNA	1964527	1965750	1224	+	.	Dbxref=GO:0004407|GO:0016575,InterPro:IPR003084,InterPro:IPR023801,PFAM:PF00850;_qi=0|-1|0|1|-1|0|1|0|407;_eaed=0.07;_Oid=maker-chr1-exonerate_protein2genome-gene-19.19-mRNA-1;_Description=Probable histone deacetylase HOS2;_aed=0.07;Name=maker-chr1-exonerate_protein2genome-gene-19.19-mRNA-1;ID=DEKBRUBILSv1T104788
chr1	maker	exon	1964527	1965750	.	+	.	ID=DEKBRUBILSv1E106208;Parent=DEKBRUBILSv1T104788
chr1	maker	CDS	1964527	1965750	.	+	0	ID=DEKBRUBILSv1C104760;Parent=DEKBRUBILSv1T104788
chr1	maker	exon	1965962	1966204	.	-	.	ID=DEKBRUBILSv1E106185;Parent=DEKBRUBILSv1T104773
chr1	maker	exon	1966484	1967089	.	-	.	ID=DEKBRUBILSv1E106186;Parent=DEKBRUBILSv1T104773
chr1	maker	exon	1968272	1969060	.	-	.	ID=DEKBRUBILSv1E106188;Parent=DEKBRUBILSv1T104773
chr1	maker	CDS	1968272	1969060	.	-	0	ID=DEKBRUBILSv1C104745;Parent=DEKBRUBILSv1T104773
chr1	maker	CDS	1966484	1967089	.	-	0	ID=DEKBRUBILSv1C104745;Parent=DEKBRUBILSv1T104773
chr1	maker	CDS	1965962	1966204	.	-	0	ID=DEKBRUBILSv1C104745;Parent=DEKBRUBILSv1T104773
###	NA	NA
chr1	maker	exon	1971571	1971813	.	+	.	ID=DEKBRUBILSv1E106180;Parent=DEKBRUBILSv1T104771
chr1	maker	CDS	1971571	1971813	.	+	0	ID=DEKBRUBILSv1C104743;Parent=DEKBRUBILSv1T104771
###	NA	NA
###	NA	NA
###	NA	NA
chr1	maker	mRNA	1988741	1990657	1662	+	.	Dbxref=GO:0016021|GO:0022857|GO:0055085,InterPro:IPR005828,InterPro:IPR016196,PFAM:PF00083;_qi=0|0|0|1|0|0|2|0|553;_eaed=0.03;_Oid=maker-chr1-exonerate_protein2genome-gene-20.0-mRNA-1;_Description=High-affinity glucose transporter;_aed=0.03;Name=maker-chr1-exonerate_protein2genome-gene-20.0-mRNA-1;ID=DEKBRUBILSv1T105120
chr1	maker	exon	1988741	1990196	.	+	.	ID=DEKBRUBILSv1E106652;Parent=DEKBRUBILSv1T105120
chr1	maker	exon	1990452	1990657	.	+	.	ID=DEKBRUBILSv1E106653;Parent=DEKBRUBILSv1T105120
chr1	maker	CDS	1988741	1990196	.	+	0	ID=DEKBRUBILSv1C105092;Parent=DEKBRUBILSv1T105120
chr1	maker	CDS	1990452	1990657	.	+	2	ID=DEKBRUBILSv1C105092;Parent=DEKBRUBILSv1T105120
###	NA	NA
chr1	maker	mRNA	1993445	1995079	1233	+	.	_eaed=0.08;Name=maker-chr1-exonerate_protein2genome-gene-20.1-mRNA-1;_qi=0|0|0|1|0|0|2|0|410;_Description=Protein IVY1;_aed=0.08;ID=DEKBRUBILSv1T105125;_Oid=maker-chr1-exonerate_protein2genome-gene-20.1-mRNA-1
chr1	maker	exon	1993445	1994441	.	+	.	ID=DEKBRUBILSv1E106659;Parent=DEKBRUBILSv1T105125
chr1	maker	exon	1994844	1995079	.	+	.	ID=DEKBRUBILSv1E106660;Parent=DEKBRUBILSv1T105125
chr1	maker	CDS	1993445	1994441	.	+	0	ID=DEKBRUBILSv1C105097;Parent=DEKBRUBILSv1T105125
chr1	maker	CDS	1994844	1995079	.	+	2	ID=DEKBRUBILSv1C105097;Parent=DEKBRUBILSv1T105125
###	NA	NA
###	NA	NA
chr1	maker	mRNA	1997947	1998377	285	+	.	_aed=0.43;_Description=NADH dehydrogenase [ubiquinone] 1 alpha subcomplex subunit 2;_Oid=maker-chr1-exonerate_protein2genome-gene-20.2-mRNA-1;_eaed=0.43;_qi=0|0|0|1|0|0|2|0|94;Dbxref=InterPro:IPR007741,InterPro:IPR012336,InterPro:IPR016464,PFAM:PF05047;ID=DEKBRUBILSv1T105143;Name=maker-chr1-exonerate_protein2genome-gene-20.2-mRNA-1
chr1	maker	exon	1997947	1998038	.	+	.	ID=DEKBRUBILSv1E106684;Parent=DEKBRUBILSv1T105143
chr1	maker	exon	1998185	1998377	.	+	.	ID=DEKBRUBILSv1E106685;Parent=DEKBRUBILSv1T105143
chr1	maker	CDS	1997947	1998038	.	+	0	ID=DEKBRUBILSv1C105115;Parent=DEKBRUBILSv1T105143
chr1	maker	CDS	1998185	1998377	.	+	1	ID=DEKBRUBILSv1C105115;Parent=DEKBRUBILSv1T105143
chr1	maker	mRNA	1998652	1999848	1197	-	.	_Oid=maker-chr1-exonerate_protein2genome-gene-20.19-mRNA-1;_aed=0.00;_Description=Mitochondrial inner membrane protein OXA1;Dbxref=GO:0016021|GO:0051205,InterPro:IPR001708,PFAM:PF02096;_qi=0|-1|0|1|-1|0|1|0|398;_eaed=0.00;ID=DEKBRUBILSv1T105127;Name=maker-chr1-exonerate_protein2genome-gene-20.19-mRNA-1
chr1	maker	exon	1998652	1999848	.	-	.	ID=DEKBRUBILSv1E106662;Parent=DEKBRUBILSv1T105127
chr1	maker	CDS	1998652	1999848	.	-	0	ID=DEKBRUBILSv1C105099;Parent=DEKBRUBILSv1T105127
###	NA	NA
###	NA	NA
chr1	maker	exon	2009456	2009619	.	-	.	ID=DEKBRUBILSv1E106647;Parent=DEKBRUBILSv1T105117
chr1	maker	exon	2009833	2010687	.	-	.	ID=DEKBRUBILSv1E106648;Parent=DEKBRUBILSv1T105117
chr1	maker	CDS	2009833	2010687	.	-	2	ID=DEKBRUBILSv1C105089;Parent=DEKBRUBILSv1T105117
chr1	maker	CDS	2009456	2009619	.	-	2	ID=DEKBRUBILSv1C105089;Parent=DEKBRUBILSv1T105117
###	NA	NA
chr1	maker	exon	2018696	2019201	.	-	.	ID=DEKBRUBILSv1E106638;Parent=DEKBRUBILSv1T105111
chr1	maker	CDS	2018696	2019201	.	-	0	ID=DEKBRUBILSv1C105083;Parent=DEKBRUBILSv1T105111
###	NA	NA
chr1	maker	mRNA	2023429	2024523	981	-	.	Name=maker-chr1-exonerate_protein2genome-gene-20.26-mRNA-1;ID=DEKBRUBILSv1T105132;_eaed=0.45;Dbxref=InterPro:IPR001623,InterPro:IPR015399,PFAM:PF00226,PFAM:PF09320;_qi=0|0|0|1|0|0|2|0|326;_aed=0.45;_Description=Uncharacterized J domain-containing protein C17A3.05c;_Oid=maker-chr1-exonerate_protein2genome-gene-20.26-mRNA-1
chr1	maker	exon	2023429	2023930	.	-	.	ID=DEKBRUBILSv1E106670;Parent=DEKBRUBILSv1T105132
chr1	maker	exon	2024045	2024523	.	-	.	ID=DEKBRUBILSv1E106671;Parent=DEKBRUBILSv1T105132
chr1	maker	CDS	2024045	2024523	.	-	0	ID=DEKBRUBILSv1C105104;Parent=DEKBRUBILSv1T105132
chr1	maker	CDS	2023429	2023930	.	-	1	ID=DEKBRUBILSv1C105104;Parent=DEKBRUBILSv1T105132
###	NA	NA
chr1	maker	mRNA	2030986	2031141	156	+	.	_qi=0|-1|0|1|-1|0|1|0|51;Name=maker-chr1-exonerate_protein2genome-gene-20.8-mRNA-1;_eaed=0.01;_Oid=maker-chr1-exonerate_protein2genome-gene-20.8-mRNA-1;ID=DEKBRUBILSv1T105145;_aed=0.01
chr1	maker	exon	2030986	2031141	.	+	.	ID=DEKBRUBILSv1E106687;Parent=DEKBRUBILSv1T105145
chr1	maker	CDS	2030986	2031141	.	+	0	ID=DEKBRUBILSv1C105117;Parent=DEKBRUBILSv1T105145
###	NA	NA
chr1	maker	exon	2031934	2032103	.	+	.	ID=DEKBRUBILSv1E106667;Parent=DEKBRUBILSv1T105131
chr1	maker	exon	2032179	2032744	.	+	.	ID=DEKBRUBILSv1E106668;Parent=DEKBRUBILSv1T105131
chr1	maker	exon	2032865	2033124	.	+	.	ID=DEKBRUBILSv1E106669;Parent=DEKBRUBILSv1T105131
chr1	maker	CDS	2031934	2032103	.	+	0	ID=DEKBRUBILSv1C105103;Parent=DEKBRUBILSv1T105131
chr1	maker	CDS	2032179	2032744	.	+	1	ID=DEKBRUBILSv1C105103;Parent=DEKBRUBILSv1T105131
chr1	maker	CDS	2032865	2033124	.	+	2	ID=DEKBRUBILSv1C105103;Parent=DEKBRUBILSv1T105131
###	NA	NA
chr1	maker	exon	2041439	2041738	.	-	.	ID=DEKBRUBILSv1E106645;Parent=DEKBRUBILSv1T105115
chr1	maker	CDS	2041439	2041738	.	-	0	ID=DEKBRUBILSv1C105087;Parent=DEKBRUBILSv1T105115
###	NA	NA
###	NA	NA
chr1	maker	exon	2050752	2051472	.	-	.	ID=DEKBRUBILSv1E106663;Parent=DEKBRUBILSv1T105128
chr1	maker	CDS	2050752	2051472	.	-	1	ID=DEKBRUBILSv1C105100;Parent=DEKBRUBILSv1T105128
###	NA	NA
chr1	maker	exon	2061829	2061905	.	+	.	ID=DEKBRUBILSv1E106674;Parent=DEKBRUBILSv1T105135
chr1	maker	CDS	2061829	2061905	.	+	0	ID=DEKBRUBILSv1C105107;Parent=DEKBRUBILSv1T105135
###	NA	NA
chr1	maker	exon	2069194	2069285	.	+	.	ID=DEKBRUBILSv1E106681;Parent=DEKBRUBILSv1T105141
chr1	maker	exon	2072581	2072812	.	+	.	ID=DEKBRUBILSv1E106682;Parent=DEKBRUBILSv1T105141
chr1	maker	CDS	2069194	2069285	.	+	0	ID=DEKBRUBILSv1C105113;Parent=DEKBRUBILSv1T105141
chr1	maker	CDS	2072581	2072812	.	+	1	ID=DEKBRUBILSv1C105113;Parent=DEKBRUBILSv1T105141
###	NA	NA
chr1	maker	mRNA	2075861	2076181	321	-	.	Dbxref=GO:0046872,InterPro:IPR007087,PFAM:PF00096;_qi=0|-1|0|1|-1|0|1|0|106;_eaed=0.10;_Oid=maker-chr1-exonerate_protein2genome-gene-20.35-mRNA-1;_aed=0.10;_Description=Transcriptional regulator CRZ1;Name=maker-chr1-exonerate_protein2genome-gene-20.35-mRNA-1;ID=DEKBRUBILSv1T105142
chr1	maker	exon	2075861	2076181	.	-	.	ID=DEKBRUBILSv1E106683;Parent=DEKBRUBILSv1T105142
chr1	maker	CDS	2075861	2076181	.	-	0	ID=DEKBRUBILSv1C105114;Parent=DEKBRUBILSv1T105142
###	NA	NA
###	NA	NA
chr1	maker	exon	2087405	2087550	.	+	.	ID=DEKBRUBILSv1E106656;Parent=DEKBRUBILSv1T105122
chr1	maker	CDS	2087405	2087550	.	+	2	ID=DEKBRUBILSv1C105094;Parent=DEKBRUBILSv1T105122
chr1	maker	exon	2090238	2090442	.	+	.	ID=DEKBRUBILSv1E105931;Parent=DEKBRUBILSv1T104570
chr1	maker	exon	2090930	2091392	.	+	.	ID=DEKBRUBILSv1E105933;Parent=DEKBRUBILSv1T104570
chr1	maker	CDS	2090238	2090442	.	+	0	ID=DEKBRUBILSv1C104542;Parent=DEKBRUBILSv1T104570
chr1	maker	CDS	2090930	2091392	.	+	1	ID=DEKBRUBILSv1C104542;Parent=DEKBRUBILSv1T104570
###	NA	NA
###	NA	NA
chr1	maker	exon	2095892	2095998	.	-	.	ID=DEKBRUBILSv1E105930;Parent=DEKBRUBILSv1T104569
chr1	maker	CDS	2095892	2095998	.	-	0	ID=DEKBRUBILSv1C104541;Parent=DEKBRUBILSv1T104569
###	NA	NA
chr1	maker	mRNA	2137602	2138489	888	+	.	_eaed=0.00;Name=maker-chr1-exonerate_protein2genome-gene-21.4-mRNA-1;_qi=0|-1|0|1|-1|0|1|0|295;_Description=Histidine ammonia-lyase;_aed=0.00;ID=DEKBRUBILSv1T104576;_Oid=maker-chr1-exonerate_protein2genome-gene-21.4-mRNA-1
chr1	maker	exon	2137602	2138489	.	+	.	ID=DEKBRUBILSv1E105941;Parent=DEKBRUBILSv1T104576
chr1	maker	CDS	2137602	2138489	.	+	0	ID=DEKBRUBILSv1C104548;Parent=DEKBRUBILSv1T104576
###	NA	NA
chr1	maker	mRNA	2138638	2138862	225	-	.	Name=maker-chr1-exonerate_protein2genome-gene-21.19-mRNA-1;_eaed=0.01;_qi=0|-1|0|1|-1|0|1|0|74;_aed=0.01;_Description=Adenine deaminase;_Oid=maker-chr1-exonerate_protein2genome-gene-21.19-mRNA-1;ID=DEKBRUBILSv1T104587
chr1	maker	exon	2138638	2138862	.	-	.	ID=DEKBRUBILSv1E105952;Parent=DEKBRUBILSv1T104587
chr1	maker	CDS	2138638	2138862	.	-	0	ID=DEKBRUBILSv1C104559;Parent=DEKBRUBILSv1T104587
###	NA	NA
chr1	maker	mRNA	2146643	2147443	801	+	.	Name=maker-chr1-exonerate_protein2genome-gene-21.5-mRNA-1;ID=DEKBRUBILSv1T104578;_qi=0|-1|0|1|-1|0|1|0|266;Dbxref=GO:0008270,InterPro:IPR001594,PFAM:PF01529;_eaed=0.00;_Oid=maker-chr1-exonerate_protein2genome-gene-21.5-mRNA-1;_aed=0.00;_Description=Palmitoyltransferase PFA4
chr1	maker	exon	2146643	2147443	.	+	.	ID=DEKBRUBILSv1E105943;Parent=DEKBRUBILSv1T104578
chr1	maker	CDS	2146643	2147443	.	+	0	ID=DEKBRUBILSv1C104550;Parent=DEKBRUBILSv1T104578
###	NA	NA
chr1	maker	exon	2147587	2148623	.	-	.	ID=DEKBRUBILSv1E105913;Parent=DEKBRUBILSv1T104558
chr1	maker	exon	2148663	2148926	.	-	.	ID=DEKBRUBILSv1E105914;Parent=DEKBRUBILSv1T104558
chr1	maker	CDS	2148663	2148926	.	-	2	ID=DEKBRUBILSv1C104530;Parent=DEKBRUBILSv1T104558
chr1	maker	CDS	2147587	2148623	.	-	2	ID=DEKBRUBILSv1C104530;Parent=DEKBRUBILSv1T104558
chr1	maker	mRNA	2152660	2153040	381	+	.	Name=maker-chr1-exonerate_protein2genome-gene-21.6-mRNA-1;ID=DEKBRUBILSv1T104584;_eaed=0.00;_qi=0|-1|0|1|-1|0|1|0|126;Dbxref=GO:0006351|GO:0046983,InterPro:IPR009025,PFAM:PF13656;_aed=0.00;_Description=DNA-directed RNA polymerase II subunit RPB11;_Oid=maker-chr1-exonerate_protein2genome-gene-21.6-mRNA-1
chr1	maker	exon	2152660	2153040	.	+	.	ID=DEKBRUBILSv1E105949;Parent=DEKBRUBILSv1T104584
chr1	maker	CDS	2152660	2153040	.	+	0	ID=DEKBRUBILSv1C104556;Parent=DEKBRUBILSv1T104584
###	NA	NA
###	NA	NA
chr1	maker	mRNA	2160704	2161740	990	+	.	_aed=0.35;_Description=DNA topoisomerase 1;_Oid=maker-chr1-exonerate_protein2genome-gene-21.7-mRNA-1;ID=DEKBRUBILSv1T104572;Name=maker-chr1-exonerate_protein2genome-gene-21.7-mRNA-1;_eaed=0.35;_qi=0|0|0|1|0|0|2|0|329
chr1	maker	exon	2160704	2161667	.	+	.	ID=DEKBRUBILSv1E105935;Parent=DEKBRUBILSv1T104572
chr1	maker	exon	2161715	2161740	.	+	.	ID=DEKBRUBILSv1E105936;Parent=DEKBRUBILSv1T104572
chr1	maker	CDS	2160704	2161667	.	+	0	ID=DEKBRUBILSv1C104544;Parent=DEKBRUBILSv1T104572
chr1	maker	CDS	2161715	2161740	.	+	2	ID=DEKBRUBILSv1C104544;Parent=DEKBRUBILSv1T104572
###	NA	NA
chr1	maker	mRNA	2164860	2165489	630	-	.	ID=DEKBRUBILSv1T104581;Name=maker-chr1-exonerate_protein2genome-gene-21.26-mRNA-1;_Oid=maker-chr1-exonerate_protein2genome-gene-21.26-mRNA-1;_aed=0.00;_Description=Uncharacterized protein KLLA0D02464g;_qi=0|-1|0|1|-1|0|1|0|209;Dbxref=InterPro:IPR002733,PFAM:PF01871;_eaed=0.00
chr1	maker	exon	2164860	2165489	.	-	.	ID=DEKBRUBILSv1E105946;Parent=DEKBRUBILSv1T104581
chr1	maker	CDS	2164860	2165489	.	-	0	ID=DEKBRUBILSv1C104553;Parent=DEKBRUBILSv1T104581
###	NA	NA
chr1	maker	mRNA	2165803	2166348	546	+	.	ID=DEKBRUBILSv1T104582;Name=maker-chr1-exonerate_protein2genome-gene-21.9-mRNA-1;_Description=Peptide methionine sulfoxide reductase;_aed=0.00;_Oid=maker-chr1-exonerate_protein2genome-gene-21.9-mRNA-1;_eaed=0.00;_qi=0|-1|0|1|-1|0|1|0|181;Dbxref=GO:0008113|GO:0055114,InterPro:IPR002569,PFAM:PF01625
chr1	maker	exon	2165803	2166348	.	+	.	ID=DEKBRUBILSv1E105947;Parent=DEKBRUBILSv1T104582
chr1	maker	CDS	2165803	2166348	.	+	0	ID=DEKBRUBILSv1C104554;Parent=DEKBRUBILSv1T104582
###	NA	NA
chr1	maker	exon	2170943	2171538	.	-	.	ID=DEKBRUBILSv1E105937;Parent=DEKBRUBILSv1T104573
chr1	maker	CDS	2170943	2171538	.	-	2	ID=DEKBRUBILSv1C104545;Parent=DEKBRUBILSv1T104573
chr1	maker	mRNA	2172565	2173050	486	+	.	ID=DEKBRUBILSv1T104583;Name=maker-chr1-exonerate_protein2genome-gene-21.11-mRNA-1;_Oid=maker-chr1-exonerate_protein2genome-gene-21.11-mRNA-1;_aed=0.00;_Description=SUMO-conjugating enzyme UBC9;_qi=0|-1|0|1|-1|0|1|0|161;Dbxref=GO:0016881,InterPro:IPR000608,InterPro:IPR016135,PFAM:PF00179;_eaed=0.00
chr1	maker	exon	2172565	2173050	.	+	.	ID=DEKBRUBILSv1E105948;Parent=DEKBRUBILSv1T104583
chr1	maker	CDS	2172565	2173050	.	+	0	ID=DEKBRUBILSv1C104555;Parent=DEKBRUBILSv1T104583
###	NA	NA
chr1	maker	exon	2175653	2175960	.	-	.	ID=DEKBRUBILSv1E105924;Parent=DEKBRUBILSv1T104564
chr1	maker	CDS	2175653	2175960	.	-	0	ID=DEKBRUBILSv1C104536;Parent=DEKBRUBILSv1T104564
chr1	maker	mRNA	2176196	2178484	2289	-	.	ID=DEKBRUBILSv1T104562;Name=maker-chr1-exonerate_protein2genome-gene-21.29-mRNA-1;_aed=0.25;_Description=ATPase family gene 2 protein;_Oid=maker-chr1-exonerate_protein2genome-gene-21.29-mRNA-1;_eaed=0.25;_qi=0|-1|0|1|-1|0|1|0|762;Dbxref=GO:0005524,InterPro:IPR003959,InterPro:IPR027417,PFAM:PF00004
chr1	maker	exon	2176196	2178484	.	-	.	ID=DEKBRUBILSv1E105919;Parent=DEKBRUBILSv1T104562
chr1	maker	CDS	2176196	2178484	.	-	0	ID=DEKBRUBILSv1C104534;Parent=DEKBRUBILSv1T104562
###	NA	NA
chr1	maker	mRNA	2178745	2179536	792	+	.	_qi=0|-1|0|1|-1|0|1|0|263;Name=maker-chr1-exonerate_protein2genome-gene-21.12-mRNA-1;_eaed=0.00;_Oid=maker-chr1-exonerate_protein2genome-gene-21.12-mRNA-1;ID=DEKBRUBILSv1T104579;_aed=0.00;_Description=5-oxoprolinase
chr1	maker	exon	2178745	2179536	.	+	.	ID=DEKBRUBILSv1E105944;Parent=DEKBRUBILSv1T104579
chr1	maker	CDS	2178745	2179536	.	+	0	ID=DEKBRUBILSv1C104551;Parent=DEKBRUBILSv1T104579
###	NA	NA
chr1	maker	mRNA	2182289	2182459	171	-	.	Name=maker-chr1-exonerate_protein2genome-gene-21.34-mRNA-1;ID=DEKBRUBILSv1T104588;_eaed=0.25;Dbxref=GO:0003735|GO:0005622|GO:0005840|GO:0006412,InterPro:IPR001209,PFAM:PF00253;_qi=0|-1|0|1|-1|0|1|0|56;_aed=0.25;_Description=40S ribosomal protein S29;_Oid=maker-chr1-exonerate_protein2genome-gene-21.34-mRNA-1
chr1	maker	exon	2182289	2182459	.	-	.	ID=DEKBRUBILSv1E105953;Parent=DEKBRUBILSv1T104588
chr1	maker	CDS	2182289	2182459	.	-	0	ID=DEKBRUBILSv1C104560;Parent=DEKBRUBILSv1T104588
###	NA	NA
chr1	maker	exon	2184594	2184745	.	+	.	ID=DEKBRUBILSv1E105921;Parent=DEKBRUBILSv1T104563
chr1	maker	CDS	2184594	2184745	.	+	1	ID=DEKBRUBILSv1C104535;Parent=DEKBRUBILSv1T104563
###	NA	NA
chr1	maker	exon	2190855	2191061	.	-	.	ID=DEKBRUBILSv1E105140;Parent=DEKBRUBILSv1T103955
chr1	maker	exon	2191777	2192370	.	-	.	ID=DEKBRUBILSv1E105141;Parent=DEKBRUBILSv1T103955
chr1	maker	CDS	2191777	2192370	.	-	0	ID=DEKBRUBILSv1C103927;Parent=DEKBRUBILSv1T103955
chr1	maker	CDS	2190855	2191061	.	-	0	ID=DEKBRUBILSv1C103927;Parent=DEKBRUBILSv1T103955
###	NA	NA
###	NA	NA
chr1	maker	mRNA	2198063	2198374	312	+	.	_Description=Hydrocephalus-inducing protein;_aed=0.00;ID=DEKBRUBILSv1T103987;_Oid=maker-chr1-exonerate_protein2genome-gene-22.2-mRNA-1;_eaed=0.00;Name=maker-chr1-exonerate_protein2genome-gene-22.2-mRNA-1;_qi=0|-1|0|1|-1|0|1|0|103
chr1	maker	exon	2198063	2198374	.	+	.	ID=DEKBRUBILSv1E105185;Parent=DEKBRUBILSv1T103987
chr1	maker	CDS	2198063	2198374	.	+	0	ID=DEKBRUBILSv1C103959;Parent=DEKBRUBILSv1T103987
###	NA	NA
chr1	maker	exon	2199797	2201025	.	-	.	ID=DEKBRUBILSv1E105135;Parent=DEKBRUBILSv1T103953
chr1	maker	CDS	2199797	2201025	.	-	2	ID=DEKBRUBILSv1C103925;Parent=DEKBRUBILSv1T103953
chr1	maker	mRNA	2205796	2207400	1605	-	.	_Description=Cytochrome P450 61;_aed=0.00;_Oid=maker-chr1-exonerate_protein2genome-gene-22.28-mRNA-1;_eaed=0.00;_qi=0|-1|0|1|-1|0|1|0|534;Dbxref=GO:0005506|GO:0016705|GO:0020037|GO:0055114,InterPro:IPR001128,PFAM:PF00067;ID=DEKBRUBILSv1T103962;Name=maker-chr1-exonerate_protein2genome-gene-22.28-mRNA-1
chr1	maker	exon	2205796	2207400	.	-	.	ID=DEKBRUBILSv1E105152;Parent=DEKBRUBILSv1T103962
chr1	maker	CDS	2205796	2207400	.	-	0	ID=DEKBRUBILSv1C103934;Parent=DEKBRUBILSv1T103962
###	NA	NA
chr1	maker	mRNA	2208872	2211016	1680	-	.	_Description=Uncharacterized protein C26H5.07c;_aed=0.02;ID=DEKBRUBILSv1T103960;_Oid=maker-chr1-exonerate_protein2genome-gene-22.29-mRNA-1;_eaed=0.02;Name=maker-chr1-exonerate_protein2genome-gene-22.29-mRNA-1;_qi=0|0|0|1|0|0|3|0|559
chr1	maker	exon	2208872	2210343	.	-	.	ID=DEKBRUBILSv1E105147;Parent=DEKBRUBILSv1T103960
chr1	maker	exon	2210427	2210507	.	-	.	ID=DEKBRUBILSv1E105148;Parent=DEKBRUBILSv1T103960
chr1	maker	exon	2210890	2211016	.	-	.	ID=DEKBRUBILSv1E105149;Parent=DEKBRUBILSv1T103960
chr1	maker	CDS	2210890	2211016	.	-	0	ID=DEKBRUBILSv1C103932;Parent=DEKBRUBILSv1T103960
chr1	maker	CDS	2210427	2210507	.	-	2	ID=DEKBRUBILSv1C103932;Parent=DEKBRUBILSv1T103960
chr1	maker	CDS	2208872	2210343	.	-	2	ID=DEKBRUBILSv1C103932;Parent=DEKBRUBILSv1T103960
chr1	maker	mRNA	2212183	2212569	387	-	.	Dbxref=GO:0020037,InterPro:IPR001199,PFAM:PF00173;_qi=0|-1|0|1|-1|0|1|0|128;_eaed=0.00;_Oid=maker-chr1-exonerate_protein2genome-gene-22.30-mRNA-1;_Description=Cytochrome b5;_aed=0.00;Name=maker-chr1-exonerate_protein2genome-gene-22.30-mRNA-1;ID=DEKBRUBILSv1T103985
chr1	maker	exon	2212183	2212569	.	-	.	ID=DEKBRUBILSv1E105183;Parent=DEKBRUBILSv1T103985
chr1	maker	CDS	2212183	2212569	.	-	0	ID=DEKBRUBILSv1C103957;Parent=DEKBRUBILSv1T103985
###	NA	NA
chr1	maker	mRNA	2217047	2217877	831	+	.	ID=DEKBRUBILSv1T103976;Name=maker-chr1-exonerate_protein2genome-gene-22.3-mRNA-1;_Oid=maker-chr1-exonerate_protein2genome-gene-22.3-mRNA-1;_Description=Uncharacterized RNA-binding protein C1827.05c;_aed=0.00;Dbxref=GO:0003676,InterPro:IPR000504,PFAM:PF00076;_qi=0|-1|0|1|-1|0|1|0|276;_eaed=0.00
chr1	maker	exon	2217047	2217877	.	+	.	ID=DEKBRUBILSv1E105173;Parent=DEKBRUBILSv1T103976
chr1	maker	CDS	2217047	2217877	.	+	0	ID=DEKBRUBILSv1C103948;Parent=DEKBRUBILSv1T103976
chr1	maker	mRNA	2219072	2219737	666	+	.	_qi=0|-1|0|1|-1|0|1|0|221;Dbxref=GO:0005737,InterPro:IPR003697,InterPro:IPR029001,PFAM:PF02545;_eaed=0.00;_Oid=maker-chr1-exonerate_protein2genome-gene-22.4-mRNA-1;_Description=Maf-like protein C3G6.03c;_aed=0.00;Name=maker-chr1-exonerate_protein2genome-gene-22.4-mRNA-1;ID=DEKBRUBILSv1T103979
chr1	maker	exon	2219072	2219737	.	+	.	ID=DEKBRUBILSv1E105176;Parent=DEKBRUBILSv1T103979
chr1	maker	CDS	2219072	2219737	.	+	0	ID=DEKBRUBILSv1C103951;Parent=DEKBRUBILSv1T103979
###	NA	NA
chr1	maker	mRNA	2220057	2220230	174	-	.	_eaed=0.01;Dbxref=GO:0005742|GO:0030150,InterPro:IPR012621,PFAM:PF08038;_qi=0|-1|0|1|-1|0|1|0|57;_aed=0.01;_Description=Mitochondrial import receptor subunit TOM7;_Oid=maker-chr1-exonerate_protein2genome-gene-22.32-mRNA-1;Name=maker-chr1-exonerate_protein2genome-gene-22.32-mRNA-1;ID=DEKBRUBILSv1T103991
chr1	maker	exon	2220057	2220230	.	-	.	ID=DEKBRUBILSv1E105189;Parent=DEKBRUBILSv1T103991
chr1	maker	CDS	2220057	2220230	.	-	0	ID=DEKBRUBILSv1C103963;Parent=DEKBRUBILSv1T103991
chr1	maker	mRNA	2221585	2222976	1392	+	.	_aed=0.05;_Description=Dihydrolipoyllysine-residue acetyltransferase component of pyruvate dehydrogenase complex%2C mitochondrial;_Oid=maker-chr1-exonerate_protein2genome-gene-22.5-mRNA-1;_eaed=0.05;_qi=0|-1|0|1|-1|0|1|0|463;Dbxref=GO:0008152|GO:0016746,InterPro:IPR000089,InterPro:IPR001078,InterPro:IPR004167,InterPro:IPR011053,PFAM:PF00198,PFAM:PF00364,PFAM:PF02817;ID=DEKBRUBILSv1T103964;Name=ma…
chr1	maker	exon	2221585	2222976	.	+	.	ID=DEKBRUBILSv1E105155;Parent=DEKBRUBILSv1T103964
chr1	maker	CDS	2221585	2222976	.	+	0	ID=DEKBRUBILSv1C103936;Parent=DEKBRUBILSv1T103964
###	NA	NA
chr1	maker	mRNA	2223240	2223344	105	+	.	ID=DEKBRUBILSv1T103992;_Oid=maker-chr1-exonerate_protein2genome-gene-22.6-mRNA-1;_aed=0.47;_qi=0|-1|0|1|-1|0|1|0|34;_eaed=1.00;Name=maker-chr1-exonerate_protein2genome-gene-22.6-mRNA-1
chr1	maker	exon	2223240	2223344	.	+	.	ID=DEKBRUBILSv1E105190;Parent=DEKBRUBILSv1T103992
chr1	maker	CDS	2223240	2223344	.	+	0	ID=DEKBRUBILSv1C103964;Parent=DEKBRUBILSv1T103992
###	NA	NA
chr1	maker	exon	2227132	2227153	.	-	.	ID=DEKBRUBILSv1E105168;Parent=DEKBRUBILSv1T103972
chr1	maker	CDS	2227132	2227153	.	-	0	ID=DEKBRUBILSv1C103944;Parent=DEKBRUBILSv1T103972
[truncated: 9,349 more rows]
