# Supplementary material for: Chromosomal genome assembly of the ethanol production strain CBS 11270 indicates a highly dynamic genome structure in the yeast species Brettanomyces bruxellensis
Source: PLoS One. 2019 May 1;14(5):e0215077. doi: 10.1371/journal.pone.0215077 (PMC6493715; doi:10.1371/journal.pone.0215077)
Supplement: S5 File — (TXT) [file pone.0215077.s005.txt]

deletion	chr1:1-105400	105400	0	1.51207e-12	0	1.54132e-12	0	-1
deletion	chr1:305201-309600	4400	0.0129091	3.6221e-11	8.50395e-143	6.64052e-11	5.07902e-292	1
deletion	chr1:312901-314300	1400	0.577952	0.030495	6.48634e-08	1	1	1
deletion	chr1:333101-337300	4200	0.583609	3.79458e-11	0.000450159	9.41747e-09	1.40482e-23	1
deletion	chr1:360601-364600	4000	0.0477353	3.98431e-11	4.71942e-29	7.96863e-11	6.77884e-242	1
deletion	chr1:455001-455300	300	0	5.08867	7.31142e-29	1	1	1
deletion	chr1:575801-576000	200	0	5771.12	2.48511e-16	1	1	1
deletion	chr1:776601-777900	1300	0	1.22594e-10	3.55273e-154	1	1	1
deletion	chr1:815901-817900	2000	0.00803775	7.96863e-11	8.21914e-174	1	1	1
deletion	chr1:819401-821200	1800	0.115902	7.95614e-06	6.55224e-29	1	1	1
deletion	chr1:897101-898200	1100	0.0360481	0.000100663	4.88009e-48	1	1	1
deletion	chr1:926901-930500	3600	0.682068	4.42701e-11	2.63427e-11	0.000112171	6.47963e-05	1
deletion	chr1:998601-998900	300	0.15361	101734	0.000390753	1	1	1
deletion	chr1:1017901-1018400	500	0.129676	4845.37	0.0166501	1	1	1
duplication	chr1:1018701-1020000	1300	4.63414	0.00469827	0	1	1	1
deletion	chr1:1020001-1022100	2100	0.0147146	7.58917e-11	1.35946e-127	1	1	1
deletion	chr1:1029401-1030800	1400	0.187675	0.0363887	5.64131e-21	1	1	1
deletion	chr1:1108601-1109400	800	0	1.99216e-10	1.61169e-91	1	1	1
deletion	chr1:1268301-1268500	200	0.0526919	179625	9.71445e-12	1	1	1
deletion	chr1:1301701-1303000	1300	0.0122284	1.22594e-10	2.25913e-110	1	1	1
deletion	chr1:1305501-1306200	700	0.0102067	0.00010466	6.64759e-68	1	1	1
deletion	chr1:1312301-1314400	2100	0.729011	0.000889872	0.182301	1	1	1
deletion	chr1:1355501-1360800	5300	0.0139523	3.00703e-11	5.82657e-245	4.82947e-11	0	1
deletion	chr1:1368301-1374700	6400	0.00488405	2.4902e-11	0	3.6221e-11	0	1
deletion	chr1:1389901-1391400	1500	0.608487	0.00167474	1.13319e-13	1	1	1
deletion	chr1:1397201-1397700	500	0	7.01335e-06	6.32869e-54	1	1	1
deletion	chr1:1401701-1406000	4300	0.00702005	3.70634e-11	2.13607e-275	6.92924e-11	1.72633e-279	1
deletion	chr1:1411601-1413400	1800	0.0189532	8.85403e-11	5.69705e-99	1	1	1
deletion	chr1:1451801-1457900	6100	0.00196186	2.61266e-11	0	3.88713e-11	0	1
deletion	chr1:1476401-1476600	200	0	5771.12	2.48511e-16	1	1	1
deletion	chr1:1477501-1480200	2700	0.0778636	5.90269e-11	6.91006e-13	2.27675e-10	5.47805e-79	1
deletion	chr1:1537901-1538600	700	0.07655	2.64325	3.74777e-33	1	1	1
deletion	chr1:1554401-1561600	7200	0	2.21351e-11	0	3.06486e-11	0	1
deletion	chr1:1616201-1616400	200	0	5771.12	2.48511e-16	1	1	1
deletion	chr1:1637801-1643300	5500	0.691311	1.72612e-06	2.871e+09	0.421427	2.871e+09	1
deletion	chr1:1695701-1697100	1400	0	1.13838e-10	1.04525e-166	1	1	1
deletion	chr1:1731401-1734000	2600	0.104697	6.12971e-11	1.93136e-33	9.29673e-09	1.86196e-66	1
deletion	chr1:1789601-1790000	400	0	0.00563753	2.15109e-41	1	1	1
deletion	chr1:1812201-1812400	200	0.105384	379729	1.22905e-07	1	1	1
deletion	chr1:1815901-1816400	500	0.0521561	99.4616	9.48712e-28	1	1	1
deletion	chr1:1819401-1822900	3500	0.0874201	4.5535e-11	3.24717e-54	1.06248e-10	3.07521e-179	1
deletion	chr1:1827401-1827600	200	0	5771.12	2.48511e-16	1	1	1
deletion	chr1:1829401-1830900	1500	0	1.06248e-10	3.07521e-179	1	1	1
deletion	chr1:1849801-1850100	300	0	5.08867	7.31142e-29	1	1	1
deletion	chr1:1868701-1912200	43500	0.00025458	3.66374e-12	0	3.8403e-12	0	1
deletion	chr1:1948601-1949300	700	0.00127583	4.5535e-10	1.4705e-77	1	1	1
deletion	chr1:2012001-2012200	200	0.102705	369018	7.81211e-08	1	1	1
deletion	chr1:2025401-2026000	600	0	9.29673e-09	1.86196e-66	1	1	1
deletion	chr1:2052001-2052200	200	0.103598	372582	9.08884e-08	1	1	1
deletion	chr1:2065301-2068500	3200	0	4.98039e-11	0	1.3281e-10	1.20755e-141	1
deletion	chr1:2102801-2132500	29700	0.0167551	5.36608e-12	0	5.75352e-12	0	1
deletion	chr1:2144401-2145000	600	0.00833544	0.00120711	9.80732e-60	1	1	1
deletion	chr1:2199801-2205100	5300	0.695695	4.08956e-09	5.0173e+06	4.82947e-11	1.68525e-15	1
deletion	chr1:2207801-2208300	500	0	7.01335e-06	6.32869e-54	1	1	1
deletion	chr1:2213101-2216400	3300	0.0104464	4.82947e-11	6.62542e-187	1.22594e-10	3.55273e-154	1
deletion	chr1:2278501-2279900	1400	0.554222	4.99747e-08	3.52666e-23	1	1	1
deletion	chr1:2358801-2365100	6300	0.00603894	2.52972e-11	0	3.70634e-11	0	1
deletion	chr1:2416001-2417000	1000	0.0585863	0.00663177	7.55234e-35	1	1	1
deletion	chr1:2493701-2494000	300	0.0607297	13280.1	2.03741e-17	1	1	1
deletion	chr1:2495301-2496200	900	0	1.77081e-10	4.74174e-104	1	1	1
deletion	chr1:2498001-2500000	2000	0.250956	3.05784	2.871e+09	1	1	1
deletion	chr1:2501501-2502300	800	0	1.99216e-10	1.61169e-91	1	1	1
deletion	chr1:2508601-2509800	1200	0	1.3281e-10	1.20755e-141	1	1	1
deletion	chr1:2512701-2513100	400	0	0.00563753	2.15109e-41	1	1	1
deletion	chr1:2517001-2522900	5900	0.00414754	2.70123e-11	0	4.08647e-11	0	1
deletion	chr1:2549201-2549500	300	0.177426	60503.7	5.56291e-07	1	1	1
deletion	chr1:2632901-2782000	149100	0.234409	1.0689e-12	2.871e+09	1.08343e-12	2.871e+09	1
deletion	chr1:2943801-2945900	2100	0.235944	1.85148e-05	4.09286e-12	1	1	1
deletion	chr1:2946201-2947300	1100	0.394418	4.45866	1.34152e-20	1	1	1
deletion	chr1:2962901-2963100	200	0.164327	631301	0.00126239	1	1	1
deletion	chr1:3020001-3021500	1500	0.093476	0.000143751	3.60116e-27	1	1	1
deletion	chr1:3176301-3176500	200	0	5771.12	2.48511e-16	1	1	1
deletion	chr1:3202301-3203200	900	0	1.77081e-10	4.74174e-104	1	1	1
deletion	chr1:3214401-3214700	300	0.0595389	12734.3	1.27574e-17	1	1	1
deletion	chr1:3214901-3215100	200	0	5771.12	2.48511e-16	1	1	1
deletion	chr1:3224601-3224900	300	0	5.08867	7.31142e-29	1	1	1
deletion	chr1:3225201-3226400	1200	0.0053585	1.3281e-10	1.75378e-124	1	1	1
deletion	chr1:3278401-3278600	200	0.00267925	8679.93	4.37224e-16	1	1	1
deletion	chr1:3351401-3353500	2100	0.00221144	7.58917e-11	2.29364e-233	1	1	1
deletion	chr1:3355801-3357100	1300	0.0553712	0.000614836	7.16154e-13	1	1	1
deletion	chr1:3358801-3359900	1100	0	1.44884e-10	4.10441e-129	1	1	1
deletion	chr1:3374301-3374600	300	0	5.08867	7.31142e-29	1	1	1
deletion	chr1:3419601-3419800	200	0	5771.12	2.48511e-16	1	1	1
deletion	chr1:3553401-3554100	700	0	2.27675e-10	5.47805e-79	1	1	1
deletion	chr1:3556001-3556800	800	0.116547	10.1705	1.70519e-18	1	1	1
deletion	chr1:3618301-3776400	158100	5.30992e-05	1.00805e-12	0	1.02096e-12	0	1
deletion	chr1:3785701-3785900	200	0	5771.12	2.48511e-16	1	1	1
deletion	chr1:3788301-3788500	200	0.0223271	73780.1	2.51842e-14	1	1	1
deletion	chr1:3811901-3812200	300	0.0381049	4998.22	2.00456e-21	1	1	1
deletion	chr1:3855001-3883600	28600	0.458795	5.57247e-12	2987.07	5.99145e-12	7827.47	1
deletion	chr1:3885501-3897500	12000	0.409121	1.3281e-11	4.37891e-207	1.59373e-11	3.00616e-211	1
deletion	chr1:3898101-3978600	80500	0	1.97978e-12	0	2.03022e-12	0	1
deletion	chr2:1-20700	20700	0	7.69916e-12	0	8.52259e-12	0	-1
deletion	chr2:31901-32300	400	0.0451007	538.361	2.86652e-26	1	1	1
deletion	chr2:40401-40700	300	0.278047	132614	0.0428442	1	1	1
deletion	chr2:55501-55700	200	0.000893083	2888.14	3.0008e-16	1	1	1
deletion	chr2:112401-113500	1100	0.00438423	1.44884e-10	3.21052e-117	1	1	1
deletion	chr2:136001-139400	3400	0.1192	2.48902e-08	2.871e+09	4.52064e-05	7.68926e-17	1
deletion	chr2:172201-172400	200	0.0982392	351297	3.64725e-08	1	1	1
deletion	chr2:233301-233600	300	0.191715	70928.3	7.53802e-06	1	1	1
deletion	chr2:726501-728600	2100	0	7.58917e-11	1.9944e-254	1	1	1
deletion	chr2:777701-781800	4100	0.694993	0.0312584	2.871e+09	3.38644e-06	6.63929e-08	1
deletion	chr2:840701-841500	800	0	1.99216e-10	1.61169e-91	1	1	1
deletion	chr2:977501-982500	5000	0	3.18745e-11	0	5.31242e-11	0	1
deletion	chr2:1286501-1287100	600	0	9.29673e-09	1.86196e-66	1	1	1
deletion	chr2:1288901-1289400	500	0.106098	1588.29	4.7348e-10	1	1	1
deletion	chr2:1309601-1310300	700	0	2.27675e-10	5.47805e-79	1	1	1
deletion	chr2:1320901-1321200	300	0.021434	1529.71	1.42731e-24	1	1	1
deletion	chr2:1408501-1408700	200	0.0116101	37952.1	2.81442e-15	1	1	1
deletion	chr2:1415701-1416300	600	0.00744236	0.000681961	1.93783e-60	1	1	1
deletion	chr2:1417001-1419700	2700	0.451966	1.25786e-07	16.8446	0.0739951	5.97386e-15	1
deletion	chr2:1456901-1458000	1100	0	1.44884e-10	4.10441e-129	1	1	1
deletion	chr2:1539901-1542300	2400	0.0902758	6.64052e-11	1.09615e-43	0.00563753	2.15109e-41	1
deletion	chr2:1568601-1568900	300	0	5.08867	7.31142e-29	1	1	1
deletion	chr2:1670401-1670600	200	0.0116101	37952.1	2.81442e-15	1	1	1
deletion	chr2:1687401-1688900	1500	0.572407	0.0140679	1.29644e-10	1	1	1
deletion	chr2:1697801-1698100	300	0.0101216	333.488	8.40069e-27	1	1	1
deletion	chr2:1699401-1700400	1000	0.60301	0.000847646	2.8276e-11	1	1	1
deletion	chr2:1724701-1730700	6000	0	2.65621e-11	0	3.98431e-11	0	1
deletion	chr2:1777901-1779400	1500	0.660643	1.42757e-05	2.68045e-13	1	1	1
deletion	chr2:1810301-1810700	400	0	0.00563753	2.15109e-41	1	1	1
deletion	chr2:1853701-1854500	800	0	1.99216e-10	1.61169e-91	1	1	1
deletion	chr2:1921301-2034000	112700	0	1.41413e-12	0	1.43968e-12	0	1
duplication	chr2:2039101-2041200	2100	2.24096	5.07928e-06	1.08326e-181	1	1	1
deletion	chr2:2082901-2085500	2600	0.62399	1.61334e-07	2.49863e-09	100.879	0.0382881	1
deletion	chr2:2096401-2098000	1600	0.677069	0.0109194	2.40576e-05	1	1	1
duplication	chr2:2254801-2257400	2600	1.46761	1.16465e-08	3.5208e-31	6284.63	1.76894	1
deletion	chr2:2339501-2361500	22000	0	7.24421e-12	0	7.96863e-12	0	1
deletion	chr2:2783201-2788300	5100	0.587369	3.12495e-11	93372.8	1.43847e-07	5.37214e+06	1
deletion	chr2:2799101-2800900	1800	0.648974	0.0407521	2.24213e-05	1	1	1
deletion	chr2:2802401-2803200	800	0.459938	14.201	2.77016e-10	1	1	1
duplication	chr2:2815001-2820700	5700	6.13639	0	2.39091e-113	3.34682e-07	1.6348e-70	1
deletion	chr2:3078801-3209400	130600	0.38729	1.22031e-12	2.57689e-80	1.23929e-12	5.95326e-79	1
duplication	chr2:3283501-3284800	1300	1.47263	9.96936e-07	5.69202e-24	1	1	1
duplication	chr2:3314601-3317400	2800	4.68537	0	1.03202e-156	0.000927158	0	1
deletion	chr3:1-48700	48700	0	3.27254e-12	0	3.41269e-12	0	-1
deletion	chr3:54401-55400	1000	0	1.59373e-10	1.39506e-116	1	1	1
deletion	chr3:83101-83700	600	0	9.29673e-09	1.86196e-66	1	1	1
deletion	chr3:106901-135800	28900	0.000148332	5.51462e-12	0	5.92463e-12	0	1
deletion	chr3:138601-139400	800	0	1.99216e-10	1.61169e-91	1	1	1
deletion	chr3:174901-177000	2100	0.00603894	7.58917e-11	4.93191e-197	1	1	1
deletion	chr3:194101-236800	42700	0.548725	3.73238e-12	9.3283e-07	3.91579e-12	4.95732e-06	1
deletion	chr3:296901-298100	1200	0	1.3281e-10	1.20755e-141	1	1	1
deletion	chr3:405101-407300	2200	0	7.24421e-11	5.86769e-267	5771.12	2.48511e-16	1
deletion	chr3:415301-417800	2500	0.00564429	6.3749e-11	4.38471e-229	7.01335e-06	6.32869e-54	1
deletion	chr3:422201-423100	900	0	1.77081e-10	4.74174e-104	1	1	1
deletion	chr3:423801-424300	500	0.0253636	5.03811	2.92659e-40	1	1	1
deletion	chr3:433901-438400	4500	0.230257	1.10102e-05	2.871e+09	1.46623e-09	2.53211e+09	1
deletion	chr3:484601-489100	4500	0.00607297	3.54161e-11	5.4398e-310	6.3749e-11	1.49429e-304	1
deletion	chr3:523301-570100	46800	3.8166e-05	3.4054e-12	0	3.55742e-12	0	1
deletion	chr3:580701-586600	5900	0.025854	2.70123e-11	2.85798e+09	4.08647e-11	2.86239e+09	1
deletion	chr3:648201-648600	400	0.0897549	4801.97	4.11746e-14	1	1	1
deletion	chr3:682701-683900	1200	0	1.3281e-10	1.20755e-141	1	1	1
deletion	chr3:777001-778200	1200	0.390426	0.080561	4.07812e-24	1	1	1
deletion	chr3:904601-905100	500	0	7.01335e-06	6.32869e-54	1	1	1
deletion	chr3:937801-939800	2000	0.679279	0.030237	1.78487e-05	1	1	1
deletion	chr3:954901-959000	4100	0.664018	8.40484e-05	110828	0.107774	1.57587e+07	1
deletion	chr3:961401-962700	1300	0.492432	0.330257	9.36622e-16	1	1	1
deletion	chr3:1081101-1082200	1100	0.0420561	0.000489844	3.42577e-38	1	1	1
deletion	chr3:1103501-1104400	900	0.0283802	0.000578182	9.11291e-58	1	1	1
deletion	chr3:1126001-1126200	200	0.0696605	241701	2.30046e-10	1	1	1
deletion	chr3:1128401-1128600	200	0.0875222	309435	5.67213e-09	1	1	1
deletion	chr3:1163601-1164000	400	0	0.00563753	2.15109e-41	1	1	1
deletion	chr3:1292001-1292300	300	0	5.08867	7.31142e-29	1	1	1
deletion	chr3:1320601-1321400	800	0.490303	0.257228	2.35411e-11	1	1	1
deletion	chr3:1321701-1322900	1200	0.579909	9.99576	0.0480606	1	1	1
deletion	chr3:1326801-1327100	300	0.0309602	3252.91	9.40531e-23	1	1	1
deletion	chr3:1445201-1445900	700	0.638427	2.92634	0.000236279	1	1	1
deletion	chr3:1455401-1461000	5600	0.516904	2.84594e-11	2.871e+09	1.97563e-05	2.871e+09	1
deletion	chr3:1469501-1469800	300	0.309602	38729.1	0.000242129	1	1	1
deletion	chr3:1492601-1492900	300	0.202432	92769.3	0.000627928	1	1	1
deletion	chr3:1498601-1498800	200	0.106277	383313	1.42853e-07	1	1	1
deletion	chr3:1503101-1504600	1500	0.731614	5.06964e-05	5.13903e-05	1	1	1
deletion	chr3:1613101-1613500	400	0.069214	1927.88	1.01393e-19	1	1	1
deletion	chr3:1660301-1667900	7600	0.275187	1.17499	2.871e+09	206.349	2.871e+09	1
deletion	chr3:1719101-1719300	200	0.0160755	52786.4	7.05342e-15	1	1	1
deletion	chr3:1794401-1832300	37900	0.35729	4.20508e-12	2.00788e-159	4.43935e-12	1.50096e-150	1
deletion	chr3:1832601-1864100	31500	0.496849	5.05944e-12	1.90478e+06	5.40246e-12	3.03133e+06	1
deletion	chr3:1864301-1920100	55800	0.109884	2.85614e-12	2.26113e+09	2.96231e-12	2.28057e+09	1
deletion	chr3:2033301-2033500	200	0.200944	684573	0.0256894	1	1	1
deletion	chr3:2173901-2174500	600	0	9.29673e-09	1.86196e-66	1	1	1
deletion	chr3:2557101-2557400	300	0	5.08867	7.31142e-29	1	1	1
deletion	chr3:2803101-2823500	20400	0.373248	7.81238e-12	5.23946e-15	8.66155e-12	1.11331e-12	1
deletion	chr3:2825001-2842100	17100	0.46503	9.32003e-12	5.58059e-49	1.05545e-11	3.13723e-42	1
deletion	chr3:3065401-3065600	200	0.34473	17614.4	0.00513874	1	1	1
deletion	chr3:3065801-3067200	1400	0.499871	0.000622259	7.69588e-18	1	1	1
deletion	chr3:3070501-3071000	500	0.231844	411.997	1.90441e-15	1	1	1
deletion	chr3:3130601-3130900	300	0.310198	41339.6	2.69187e-06	1	1	1
deletion	chr3:3188601-3192900	4300	0.563473	3.70634e-11	1.25945e-14	6.92924e-11	1.95474e-44	1
duplication	chr3:3306601-3313100	6500	10.3936	0	9.35373e-24	0	0	1
deletion	chr3:3338501-3339800	1300	0.713642	0.00028209	0.11197	1	1	1
deletion	chr3:3371601-3371900	300	0	5.08867	7.31142e-29	1	1	1
deletion	chr3:3374601-3374800	200	0.159862	611128	0.000658448	1	1	1
deletion	chr3:3407501-3414700	7200	0.409826	0.0420375	2.871e+09	555.396	2.871e+09	1
deletion	chr3:3441601-3463700	22100	0.511652	842.218	2.871e+09	2877.8	2.871e+09	1
duplication	chr3:3463701-3467300	3600	1.87488	0.000225679	8.60547e-34	1.35432	2.17904e-41	1
deletion	chr3:3467301-3474000	6700	0.49906	5.80401e-09	2.87093e+09	0.0168716	2.87095e+09	1
deletion	chr3:3489701-3489900	200	0.0187547	61751.2	1.21941e-14	1	1	1
deletion	chr3:3523501-3523800	300	0	5.08867	7.31142e-29	1	1	1
deletion	chr3:3608401-3706700	98300	0	1.62129e-12	0	1.65496e-12	0	1
deletion	chr4:1-7800	7800	0.244316	0.00163579	2.871e+09	13.6283	2.871e+09	1
deletion	chr4:23501-24900	1400	0.0154376	1.13838e-10	1.76835e-104	1	1	1
deletion	chr4:85901-88500	2600	0.0193043	6.12971e-11	1.7048e-89	9.29673e-09	1.86196e-66	1
deletion	chr4:193201-195800	2600	0.670293	6.46072e-08	0.000469749	7204.06	3.21647e+06	1
deletion	chr4:247601-248600	1000	0.0460831	0.000253706	3.19486e-58	1	1	1
deletion	chr4:249601-250400	800	0.0104937	4.4706e-06	9.97062e-77	1	1	1
deletion	chr4:254101-254800	700	0.00969633	7.6708e-05	1.93746e-68	1	1	1
deletion	chr4:293801-295300	1500	0.000833544	1.06248e-10	5.84487e-175	1	1	1
deletion	chr4:318601-319500	900	0	1.77081e-10	4.74174e-104	1	1	1
deletion	chr4:375001-376000	1000	0	1.59373e-10	1.39506e-116	1	1	1
deletion	chr4:378901-380200	1300	0	1.22594e-10	3.55273e-154	1	1	1
deletion	chr4:382401-383400	1000	0.0421535	0.00264332	2.22248e-39	1	1	1
deletion	chr4:448001-470300	22300	0.00295558	7.14675e-12	0	7.85086e-12	0	1
deletion	chr4:471701-473200	1500	0.000595389	1.06248e-10	3.54548e-176	1	1	1
deletion	chr4:477201-482500	5300	0	3.00703e-11	0	4.82947e-11	0	1
deletion	chr4:508401-509200	800	0	1.99216e-10	1.61169e-91	1	1	1
deletion	chr4:598901-600800	1900	0	8.38803e-11	2.30409e-229	1	1	1
deletion	chr4:605801-606100	300	0	5.08867	7.31142e-29	1	1	1
deletion	chr4:618701-625100	6400	0.447658	2.4902e-11	9.23612e-28	3.6221e-11	2.34104e-16	1
deletion	chr4:641301-642300	1000	0	1.59373e-10	1.39506e-116	1	1	1
deletion	chr4:647401-650400	3000	0.00994299	5.31242e-11	2.99627e-191	1.59373e-10	1.39506e-116	1
deletion	chr4:657601-658100	500	0.0110742	0.17325	9.69115e-48	1	1	1
deletion	chr4:679201-679700	500	0	7.01335e-06	6.32869e-54	1	1	1
deletion	chr4:719601-725600	6000	0	2.65621e-11	0	3.98431e-11	0	1
deletion	chr4:775701-775900	200	0	5771.12	2.48511e-16	1	1	1
deletion	chr4:858701-859800	1100	0.0191607	9.96803e-08	4.20361e-83	1	1	1
deletion	chr4:891401-892500	1100	0	1.44884e-10	4.10441e-129	1	1	1
deletion	chr4:957501-958000	500	0	7.01335e-06	6.32869e-54	1	1	1
deletion	chr4:960201-960800	600	0.000297694	2.65621e-10	3.27826e-66	1	1	1
deletion	chr4:1004001-1096800	92800	0.000134732	1.71738e-12	0	1.7552e-12	0	1
deletion	chr4:1116901-1117300	400	0	0.00563753	2.15109e-41	1	1	1
deletion	chr4:1125601-1126000	400	0.136642	14140.4	3.28956e-06	1	1	1
deletion	chr4:1127801-1130600	2800	0.536297	6.26106e-10	2.22251e-27	0.49022	1.15577e-21	1
deletion	chr4:1148401-1148700	300	0	5.08867	7.31142e-29	1	1	1
deletion	chr4:1185101-1185700	600	0.010717	0.00429053	7.09585e-58	1	1	1
deletion	chr4:1202901-1203600	700	0.0142893	0.0008067	1.08418e-63	1	1	1
deletion	chr4:1203801-1204700	900	0.534858	284.856	7.24393e-06	1	1	1
deletion	chr4:1205201-1205800	600	0.0169686	0.0439986	4.01149e-53	1	1	1
deletion	chr4:1206301-1206600	300	0	5.08867	7.31142e-29	1	1	1
deletion	chr4:1246701-1249900	3200	0.716532	2.4902e-10	0.00346918	0.0255057	2.46147e-06	1
deletion	chr4:1273201-1273400	200	0	5771.12	2.48511e-16	1	1	1
deletion	chr4:1278801-1279100	300	0	5.08867	7.31142e-29	1	1	1
deletion	chr4:1279301-1279500	200	0.0339372	113480	2.56586e-13	1	1	1
deletion	chr4:1282801-1283800	1000	0	1.59373e-10	1.39506e-116	1	1	1
deletion	chr4:1286101-1291900	5800	0	2.7478e-11	0	4.19401e-11	0	1
deletion	chr4:1317501-1318800	1300	0.0171747	3.67783e-10	1.03749e-94	1	1	1
deletion	chr4:1320501-1321200	700	0	2.27675e-10	5.47805e-79	1	1	1
deletion	chr4:1330501-1429300	98800	0.613082	1.61308e-12	2.871e+09	1.64641e-12	2.871e+09	1
deletion	chr4:1429501-1431100	1600	0.536073	0.000510666	2.20991e-06	1	1	1
deletion	chr4:1453201-1453500	300	0.256613	100848	0.00020623	1	1	1
deletion	chr4:1491301-1491600	300	0	5.08867	7.31142e-29	1	1	1
deletion	chr4:1510601-1605400	94800	0.000292042	1.68114e-12	0	1.71738e-12	0	1
deletion	chr4:1606101-1607200	1100	0.0498503	0.00149313	5.78341e-31	1	1	1
deletion	chr4:1654901-1658700	3800	0	4.19401e-11	0	8.85403e-11	7.83147e-217	1
deletion	chr4:1682601-1683000	400	0.027239	112.627	6.47042e-32	1	1	1
deletion	chr4:1683601-1684000	400	0	0.00563753	2.15109e-41	1	1	1
deletion	chr4:1689701-1689900	200	0.133069	494010	1.12066e-05	1	1	1
deletion	chr4:1694101-1694400	300	0	5.08867	7.31142e-29	1	1	1
deletion	chr4:1731801-1732500	700	0	2.27675e-10	5.47805e-79	1	1	1
deletion	chr4:1758801-1759200	400	0.0812706	3484.52	3.30406e-16	1	1	1
deletion	chr4:1763001-1763400	400	0.0192013	38.5308	1.32807e-34	1	1	1
deletion	chr4:1822901-1823500	600	0.566512	116.558	0.0315167	1	1	1
deletion	chr4:1832801-1833000	200	0	5771.12	2.48511e-16	1	1	1
deletion	chr4:1855301-1858000	2700	0.498671	0.0933313	8.10203e+08	15519.5	3.00157e+07	1
deletion	chr4:1947601-1949000	1400	0.606659	1.4002e-08	7.69588e-18	1	1	1
deletion	chr4:1964001-2014900	50900	0	3.13109e-12	0	3.25915e-12	0	1
deletion	chr4:2024701-2025100	400	0.125925	14550.4	2.70301e-06	1	1	1
deletion	chr4:2036501-2209900	173400	0	9.19103e-13	0	9.29828e-13	0	1
deletion	contig1:1-4000	4000	0.569876	3.98431e-11	1.18704e-45	4.78118e-10	1.84607e-18	1
deletion	contig2:1-37000	37000	0.02924	4.30737e-12	0	4.5535e-12	0	1
deletion	contig3:2101-3700	1600	0.669589	0.0227868	6.04185e-10	1	1	1
deletion	contig3:9201-11700	2500	0.43068	7.05765e-07	3.7454e-26	4002.84	0.000109118	1
deletion	contig4:1-15900	15900	0.0385655	1.00234e-11	0	1.14656e-11	0	1
deletion	contig5:1-18100	18100	0.027957	8.80511e-12	0	9.89891e-12	0	1
deletion	contig6:1-17300	17300	0.0246243	9.21228e-12	0	1.04165e-11	0	1
deletion	contig8:5601-15000	9400	0.552058	1.69545e-11	1.89661e-23	2.15368e-11	1.3329e-16	1
deletion	contig9:1-13300	13300	0.0486294	1.19829e-11	0	1.41038e-11	0	1
deletion	contig10:1-17300	17300	0.0200711	9.21228e-12	0	1.04165e-11	0	1
deletion	contig11:1-3100	3100	0.613462	5.14105e-11	1.04225e-17	1.2476e-06	1.34958e-17	1
deletion	contig12:901-4100	3200	0.353214	1.24858e-07	7.7956e+08	103.715	1.76082e+09	1
deletion	contig13:4201-12200	8000	0.436561	1.99216e-11	4.9832e-121	2.65621e-11	1.3729e-88	1
deletion	contig14:7601-9000	1400	0	1.13838e-10	1.04525e-166	1	1	1
deletion	contig15:8001-9200	1200	0	1.3281e-10	1.20755e-141	1	1	1
deletion	contig15:11401-15400	4000	0.602965	0.000499109	2.8707e+09	1643.36	2.87085e+09	1
deletion	contig16:1-4500	4500	0	3.54161e-11	0	6.3749e-11	1.49429e-304	-1
duplication	contig16:4501-5400	900	3.16548	0.00157154	0	1	1	1
deletion	contig16:5501-8700	3200	0.0166895	4.98039e-11	3.57269e-100	1.3281e-10	1.20755e-141	1
deletion	contig17:1-10000	10000	0.0342051	1.59373e-11	0	1.99216e-11	0	1
deletion	contig18:1-9500	9500	0.577101	1.67761e-11	1.00567e-65	2.12497e-11	4.75677e-50	1
deletion	contig19:1-11300	11300	0.0188259	1.41038e-11	0	1.71368e-11	0	1
deletion	contig20:101-1100	1000	0.00053585	1.59373e-10	2.35174e-115	1	1	1
deletion	contig21:1-9300	9300	0.0271958	1.71368e-11	0	2.18319e-11	0	1
deletion	contig22:1-8700	8700	0.0228711	1.83187e-11	0	2.37869e-11	0	1
deletion	contig23:501-3600	3100	0	5.14105e-11	0	1.44884e-10	4.10441e-129	1
deletion	contig23:4601-4900	300	0.133367	49233.5	6.87492e-09	1	1	1
deletion	contig24:1-8100	8100	0.555321	1.96756e-11	2.52207e+09	2.61266e-11	3.49984e-28	1
deletion	contig25:1-7400	7400	0.035313	2.15368e-11	0	2.95134e-11	0	1
deletion	contig26:1-9700	9700	0.0153573	1.64302e-11	0	2.06977e-11	0	1
deletion	contig27:1-5700	5700	0.52858	2.79601e-11	6.95727e-40	4.30737e-11	7.9532e-23	1
deletion	contig27:6001-7700	1700	0.50601	0.000125745	3.07589e-32	1	1	1
deletion	contig28:1-7500	7500	0.0322701	2.12497e-11	0	2.89768e-11	0	1
deletion	contig29:1-7500	7500	0.0368903	2.12497e-11	0	2.89768e-11	0	1
deletion	contig30:1-9400	9400	0.021871	1.69545e-11	0	2.15368e-11	0	1
deletion	contig31:1-8900	8900	0.0145302	1.7907e-11	0	2.30975e-11	0	1
deletion	contig32:1-7900	7900	0.0222932	2.01737e-11	0	2.70123e-11	0	1
deletion	contig33:1-7300	7300	0.029068	2.18319e-11	0	3.00703e-11	0	1
deletion	contig34:1-2700	2700	0	5.90269e-11	0	2.27675e-10	5.47805e-79	-1
deletion	contig35:1-2400	2400	0.277898	6.64052e-11	0.046742	3.95526	2.76241e-18	1
deletion	contig36:1-8300	8300	0.0168502	1.92015e-11	0	2.52972e-11	0	1
deletion	contig37:1-5900	5900	0.0367829	2.70123e-11	0	4.08647e-11	0	1
deletion	contig38:1-6600	6600	0.0232202	2.41474e-11	0	3.46462e-11	0	1
deletion	contig44:1-5900	5900	0.0429285	2.70123e-11	0	4.08647e-11	0	1
deletion	contig45:1-5400	5400	0.0366495	2.95134e-11	0	4.68743e-11	0	1
deletion	contig49:1-5500	5500	0.19453	2.89768e-11	2.871e+09	4.5535e-11	5.98215e-287	1
deletion	contig50:1-5300	5300	0.0251748	3.00703e-11	0	4.82947e-11	0	1
deletion	contig51:1-5000	5000	0.029186	3.18745e-11	0	5.31242e-11	0	1
deletion	contig52:1-4900	4900	0.026027	3.2525e-11	0	5.4956e-11	1.18786e-307	1
deletion	contig53:1-5000	5000	0.477049	3.18745e-11	1.68987e-38	5.31242e-11	5.88829e-50	1
deletion	contig54:1-5000	5000	0.499126	3.18745e-11	4.87753e-14	5.31242e-11	1.43923e-64	1
deletion	contig56:1-5500	5500	0.016725	2.89768e-11	0	4.5535e-11	0	1
deletion	contig57:1-5200	5200	0.0134649	3.06486e-11	0	4.98039e-11	0	1
deletion	contig58:1-4700	4700	0.0439701	3.3909e-11	0	5.90269e-11	5.32604e-291	1
deletion	contig59:1-4400	4400	0.0192825	3.6221e-11	0	6.64052e-11	1.88147e-277	1
deletion	contig60:1-3600	3600	0.0232202	4.42701e-11	0	9.96078e-11	3.19536e-173	1
deletion	contig61:1-4500	4500	0.0284596	3.54161e-11	0	6.3749e-11	1.91169e-281	1
deletion	contig62:1-4800	4800	0.0178989	3.32026e-11	0	5.69188e-11	4.25539e-314	1
deletion	contig64:1-5300	5300	0.012065	3.00703e-11	0	4.82947e-11	0	1
deletion	contig65:1-4700	4700	0.0189638	3.3909e-11	0	5.90269e-11	7.40655e-308	1
deletion	contig66:1-3300	3300	0.027442	4.82947e-11	0	1.22594e-10	4.03934e-140	1
deletion	contig67:1-4700	4700	0.0175196	3.3909e-11	0	5.90269e-11	1.77109e-301	1
deletion	contig69:1-3900	3900	0.0352653	4.08647e-11	0	8.38803e-11	6.37427e-203	1
deletion	contig70:1-4600	4600	0.016425	3.46462e-11	0	6.12971e-11	6.07538e-287	1
deletion	contig72:1-3600	3600	0.0304641	4.42701e-11	0	9.96078e-11	3.19536e-173	1
deletion	contig73:1-3500	3500	0.662617	8.43441e-05	6.29796e+06	0.105962	1.63616e-07	1
deletion	contig75:1-3400	3400	0.0333068	4.68743e-11	0	1.13838e-10	1.30747e-145	1
deletion	contig77:1-3300	3300	0.0305272	4.82947e-11	0	1.22594e-10	4.28275e-138	1
deletion	contig78:1-3200	3200	0.0315928	4.98039e-11	0	1.3281e-10	2.46221e-126	1
deletion	contig79:1-3100	3100	0.0344557	5.14105e-11	0	1.44884e-10	4.41624e-118	1
deletion	contig80:1-3100	3100	0.0372214	5.14105e-11	0	1.44884e-10	5.85825e-113	1
deletion	contig81:1-2800	2800	0.034894	5.69188e-11	4.21923e-302	1.39451e-09	1.47703e-82	1
deletion	contig83:1-2800	2800	0.0329165	5.69188e-11	2.93626e-304	2.47027e-08	1.07709e-80	1
deletion	contig84:1-2600	2600	0.0310518	6.12971e-11	6.49198e-276	5.48366e-05	1.93783e-60	1
deletion	contig85:1-2600	2600	0.0387461	6.12971e-11	6.67176e-282	2.32623e-05	1.43514e-58	1
deletion	contig86:1-2600	2600	0.0345555	6.12971e-11	6.70653e-279	0.000100783	9.80732e-60	1
deletion	contig87:1-2600	2600	0.027823	6.12971e-11	6.50879e-284	0.000190143	8.40774e-59	1
deletion	contig88:1-2500	2500	0.0312936	6.3749e-11	1.08797e-271	0.0117918	4.16343e-49	1
deletion	contig90:1-2500	2500	0.0350803	6.3749e-11	9.25659e-270	0.0190649	5.75065e-47	1
deletion	contig91:1-2400	2400	0.047259	6.64052e-11	2.28786e-250	1.87534	3.26264e-35	1
deletion	contig92:1-2400	2400	0.0360954	6.64052e-11	1.79257e-260	3.92401	3.89589e-36	1
deletion	contig93:1-2400	2400	0.0309602	6.64052e-11	3.90933e-265	0.163026	4.54468e-37	1
deletion	contig94:1-2400	2400	0.0349047	6.64052e-11	1.51595e-259	0.862621	1.53875e-37	1
deletion	contig95:1-2400	2400	0.0424215	6.64052e-11	4.39745e-159	0.897475	9.32513e-37	1
deletion	contig96:1-2300	2300	0.0434893	6.92924e-11	4.2498e-236	11.3624	3.75871e-25	1
deletion	contig97:1-2300	2300	0.0271808	6.92924e-11	2.95346e-249	311.865	1.678e-25	1
deletion	contig98:1-2200	2200	0.0312579	7.24421e-11	3.44455e-237	75424.7	4.06823e-15	1
deletion	contig99:1-2200	2200	0.0343431	7.24421e-11	2.59575e-242	8952.5	1.01634e-14	1
deletion	contig100:1-2200	2200	0.0339372	7.24421e-11	1.70711e-235	5919.13	4.06823e-15	1
deletion	contig101:1-2200	2200	0.0388085	7.24421e-11	2.42907e-236	18224.7	7.40236e-14	1
deletion	contig102:1-2200	2200	0.0323134	7.24421e-11	6.85071e-239	11773.5	2.81442e-15	1
deletion	contig103:1-2100	2100	0.0297694	7.58917e-11	1.52669e-232	1	1	1
deletion	contig104:1-2100	2100	0.0247512	7.58917e-11	1.89265e-228	1	1	1
deletion	contig106:1-2100	2100	0.0284086	7.58917e-11	1.52669e-232	1	1	1
deletion	contig107:1-2000	2000	0.562375	8.39256e-06	3.91244e-13	1	1	1
deletion	contig109:1-2000	2000	0.0308114	7.96863e-11	1.05688e-208	1	1	1
deletion	contig110:1-2000	2000	0.0513523	7.96863e-11	4.87026e-193	1	1	1
deletion	contig111:1-2000	2000	0.0334906	7.96863e-11	4.62133e-214	1	1	1
deletion	contig112:1-2000	2000	0.0315258	7.96863e-11	6.23077e-218	1	1	1
deletion	contig113:1-1900	1900	0.0235022	8.38803e-11	8.39084e-212	1	1	1
deletion	contig114:1-2000	2000	0.0332227	7.96863e-11	4.62133e-214	1	1	1
deletion	contig115:1-2000	2000	0.0293824	7.96863e-11	4.7098e-221	1	1	1
deletion	contig116:1-10500	10500	0.207365	1.51783e-11	1.0368e-49	1.87497e-11	5.95628e-199	1
deletion	contig117:1-2000	2000	0.0346516	7.96863e-11	9.33325e-212	1	1	1
deletion	contig118:1-1900	1900	0.0271685	8.38803e-11	8.04481e-209	1	1	1
deletion	contig119:1-1900	1900	0.031775	8.38803e-11	1.34189e-206	1	1	1
deletion	contig120:1-2000	2000	0.0243812	7.96863e-11	7.74422e-222	1	1	1
deletion	contig121:1-1900	1900	0.0245363	8.38803e-11	8.39084e-212	1	1	1
deletion	contig122:101-500	400	0	0.00563753	2.15109e-41	1	1	1
deletion	contig123:1-1800	1800	0.0330441	8.85403e-11	1.77837e-192	1	1	1
deletion	contig124:1-1900	1900	0.0332791	8.38803e-11	1.17978e-203	1	1	1
deletion	contig125:1-1900	1900	0.0305528	8.38803e-11	4.44124e-208	1	1	1
deletion	contig126:1-1900	1900	0.0252884	8.38803e-11	1.34189e-206	1	1	1
deletion	contig127:1-1800	1800	0.0325479	8.85403e-11	4.33458e-191	1	1	1
deletion	contig128:1-1800	1800	0.0354256	8.85403e-11	1.44565e-194	1	1	1
deletion	contig129:1-1800	1800	0.0400895	8.85403e-11	4.33458e-191	1	1	1
deletion	contig130:1-1800	1800	0.0274871	8.85403e-11	5.75878e-196	1	1	1
deletion	contig131:1-1800	1800	0.0339372	8.85403e-11	3.58604e-193	1	1	1
deletion	contig132:1-1800	1800	0.0302656	8.85403e-11	8.82842e-199	1	1	1
deletion	contig133:1-1800	1800	0.034731	8.85403e-11	3.58604e-193	1	1	1
deletion	contig134:1-1800	1800	0.0305633	8.85403e-11	1.77837e-192	1	1	1
deletion	contig135:1-1800	1800	0.0292733	8.85403e-11	7.21061e-194	1	1	1
deletion	contig136:1-1800	1800	0.0300671	8.85403e-11	3.58604e-193	1	1	1
deletion	contig137:1-1800	1800	0.0264948	8.85403e-11	1.44565e-194	1	1	1
deletion	contig138:1-1800	1800	0.0327464	8.85403e-11	1.77837e-192	1	1	1
deletion	contig139:1-1700	1700	0.0303648	9.37485e-11	1.35652e-184	1	1	1
deletion	contig140:1-1700	1700	0.030575	9.37485e-11	1.29877e-182	1	1	1
deletion	contig141:1-1700	1700	0.0299446	9.37485e-11	2.84706e-183	1	1	1
deletion	contig142:1-1700	1700	0.0329915	9.37485e-11	5.90842e-182	1	1	1
deletion	contig143:1-1700	1700	0.0338321	9.37485e-11	5.90842e-182	1	1	1
deletion	contig144:1-1700	1700	0.021434	9.37485e-11	6.39412e-186	1	1	1
deletion	contig145:1-1600	1600	0.0410818	9.96078e-11	1.31456e-164	1	1	1
deletion	contig146:1-1600	1600	0.0365048	9.96078e-11	5.60696e-172	1	1	1
deletion	contig147:1-1600	1600	0.0279089	9.96078e-11	3.19536e-173	1	1	1
deletion	contig148:1-1600	1600	0.0361699	9.96078e-11	1.16851e-167	1	1	1
deletion	contig149:1-1500	1500	0.0365569	1.06248e-10	1.22826e-152	1	1	1
deletion	contig150:1-1600	1600	0.0330441	9.96078e-11	7.59881e-174	1	1	1
deletion	contig151:1-1600	1600	0.0306997	9.96078e-11	7.59881e-174	1	1	1
deletion	contig152:1-1600	1600	0.0276856	9.96078e-11	7.59881e-174	1	1	1
deletion	contig153:1-1500	1500	0.0279833	1.06248e-10	3.39814e-164	1	1	1
deletion	contig154:1-1600	1600	0.025118	9.96078e-11	7.59881e-174	1	1	1
deletion	contig156:1-1500	1500	0.0319128	1.06248e-10	1.95806e-162	1	1	1
deletion	contig157:1-1500	1500	0.0283405	1.06248e-10	7.52687e-162	1	1	1
deletion	contig158:1-1500	1500	0.0331036	1.06248e-10	5.08213e-163	1	1	1
deletion	contig159:1-1500	1500	0.0351279	1.06248e-10	1.95806e-162	1	1	1
deletion	contig160:1-1500	1500	0.0369141	1.06248e-10	4.63757e-156	1	1	1
deletion	contig161:1-1500	1500	0.0335799	1.06248e-10	1.60393e-159	1	1	1
deletion	contig162:1-1500	1500	0.0335799	1.06248e-10	1.10423e-160	1	1	1
deletion	contig164:1-1500	1500	0.0250063	1.06248e-10	1.60393e-159	1	1	1
deletion	contig165:1-1500	1500	0.038224	1.06248e-10	6.09104e-159	1	1	1
deletion	contig166:1-1500	1500	0.030603	1.06248e-10	2.30719e-158	1	1	1
deletion	contig167:1-1500	1500	0.0350089	1.06248e-10	2.30719e-158	1	1	1
deletion	contig168:1-1500	1500	0.0292931	1.06248e-10	5.08213e-163	1	1	1
deletion	contig169:1-1500	1500	0.0294122	1.06248e-10	1.95806e-162	1	1	1
deletion	contig170:1-1400	1400	0.0347027	1.13838e-10	4.49166e-145	1	1	1
deletion	contig171:1-1500	1500	0.0310793	1.06248e-10	3.28672e-157	1	1	1
deletion	contig172:1-1500	1500	0.0272688	1.06248e-10	1.31601e-163	1	1	1
deletion	contig173:1-1500	1500	0.0359615	1.06248e-10	6.4791e-155	1	1	1
deletion	contig174:1-1500	1500	0.0345326	1.06248e-10	2.30719e-158	1	1	1
deletion	contig175:1-1500	1500	0.0273879	1.06248e-10	7.52687e-162	1	1	1
deletion	contig176:1-1500	1500	0.0242919	1.06248e-10	2.24939e-165	1	1	1
deletion	contig177:1-1500	1500	0.0194097	1.06248e-10	2.431e-168	1	1	1
deletion	contig178:1-1400	1400	0.0274304	1.13838e-10	9.10183e-154	1	1	1
deletion	contig179:1-1400	1400	0.0329165	1.13838e-10	6.21712e-150	1	1	1
deletion	contig180:1-1400	1400	0.0353406	1.13838e-10	7.5894e-149	1	1	1
deletion	contig181:1-1400	1400	0.029089	1.13838e-10	1.43278e-151	1	1	1
deletion	contig182:1-1400	1400	0.0284511	1.13838e-10	5.04553e-151	1	1	1
deletion	contig183:1-1400	1400	0.0266649	1.13838e-10	9.10183e-154	1	1	1
deletion	contig184:1-1400	1400	0.0354682	1.13838e-10	1.773e-150	1	1	1
deletion	contig185:1-1400	1400	0.0363612	1.13838e-10	1.10061e-146	1	1	1
deletion	contig186:1-1400	1400	0.0303648	1.13838e-10	5.04553e-151	1	1	1
deletion	contig187:1-1400	1400	0.0279407	1.13838e-10	4.05987e-152	1	1	1
deletion	contig188:1-1500	1500	0.0257208	1.06248e-10	8.75562e-165	1	1	1
deletion	contig189:1-1400	1400	0.0262822	1.13838e-10	4.05987e-152	1	1	1
deletion	contig190:1-1400	1400	0.0392957	1.13838e-10	1.90995e-124	1	1	1
deletion	contig191:1-1400	1400	0.0267925	1.13838e-10	3.18234e-147	1	1	1
deletion	contig192:1-1400	1400	0.0269201	1.13838e-10	9.10183e-154	1	1	1
deletion	contig193:1-1400	1400	0.022965	1.13838e-10	3.23596e-153	1	1	1
deletion	contig194:1-1400	1400	0.0262822	1.13838e-10	5.04553e-151	1	1	1
deletion	contig196:1-1400	1400	0.0297269	1.13838e-10	3.79764e-146	1	1	1
deletion	contig197:1-1400	1400	0.0289614	1.13838e-10	7.15897e-155	1	1	1
deletion	contig198:1-1400	1400	0.0256442	1.13838e-10	1.43278e-151	1	1	1
deletion	contig199:1-1400	1400	0.0258994	1.13838e-10	4.05987e-152	1	1	1
deletion	contig200:1-1400	1400	0.0253891	1.13838e-10	3.23596e-153	1	1	1
deletion	contig201:1-1400	1400	0.0251339	1.13838e-10	5.04553e-151	1	1	1
deletion	contig202:1-1300	1300	0.0270673	1.22594e-10	4.03934e-140	1	1	1
deletion	contig203:1-1400	1400	0.027558	1.13838e-10	5.04553e-151	1	1	1
deletion	contig204:1-1400	1400	0.0230926	1.13838e-10	9.10183e-154	1	1	1
deletion	contig205:1-1400	1400	0.0350854	1.13838e-10	2.69948e-140	1	1	1
deletion	contig206:1-1400	1400	0.0233477	1.13838e-10	1.43278e-151	1	1	1
deletion	contig207:1-1400	1400	0.0233477	1.13838e-10	5.04553e-151	1	1	1
deletion	contig208:1-1400	1400	0.0246236	1.13838e-10	9.10183e-154	1	1	1
deletion	contig209:1-1300	1300	0.032838	1.22594e-10	1.36699e-137	1	1	1
deletion	contig210:1-1300	1300	0.0248689	1.22594e-10	3.87389e-141	1	1	1
deletion	contig211:1-1300	1300	0.0245941	1.22594e-10	1.19597e-141	1	1	1
deletion	contig212:1-1300	1300	0.031464	1.22594e-10	3.68293e-142	1	1	1
deletion	contig213:1-1300	1300	0.0211592	1.22594e-10	1.30013e-139	1	1	1
deletion	contig214:1-1300	1300	0.023495	1.22594e-10	1.0631e-143	1	1	1
deletion	contig215:1-1300	1300	0.0285787	1.22594e-10	4.17641e-139	1	1	1
deletion	contig216:1-1300	1300	0.0431428	1.22594e-10	2.26441e-123	1	1	1
deletion	contig217:1-1300	1300	0.0347615	1.22594e-10	4.28275e-138	1	1	1
deletion	contig218:1-1300	1300	0.0324258	1.22594e-10	4.28275e-138	1	1	1
deletion	contig219:1-1300	1300	0.0225332	1.22594e-10	3.2462e-144	1	1	1
deletion	contig220:1-1300	1300	0.0310518	1.22594e-10	4.28275e-138	1	1	1
deletion	contig221:1-1300	1300	0.0241819	1.22594e-10	1.25246e-140	1	1	1
deletion	contig222:1-1300	1300	0.0322884	1.22594e-10	4.28275e-138	1	1	1
deletion	contig223:1-1300	1300	0.02006	1.22594e-10	1.0631e-143	1	1	1
deletion	contig224:1-1300	1300	0.030777	1.22594e-10	1.19597e-141	1	1	1
deletion	contig225:1-1300	1300	0.0267925	1.22594e-10	4.35409e-137	1	1	1
deletion	contig226:1-1300	1300	0.0413566	1.22594e-10	4.16763e-132	1	1	1
deletion	contig227:1-1300	1300	0.0284413	1.22594e-10	4.35409e-137	1	1	1
deletion	contig228:1-1300	1300	0.0248689	1.22594e-10	3.68293e-142	1	1	1
deletion	contig229:1-1300	1300	0.0223958	1.22594e-10	1.25246e-140	1	1	1
deletion	contig230:1-1300	1300	0.0299526	1.22594e-10	4.17641e-139	1	1	1
deletion	contig231:1-1300	1300	0.0281665	1.22594e-10	3.87389e-141	1	1	1
deletion	contig232:1-1200	1200	0.0342349	1.3281e-10	6.05444e-125	1	1	1
deletion	contig233:1-1200	1200	0.0261971	1.3281e-10	1.49025e-130	1	1	1
deletion	contig234:1-1200	1200	0.0324487	1.3281e-10	3.35018e-128	1	1	1
deletion	contig235:1-1200	1200	0.0273879	1.3281e-10	4.42014e-130	1	1	1
deletion	contig236:1-1300	1300	0.0239072	1.22594e-10	3.4737e-143	1	1	1
deletion	contig237:1-1200	1200	0.0278344	1.3281e-10	8.4344e-127	1	1	1
deletion	contig238:1-1200	1200	0.0312579	1.3281e-10	2.88362e-127	1	1	1
deletion	contig239:1-1200	1200	0.0230713	1.3281e-10	1.89018e-132	1	1	1
deletion	contig240:1-1200	1200	0.0315556	1.3281e-10	6.05444e-125	1	1	1
deletion	contig241:1-1200	1200	0.0264948	1.3281e-10	4.42014e-130	1	1	1
deletion	contig242:1-1200	1200	0.0384026	1.3281e-10	8.4344e-127	1	1	1
deletion	contig243:1-1200	1200	0.0273879	1.3281e-10	1.13879e-128	1	1	1
deletion	contig244:1-1200	1200	0.0309602	1.3281e-10	1.75378e-124	1	1	1
deletion	contig245:1-1200	1200	0.0372118	1.3281e-10	1.75378e-124	1	1	1
deletion	contig246:1-1200	1200	0.0267925	1.3281e-10	3.8638e-129	1	1	1
deletion	contig247:1-1200	1200	0.0351279	1.3281e-10	7.17388e-126	1	1	1
deletion	contig248:1-1200	1200	0.0297694	1.3281e-10	1.13879e-128	1	1	1
deletion	contig249:1-1200	1200	0.0267925	1.3281e-10	1.13879e-128	1	1	1
deletion	contig250:1-1200	1200	0.0290252	1.3281e-10	3.8638e-129	1	1	1
deletion	contig251:1-1200	1200	0.0297694	1.3281e-10	2.46221e-126	1	1	1
deletion	contig252:1-1200	1200	0.0250063	1.3281e-10	1.49025e-130	1	1	1
deletion	contig253:1-1200	1200	0.0357233	1.3281e-10	7.17388e-126	1	1	1
deletion	contig254:1-1200	1200	0.0293229	1.3281e-10	1.13879e-128	1	1	1
deletion	contig255:1-1200	1200	0.0276856	1.3281e-10	3.35018e-128	1	1	1
deletion	contig256:1-1200	1200	0.0180105	1.3281e-10	6.31298e-133	1	1	1
deletion	contig257:1-1200	1200	0.0305137	1.3281e-10	3.35018e-128	1	1	1
deletion	contig258:1-1200	1200	0.028281	1.3281e-10	1.13879e-128	1	1	1
deletion	contig259:1-1200	1200	0.0291741	1.3281e-10	4.42014e-130	1	1	1
deletion	contig260:1-1200	1200	0.0206898	1.3281e-10	1.89018e-132	1	1	1
deletion	contig261:1-1200	1200	0.0285787	1.3281e-10	3.8638e-129	1	1	1
deletion	contig262:1-1100	1100	0.0409195	1.44884e-10	8.35097e-114	1	1	1
deletion	contig263:1-1200	1200	0.0306625	1.3281e-10	9.8378e-128	1	1	1
deletion	contig264:1-1100	1100	0.0313391	1.44884e-10	3.21052e-117	1	1	1
deletion	contig265:1-1200	1200	0.0342349	1.3281e-10	8.4344e-127	1	1	1
deletion	contig266:1-1200	1200	0.0245598	1.3281e-10	5.01589e-131	1	1	1
deletion	contig268:1-1100	1100	0.0339372	1.44884e-10	4.43491e-115	1	1	1
deletion	contig269:1-1200	1200	0.026346	1.3281e-10	5.01589e-131	1	1	1
deletion	contig270:1-1200	1200	0.030216	1.3281e-10	3.8638e-129	1	1	1
deletion	contig271:1-1200	1200	0.0260483	1.3281e-10	1.30798e-129	1	1	1
deletion	contig272:1-900	900	0.0208386	1.77081e-10	9.87306e-96	1	1	1
deletion	contig273:1-1200	1200	0.0217317	1.3281e-10	1.89018e-132	1	1	1
deletion	contig274:1-1200	1200	0.0279833	1.3281e-10	1.13879e-128	1	1	1
deletion	contig275:1-1200	1200	0.0236667	1.3281e-10	5.65028e-132	1	1	1
deletion	contig276:1-1200	1200	0.0296206	1.3281e-10	2.08622e-125	1	1	1
deletion	contig277:1-1100	1100	0.0292282	1.44884e-10	4.41624e-118	1	1	1
deletion	contig278:1-1100	1100	0.0280915	1.44884e-10	4.41624e-118	1	1	1
deletion	contig279:1-1100	1100	0.0188359	1.44884e-10	3.00308e-120	1	1	1
deletion	contig280:1-1100	1100	0.0436799	1.44884e-10	5.85825e-113	1	1	1
deletion	contig281:1-1100	1100	0.0290658	1.44884e-10	3.21052e-117	1	1	1
deletion	contig282:1-1100	1100	0.0282539	1.44884e-10	1.66106e-115	1	1	1
deletion	contig283:1-1100	1100	0.0279291	1.44884e-10	8.35097e-114	1	1	1
deletion	contig284:1-1100	1100	0.0267925	1.44884e-10	4.43491e-115	1	1	1
deletion	contig285:1-1100	1100	0.0282539	1.44884e-10	1.63363e-118	1	1	1
deletion	contig286:1-1100	1100	0.0303648	1.44884e-10	3.21052e-117	1	1	1
deletion	contig287:1-1100	1100	0.0240321	1.44884e-10	6.03007e-119	1	1	1
deletion	contig288:1-1100	1100	0.0209469	1.44884e-10	1.47141e-121	1	1	1
deletion	contig289:1-1100	1100	0.0235449	1.44884e-10	8.63273e-117	1	1	1
deletion	contig290:1-1100	1100	0.0212716	1.44884e-10	2.2224e-119	1	1	1
deletion	contig291:1-1100	1100	0.0319886	1.44884e-10	1.54751e-112	1	1	1
deletion	contig292:1-1100	1100	0.0388085	1.44884e-10	6.2103e-116	1	1	1
deletion	contig293:1-1100	1100	0.0332876	1.44884e-10	2.21385e-113	1	1	1
deletion	contig294:1-1100	1100	0.0191607	1.44884e-10	5.36523e-122	1	1	1
deletion	contig295:1-1100	1100	0.028741	1.44884e-10	8.35097e-114	1	1	1
deletion	contig296:1-1100	1100	0.0378343	1.44884e-10	3.14472e-114	1	1	1
deletion	contig297:1-1100	1100	0.0344243	1.44884e-10	1.18198e-114	1	1	1
deletion	contig298:1-1100	1100	0.022733	1.44884e-10	8.17854e-120	1	1	1
deletion	contig299:1-1100	1100	0.0295529	1.44884e-10	1.19197e-117	1	1	1
deletion	contig300:1-1100	1100	0.0263054	1.44884e-10	4.41624e-118	1	1	1
deletion	contig301:1-1100	1100	0.0290658	1.44884e-10	2.21385e-113	1	1	1
deletion	contig302:1-1100	1100	0.0358857	1.44884e-10	2.31736e-116	1	1	1
deletion	contig303:1-1100	1100	0.0300401	1.44884e-10	3.14472e-114	1	1	1
deletion	contig304:1-1100	1100	0.0240321	1.44884e-10	1.63363e-118	1	1	1
deletion	contig305:1-1100	1100	0.0313391	1.44884e-10	1.63363e-118	1	1	1
deletion	contig306:1-1100	1100	0.030852	1.44884e-10	3.21052e-117	1	1	1
deletion	contig307:1-1100	1100	0.0337748	1.44884e-10	8.35097e-114	1	1	1
deletion	contig308:1-1100	1100	0.0289034	1.44884e-10	6.2103e-116	1	1	1
deletion	contig309:1-1100	1100	0.0264677	1.44884e-10	6.03007e-119	1	1	1
deletion	contig310:1-1100	1100	0.0292282	1.44884e-10	8.63273e-117	1	1	1
deletion	contig311:1-1100	1100	0.0292282	1.44884e-10	8.35097e-114	1	1	1
deletion	contig312:1-1100	1100	0.0306896	1.44884e-10	1.19197e-117	1	1	1
deletion	contig313:1-1100	1100	0.0241944	1.44884e-10	6.03007e-119	1	1	1
deletion	contig314:1-1000	1000	0.0316151	1.59373e-10	3.27128e-104	1	1	1
deletion	contig315:1-1100	1100	0.0222459	1.44884e-10	2.2224e-119	1	1	1
deletion	contig316:1-1100	1100	0.030852	1.44884e-10	1.18198e-114	1	1	1
deletion	contig317:1-1000	1000	0.0307221	1.59373e-10	7.9881e-104	1	1	1
deletion	contig318:1-1100	1100	0.0256558	1.44884e-10	3.14472e-114	1	1	1
deletion	contig319:1-1000	1000	0.0244705	1.59373e-10	2.22448e-105	1	1	1
deletion	contig320:1-1100	1100	0.0253311	1.44884e-10	2.2224e-119	1	1	1
deletion	contig321:1-1100	1100	0.0240321	1.44884e-10	2.2224e-119	1	1	1
deletion	contig322:1-2500	2500	0.491196	4.39868e-09	2.69685e-28	298.414	0.239932	1
deletion	contig324:9601-10100	500	0.483337	238.993	1.11328e-05	1	1	1
deletion	contig324:12001-15000	3000	0.472977	2.18403e-05	1.00646e+08	16.6668	1.08e+07	1
deletion	contig324:15701-16600	900	0.00178617	1.77081e-10	9.35508e-101	1	1	1
deletion	contig324:73801-76000	2200	0.00949916	7.24421e-11	4.84021e-172	5771.12	2.48511e-16	1
deletion	contig324:79401-80900	1500	0	1.06248e-10	3.07521e-179	1	1	1
deletion	contig324:91801-92200	400	0	0.00563753	2.15109e-41	1	1	1
deletion	contig324:118701-119100	400	0.0879687	4499.44	1.51975e-14	1	1	1
deletion	contig325:1-2000	2000	0.722951	0.00861472	7.49627e-05	1	1	1
deletion	contig328:8601-13300	4700	0.00463643	3.3909e-11	0	5.90269e-11	0	1
deletion	contig330:8701-9400	700	0	2.27675e-10	5.47805e-79	1	1	1
deletion	contig330:10201-11400	1200	0	1.3281e-10	1.20755e-141	1	1	1
deletion	contig330:15501-26900	11400	0.264071	6.50703e-05	2.871e+09	0.17314	2.871e+09	1
deletion	contig330:29401-30100	700	0.0224547	0.0127144	1.20703e-55	1	1	1
deletion	contig330:64501-67800	3300	0.131581	4.82947e-11	205562	1.22594e-10	3.55273e-154	1
deletion	contig330:69301-76800	7500	0.0093357	2.12497e-11	0	2.89768e-11	0	1
deletion	contig331:901-1600	700	0.388874	1393.17	0.000117714	1	1	1
deletion	contig332:1-8400	8400	0	1.89729e-11	0	2.4902e-11	0	-1
deletion	contig332:14401-14700	300	0.0256017	2200.68	9.05572e-24	1	1	1
deletion	contig332:18601-19200	600	0	9.29673e-09	1.86196e-66	1	1	1
deletion	contig334:1-3500	3500	0	4.5535e-11	0	1.06248e-10	3.07521e-179	-1
deletion	contig335:1-4100	4100	0.575973	3.88713e-11	1832.37	8.95514e-06	0.329311	1
deletion	contig338:1-1900	1900	0.0881802	4.68136e-05	2.12301e+09	1	1	1
deletion	contig338:32301-32500	200	0.162541	623209	0.000973958	1	1	1
deletion	contig341:1-3600	3600	0.439248	4.42701e-11	4.21532e-91	1.94335e-07	1.22383e-35	1
deletion	contig342:1-5200	5200	0.00817515	3.06486e-11	5.41711e-257	4.98039e-11	0	1
deletion	contig342:6601-7500	900	0	1.77081e-10	4.74174e-104	1	1	1
deletion	contig343:1-1200	1200	0.703303	0.0992662	0.00155379	1	1	1
deletion	contig345:1-2400	2400	0.44937	5.64444e-09	1.12957e-21	21730	24576.1	1
deletion	contig347:5801-8400	2600	0	6.12971e-11	0	9.29673e-09	1.86196e-66	1
deletion	contig347:12601-13000	400	0	0.00563753	2.15109e-41	1	1	1
deletion	contig347:17601-24300	6700	0.521001	2.37869e-11	6.23551e-71	3.3909e-11	3.75768e-47	1
deletion	contig348:1-3000	3000	0.0214935	5.31242e-11	1.19682e-59	1.59373e-10	1.39506e-116	1
deletion	contig349:101-700	600	0.00357233	1.70483e-05	1.55367e-63	1	1	1
deletion	contig353:1-5900	5900	0.536879	2.70123e-11	1.48997e-26	4.08647e-11	7.89693e-23	1
deletion	contig353:14901-15100	200	0.162541	623209	0.000973958	1	1	1
deletion	contig354:1101-5100	4000	0	3.98431e-11	0	7.96863e-11	6.77884e-242	1
deletion	contig354:11601-18600	7000	0.339295	2.27675e-11	9.0101e-05	3.18745e-11	0.00335356	1
deletion	contig355:5101-7000	1900	0.0137253	8.38803e-11	6.77046e-130	1	1	1
deletion	contig355:8201-8600	400	0	0.00563753	2.15109e-41	1	1	1
duplication	contig359:401-1700	1300	1.65014	0.000890459	2.10573e-12	1	1	1
deletion	contig359:1701-7900	6200	0.0936297	2.57052e-11	2.871e+09	3.79458e-11	0	1
deletion	contig360:2401-4400	2000	0.0184868	7.96863e-11	3.40554e-108	1	1	1
deletion	contig360:25201-28900	3700	0.562256	4.30737e-11	1.71947e-32	3.43401e-07	3.29535e-10	1
deletion	contig362:1-1300	1300	0	1.22594e-10	3.55273e-154	1	1	-1
deletion	contig364:25901-26200	300	0	5.08867	7.31142e-29	1	1	1
deletion	contig364:28601-28900	300	0	5.08867	7.31142e-29	1	1	1
deletion	contig364:60401-62700	2300	0.483896	0.000727372	2.20861e+06	302458	2.77656e+07	1
deletion	contig365:1-13400	13400	0.542635	1.18935e-11	1.24004e-12	1.398e-11	1.91506e-09	1
deletion	contig365:33201-33600	400	0	0.00563753	2.15109e-41	1	1	1
deletion	contig365:35301-35600	300	0.0815683	24964.9	5.3837e-14	1	1	1
deletion	contig365:45101-51500	6400	0.316821	2.4902e-11	3.17287e-36	3.6221e-11	3.55127e-22	1
deletion	contig366:1-31300	31300	0.321715	5.09177e-12	2.94474e-206	5.43933e-12	1.60828e-192	1
deletion	contig366:33701-136000	102300	0.387317	1.55789e-12	2.08217e-235	1.58896e-12	1.2346e-230	1
deletion	contig367:1301-3000	1700	0.00147096	9.37485e-11	1.16148e-194	1	1	1
deletion	contig367:3901-4800	900	0.00297694	1.77081e-10	1.37787e-98	1	1	1
deletion	contig367:6001-6600	600	0	9.29673e-09	1.86196e-66	1	1	1
deletion	contig367:40401-45600	5200	0.00322884	3.06486e-11	0	4.98039e-11	0	1
deletion	contig368:1-13300	13300	0.550797	1.19829e-11	2.45484e-28	1.41038e-11	9.20789e-23	1
deletion	contig368:31201-42200	11000	0.56995	1.44884e-11	2.871e+09	1.77081e-11	2.871e+09	1
deletion	contig370:10001-10200	200	0	5771.12	2.48511e-16	1	1	1
deletion	contig370:11501-13900	2400	0.467678	6.64052e-11	1.92404e-44	350.253	2.99023e-07	1
deletion	contig371:1-3200	3200	0	4.98039e-11	0	1.3281e-10	1.20755e-141	-1
duplication	contig377:1-2000	2000	2.15519	0.000554929	2.86918e+09	1	1	1
duplication	contig389:1-5000	5000	11.2213	0	9.87055e+08	0	0	1
duplication	contig391:1-1900	1900	8.51278	0	0	1	1	1
duplication	contig392:1-1100	1100	8.34529	0.000181202	0	1	1	1
duplication	contig393:1-3900	3900	4.30086	0	0	0.000166219	0	1
duplication	contig395:1-2500	2500	3.38193	1.83597e-08	0	99.748	0	1
duplication	mit:1-75400	75400	6.03903	0	2.871e+09	0	1.66073	1
