# Supplementary material for: Chromosomal genome assembly of the ethanol production strain CBS 11270 indicates a highly dynamic genome structure in the yeast species Brettanomyces bruxellensis
Source: PLoS One. 2019 May 1;14(5):e0215077. doi: 10.1371/journal.pone.0215077 (PMC6493715; doi:10.1371/journal.pone.0215077)
Supplement: S6 File — (TXT) [file pone.0215077.s006.txt]

chr1 312833 314422 Eukaryotic translation initiation factor 4B 312901 314300
chr1 333886 337836 Tat-binding homolog 7 333101 337300
chr1 364543 364917 Probable U6 snRNA-associated Sm-like protein LSm4 360601 364600
chr1 926869 930957 Tricalbin-3 926901 930500
chr1 998879 1002013 Sodium transport ATPase 2 998601 998900
chr1 1304966 1305517 Uncharacterized glycosyltransferase RBE_0706 1305501 1306200
chr1 1312402 1314045 Asparagine-rich zinc finger protein AZF1 1312301 1314400
chr1 1374676 1377186 Nonsense-mediated mRNA decay protein 2 1368301 1374700
chr1 1388869 1392003 Uncharacterized protein C4.03c 1389901 1391400
chr1 1637638 1641591 MAP kinase kinase kinase SSK2 1637801 1643300
chr1 1733559 1734506 Serine/threonine-protein kinase KIC1 1731401 1734000
chr1 1810821 1813911 Protein PF14_0175 1812201 1812400
chr1 1814464 1815921 Zinc finger CCCH domain-containing protein 2 1815901 1816400
chr1 1818261 1819745 Polyphosphatidylinositol phosphatase INP52 1819401 1822900
chr1 1822861 1823475 Glucose-6-phosphate 1-epimerase 1819401 1822900
chr1 1868469 1868744 Histone H3.1/H3.2 1868701 1912200
chr1 2199797 2203543 Sulfite reductase [NADPH] subunit beta 2199801 2205100
chr1 2277734 2279893 Mitochondrial inner membrane i-AAA protease supercomplex subunit YME1 2278501 2279900
chr1 2358417 2358821 Dolichyl-diphosphooligosaccharide--protein glycosyltransferase subunit dad1 2358801 2365100
chr1 2634374 2635984 Uncharacterized protein YJR003C%2C mitochondrial 2632901 2782000
chr1 2636384 2636980 Adenylyl-sulfate kinase 2632901 2782000
chr1 2637801 2638937 Aspartate aminotransferase 2632901 2782000
chr1 2639290 2641701 Protein MUK1 2632901 2782000
chr1 2641903 2642907 Uncharacterized acyltransferase CST26 2632901 2782000
chr1 2643981 2644793 Protein PRY2 2632901 2782000
chr1 2646047 2647105 Putative prephenate dehydratase 2632901 2782000
chr1 2647388 2648368 Protein ATP11%2C mitochondrial 2632901 2782000
chr1 2649000 2650100 C-type lectin domain family 7 member A 2632901 2782000
chr1 2650637 2651344 GTP-binding protein RHO3 2632901 2782000
chr1 2652080 2653018 Uncharacterized RNA-binding protein C126.11c 2632901 2782000
chr1 2653437 2654228 54S ribosomal protein L10%2C mitochondrial 2632901 2782000
chr1 2654493 2656601 Negative regulator of RAS-cAMP pathway 2632901 2782000
chr1 2660047 2661126 Regulation of nuclear pre-mRNA domain-containing protein 1B 2632901 2782000
chr1 2661840 2662541 Clathrin light chain 2632901 2782000
chr1 2663571 2667012 Mediator of RNA polymerase II transcription subunit 15 2632901 2782000
chr1 2668402 2670930 DNA repair protein RAD16 2632901 2782000
chr1 2672167 2674740 Histidine biosynthesis trifunctional protein 2632901 2782000
chr1 2676053 2676943 Protein PUN1 2632901 2782000
chr1 2677435 2677929 Uncharacterized mitochondrial outer membrane protein YPR098C 2632901 2782000
chr1 2678016 2678507 NADH dehydrogenase [ubiquinone] 1 alpha subcomplex assembly factor 3 2632901 2782000
chr1 2679542 2680825 (R%2CR)-butanediol dehydrogenase 2632901 2782000
chr1 2681012 2681206 NA 2632901 2782000
chr1 2681382 2681609 Glucokinase 2632901 2782000
chr1 2682265 2682690 54S ribosomal protein L51%2C mitochondrial 2632901 2782000
chr1 2685033 2686163 (R%2CR)-butanediol dehydrogenase 2632901 2782000
chr1 2687729 2690442 Sterol uptake control protein 2 2632901 2782000
chr1 2691950 2694850 DNA replication licensing factor MCM6 2632901 2782000
chr1 2695654 2697645 Peroxisomal biogenesis factor 8 2632901 2782000
chr1 2698169 2699098 Uncharacterized membrane protein YOL073C 2632901 2782000
chr1 2699250 2699837 Prefoldin subunit 3 2632901 2782000
chr1 2700258 2702858 60S ribosomal protein L18-B 2632901 2782000
chr1 2703203 2705172 tRNA (guanine(10)-N2)-methyltransferase 2632901 2782000
chr1 3853534 3855006 UNC93-like protein C922.05c 3855001 3883600
chr1 3856343 3857854 Hexokinase-1 3855001 3883600
chr1 3864230 3868254 Yeast-form wall Protein 1 3855001 3883600
chr1 3870223 3870528 Temperature shock-inducible protein 1 3855001 3883600
chr1 3874728 3876680 Putative transcriptional regulatory protein YJL206C 3855001 3883600
chr1 3877690 3879264 Uncharacterized transcriptional regulatory protein C417.09c 3855001 3883600
chr1 3880591 3882306 Allantoin permease 3855001 3883600
chr1 3882882 3883046 Serine--tRNA ligase%2C cytoplasmic (Fragment) 3855001 3883600
chr1 3884047 3885837 Alpha-glucosides permease MPH3 3885501 3897500
chr1 3886520 3887941 Beta-fructosidase 3885501 3897500
chr1 3888124 3888324 Chaperone protein HtpG 3885501 3897500
chr1 3889125 3890558 Lactose permease 3885501 3897500
chr2 776030 781012 ATP-dependent bile acid permease 777701 781800
chr2 1687445 1689418 Protein WHI3 1687401 1688900
chr2 1699280 1701481 Kexin 1699401 1700400
chr2 1777666 1779588 Retrograde regulation protein 2 1777901 1779400
chr2 2082368 2086810 Transcription elongation factor SPT6 2082901 2085500
chr2 2093049 2097962 Superkiller protein 3 2096401 2098000
chr2 2783165 2790034 Glutamate synthase [NADH]%2C amyloplastic 2783201 2788300
chr2 2797913 2800606 Calcium permeable stress-gated cation channel 1 2799101 2800900
chr2 2802323 2804515 Uncharacterized RNA-binding protein C17H9.04c 2802401 2803200
chr3 775809 779099 FKBP12-associated protein 1 777001 778200
chr3 937481 941185 Nuclear protein STH1/NPS1 937801 939800
chr3 955216 957666 Protein MNN4 954901 959000
chr3 961178 965875 Protein SNQ2 961401 962700
chr3 1313888 1324456 E3 ubiquitin-protein ligase TOM1 1320601 1321400
chr3 1313888 1324456 E3 ubiquitin-protein ligase TOM1 1321701 1322900
chr3 1444964 1446988 SAGA-associated factor 73 1445201 1445900
chr3 1456867 1457718 tRNA 2'-phosphotransferase 1 1455401 1461000
chr3 1457935 1461014 Membrane-bound protease PH1510 1455401 1461000
chr3 1468244 1471414 Serine/threonine-protein kinase PKH1 1469501 1469800
chr3 1503058 1504719 Vacuolar protein 8 1503101 1504600
chr3 1805200 1807169 tRNA (guanine(10)-N2)-methyltransferase 1794401 1832300
chr3 1807514 1810114 60S ribosomal protein L18-B 1794401 1832300
chr3 1810535 1811122 Prefoldin subunit 3 1794401 1832300
chr3 1811274 1812203 Uncharacterized membrane protein YOL073C 1794401 1832300
chr3 1812727 1814718 Peroxisomal biogenesis factor 8 1794401 1832300
chr3 1815522 1818422 DNA replication licensing factor MCM6 1794401 1832300
chr3 1819930 1822643 Sterol uptake control protein 2 1794401 1832300
chr3 1824209 1825339 (R%2CR)-butanediol dehydrogenase 1794401 1832300
chr3 1827682 1828107 54S ribosomal protein L51%2C mitochondrial 1794401 1832300
chr3 1828763 1828990 Glucokinase 1794401 1832300
chr3 1829166 1829360 NA 1794401 1832300
chr3 1829547 1830830 (R%2CR)-butanediol dehydrogenase 1794401 1832300
chr3 1831865 1832356 NADH dehydrogenase [ubiquinone] 1 alpha subcomplex assembly factor 3 1794401 1832300
chr3 1832443 1832937 Uncharacterized mitochondrial outer membrane protein YPR098C 1832601 1864100
chr3 1833429 1834319 Protein PUN1 1832601 1864100
chr3 1835632 1838205 Histidine biosynthesis trifunctional protein 1832601 1864100
chr3 1839442 1841970 DNA repair protein RAD16 1832601 1864100
chr3 1843360 1846801 Mediator of RNA polymerase II transcription subunit 15 1832601 1864100
chr3 1847831 1848532 Clathrin light chain 1832601 1864100
chr3 1849246 1850325 Regulation of nuclear pre-mRNA domain-containing protein 1B 1832601 1864100
chr3 1853771 1855879 Negative regulator of RAS-cAMP pathway 1832601 1864100
chr3 1856144 1856935 54S ribosomal protein L10%2C mitochondrial 1832601 1864100
chr3 1857354 1858292 Uncharacterized RNA-binding protein C126.11c 1832601 1864100
chr3 1859028 1859735 GTP-binding protein RHO3 1832601 1864100
chr3 1860272 1861372 C-type lectin domain family 7 member A 1832601 1864100
chr3 1862004 1862984 Protein ATP11%2C mitochondrial 1832601 1864100
chr3 1863267 1864325 Putative prephenate dehydratase 1832601 1864100
chr3 1863267 1864325 Putative prephenate dehydratase 1864301 1920100
chr3 1865579 1866391 Protein PRY2 1864301 1920100
chr3 1867465 1868469 Uncharacterized acyltransferase CST26 1864301 1920100
chr3 1868671 1871082 Protein MUK1 1864301 1920100
chr3 1871435 1872571 Aspartate aminotransferase 1864301 1920100
chr3 1873392 1873988 Adenylyl-sulfate kinase 1864301 1920100
chr3 1874388 1875998 Uncharacterized protein YJR003C%2C mitochondrial 1864301 1920100
chr3 2804460 2805389 Indoleamine 2%2C3-dioxygenase 2803101 2823500
chr3 2807345 2808712 Histone acetyltransferase ESA1 2803101 2823500
chr3 2808829 2809905 Serine/threonine-protein phosphatase 2A activator 2 2803101 2823500
chr3 2810290 2811957 GABA-specific permease 2803101 2823500
chr3 2813515 2816040 V-type proton ATPase subunit a%2C vacuolar isoform 2803101 2823500
chr3 2816967 2818574 Protein PNS1 2803101 2823500
chr3 2821514 2821939 Transcriptional regulator NRG1 2803101 2823500
chr3 2823355 2824602 Indoleamine 2%2C3-dioxygenase 2803101 2823500
chr3 2826194 2827561 Histone acetyltransferase ESA1 2825001 2842100
chr3 2827678 2828226 Serine/threonine-protein phosphatase 2A activator 2 2825001 2842100
chr3 2829138 2830805 GABA-specific permease 2825001 2842100
chr3 2832363 2834888 V-type proton ATPase subunit a%2C vacuolar isoform 2825001 2842100
chr3 2835815 2837422 Protein PNS1 2825001 2842100
chr3 2840593 2840688 NA 2825001 2842100
chr3 2842053 2843024 Oxygen-dependent coproporphyrinogen-III oxidase 2825001 2842100
chr3 3069714 3071951 V-type proton ATPase subunit a%2C vacuolar isoform 3070501 3071000
chr3 3188653 3192861 Retrovirus-related Pol polyprotein from transposon TNT 1-94 3188601 3192900
chr4 378706 378921 Hexose transporter 2 378901 380200
chr4 382090 382440 Hexose transporter HXT9 382401 383400
chr4 618243 621383 Endocytosis protein end4 618701 625100
chr4 625082 626008 Mitochondrial dicarboxylate transporter 618701 625100
chr4 646579 647424 NA 647401 650400
chr4 957215 961874 Inorganic phosphate transporter PHO84 957501 958000
chr4 957215 961874 Inorganic phosphate transporter PHO84 960201 960800
chr4 1125098 1125604 E3 ubiquitin-protein ligase TTC3 1125601 1126000
chr4 1127888 1128565 Methylthioribulose-1-phosphate dehydratase 1127801 1130600
chr4 1128701 1129085 U6 snRNA-associated Sm-like protein LSm8 1127801 1130600
chr4 1129334 1130011 Methylthioribulose-1-phosphate dehydratase 1127801 1130600
chr4 1130147 1130531 U6 snRNA-associated Sm-like protein LSm8 1127801 1130600
chr4 1203996 1204946 GDNF-inducible zinc finger protein 1 1203801 1204700
chr4 1246613 1249903 DNA-directed RNA polymerase III subunit RPC2 1246701 1249900
chr4 1321198 1321803 Translation initiation factor eIF-2B subunit beta 1320501 1321200
chr4 1360488 1362062 Uncharacterized transcriptional regulatory protein C417.09c 1330501 1429300
chr4 1363072 1365024 Putative transcriptional regulatory protein YJL206C 1330501 1429300
chr4 1369224 1369529 Temperature shock-inducible protein 1 1330501 1429300
chr4 1371498 1375532 Flocculation protein FLO5 1330501 1429300
chr4 1381931 1383442 Hexokinase-1 1330501 1429300
chr4 1391662 1393209 Mitochondrial chaperone BCS1 1330501 1429300
chr4 1393682 1397620 Ubiquitin carboxyl-terminal hydrolase 2 1330501 1429300
chr4 1397711 1398802 Uncharacterized trans-sulfuration enzyme YHR112C 1330501 1429300
chr4 1401062 1402147 Vacuolar protein sorting-associated protein 74 1330501 1429300
chr4 1402896 1403123 Violaxanthin de-epoxidase%2C chloroplastic 1330501 1429300
chr4 1404010 1405065 RNA polymerase-associated protein LEO1 1330501 1429300
chr4 1405835 1406371 Ribosome maturation factor RimM 1330501 1429300
chr4 1406855 1408006 Protein BIM1 1330501 1429300
chr4 1409542 1410936 Mitochondrial respiratory chain complexes assembly protein AFG3 1330501 1429300
chr4 1411227 1413809 Mitotic spindle checkpoint component mad3 1330501 1429300
chr4 1413899 1415824 GPI transamidase component GPI16 1330501 1429300
chr4 1416177 1420247 Uncharacterized ABC transporter ATP-binding protein/permease YOL075C 1330501 1429300
chr4 1420748 1422175 Spindle pole component BBP1 1330501 1429300
chr4 1422467 1423525 UPF0676 protein C1494.01 1330501 1429300
chr4 1426310 1428613 Outward-rectifier potassium channel TOK1 1330501 1429300
chr4 1428922 1430283 Elongation factor 1-alpha 2 1330501 1429300
chr4 1356706 1356870 Serine--tRNA ligase%2C cytoplasmic (Fragment) 1330501 1429300
chr4 1357446 1359161 Allantoin permease 1330501 1429300
chr4 1428922 1430283 Elongation factor 1-alpha 2 1429501 1431100
chr4 1450140 1455441 Lactation elevated protein 1 homolog B 1453201 1453500
chr4 1605411 1606112 Phosphoglucosamine mutase 1606101 1607200
chr4 1757531 1759579 Putative surface protein SACOL0050 1758801 1759200
chr4 1832242 1835745 Dolichyl-phosphate-mannose--protein mannosyltransferase 2 1832801 1833000
chr4 1947409 1948560 ERAD-associated E3 ubiquitin-protein ligase component HRD3 1947601 1949000
contig1 2197 2256 hypothetical protein 1 4000
contig1 3032 3901 hypothetical protein 1 4000
contig3 2 5197 Protein transport protein SEC7 2101 3700
contig3 8822 10417 Protein STB3 9201 11700
contig5 6599 8650 Elongation factor G 1 18100
contig5 5275 6486 Elongation factor Tu 1 18100
contig6 16553 16834 30S ribosomal protein S19 1 17300
contig6 13721 14089 50S ribosomal protein L14 1 17300
contig8 10185 11903 Serine/threonine-protein phosphatase 2B catalytic subunit A1 5601 15000
contig8 11999 14137 Oligopeptide transporter 2 5601 15000
contig8 6574 7098 Pre-rRNA-processing protein TSR2 5601 15000
contig8 8150 9688 Serine/threonine-protein phosphatase 2B catalytic subunit 5601 15000
contig1 2197 2256 hypothetical protein 1 17300
contig1 3032 3901 hypothetical protein 1 17300
contig12 1993 2883 Flocculation protein FLO1 901 4100
contig13 11510 12022 6%2C7-dimethyl-8-ribityllumazine synthase 4201 12200
contig13 8612 10270 DNA damage response protein kinase DUN1 4201 12200
contig13 4590 5789 L-2-hydroxyglutarate oxidase LhgO 4201 12200
contig13 6462 7910 ASTRA-associated protein 1 4201 12200
contig15 11383 11694 General alpha-glucoside permease 11401 15400
contig15 15143 15274 hypothetical protein 11401 15400
contig17 4278 4901 Superoxide dismutase [Mn] 1 10000
contig17 1906 2670 Probable cytochrome c oxidase subunit 1-alpha 1 10000
contig18 2650 4188 Serine/threonine-protein phosphatase 2B catalytic subunit 1 9500
contig18 6499 8637 Oligopeptide transporter 2 1 9500
contig18 1074 1598 Pre-rRNA-processing protein TSR2 1 9500
contig18 4685 6403 Serine/threonine-protein phosphatase 2B catalytic subunit A1 1 9500
contig22 3843 5321 ATP synthase subunit alpha 1 8700
contig22 6973 8454 ATP synthase subunit beta 1 8700
contig23 4243 5534 Signal transduction protein MDG1 4601 4900
contig24 1954 3612 DNA damage response protein kinase DUN1 1 8100
contig24 4331 5779 ASTRA-associated protein 1 1 8100
contig24 6453 7652 L-2-hydroxyglutarate oxidase LhgO 1 8100
contig24 203 715 6%2C7-dimethyl-8-ribityllumazine synthase 1 8100
contig27 1644 2957 hypothetical protein 1 5700
contig27 817 936 hypothetical protein 1 5700
contig27 37 363 Mitochondrial import inner membrane translocase subunit TIM18 1 5700
contig27 3948 6305 37S ribosomal protein S7%2C mitochondrial 1 5700
contig27 6977 7636 GTP-binding protein ypt7 6001 7700
contig27 3948 6305 37S ribosomal protein S7%2C mitochondrial 6001 7700
contig3 2 5197 Protein transport protein SEC7 1 9400
contig3 8822 10417 Protein STB3 1 9400
contig3 6256 7173 Suppressor protein STM1 1 9400
contig35 429 1556 54S ribosomal protein L2%2C mitochondrial 1 2400
contig35 1654 2154 Molybdopterin synthase catalytic subunit 1 2400
contig5 5275 6486 Elongation factor Tu 1 5300
contig53 133 3147 Exoribonuclease II%2C mitochondrial 1 5000
contig53 3810 4520 Pre-rRNA-processing protein ESF2 1 5000
contig54 413 1123 Pre-rRNA-processing protein ESF2 1 5000
contig54 1787 4801 Exoribonuclease II%2C mitochondrial 1 5000
contig61 145 912 Succinate dehydrogenase iron-sulfur subunit 1 4500
contig61 1968 3185 Succinate dehydrogenase flavoprotein subunit 1 4500
contig73 11 3349 Negative regulator of sporulation MDS3 1 3500
contig8 16 342 hypothetical protein 1 3100
contig8 1744 4977 Ubp5-interacting protein ftp105 1 3100
contig94 790 2238 Chaperone protein DnaK 1 2400
contig1 2197 2256 hypothetical protein 1 2200
contig1 2197 2256 hypothetical protein 1 2200
contig1 2197 2256 hypothetical protein 1 2200
contig112 6 1772 Elongation factor 4 1 2000
contig116 2058 2726 Imidazoleglycerol-phosphate dehydratase 1 10500
contig116 178 1446 Peroxisomal membrane protein PEX25 1 10500
contig116 3558 4070 Succinate dehydrogenase assembly factor 2%2C mitochondrial 1 10500
contig118 1238 1882 Succinyl-CoA ligase [ADP-forming] subunit alpha 1 1900
contig12 1993 2883 Flocculation protein FLO1 1 2000
contig12 675 857 hypothetical protein 1 2000
contig134 394 1398 Glyceraldehyde-3-phosphate dehydrogenase 1 1800
contig137 371 1657 Adenylosuccinate synthetase 1 1800
contig14 159 1256 Uncharacterized protein C18B11.02c 1 1700
contig14 1448 2410 Isocitrate dehydrogenase [NADP] peroxisomal 1 1700
contig15 1355 2029 N-acetyltransferase 9-like protein 1 1600
contig165 598 1449 Isocitrate dehydrogenase [NADP] 1 1500
contig176 797 1348 NADH-quinone oxidoreductase subunit B 1 1500
contig18 1074 1598 Pre-rRNA-processing protein TSR2 1 1400
contig187 144 914 Enolase 1 1400
contig194 207 1274 Bromoperoxidase-catalase 1 1400
contig224 580 891 NADH-quinone oxidoreductase subunit H 1 1300
contig24 203 715 6%2C7-dimethyl-8-ribityllumazine synthase 1 1200
contig27 817 936 hypothetical protein 1 1200
contig27 37 363 Mitochondrial import inner membrane translocase subunit TIM18 1 1200
contig282 359 844 Pyridoxal 5'-phosphate synthase subunit PdxS 1 1100
contig3 2 5197 Protein transport protein SEC7 1 1100
contig3 2 5197 Protein transport protein SEC7 1 1100
contig3 2 5197 Protein transport protein SEC7 1 1100
contig3 2 5197 Protein transport protein SEC7 1 1100
contig3 2 5197 Protein transport protein SEC7 1 1100
contig3 2 5197 Protein transport protein SEC7 1 1100
contig3 2 5197 Protein transport protein SEC7 1 1100
contig3 2 5197 Protein transport protein SEC7 1 1100
contig3 2 5197 Protein transport protein SEC7 1 1100
contig3 2 5197 Protein transport protein SEC7 1 1100
contig322 1261 2034 GTP-binding protein YPT52 1 2500
contig324 7188 10667 RNA polymerase-associated protein CTR9 9601 10100
contig324 12689 15381 hypothetical protein 12001 15000
contig325 1717 1845 hypothetical protein 1 2000
contig331 58 1560 Nuclear polyadenylated RNA-binding protein 4 901 1600
contig335 1659 4082 Chromatin structure-remodeling complex subunit RSC2 1 4100
contig335 509 1237 Protein transport protein BOS1 1 4100
contig341 178 1050 Probable hydrolase NIT3 1 3600
contig341 1345 2319 NADPH-dependent D-xylose reductase 1 3600
contig341 3274 4923 Protein PNS1 1 3600
contig347 18659 24052 Nucleolar pre-ribosomal-associated protein 1 17601 24300
contig347 17661 18334 hypothetical protein 17601 24300
contig353 321 1313 hypothetical protein 1 5900
contig353 2332 4689 37S ribosomal protein S7%2C mitochondrial 1 5900
contig353 5360 6019 GTP-binding protein YPTC5 1 5900
contig354 15138 15425 hypothetical protein 11601 18600
contig354 12587 14920 hypothetical protein 11601 18600
contig364 61176 61295 hypothetical protein 60401 62700
contig364 59883 60722 Succinate dehydrogenase [ubiquinone] cytochrome b small subunit%2C mitochondrial 60401 62700
contig365 10302 10853 hypothetical protein 1 13400
contig365 4206 4778 Mitochondrial genome maintenance protein MGM101 1 13400
contig365 8791 9747 Uncharacterized protein YJR142W 1 13400
contig365 297 2282 Uncharacterized protein YHR202W 1 13400
contig365 3223 3957 40S ribosomal protein S4-B 1 13400
contig365 6406 8682 Dolichyl-phosphate-mannose--protein mannosyltransferase 4 1 13400
contig365 47897 48625 Protein transport protein BOS1 45101 51500
contig365 49048 51471 Chromatin structure-remodeling complex subunit RSC2 45101 51500
contig366 3558 4070 Succinate dehydrogenase assembly factor 2%2C mitochondrial 1 31300
contig366 14866 16074 Mitochondrial inner membrane magnesium transporter LPE10 1 31300
contig366 25848 26636 hypothetical protein 1 31300
contig366 21933 22931 hypothetical protein 1 31300
contig366 178 1446 Peroxisomal membrane protein PEX25 1 31300
contig366 23077 23628 Iron-sulfur assembly protein 2 1 31300
contig366 18122 18886 hypothetical protein 1 31300
contig366 2058 2726 Imidazoleglycerol-phosphate dehydratase 1 31300
contig366 19396 19752 hypothetical protein 1 31300
contig366 13134 14537 Serine/threonine-protein kinase BUR1 1 31300
contig366 24061 25413 Nucleoside transporter FUN26 1 31300
contig366 29090 30535 Ubiquitin carboxyl-terminal hydrolase 6 1 31300
contig366 16483 18021 Serine/threonine-protein kinase svkA 1 31300
contig366 27339 28697 hypothetical protein 1 31300
contig366 30820 31257 MICOS complex subunit MIC19 1 31300
contig366 112690 113835 Initiation-specific alpha-1%2C6-mannosyltransferase 33701 136000
contig366 120030 121040 Putative peptidase YMR114C 33701 136000
contig366 35043 38753 Alpha-factor-transporting ATPase 33701 136000
contig366 92004 92366 Retrograde regulation protein 1 33701 136000
contig366 124667 126175 Probable metabolite transport protein GIT1 33701 136000
contig366 111558 112427 50S ribosomal protein L3 33701 136000
contig366 70224 72701 Nucleolar complex protein 14 33701 136000
contig366 58565 61084 Low-affinity phosphate transporter PHO91 33701 136000
contig366 134082 135209 54S ribosomal protein L2%2C mitochondrial 33701 136000
contig366 39521 40423 1-phosphatidylinositol phosphodiesterase 33701 136000
contig366 117915 119606 Mitochondrial inner membrane i-AAA protease supercomplex subunit MGR3 33701 136000
contig366 108633 108830 hypothetical protein 33701 136000
contig366 110965 111216 Fluconazole resistance protein 3 33701 136000
contig366 88753 89373 Xanthine phosphoribosyltransferase 1 33701 136000
contig366 76378 77589 Cell division control protein 73 33701 136000
contig366 86181 88637 Protein SGM1 33701 136000
contig366 95623 96504 Protein CBP3%2C mitochondrial 33701 136000
contig366 78042 78176 hypothetical protein 33701 136000
contig366 44160 44744 Neuronal calcium sensor 1 33701 136000
contig366 130578 132281 Myb-like DNA-binding protein myb-1 33701 136000
contig366 81291 82673 DnaJ homolog subfamily C member 28 33701 136000
contig366 93599 95182 Hsp90 co-chaperone Cdc37 33701 136000
contig366 135307 135807 Molybdopterin synthase catalytic subunit 33701 136000
contig366 89729 91540 hypothetical protein 33701 136000
contig366 84580 85659 PHO85 cyclin-1 33701 136000
contig366 46324 47334 Malate dehydrogenase%2C cytoplasmic 33701 136000
contig366 47552 48205 C-8 sterol isomerase 33701 136000
contig366 91730 91885 hypothetical protein 33701 136000
contig366 102414 104003 mRNA-capping enzyme subunit alpha 33701 136000
contig366 122296 123048 Alpha/beta hydrolase domain-containing protein 11 33701 136000
contig366 127192 127935 hypothetical protein 33701 136000
contig366 66284 67192 hypothetical protein 33701 136000
contig366 44854 45468 5-demethoxyubiquinone hydroxylase%2C mitochondrial 33701 136000
contig366 78491 79006 Non-classical export protein 102 33701 136000
contig366 72782 75847 Autophagy-related protein 9 33701 136000
contig366 63347 65050 Nuclear control of ATPase protein 2 33701 136000
contig366 132756 133619 SAGA-associated factor 29 33701 136000
contig366 48665 49870 hypothetical protein 33701 136000
contig366 50489 53350 ATP-dependent 6-phosphofructokinase subunit beta 33701 136000
contig366 68585 69907 3-oxoacyl-[acyl-carrier-protein] synthase%2C mitochondrial 33701 136000
contig366 116091 117584 U3 small nucleolar RNA-associated protein 15 33701 136000
contig366 114156 115964 hypothetical protein 33701 136000
contig366 104169 106706 37S ribosomal protein S23%2C mitochondrial 33701 136000
contig366 61186 62637 Uridine kinase 33701 136000
contig366 96772 97506 U2 small nuclear ribonucleoprotein A' 33701 136000
contig366 31899 34937 Ubiquitin-activating enzyme E1 1 33701 136000
contig366 121073 122101 hypothetical protein 33701 136000
contig366 67549 68433 Polyprenol reductase 33701 136000
contig366 97620 101915 E3 ubiquitin-protein ligase SNT2 33701 136000
contig366 41831 43729 Zinc-regulated transporter 3 33701 136000
contig368 2567 3118 hypothetical protein 1 13300
contig368 4738 7014 Dolichyl-phosphate-mannose--protein mannosyltransferase 4 1 13300
contig368 8636 9208 Mitochondrial genome maintenance protein MGM101 1 13300
contig368 3673 4629 Uncharacterized protein YJR142W 1 13300
contig368 9458 10192 40S ribosomal protein S4-B 1 13300
contig368 11133 13118 Uncharacterized protein YHR202W 1 13300
contig368 32856 34097 hypothetical protein 31201 42200
contig368 41191 41864 hypothetical protein 31201 42200
contig368 29576 32203 hypothetical protein 31201 42200
contig368 35473 40866 Nucleolar pre-ribosomal-associated protein 1 31201 42200
