# Supplementary material for: Chromosomal genome assembly of the ethanol production strain CBS 11270 indicates a highly dynamic genome structure in the yeast species Brettanomyces bruxellensis
Source: PLoS One. 2019 May 1;14(5):e0215077. doi: 10.1371/journal.pone.0215077 (PMC6493715; doi:10.1371/journal.pone.0215077)
Supplement: S7 File — (TXT) [file pone.0215077.s007.txt]

query	position in query		matching	repeat	position in repeat	
sequence	begin	end	repeat	class/family	begin 	end
chr1	112279	112315	(CTTT)n	Simple_repeat	1	39
chr1	112696	112751	(CATCAG)n	Simple_repeat	1	56
chr1	113247	113309	(ATT)n	Simple_repeat	1	66
chr1	115129	115182	GA-rich	Low_complexity	1	57
chr1	116786	116817	(TATA)n	Simple_repeat	1	32
chr1	119328	119390	GA-rich	Low_complexity	1	63
chr1	119502	119540	A-rich	Low_complexity	1	39
chr1	124448	124481	A-rich	Low_complexity	1	34
chr1	127114	127146	(TATATG)n	Simple_repeat	1	34
chr1	127171	127206	(T)n	Simple_repeat	1	36
chr1	128706	128735	(T)n	Simple_repeat	1	30
chr1	131734	131858	GA-rich	Low_complexity	1	130
chr1	132123	132161	A-rich	Low_complexity	1	39
chr1	138715	138768	(ATTTA)n	Simple_repeat	1	54
chr1	140514	140582	(CAT)n	Simple_repeat	1	71
chr1	140552	140593	(AACAGC)n	Simple_repeat	1	42
chr1	141914	141947	(TCCAAC)n	Simple_repeat	1	34
chr1	142641	142697	(CTTTCCA)n	Simple_repeat	1	62
chr1	143550	143576	A-rich	Low_complexity	1	27
chr1	146743	146807	(AAAAAT)n	Simple_repeat	1	65
chr1	148540	148578	(ATCCTC)n	Simple_repeat	1	42
chr1	149478	149499	(CCT)n	Simple_repeat	1	22
chr1	150620	150644	(TTTC)n	Simple_repeat	1	26
chr1	151182	151201	(T)n	Simple_repeat	1	20
chr1	151998	152039	(CAT)n	Simple_repeat	1	42
chr1	152040	152083	A-rich	Low_complexity	1	45
chr1	173733	173756	(T)n	Simple_repeat	1	24
chr1	176611	176655	A-rich	Low_complexity	1	47
chr1	194759	194801	(CATTA)n	Simple_repeat	1	45
chr1	198317	198348	(A)n	Simple_repeat	1	32
chr1	203582	203611	(A)n	Simple_repeat	1	30
chr1	206470	206503	GA-rich	Low_complexity	1	34
chr1	208794	208878	(TCACCA)n	Simple_repeat	1	86
chr1	211209	211252	(TCT)n	Simple_repeat	1	44
chr1	213162	213195	(ATCATG)n	Simple_repeat	1	34
chr1	216854	216901	(TGCACTTGC)n	Simple_repeat	1	48
chr1	217525	217564	(AATAA)n	Simple_repeat	1	42
chr1	220639	220667	(AT)n	Simple_repeat	1	30
chr1	223798	223823	(A)n	Simple_repeat	1	26
chr1	227259	227295	(TTTTA)n	Simple_repeat	1	38
chr1	233468	233498	(T)n	Simple_repeat	1	31
chr1	237406	237442	(TTTAT)n	Simple_repeat	1	38
chr1	238499	238526	(T)n	Simple_repeat	1	28
chr1	240979	241033	(TATCAACTTC)n	Simple_repeat	1	55
chr1	242442	242492	(AGTTA)n	Simple_repeat	1	51
chr1	242643	242700	(AGAGAAGTTA)n	Simple_repeat	1	61
chr1	244923	244983	(CTG)n	Simple_repeat	1	61
chr1	246406	246436	(T)n	Simple_repeat	1	31
chr1	249227	249245	(AT)n	Simple_repeat	1	19
chr1	249247	249263	(T)n	Simple_repeat	1	17
chr1	251425	251449	(A)n	Simple_repeat	1	25
chr1	251568	251602	(T)n	Simple_repeat	1	35
chr1	252858	252898	A-rich	Low_complexity	1	41
chr1	270849	270897	(TTCTC)n	Simple_repeat	1	54
chr1	273156	273221	(ATCTATA)n	Simple_repeat	1	68
chr1	275236	275277	MamRTE1	LINE/RTE-BovB	-1283	2529
chr1	285993	286009	(T)n	Simple_repeat	1	17
chr1	289003	289033	(A)n	Simple_repeat	1	31
chr1	299013	299041	(T)n	Simple_repeat	1	29
chr1	312551	312576	(A)n	Simple_repeat	1	26
chr1	315153	315206	(TATCTTACTA)n	Simple_repeat	1	54
chr1	316195	316243	(TTCATCC)n	Simple_repeat	1	50
chr1	316907	316957	(TTCTC)n	Simple_repeat	1	54
chr1	317460	317551	(CTTCT)n	Simple_repeat	1	98
chr1	317462	317549	(TCCTTC)n	Simple_repeat	1	89
chr1	321898	321929	(TACT)n	Simple_repeat	1	32
chr1	322032	322078	GA-rich	Low_complexity	1	47
chr1	327759	327823	A-rich	Low_complexity	1	64
chr1	328316	328351	A-rich	Low_complexity	1	36
chr1	328798	328862	(CTG)n	Simple_repeat	1	66
chr1	329569	329591	(T)n	Simple_repeat	1	23
chr1	330893	330954	(TGTAGT)n	Simple_repeat	1	62
chr1	331935	331990	(GAAAAGAGT)n	Simple_repeat	1	56
chr1	332884	333119	(GTAA)n	Simple_repeat	1	242
chr1	333708	333743	GA-rich	Low_complexity	1	36
chr1	334119	334144	(GGA)n	Simple_repeat	1	27
chr1	334381	334428	(GCGCCCG)n	Simple_repeat	1	48
chr1	336382	336456	(AGCGCC)n	Simple_repeat	1	77
chr1	340430	340456	(AAATGG)n	Simple_repeat	1	27
chr1	340457	340550	A-rich	Low_complexity	1	94
chr1	342541	342578	(TGCGGT)n	Simple_repeat	1	38
chr1	342631	342681	(TGCGCC)n	Simple_repeat	1	51
chr1	342821	342858	A-rich	Low_complexity	1	38
chr1	343907	343980	A-rich	Low_complexity	1	74
chr1	344314	344337	(T)n	Simple_repeat	1	24
chr1	346028	346080	(CTT)n	Simple_repeat	1	58
chr1	353461	353502	(TC)n	Simple_repeat	1	44
chr1	379583	379691	A-rich	Low_complexity	1	111
chr1	379626	379668	(ATA)n	Simple_repeat	1	44
chr1	380594	380615	(A)n	Simple_repeat	1	22
chr1	381981	382022	A-rich	Low_complexity	1	42
chr1	387362	387421	(TTTTTA)n	Simple_repeat	1	60
chr1	390203	390228	(T)n	Simple_repeat	1	26
chr1	391933	391973	A-rich	Low_complexity	1	41
chr1	399258	399274	(T)n	Simple_repeat	1	17
chr1	402147	402219	(TTTTG)n	Simple_repeat	1	77
chr1	403444	403490	(ATAAGA)n	Simple_repeat	1	48
chr1	403555	403609	(TCTAT)n	Simple_repeat	1	55
chr1	403590	403608	(T)n	Simple_repeat	1	19
chr1	407055	407119	GA-rich	Low_complexity	1	66
chr1	407315	407393	GA-rich	Low_complexity	1	80
chr1	407394	407446	(GAT)n	Simple_repeat	1	53
chr1	407792	407821	A-rich	Low_complexity	1	30
chr1	420924	420977	(T)n	Simple_repeat	1	54
chr1	421100	421154	(ATC)n	Simple_repeat	1	58
chr1	422161	422216	A-rich	Low_complexity	1	56
chr1	424419	424447	(T)n	Simple_repeat	1	29
chr1	426604	426632	(A)n	Simple_repeat	1	29
chr1	430243	430271	(TA)n	Simple_repeat	1	30
chr1	431011	431032	(A)n	Simple_repeat	1	22
chr1	432278	432307	(AAATA)n	Simple_repeat	1	31
chr1	436069	436086	(T)n	Simple_repeat	1	18
chr1	443283	443323	(GATGAA)n	Simple_repeat	1	42
chr1	443569	443645	(TTTAT)n	Simple_repeat	1	80
chr1	446574	446590	(A)n	Simple_repeat	1	17
chr1	448205	448230	(TGCTGT)n	Simple_repeat	1	26
chr1	448591	448618	(TTG)n	Simple_repeat	1	28
chr1	452870	452919	(TCATCT)n	Simple_repeat	1	50
chr1	465995	466022	(TCA)n	Simple_repeat	1	28
chr1	466917	466948	(T)n	Simple_repeat	1	32
chr1	474146	474171	(A)n	Simple_repeat	1	26
chr1	474241	474290	(ATTTTT)n	Simple_repeat	1	51
chr1	475615	475686	(GATGAT)n	Simple_repeat	1	74
chr1	475901	475953	(ATG)n	Simple_repeat	1	54
chr1	482028	482061	(TTCACA)n	Simple_repeat	1	36
chr1	482204	482222	(A)n	Simple_repeat	1	19
chr1	485941	485964	(A)n	Simple_repeat	1	24
chr1	486133	486171	GA-rich	Low_complexity	1	39
chr1	487831	487854	(CAG)n	Simple_repeat	1	24
chr1	492225	492269	(CTTTGTT)n	Simple_repeat	1	49
chr1	498277	498298	(A)n	Simple_repeat	1	22
chr1	498632	498679	(TTC)n	Simple_repeat	1	48
chr1	503970	504025	(TTCT)n	Simple_repeat	1	56
chr1	511110	511133	(A)n	Simple_repeat	1	24
chr1	515324	515340	(TA)n	Simple_repeat	1	17
chr1	521157	521182	(CA)n	Simple_repeat	1	26
chr1	521194	521247	A-rich	Low_complexity	1	54
chr1	527803	527877	(TTTATT)n	Simple_repeat	1	76
chr1	529629	529695	L3	LINE/CR1	-1898	2201
chr1	535840	536163	(CAT)n	Simple_repeat	1	325
chr1	537957	537991	(TCT)n	Simple_repeat	1	35
chr1	538800	538829	A-rich	Low_complexity	1	30
chr1	540429	540484	(CTTTTAT)n	Simple_repeat	1	58
chr1	546645	546678	(ATCTTC)n	Simple_repeat	1	37
chr1	551648	551716	(TTC)n	Simple_repeat	1	70
chr1	552112	552128	(T)n	Simple_repeat	1	17
chr1	563338	563366	(T)n	Simple_repeat	1	29
chr1	563954	563982	A-rich	Low_complexity	1	31
chr1	582297	582339	A-rich	Low_complexity	1	47
chr1	586158	586190	A-rich	Low_complexity	1	34
chr1	589849	589894	(TATTTT)n	Simple_repeat	1	47
chr1	595694	595728	(AAT)n	Simple_repeat	1	37
chr1	597635	597654	(A)n	Simple_repeat	1	20
chr1	600661	600746	GA-rich	Low_complexity	1	93
chr1	600935	600962	A-rich	Low_complexity	1	28
chr1	601567	601599	(TGT)n	Simple_repeat	1	34
chr1	601600	601657	(TGC)n	Simple_repeat	1	59
chr1	602435	602486	(TAGCAT)n	Simple_repeat	1	55
chr1	603211	603232	(GAT)n	Simple_repeat	1	22
chr1	603663	603747	(TTTTC)n	Simple_repeat	1	88
chr1	603685	603739	(T)n	Simple_repeat	1	55
chr1	607686	607739	GA-rich	Low_complexity	1	57
chr1	614580	614604	(T)n	Simple_repeat	1	25
chr1	622013	622042	(TTGT)n	Simple_repeat	1	30
chr1	623762	623828	(TTTTA)n	Simple_repeat	1	67
chr1	631554	631592	(AAATA)n	Simple_repeat	1	36
chr1	631628	631645	(A)n	Simple_repeat	1	18
chr1	634232	634270	(ATC)n	Simple_repeat	1	39
chr1	634993	635016	(T)n	Simple_repeat	1	24
chr1	640179	640235	(TTTTA)n	Simple_repeat	1	58
chr1	642166	642196	A-rich	Low_complexity	1	31
chr1	643134	643157	(GAG)n	Simple_repeat	1	24
chr1	649631	649669	(TCATCA)n	Simple_repeat	1	39
chr1	650012	650045	(A)n	Simple_repeat	1	34
chr1	652407	652441	A-rich	Low_complexity	1	35
chr1	653687	653716	(ATTTTC)n	Simple_repeat	1	30
chr1	654465	654491	(TA)n	Simple_repeat	1	28
chr1	656370	656401	(T)n	Simple_repeat	1	32
chr1	662770	662794	(A)n	Simple_repeat	1	25
chr1	669831	669869	(TCATTTT)n	Simple_repeat	1	39
chr1	671646	671680	(CTTTT)n	Simple_repeat	1	35
chr1	673118	673158	(TTTTCA)n	Simple_repeat	1	42
chr1	673536	673617	(CTTT)n	Simple_repeat	1	85
chr1	673556	673592	(T)n	Simple_repeat	1	37
chr1	675107	675188	(TCT)n	Simple_repeat	1	82
chr1	690456	690479	(T)n	Simple_repeat	1	24
chr1	694999	695094	MIRc	SINE/MIR	-71	197
chr1	697325	697363	A-rich	Low_complexity	1	39
chr1	700368	700440	(ATG)n	Simple_repeat	1	76
chr1	704023	704066	(ATG)n	Simple_repeat	1	44
chr1	705170	705199	A-rich	Low_complexity	1	30
chr1	708703	708731	(GCT)n	Simple_repeat	1	29
chr1	711300	711349	(AATAA)n	Simple_repeat	1	51
chr1	715940	715962	(TCCT)n	Simple_repeat	1	24
chr1	718312	718343	(TTTCA)n	Simple_repeat	1	33
chr1	719815	719834	(T)n	Simple_repeat	1	20
chr1	722115	722143	(TTC)n	Simple_repeat	1	29
chr1	723042	723068	(A)n	Simple_repeat	1	27
chr1	723288	723344	(TTCCTT)n	Simple_repeat	1	59
chr1	730020	730044	(A)n	Simple_repeat	1	25
chr1	731146	731177	GA-rich	Low_complexity	1	33
chr1	736539	736557	(T)n	Simple_repeat	1	19
chr1	748006	748130	(TTTCCT)n	Simple_repeat	1	125
chr1	759247	759282	(TCTTCC)n	Simple_repeat	1	37
chr1	777993	778050	tRNA-Phe-TTY	tRNA	8	65
chr1	783350	783396	A-rich	Low_complexity	1	49
chr1	788333	788361	(TTTA)n	Simple_repeat	1	29
chr1	788489	788513	(TTTAT)n	Simple_repeat	1	26
chr1	794661	794687	(AT)n	Simple_repeat	1	28
chr1	802067	802109	(ATTATC)n	Simple_repeat	1	43
chr1	802082	802107	(ATT)n	Simple_repeat	1	26
chr1	809128	809164	(TCTTTCC)n	Simple_repeat	1	40
chr1	818170	818233	(CATTTTA)n	Simple_repeat	1	65
chr1	825377	825416	(TTACCTTT)n	Simple_repeat	1	44
chr1	826013	826034	(ATTT)n	Simple_repeat	1	23
chr1	831745	831797	(AACAA)n	Simple_repeat	1	53
chr1	832133	832167	A-rich	Low_complexity	1	36
chr1	838220	838265	(TCATCC)n	Simple_repeat	1	46
chr1	838249	838285	(TTC)n	Simple_repeat	1	38
chr1	850738	850770	(TTATA)n	Simple_repeat	1	35
chr1	851942	851976	(TTGTGCA)n	Simple_repeat	1	36
chr1	855158	855226	A-rich	Low_complexity	1	69
chr1	858543	858577	(TAA)n	Simple_repeat	1	35
chr1	859595	859624	(AAT)n	Simple_repeat	1	30
chr1	860070	860148	(CGCAGG)n	Simple_repeat	1	82
chr1	860275	860306	(GCA)n	Simple_repeat	1	32
chr1	861168	861199	(CTCTT)n	Simple_repeat	1	32
chr1	864178	864226	(TTTCCT)n	Simple_repeat	1	52
chr1	865295	865339	G-rich	Low_complexity	1	45
chr1	868931	869042	A-rich	Low_complexity	1	112
chr1	869805	869935	(CTGCGC)n	Simple_repeat	1	127
chr1	870476	870676	(CATTT)n	Simple_repeat	1	210
chr1	871000	871033	A-rich	Low_complexity	1	34
chr1	871744	871784	(TTTTCTT)n	Simple_repeat	1	41
chr1	871926	871957	A-rich	Low_complexity	1	35
chr1	871965	871996	(TAAA)n	Simple_repeat	1	32
chr1	872346	872383	A-rich	Low_complexity	1	39
chr1	873061	873115	A-rich	Low_complexity	1	56
chr1	873726	873761	(TAATT)n	Simple_repeat	1	37
chr1	874661	874698	A-rich	Low_complexity	1	38
chr1	875583	875655	A-rich	Low_complexity	1	73
chr1	875862	875988	GA-rich	Low_complexity	1	130
chr1	885662	885729	(TGC)n	Simple_repeat	1	69
chr1	886340	886371	(AAAAT)n	Simple_repeat	1	32
chr1	889677	889793	(GAT)n	Simple_repeat	1	120
chr1	890372	890393	(AGCA)n	Simple_repeat	1	24
chr1	898176	898248	tRNA-Ala-GCY_	tRNA	1	72
chr1	898662	898700	(CAT)n	Simple_repeat	1	39
chr1	907297	907330	A-rich	Low_complexity	1	34
chr1	910677	910729	A-rich	Low_complexity	1	53
chr1	912243	912285	(TCTTCTCCT)n	Simple_repeat	1	43
chr1	912536	912609	(TCATCT)n	Simple_repeat	1	74
chr1	916016	916050	(GACGAT)n	Simple_repeat	1	35
chr1	917986	918046	A-rich	Low_complexity	1	64
chr1	918284	918302	(T)n	Simple_repeat	1	19
chr1	918322	918377	A-rich	Low_complexity	1	56
chr1	919570	919652	(AAATCCAGG)n	Simple_repeat	1	85
chr1	922282	922602	(ACATTTA)n	Simple_repeat	1	325
chr1	924971	925003	(GATATG)n	Simple_repeat	1	36
chr1	926977	927029	(GCGCTA)n	Simple_repeat	1	56
chr1	928637	928673	(CAGACG)n	Simple_repeat	1	37
chr1	930969	931085	(TTGTAT)n	Simple_repeat	1	120
chr1	932094	932134	(ATCCTCC)n	Simple_repeat	1	42
chr1	936860	936926	GA-rich	Low_complexity	1	67
chr1	939989	940041	(TCAATTT)n	Simple_repeat	1	54
chr1	942093	942138	(CTTT)n	Simple_repeat	1	46
chr1	943254	943320	(AATAT)n	Simple_repeat	1	68
chr1	952110	952132	(TGG)n	Simple_repeat	1	23
chr1	952222	952238	(GGT)n	Simple_repeat	1	17
chr1	957266	957300	(GAGTTA)n	Simple_repeat	1	35
chr1	959985	960036	(CTAATAT)n	Simple_repeat	1	53
chr1	967532	967557	(TTTG)n	Simple_repeat	1	26
chr1	975890	975952	tRNA-His-CAY_	tRNA	-3	72
chr1	979906	979926	(T)n	Simple_repeat	1	21
chr1	992129	992197	GA-rich	Low_complexity	1	74
chr1	992666	992708	GA-rich	Low_complexity	1	45
chr1	996754	996865	(CTGCTT)n	Simple_repeat	1	115
chr1	997349	997374	(T)n	Simple_repeat	1	26
chr1	1000795	1000837	MamRTE1	LINE/RTE-BovB	3225	3269
chr1	1010483	1010521	A-rich	Low_complexity	1	39
chr1	1011444	1011469	(TTCTT)n	Simple_repeat	1	26
chr1	1023275	1023342	A-rich	Low_complexity	1	68
chr1	1024493	1024534	A-rich	Low_complexity	1	42
chr1	1025007	1025026	(A)n	Simple_repeat	1	20
chr1	1042612	1042639	L2	LINE/L2	-516	2903
chr1	1049419	1049483	A-rich	Low_complexity	1	66
chr1	1053915	1053987	(GTT)n	Simple_repeat	1	73
chr1	1059007	1059023	(T)n	Simple_repeat	1	17
chr1	1063663	1063696	A-rich	Low_complexity	1	34
chr1	1081100	1081153	(ATT)n	Simple_repeat	1	54
chr1	1082038	1082056	(T)n	Simple_repeat	1	19
chr1	1096742	1096777	(CTTTTT)n	Simple_repeat	1	38
chr1	1096743	1096775	(T)n	Simple_repeat	1	33
chr1	1109561	1109634	U6	snRNA	5	81
chr1	1111686	1111743	A-rich	Low_complexity	1	58
chr1	1112734	1112758	(T)n	Simple_repeat	1	25
chr1	1114653	1114687	A-rich	Low_complexity	1	35
chr1	1120337	1120367	(TTAAT)n	Simple_repeat	1	31
chr1	1125421	1125447	(TTATT)n	Simple_repeat	1	27
chr1	1126372	1126389	(T)n	Simple_repeat	1	18
chr1	1128131	1128160	GA-rich	Low_complexity	1	30
chr1	1134385	1134431	(TCTTCC)n	Simple_repeat	1	47
chr1	1142719	1142764	(ATG)n	Simple_repeat	1	46
chr1	1145413	1145470	(TGG)n	Simple_repeat	1	58
chr1	1146564	1146585	(TTTA)n	Simple_repeat	1	23
chr1	1149739	1149764	(ATT)n	Simple_repeat	1	27
chr1	1150131	1150230	(TCA)n	Simple_repeat	1	100
chr1	1152376	1152405	(A)n	Simple_repeat	1	30
chr1	1153720	1153776	(TA)n	Simple_repeat	1	61
chr1	1154087	1154126	(TTTATC)n	Simple_repeat	1	40
chr1	1156625	1156688	A-rich	Low_complexity	1	64
chr1	1158920	1158951	(AACAAG)n	Simple_repeat	1	32
chr1	1174911	1174969	A-rich	Low_complexity	1	56
chr1	1176503	1176536	A-rich	Low_complexity	1	34
chr1	1176974	1177018	(TGAT)n	Simple_repeat	1	45
chr1	1178088	1178126	(TGC)n	Simple_repeat	1	40
chr1	1179569	1179588	(A)n	Simple_repeat	1	20
chr1	1181900	1181955	(GCATTT)n	Simple_repeat	1	61
chr1	1184348	1184381	(AGAACC)n	Simple_repeat	1	34
chr1	1185151	1185187	A-rich	Low_complexity	1	38
chr1	1185635	1185663	A-rich	Low_complexity	1	29
chr1	1194886	1194924	(TATAC)n	Simple_repeat	1	40
chr1	1196876	1196900	(TAT)n	Simple_repeat	1	25
chr1	1200046	1200066	(A)n	Simple_repeat	1	21
chr1	1202261	1202356	(TTTT)n	Simple_repeat	1	96
chr1	1204486	1204545	(AATCAA)n	Simple_repeat	1	60
chr1	1204947	1205028	A-rich	Low_complexity	1	94
chr1	1205568	1205613	(GGCCCC)n	Simple_repeat	1	46
chr1	1205647	1205673	(AAG)n	Simple_repeat	1	27
chr1	1208500	1208533	(T)n	Simple_repeat	1	34
chr1	1209871	1209917	(TGTTGT)n	Simple_repeat	1	47
chr1	1212869	1212885	(T)n	Simple_repeat	1	17
chr1	1216393	1216416	(A)n	Simple_repeat	1	24
chr1	1220005	1220047	(AATA)n	Simple_repeat	1	44
chr1	1232532	1232579	(CAGCAA)n	Simple_repeat	1	49
chr1	1232586	1232618	(CAA)n	Simple_repeat	1	33
chr1	1234243	1234281	A-rich	Low_complexity	1	40
chr1	1234609	1234656	A-rich	Low_complexity	1	48
chr1	1237335	1237358	(GT)n	Simple_repeat	1	24
chr1	1241331	1241359	(T)n	Simple_repeat	1	29
chr1	1243497	1243542	A-rich	Low_complexity	1	47
chr1	1243504	1243534	(A)n	Simple_repeat	1	31
chr1	1246306	1246354	(TTTTCT)n	Simple_repeat	1	49
chr1	1251896	1251920	(T)n	Simple_repeat	1	25
chr1	1251959	1252014	(GAGATTT)n	Simple_repeat	1	60
chr1	1254830	1254899	(CTACTTA)n	Simple_repeat	1	66
chr1	1256416	1256472	GA-rich	Low_complexity	1	58
chr1	1258201	1258235	A-rich	Low_complexity	1	35
chr1	1259051	1259103	A-rich	Low_complexity	1	55
chr1	1262256	1262319	GA-rich	Low_complexity	1	64
chr1	1266215	1266244	(TTG)n	Simple_repeat	1	30
chr1	1268649	1268695	A-rich	Low_complexity	1	47
chr1	1269864	1269885	(AT)n	Simple_repeat	1	22
chr1	1275665	1275712	(TTGCATAGA)n	Simple_repeat	1	48
chr1	1277873	1277926	(CCTCCT)n	Simple_repeat	1	55
chr1	1278210	1278246	(CTT)n	Simple_repeat	1	37
chr1	1278635	1278687	(TGATGA)n	Simple_repeat	1	54
chr1	1279167	1279191	(T)n	Simple_repeat	1	25
chr1	1282606	1282629	(T)n	Simple_repeat	1	24
chr1	1284341	1284382	(GAGCA)n	Simple_repeat	1	43
chr1	1284486	1284534	(ATCT)n	Simple_repeat	1	49
chr1	1286995	1287036	A-rich	Low_complexity	1	42
chr1	1301546	1301605	(AT)n	Simple_repeat	1	64
chr1	1304192	1304217	(TGATT)n	Simple_repeat	1	27
chr1	1306211	1306258	A-rich	Low_complexity	1	50
chr1	1313017	1313061	(ACCCGC)n	Simple_repeat	1	48
chr1	1313494	1313541	(CTGCTG)n	Simple_repeat	1	49
chr1	1314046	1314099	(TGCCGC)n	Simple_repeat	1	55
chr1	1316528	1316550	(A)n	Simple_repeat	1	23
chr1	1316713	1316760	GA-rich	Low_complexity	1	49
chr1	1317654	1317679	(T)n	Simple_repeat	1	26
chr1	1329129	1329156	(GCA)n	Simple_repeat	1	28
chr1	1330460	1330485	(T)n	Simple_repeat	1	26
chr1	1331648	1331676	(GAA)n	Simple_repeat	1	29
chr1	1335311	1335348	(CTTA)n	Simple_repeat	1	38
chr1	1345513	1345581	(TGTTGA)n	Simple_repeat	1	71
chr1	1346858	1346949	A-rich	Low_complexity	1	94
chr1	1350186	1350228	(TCTTTA)n	Simple_repeat	1	48
chr1	1353054	1353083	(TGA)n	Simple_repeat	1	30
chr1	1363711	1363742	A-rich	Low_complexity	1	33
chr1	1364199	1364227	(TTTA)n	Simple_repeat	1	30
chr1	1377277	1377304	(AGTA)n	Simple_repeat	1	28
chr1	1379997	1380070	A-rich	Low_complexity	1	82
chr1	1380313	1380398	(AACAA)n	Simple_repeat	1	87
chr1	1382686	1382722	(TTC)n	Simple_repeat	1	38
chr1	1382687	1382719	(TCTTCA)n	Simple_repeat	1	33
chr1	1383043	1383102	A-rich	Low_complexity	1	60
chr1	1383966	1383996	(TTGAA)n	Simple_repeat	1	31
chr1	1393973	1394001	(TTC)n	Simple_repeat	1	29
chr1	1397863	1397926	A-rich	Low_complexity	1	67
chr1	1397964	1398006	(AATA)n	Simple_repeat	1	43
chr1	1400757	1400823	(TTG)n	Simple_repeat	1	67
chr1	1401204	1401268	(TGC)n	Simple_repeat	1	67
chr1	1420699	1420740	A-rich	Low_complexity	1	44
chr1	1422283	1422342	(TGTTGA)n	Simple_repeat	1	60
chr1	1422853	1422900	A-rich	Low_complexity	1	49
chr1	1423019	1423048	(AATC)n	Simple_repeat	1	31
chr1	1423516	1423564	A-rich	Low_complexity	1	50
chr1	1423895	1423966	(AAAAT)n	Simple_repeat	1	72
chr1	1424388	1424427	(TATTCA)n	Simple_repeat	1	41
chr1	1424847	1424875	A-rich	Low_complexity	1	29
chr1	1424909	1424940	A-rich	Low_complexity	1	32
chr1	1429601	1429634	(CTCCTT)n	Simple_repeat	1	34
chr1	1430145	1430168	(TCA)n	Simple_repeat	1	24
chr1	1431441	1431479	(TTTTCC)n	Simple_repeat	1	39
chr1	1434405	1434502	(ATGAGA)n	Simple_repeat	1	99
chr1	1435634	1435650	(T)n	Simple_repeat	1	17
chr1	1438653	1438959	(TTTGCA)n	Simple_repeat	1	307
chr1	1439213	1439275	(CATTTG)n	Simple_repeat	1	64
chr1	1442807	1442893	A-rich	Low_complexity	1	89
chr1	1444200	1444255	A-rich	Low_complexity	1	59
chr1	1448124	1448142	(A)n	Simple_repeat	1	19
chr1	1460559	1460580	(T)n	Simple_repeat	1	22
chr1	1467387	1467451	(TCT)n	Simple_repeat	1	66
chr1	1469086	1469124	A-rich	Low_complexity	1	39
chr1	1470487	1470548	(ATCCTC)n	Simple_repeat	1	63
chr1	1480043	1480105	tRNA-His-CAY_	tRNA	10	72
chr1	1480129	1480177	(TTA)n	Simple_repeat	1	52
chr1	1489700	1489746	(TTTTA)n	Simple_repeat	1	48
chr1	1494094	1494166	(ATATTTT)n	Simple_repeat	1	74
chr1	1496338	1496372	A-rich	Low_complexity	1	35
chr1	1506487	1506536	(TAT)n	Simple_repeat	1	50
chr1	1511991	1512033	(TTTCTTA)n	Simple_repeat	1	44
chr1	1517746	1517777	(TTA)n	Simple_repeat	1	32
chr1	1528197	1528227	(GATTAT)n	Simple_repeat	1	31
chr1	1528300	1528318	(CTT)n	Simple_repeat	1	19
chr1	1531270	1531292	(TA)n	Simple_repeat	1	23
chr1	1532963	1533005	(TTT)n	Simple_repeat	1	43
chr1	1532992	1533028	(TC)n	Simple_repeat	1	38
chr1	1533668	1533700	(TTTTA)n	Simple_repeat	1	35
chr1	1534705	1534735	(T)n	Simple_repeat	1	31
chr1	1561646	1561701	tRNA-Val-GTA	tRNA	7	61
chr1	1571636	1571672	A-rich	Low_complexity	1	37
chr1	1585162	1585210	(ATTATC)n	Simple_repeat	1	49
chr1	1587184	1587216	(TTG)n	Simple_repeat	1	33
chr1	1587622	1587651	(GTT)n	Simple_repeat	1	30
chr1	1587990	1588017	(TGT)n	Simple_repeat	1	28
chr1	1588221	1588242	(TGT)n	Simple_repeat	1	22
chr1	1589690	1589719	A-rich	Low_complexity	1	30
chr1	1589917	1589952	A-rich	Low_complexity	1	38
chr1	1591179	1591204	(AAG)n	Simple_repeat	1	26
chr1	1592730	1592756	(T)n	Simple_repeat	1	27
chr1	1596681	1596714	(TCCATC)n	Simple_repeat	1	34
chr1	1604394	1604434	(CATCAT)n	Simple_repeat	1	41
chr1	1606588	1606664	(TCCTTC)n	Simple_repeat	1	86
chr1	1618735	1618819	(ATTGAAT)n	Simple_repeat	1	89
chr1	1619187	1619224	(AATAA)n	Simple_repeat	1	38
chr1	1625759	1625793	(TTTTTC)n	Simple_repeat	1	35
chr1	1627495	1627551	A-rich	Low_complexity	1	60
chr1	1629043	1629077	(CAATCT)n	Simple_repeat	1	35
chr1	1629851	1629870	(A)n	Simple_repeat	1	20
chr1	1634742	1634830	(ATGAAAGAA)n	Simple_repeat	1	89
chr1	1640117	1640294	A-rich	Low_complexity	1	178
chr1	1641161	1641221	(CGGCGCG)n	Simple_repeat	1	63
chr1	1642739	1642772	(AATGCA)n	Simple_repeat	1	34
chr1	1642773	1642854	(CAAATC)n	Simple_repeat	1	83
chr1	1643248	1643368	A-rich	Low_complexity	1	123
chr1	1643450	1643500	(AAGAGATG)n	Simple_repeat	1	54
chr1	1646874	1647047	L1MEd	LINE/L1	1996	2142
chr1	1655306	1655349	(CATAGTT)n	Simple_repeat	1	50
chr1	1658023	1658065	(CGTACA)n	Simple_repeat	1	43
chr1	1662026	1662055	(T)n	Simple_repeat	1	30
chr1	1665474	1665507	(ATCTTC)n	Simple_repeat	1	34
chr1	1666532	1666588	(CATCTACTT)n	Simple_repeat	1	60
chr1	1669374	1669437	(ATCA)n	Simple_repeat	1	64
chr1	1671566	1671604	(ACACTTC)n	Simple_repeat	1	39
chr1	1673855	1673929	(TTCT)n	Simple_repeat	1	75
chr1	1674020	1674052	(TATTT)n	Simple_repeat	1	33
chr1	1679347	1679394	(TTTTCCC)n	Simple_repeat	1	48
chr1	1683373	1683400	(AGA)n	Simple_repeat	1	29
chr1	1686391	1686442	GA-rich	Low_complexity	1	52
chr1	1688881	1688916	(T)n	Simple_repeat	1	36
chr1	1693884	1693937	(GAT)n	Simple_repeat	1	54
chr1	1694874	1694907	A-rich	Low_complexity	1	34
chr1	1701511	1701577	GA-rich	Low_complexity	1	70
chr1	1703497	1703540	GA-rich	Low_complexity	1	45
chr1	1704053	1704082	GA-rich	Low_complexity	1	31
chr1	1704093	1704116	(CAT)n	Simple_repeat	1	24
chr1	1704913	1705027	GA-rich	Low_complexity	1	118
chr1	1708146	1708207	(TTCCCAC)n	Simple_repeat	1	62
chr1	1712804	1712851	(GAT)n	Simple_repeat	1	48
chr1	1715689	1715731	(TTTATT)n	Simple_repeat	1	44
chr1	1718705	1718728	(T)n	Simple_repeat	1	24
chr1	1722986	1723034	A-rich	Low_complexity	1	51
chr1	1723833	1723864	(GATGAA)n	Simple_repeat	1	32
chr1	1724071	1724107	(TGA)n	Simple_repeat	1	38
chr1	1724705	1724756	GA-rich	Low_complexity	1	53
chr1	1730391	1730434	(GAATGTG)n	Simple_repeat	1	44
chr1	1730657	1730674	(T)n	Simple_repeat	1	18
chr1	1735071	1735108	(TTCAT)n	Simple_repeat	1	38
chr1	1737737	1737815	(GATGAA)n	Simple_repeat	1	84
chr1	1737768	1737805	GA-rich	Low_complexity	1	41
chr1	1737856	1737917	A-rich	Low_complexity	1	62
chr1	1743839	1743868	(A)n	Simple_repeat	1	30
chr1	1749182	1749204	(T)n	Simple_repeat	1	23
chr1	1750259	1750304	(TTTGCAG)n	Simple_repeat	1	48
chr1	1755248	1755274	(A)n	Simple_repeat	1	27
chr1	1756105	1756133	(T)n	Simple_repeat	1	29
chr1	1756163	1756187	(T)n	Simple_repeat	1	25
chr1	1763545	1763583	A-rich	Low_complexity	1	39
chr1	1765874	1765915	(CA)n	Simple_repeat	1	42
chr1	1766246	1766287	(CTTG)n	Simple_repeat	1	42
chr1	1769935	1769975	(GAT)n	Simple_repeat	1	41
chr1	1771280	1771303	(TTCAC)n	Simple_repeat	1	26
chr1	1775977	1776006	(A)n	Simple_repeat	1	30
chr1	1777241	1777259	(T)n	Simple_repeat	1	19
chr1	1778705	1778734	(CCAAG)n	Simple_repeat	1	30
chr1	1781644	1781677	(A)n	Simple_repeat	1	34
chr1	1785158	1785199	(TATTCTAGA)n	Simple_repeat	1	43
chr1	1785697	1785793	(AACGAA)n	Simple_repeat	1	98
chr1	1786297	1786320	(TGC)n	Simple_repeat	1	24
chr1	1786354	1786397	(TGTTGCTGT)n	Simple_repeat	1	44
chr1	1789426	1789481	A-rich	Low_complexity	1	57
chr1	1789433	1789472	(GAGAAAG)n	Simple_repeat	1	41
chr1	1797338	1797365	GA-rich	Low_complexity	1	29
chr1	1797928	1797961	(CAAGCG)n	Simple_repeat	1	37
chr1	1801795	1801837	(AAGAAC)n	Simple_repeat	1	45
chr1	1804541	1804583	(ACTAGAAACC)n	Simple_repeat	1	43
chr1	1806693	1806734	(TT)n	Simple_repeat	1	42
chr1	1807158	1807198	A-rich	Low_complexity	1	41
chr1	1807662	1807690	(CTTTT)n	Simple_repeat	1	29
chr1	1807836	1807868	(A)n	Simple_repeat	1	33
chr1	1808973	1809016	A-rich	Low_complexity	1	44
chr1	1811900	1811964	GA-rich	Low_complexity	1	69
chr1	1816560	1816666	(A)n	Simple_repeat	1	107
chr1	1816971	1817049	(GATAAATGGT)n	Simple_repeat	1	79
chr1	1817408	1817452	(ATGAATT)n	Simple_repeat	1	45
chr1	1824000	1824064	A-rich	Low_complexity	1	69
chr1	1826301	1826342	(ACCATAC)n	Simple_repeat	1	46
chr1	1826402	1826459	(TACA)n	Simple_repeat	1	58
chr1	1826959	1827010	(ATATG)n	Simple_repeat	1	52
chr1	1830991	1831029	(TC)n	Simple_repeat	1	40
chr1	1832592	1832621	(TTTTCA)n	Simple_repeat	1	30
chr1	1838835	1838865	(T)n	Simple_repeat	1	31
chr1	1838956	1838986	(TCCT)n	Simple_repeat	1	31
chr1	1844064	1844101	(TTTCCTT)n	Simple_repeat	1	38
chr1	1846900	1846931	(TTTC)n	Simple_repeat	1	34
chr1	1847666	1847707	(TTC)n	Simple_repeat	1	43
chr1	1848991	1849041	(TGCTAA)n	Simple_repeat	1	61
chr1	1849042	1849115	(TGCTAATGT)n	Simple_repeat	1	81
chr1	1849116	1849174	(TGCTAA)n	Simple_repeat	2	66
chr1	1849753	1849794	(TCTTT)n	Simple_repeat	1	42
chr1	1849755	1849793	(CTT)n	Simple_repeat	1	42
chr1	1851775	1851847	(TAATAA)n	Simple_repeat	1	73
chr1	1861669	1861690	(A)n	Simple_repeat	1	22
chr1	1862729	1862816	(AGATGA)n	Simple_repeat	1	91
chr1	1864582	1864652	GA-rich	Low_complexity	1	71
chr1	1867950	1868008	L3	LINE/CR1	392	446
chr1	1913963	1913982	(ATA)n	Simple_repeat	1	20
chr1	1913984	1914003	(T)n	Simple_repeat	1	20
chr1	1918417	1918500	GA-rich	Low_complexity	1	90
chr1	1922823	1922866	(TCATCC)n	Simple_repeat	1	44
chr1	1923048	1923107	(TCA)n	Simple_repeat	1	60
chr1	1926871	1926917	(GAT)n	Simple_repeat	1	47
chr1	1927425	1927452	A-rich	Low_complexity	1	28
chr1	1934180	1934199	(AGA)n	Simple_repeat	1	20
chr1	1934345	1934513	GA-rich	Low_complexity	1	169
chr1	1934529	1934592	(AAGATG)n	Simple_repeat	1	64
chr1	1934841	1934889	GA-rich	Low_complexity	1	51
chr1	1941077	1941114	(TGT)n	Simple_repeat	1	38
chr1	1944489	1944511	(A)n	Simple_repeat	1	23
chr1	1944934	1944957	(AGGCT)n	Simple_repeat	1	27
chr1	1948550	1948624	tRNA-Ala-GCY_	tRNA	-1	74
chr1	1951296	1951318	(T)n	Simple_repeat	1	23
chr1	1951439	1951457	(A)n	Simple_repeat	1	19
chr1	1955252	1955311	GA-rich	Low_complexity	1	62
chr1	1956380	1956420	(CTCTTT)n	Simple_repeat	1	42
chr1	1957627	1957664	(AT)n	Simple_repeat	1	40
chr1	1958906	1958936	(ACAAAC)n	Simple_repeat	1	31
chr1	1966243	1966290	(TGC)n	Simple_repeat	1	48
chr1	1971902	1971944	A-rich	Low_complexity	1	43
chr1	1975211	1975245	(TTATTT)n	Simple_repeat	1	35
chr1	1978755	1978788	(T)n	Simple_repeat	1	34
chr1	1979256	1979295	A-rich	Low_complexity	1	40
chr1	1981392	1981462	MamRTE1	LINE/RTE-BovB	3201	3272
chr1	1982500	1982602	(ATGAAG)n	Simple_repeat	1	103
chr1	1987080	1987108	(A)n	Simple_repeat	1	29
chr1	1992879	1992915	A-rich	Low_complexity	1	37
chr1	1993219	1993246	(TTTA)n	Simple_repeat	1	28
chr1	1995224	1995277	(GAT)n	Simple_repeat	1	54
chr1	2000276	2000305	A-rich	Low_complexity	1	31
chr1	2003501	2003689	(TACTTCA)n	Simple_repeat	1	198
chr1	2009177	2009219	(ATTTTC)n	Simple_repeat	1	44
chr1	2009635	2009697	(CTGCTTT)n	Simple_repeat	1	69
chr1	2009738	2009775	(CTTATCCTC)n	Simple_repeat	1	40
chr1	2013631	2013703	(GATGAG)n	Simple_repeat	1	75
chr1	2017063	2017099	(CCTCCA)n	Simple_repeat	1	38
chr1	2018231	2018301	(CTTCGG)n	Simple_repeat	1	74
chr1	2018703	2018766	(TGTTCA)n	Simple_repeat	1	64
chr1	2018787	2018860	(TGTTCA)n	Simple_repeat	1	81
chr1	2019638	2019671	A-rich	Low_complexity	1	34
chr1	2020442	2020502	A-rich	Low_complexity	1	62
chr1	2021228	2021244	(T)n	Simple_repeat	1	17
chr1	2021867	2021925	A-rich	Low_complexity	1	59
chr1	2022572	2022615	(TTTTA)n	Simple_repeat	1	43
chr1	2022616	2022655	(TTTTTA)n	Simple_repeat	1	40
chr1	2022656	2022681	(TTTTA)n	Simple_repeat	4	28
chr1	2029301	2029384	(TTATCC)n	Simple_repeat	1	84
chr1	2030043	2030087	(GCTGCA)n	Simple_repeat	1	48
chr1	2030500	2030624	(TCTTTAG)n	Simple_repeat	1	126
chr1	2031569	2031635	(TCCTTTA)n	Simple_repeat	1	69
chr1	2034854	2034873	(A)n	Simple_repeat	1	20
chr1	2038330	2038395	A-rich	Low_complexity	1	69
chr1	2044567	2044604	A-rich	Low_complexity	1	38
chr1	2051572	2051604	(TCACTG)n	Simple_repeat	1	33
chr1	2058671	2058693	(T)n	Simple_repeat	1	23
chr1	2058814	2058839	(T)n	Simple_repeat	1	26
chr1	2059140	2059204	(AAAAT)n	Simple_repeat	1	67
chr1	2068590	2068620	(T)n	Simple_repeat	1	31
chr1	2070169	2070208	(TTA)n	Simple_repeat	1	42
chr1	2072121	2072225	(TTATTTA)n	Simple_repeat	1	109
chr1	2075532	2075573	(TGATGAG)n	Simple_repeat	1	43
chr1	2075627	2075768	(AGAGATG)n	Simple_repeat	1	147
chr1	2079257	2079365	A-rich	Low_complexity	1	113
chr1	2079534	2079595	A-rich	Low_complexity	1	62
chr1	2081503	2081537	(TTTATC)n	Simple_repeat	1	36
chr1	2081579	2081615	(T)n	Simple_repeat	1	37
chr1	2082325	2082370	L3	LINE/CR1	3188	3231
chr1	2097798	2097842	(TTTTA)n	Simple_repeat	1	45
chr1	2101619	2101643	(CTT)n	Simple_repeat	1	25
chr1	2132706	2132765	(CAGCAA)n	Simple_repeat	1	60
chr1	2132766	2132794	(CAG)n	Simple_repeat	1	29
chr1	2132795	2132819	(CAGCAA)n	Simple_repeat	1	26
chr1	2133113	2133141	(T)n	Simple_repeat	1	29
chr1	2134439	2134461	(CTC)n	Simple_repeat	1	23
chr1	2138346	2138380	(ATGAAG)n	Simple_repeat	1	36
chr1	2141863	2141886	(TCT)n	Simple_repeat	1	24
chr1	2141932	2141954	(TCC)n	Simple_repeat	1	23
chr1	2142167	2142210	GA-rich	Low_complexity	1	48
chr1	2146539	2146589	MamRTE1	LINE/RTE-BovB	-1512	2300
chr1	2150546	2150586	(ACAGGTGCC)n	Simple_repeat	1	41
chr1	2153189	2153264	(AGCATAGTAA)n	Simple_repeat	1	83
chr1	2153395	2153432	(GTAAACATA)n	Simple_repeat	1	38
chr1	2153877	2153896	(T)n	Simple_repeat	1	20
chr1	2160489	2160540	(TATTTC)n	Simple_repeat	1	54
chr1	2163528	2163668	(TCATCC)n	Simple_repeat	1	146
chr1	2164730	2164768	A-rich	Low_complexity	1	39
chr1	2169822	2169846	(T)n	Simple_repeat	1	25
chr1	2170735	2170765	(GTAGT)n	Simple_repeat	1	32
chr1	2178591	2178625	(T)n	Simple_repeat	1	35
chr1	2181098	2181130	(ACTG)n	Simple_repeat	1	34
chr1	2186128	2186146	(T)n	Simple_repeat	1	19
chr1	2187693	2187769	(TTAGTTC)n	Simple_repeat	1	86
chr1	2191233	2191259	(T)n	Simple_repeat	1	27
chr1	2192559	2192614	A-rich	Low_complexity	1	55
chr1	2194569	2194612	(GAGTTT)n	Simple_repeat	1	45
chr1	2200995	2201024	(CGCATC)n	Simple_repeat	1	31
chr1	2202763	2202807	(CGCTG)n	Simple_repeat	1	47
chr1	2203610	2203661	(CTGCGC)n	Simple_repeat	1	54
chr1	2210670	2210702	(GAATAA)n	Simple_repeat	1	35
chr1	2216916	2216941	(T)n	Simple_repeat	1	26
chr1	2222053	2222086	(GCCGCA)n	Simple_repeat	1	37
chr1	2222228	2222276	(AGCCGC)n	Simple_repeat	1	49
chr1	2223009	2223055	(TTTGAC)n	Simple_repeat	1	47
chr1	2223489	2223542	GA-rich	Low_complexity	1	54
chr1	2223562	2223653	(TGGATATT)n	Simple_repeat	1	104
chr1	2225898	2225950	GA-rich	Low_complexity	1	54
chr1	2227291	2227313	(A)n	Simple_repeat	1	23
chr1	2230984	2231011	GA-rich	Low_complexity	1	28
chr1	2231256	2231305	(TA)n	Simple_repeat	1	50
chr1	2231998	2232039	(CAG)n	Simple_repeat	1	43
chr1	2232733	2232828	(CAG)n	Simple_repeat	1	96
chr1	2233532	2233574	(T)n	Simple_repeat	1	43
chr1	2234120	2234168	(TAT)n	Simple_repeat	1	49
chr1	2237051	2237075	(TA)n	Simple_repeat	1	25
chr1	2243985	2244049	(GGTTTT)n	Simple_repeat	1	65
chr1	2247928	2247992	(TATATCATGG)n	Simple_repeat	1	65
chr1	2248005	2248043	(AATCCAAT)n	Simple_repeat	1	44
chr1	2248637	2248732	GA-rich	Low_complexity	1	96
chr1	2250247	2250286	GA-rich	Low_complexity	1	40
chr1	2251091	2251183	(GAAGAT)n	Simple_repeat	1	96
chr1	2257489	2257528	A-rich	Low_complexity	1	40
chr1	2261840	2261887	(CATAA)n	Simple_repeat	1	50
chr1	2262755	2262782	(TACA)n	Simple_repeat	1	29
chr1	2263237	2263288	(TC)n	Simple_repeat	1	54
chr1	2264050	2264081	(CATCCT)n	Simple_repeat	1	32
chr1	2265237	2265331	(ATGTGA)n	Simple_repeat	1	96
chr1	2265286	2265327	A-rich	Low_complexity	1	42
chr1	2265671	2265722	(GAT)n	Simple_repeat	1	53
chr1	2268535	2268582	A-rich	Low_complexity	1	48
chr1	2275670	2275697	(T)n	Simple_repeat	1	28
chr1	2277256	2277307	(A)n	Simple_repeat	1	52
chr1	2277370	2277459	(ATTT)n	Simple_repeat	1	95
chr1	2277371	2277398	(T)n	Simple_repeat	1	28
chr1	2279505	2279544	(CGGCAA)n	Simple_repeat	1	40
chr1	2281968	2282042	(ATC)n	Simple_repeat	1	76
chr1	2286897	2286927	(TATTT)n	Simple_repeat	1	31
chr1	2287834	2287859	(GCT)n	Simple_repeat	1	26
chr1	2292048	2292104	(AAC)n	Simple_repeat	1	58
chr1	2295333	2295439	A-rich	Low_complexity	1	110
chr1	2296613	2296658	(AATA)n	Simple_repeat	1	46
chr1	2297392	2297435	(ATACCTA)n	Simple_repeat	1	48
chr1	2302241	2302272	(TCTTTT)n	Simple_repeat	1	32
chr1	2302630	2302672	(TTTATT)n	Simple_repeat	1	45
chr1	2303900	2303928	(CAT)n	Simple_repeat	1	29
chr1	2308612	2308640	(TCA)n	Simple_repeat	1	29
chr1	2308726	2308772	(TTTCTC)n	Simple_repeat	1	50
chr1	2311100	2311122	(A)n	Simple_repeat	1	23
chr1	2314413	2314444	(AACA)n	Simple_repeat	1	32
chr1	2316212	2316245	(TATT)n	Simple_repeat	1	34
chr1	2317166	2317239	L3	LINE/CR1	-294	3805
chr1	2320169	2320211	(TAT)n	Simple_repeat	1	43
chr1	2320323	2320344	(AT)n	Simple_repeat	1	22
chr1	2325020	2325052	(CCTTTC)n	Simple_repeat	1	33
chr1	2325525	2325585	(TTC)n	Simple_repeat	1	62
chr1	2327253	2327275	(A)n	Simple_repeat	1	23
chr1	2327579	2327610	A-rich	Low_complexity	1	32
chr1	2330796	2330834	(TGACGA)n	Simple_repeat	1	39
chr1	2331198	2331220	(TCA)n	Simple_repeat	1	23
chr1	2331429	2331490	A-rich	Low_complexity	1	62
chr1	2335575	2335592	(T)n	Simple_repeat	1	18
chr1	2338782	2338806	(TTTG)n	Simple_repeat	1	25
chr1	2344732	2344774	A-rich	Low_complexity	1	41
chr1	2346682	2346726	(TT)n	Simple_repeat	1	45
chr1	2351827	2351858	A-rich	Low_complexity	1	33
chr1	2352588	2352618	(ATGTAT)n	Simple_repeat	1	31
chr1	2352713	2352764	A-rich	Low_complexity	1	50
chr1	2355464	2355497	A-rich	Low_complexity	1	35
chr1	2358847	2358863	(AT)n	Simple_repeat	1	17
chr1	2369563	2369599	(TCCACT)n	Simple_repeat	1	37
chr1	2373402	2373432	(A)n	Simple_repeat	1	31
chr1	2378034	2378117	(TTTCAT)n	Simple_repeat	1	88
chr1	2378821	2378855	(TTTA)n	Simple_repeat	1	35
chr1	2385025	2385067	(A)n	Simple_repeat	1	43
chr1	2387442	2387471	(TGA)n	Simple_repeat	1	30
chr1	2388018	2388051	(ATC)n	Simple_repeat	1	34
chr1	2411428	2411466	(A)n	Simple_repeat	1	39
chr1	2412097	2412139	(TTGCT)n	Simple_repeat	1	44
chr1	2414170	2414191	(C)n	Simple_repeat	1	22
chr1	2415078	2415108	(ACCTCT)n	Simple_repeat	1	31
chr1	2415551	2415603	A-rich	Low_complexity	1	54
chr1	2416973	2417032	tRNA-Cys-TGY	tRNA	5	64
chr1	2425043	2425091	(AT)n	Simple_repeat	1	50
chr1	2429133	2429173	(AAGATG)n	Simple_repeat	1	41
chr1	2429342	2429358	(T)n	Simple_repeat	1	17
chr1	2429660	2429690	(AT)n	Simple_repeat	1	31
chr1	2430598	2430678	(TTC)n	Simple_repeat	1	82
chr1	2433248	2433289	A-rich	Low_complexity	1	42
chr1	2443818	2443884	(TATTTT)n	Simple_repeat	1	67
chr1	2448997	2449023	(TGC)n	Simple_repeat	1	27
chr1	2452299	2452327	(AT)n	Simple_repeat	1	30
chr1	2454943	2454997	A-rich	Low_complexity	1	55
chr1	2458758	2458790	(TTCAAC)n	Simple_repeat	1	34
chr1	2459255	2459298	(TTA)n	Simple_repeat	1	45
chr1	2464571	2464662	A-rich	Low_complexity	1	95
chr1	2477579	2477617	(ATG)n	Simple_repeat	1	39
chr1	2477650	2477690	(TTTACTC)n	Simple_repeat	1	43
chr1	2478678	2478728	(CTTT)n	Simple_repeat	1	54
chr1	2481961	2481984	(TA)n	Simple_repeat	1	24
chr1	2482754	2482803	MamRTE1	LINE/RTE-BovB	2728	2785
chr1	2485082	2485127	A-rich	Low_complexity	1	46
chr1	2486726	2486747	(A)n	Simple_repeat	1	22
chr1	2497450	2497476	(CAA)n	Simple_repeat	1	27
chr1	2497865	2497946	tRNA-Leu-CTY	tRNA	-3	82
chr1	2501415	2501496	tRNA-Leu-CTY	tRNA	-3	82
chr1	2510123	2510168	(ATATTT)n	Simple_repeat	1	48
chr1	2513439	2513468	(AAAAG)n	Simple_repeat	1	30
chr1	2514165	2514204	(TTTTTAT)n	Simple_repeat	1	40
chr1	2523226	2523244	(T)n	Simple_repeat	1	19
chr1	2526324	2526356	A-rich	Low_complexity	1	33
chr1	2529874	2529930	(ATCTTC)n	Simple_repeat	1	60
chr1	2533616	2533638	(T)n	Simple_repeat	1	23
chr1	2540697	2540732	(T)n	Simple_repeat	1	36
chr1	2541293	2541328	(TCAGAT)n	Simple_repeat	1	36
chr1	2544656	2544703	GA-rich	Low_complexity	1	48
chr1	2544822	2544926	(TCATCAACA)n	Simple_repeat	1	108
chr1	2546908	2546967	(AT)n	Simple_repeat	1	62
chr1	2547628	2547694	(TTTCT)n	Simple_repeat	1	68
chr1	2550190	2550231	(TTTTTA)n	Simple_repeat	1	42
chr1	2556897	2556931	(GAT)n	Simple_repeat	1	35
chr1	2557043	2557076	GA-rich	Low_complexity	1	37
chr1	2560099	2560132	(TTC)n	Simple_repeat	1	35
chr1	2561896	2561930	A-rich	Low_complexity	1	37
chr1	2562512	2562550	(GCACCA)n	Simple_repeat	1	39
chr1	2562513	2562546	(CAC)n	Simple_repeat	1	34
chr1	2564197	2564221	(A)n	Simple_repeat	1	25
chr1	2564427	2564456	(ATTTT)n	Simple_repeat	1	30
chr1	2564465	2564489	(TA)n	Simple_repeat	1	25
chr1	2565244	2565272	(CTG)n	Simple_repeat	1	29
chr1	2577729	2577793	(ATTGAA)n	Simple_repeat	1	67
chr1	2582592	2582618	(T)n	Simple_repeat	1	27
chr1	2587205	2587221	(A)n	Simple_repeat	1	17
chr1	2591597	2591689	(AATAA)n	Simple_repeat	1	97
chr1	2597167	2597203	(TTTC)n	Simple_repeat	1	38
chr1	2599161	2599197	(TTG)n	Simple_repeat	1	38
chr1	2602512	2602598	(TTCATCATC)n	Simple_repeat	1	90
chr1	2603649	2603700	(TATTT)n	Simple_repeat	1	53
chr1	2608972	2609010	A-rich	Low_complexity	1	39
chr1	2609910	2609931	(AT)n	Simple_repeat	1	22
chr1	2632189	2632235	A-rich	Low_complexity	1	48
chr1	2632482	2632516	(ATGAGA)n	Simple_repeat	1	36
chr1	2634158	2634225	tRNA-Arg-CGA	tRNA	3	70
chr1	2637416	2637465	(ATA)n	Simple_repeat	1	54
chr1	2644611	2644671	(AGT)n	Simple_repeat	1	61
chr1	2650587	2650616	(AAACA)n	Simple_repeat	1	30
chr1	2651750	2651820	GA-rich	Low_complexity	1	71
chr1	2654776	2654810	(TCGTTA)n	Simple_repeat	1	35
chr1	2654812	2654830	(TCA)n	Simple_repeat	1	19
chr1	2659883	2659931	(TATCAT)n	Simple_repeat	1	52
chr1	2660045	2660070	(TCA)n	Simple_repeat	1	26
chr1	2663731	2663777	(AAC)n	Simple_repeat	1	47
chr1	2664981	2665024	(CAACTTGAA)n	Simple_repeat	1	44
chr1	2665779	2665878	(GAATCA)n	Simple_repeat	1	100
chr1	2665908	2665976	A-rich	Low_complexity	1	69
chr1	2671264	2671307	A-rich	Low_complexity	1	44
chr1	2678695	2678729	A-rich	Low_complexity	1	37
chr1	2681287	2681351	(TTTA)n	Simple_repeat	1	65
chr1	2683177	2683218	(TCTGTCAA)n	Simple_repeat	1	46
chr1	2686451	2686525	(TAT)n	Simple_repeat	1	75
chr1	2687175	2687191	(T)n	Simple_repeat	1	17
chr1	2687324	2687341	(T)n	Simple_repeat	1	18
chr1	2687622	2687653	(T)n	Simple_repeat	1	32
chr1	2688058	2688108	(TGAAGA)n	Simple_repeat	1	51
chr1	2692086	2692138	GA-rich	Low_complexity	1	54
chr1	2694174	2694334	(AGGATG)n	Simple_repeat	1	165
chr1	2697954	2698009	A-rich	Low_complexity	1	57
chr1	2701361	2701410	(TTTAC)n	Simple_repeat	1	52
chr1	2702814	2702855	(GAG)n	Simple_repeat	1	42
chr1	2703139	2703186	(TATCTTC)n	Simple_repeat	1	49
chr1	2705305	2705328	(A)n	Simple_repeat	1	24
chr1	2784197	2784214	(AT)n	Simple_repeat	1	18
chr1	2799741	2799776	(TGATAC)n	Simple_repeat	1	36
chr1	2800784	2800829	(AATAT)n	Simple_repeat	1	48
chr1	2803416	2803469	Penelope1_Vert	LINE/Penelope	379	431
chr1	2806124	2806165	(TTTCT)n	Simple_repeat	1	43
chr1	2837260	2837285	(AT)n	Simple_repeat	1	27
chr1	2840171	2840221	A-rich	Low_complexity	1	54
chr1	2842474	2842506	(TCT)n	Simple_repeat	1	33
chr1	2860299	2860341	(AAT)n	Simple_repeat	1	43
chr1	2861099	2861118	(A)n	Simple_repeat	1	20
chr1	2863610	2863643	A-rich	Low_complexity	1	34
chr1	2868389	2868417	(TTG)n	Simple_repeat	1	29
chr1	2876205	2876224	(AT)n	Simple_repeat	1	20
chr1	2876466	2876496	(TAAAAA)n	Simple_repeat	1	32
chr1	2876467	2876495	A-rich	Low_complexity	1	29
chr1	2877180	2877202	(TGT)n	Simple_repeat	1	23
chr1	2886354	2886382	(TA)n	Simple_repeat	1	29
chr1	2888036	2888082	A-rich	Low_complexity	1	50
chr1	2895715	2895751	A-rich	Low_complexity	1	39
chr1	2897706	2897732	(AT)n	Simple_repeat	1	27
chr1	2898550	2898569	(ATG)n	Simple_repeat	1	20
chr1	2901303	2901333	A-rich	Low_complexity	1	33
chr1	2901840	2901861	(TGA)n	Simple_repeat	1	22
chr1	2903548	2903587	(ACTT)n	Simple_repeat	1	40
chr1	2908359	2908394	(AT)n	Simple_repeat	1	36
chr1	2912070	2912118	A-rich	Low_complexity	1	50
chr1	2916306	2916345	A-rich	Low_complexity	1	40
chr1	2919235	2919274	(TTGTTCT)n	Simple_repeat	1	42
chr1	2925004	2925022	(T)n	Simple_repeat	1	19
chr1	2930392	2930465	(TCTATT)n	Simple_repeat	1	75
chr1	2932476	2932517	A-rich	Low_complexity	1	42
chr1	2942596	2942685	(GCA)n	Simple_repeat	1	92
chr1	2945144	2945224	(TTATTC)n	Simple_repeat	1	83
chr1	2946219	2946299	(TTATTC)n	Simple_repeat	1	83
chr1	2954569	2954623	(TAT)n	Simple_repeat	1	55
chr1	2954570	2954615	(ATTATC)n	Simple_repeat	1	46
chr1	2956659	2956682	(TA)n	Simple_repeat	1	25
chr1	2967062	2967125	(TAT)n	Simple_repeat	1	64
chr1	2967097	2967126	(T)n	Simple_repeat	1	30
chr1	2975692	2975741	(ATAA)n	Simple_repeat	1	50
chr1	2979284	2979334	(GAT)n	Simple_repeat	1	53
chr1	2981898	2981937	GA-rich	Low_complexity	1	41
chr1	2981939	2981966	(GAC)n	Simple_repeat	1	28
chr1	2986096	2986175	Tigger19a	DNA/TcMar-Tigg	er   (91)	232
chr1	2987826	2987875	A-rich	Low_complexity	1	52
chr1	2990515	2990542	(TAAAA)n	Simple_repeat	1	28
chr1	3004792	3004832	(TAATAA)n	Simple_repeat	1	41
chr1	3009303	3009346	(TTTAAT)n	Simple_repeat	1	45
chr1	3015804	3015841	(TCTGCT)n	Simple_repeat	1	38
chr1	3018950	3018974	(TA)n	Simple_repeat	1	25
chr1	3021462	3021528	tRNA-Arg-AGA	tRNA	2	66
chr1	3029323	3029363	(TTTCAT)n	Simple_repeat	1	42
chr1	3033511	3033582	Penelope1_Vert	LINE/Penelope	916	991
chr1	3034191	3034232	(TA)n	Simple_repeat	1	43
chr1	3035617	3035650	(T)n	Simple_repeat	1	34
chr1	3037901	3037924	(CAG)n	Simple_repeat	1	24
chr1	3044382	3044427	(ATAA)n	Simple_repeat	1	46
chr1	3047187	3047214	(T)n	Simple_repeat	1	28
chr1	3050004	3050038	(GATGAA)n	Simple_repeat	1	38
chr1	3053546	3053568	(AAT)n	Simple_repeat	1	23
chr1	3061090	3061160	(TTTTCT)n	Simple_repeat	1	71
chr1	3070596	3070639	(ACAACG)n	Simple_repeat	1	44
chr1	3081494	3081520	(A)n	Simple_repeat	1	27
chr1	3091783	3091854	tRNA-Lys-AAG	tRNA	1	72
chr1	3104124	3104150	(T)n	Simple_repeat	1	27
chr1	3124883	3124937	(CTGCTA)n	Simple_repeat	1	58
chr1	3133280	3133307	(TCT)n	Simple_repeat	1	28
chr1	3135276	3135310	(T)n	Simple_repeat	1	35
chr1	3135790	3135832	A-rich	Low_complexity	1	44
chr1	3144580	3144630	(TT)n	Simple_repeat	1	51
chr1	3147490	3147536	(TT)n	Simple_repeat	1	47
chr1	3149784	3149814	(ATG)n	Simple_repeat	1	31
chr1	3150442	3150480	(ATTTTT)n	Simple_repeat	1	39
chr1	3151663	3151701	(CTT)n	Simple_repeat	1	40
chr1	3156829	3156883	(TTTAT)n	Simple_repeat	1	55
chr1	3157122	3157160	(TA)n	Simple_repeat	1	42
chr1	3167562	3167580	(AT)n	Simple_repeat	1	19
chr1	3178283	3178344	L3	LINE/CR1	-2949	1150
chr1	3182132	3182164	A-rich	Low_complexity	1	33
chr1	3187342	3187365	(T)n	Simple_repeat	1	24
chr1	3187440	3187486	(AATT)n	Simple_repeat	1	47
chr1	3196739	3196798	(TTC)n	Simple_repeat	1	60
chr1	3201199	3201255	(ATAATAACG)n	Simple_repeat	1	57
chr1	3201712	3201741	(A)n	Simple_repeat	1	30
chr1	3203244	3203273	(ATTTAT)n	Simple_repeat	1	32
chr1	3209661	3209710	(TATA)n	Simple_repeat	1	53
chr1	3213683	3213714	(ATG)n	Simple_repeat	1	32
chr1	3233173	3233246	L3	LINE/CR1	-1256	2843
chr1	3236821	3236879	(CAG)n	Simple_repeat	1	61
chr1	3246122	3246172	(CTG)n	Simple_repeat	1	51
chr1	3258094	3258134	(AATATGT)n	Simple_repeat	1	41
chr1	3259848	3259883	A-rich	Low_complexity	1	36
chr1	3259921	3259954	A-rich	Low_complexity	1	34
chr1	3265090	3265134	(TA)n	Simple_repeat	1	45
chr1	3270634	3270671	(TTTTA)n	Simple_repeat	1	38
chr1	3276205	3276246	(T)n	Simple_repeat	1	42
chr1	3276951	3276990	GA-rich	Low_complexity	1	40
chr1	3283616	3283642	(AAT)n	Simple_repeat	1	27
chr1	3289434	3289518	L3	LINE/CR1	254	335
chr1	3291288	3291313	(AT)n	Simple_repeat	1	26
chr1	3292655	3292695	(CTT)n	Simple_repeat	1	42
chr1	3304483	3304518	(T)n	Simple_repeat	1	36
chr1	3316588	3316605	(TA)n	Simple_repeat	1	18
chr1	3323273	3323294	(T)n	Simple_repeat	1	22
chr1	3327488	3327520	(TTA)n	Simple_repeat	1	35
chr1	3330254	3330310	(CTG)n	Simple_repeat	1	57
chr1	3330310	3330359	GA-rich	Low_complexity	1	54
chr1	3333436	3333454	(A)n	Simple_repeat	1	19
chr1	3340882	3340904	(TTTA)n	Simple_repeat	1	23
chr1	3357627	3357673	GA-rich	Low_complexity	1	48
chr1	3361044	3361140	(AT)n	Simple_repeat	1	102
chr1	3363231	3363255	(AAGGTA)n	Simple_repeat	1	25
chr1	3365074	3365150	A-rich	Low_complexity	1	78
chr1	3380512	3380547	A-rich	Low_complexity	1	36
chr1	3392436	3392464	(TACA)n	Simple_repeat	1	29
chr1	3394850	3394885	A-rich	Low_complexity	1	36
chr1	3404559	3404776	(GAT)n	Simple_repeat	1	222
chr1	3410071	3410115	(TGT)n	Simple_repeat	1	45
chr1	3410217	3410261	(CTGTTG)n	Simple_repeat	1	45
chr1	3410218	3410241	(TGT)n	Simple_repeat	1	24
chr1	3411398	3411433	GA-rich	Low_complexity	1	37
chr1	3413827	3413850	(AT)n	Simple_repeat	1	26
chr1	3420619	3420665	A-rich	Low_complexity	1	47
chr1	3422255	3422292	(T)n	Simple_repeat	1	38
chr1	3426410	3426439	(T)n	Simple_repeat	1	30
chr1	3432379	3432430	(TTTTTA)n	Simple_repeat	1	53
chr1	3443364	3443405	(TTT)n	Simple_repeat	1	42
chr1	3446037	3446080	(CTTT)n	Simple_repeat	1	45
chr1	3448879	3448922	A-rich	Low_complexity	1	44
chr1	3449522	3449539	(T)n	Simple_repeat	1	18
chr1	3455763	3455789	(AATCA)n	Simple_repeat	1	27
chr1	3460971	3461002	(T)n	Simple_repeat	1	32
chr1	3463361	3463406	(ATTT)n	Simple_repeat	1	46
chr1	3463913	3463955	(TTCT)n	Simple_repeat	1	44
chr1	3475885	3475912	(T)n	Simple_repeat	1	28
chr1	3481694	3481730	(A)n	Simple_repeat	1	37
chr1	3487369	3487390	(TCA)n	Simple_repeat	1	22
chr1	3487408	3487451	(TGATGA)n	Simple_repeat	1	44
chr1	3490400	3490426	(TTTTC)n	Simple_repeat	1	27
chr1	3494414	3494450	(CAT)n	Simple_repeat	1	37
chr1	3502362	3502379	(A)n	Simple_repeat	1	18
chr1	3507489	3507505	(T)n	Simple_repeat	1	17
chr1	3509532	3509570	(TTTATG)n	Simple_repeat	1	40
chr1	3514307	3514325	(T)n	Simple_repeat	1	19
chr1	3516565	3516589	(GGAA)n	Simple_repeat	1	26
chr1	3518337	3518384	(TTTTTCA)n	Simple_repeat	1	49
chr1	3529655	3529699	A-rich	Low_complexity	1	46
chr1	3536839	3536888	A-rich	Low_complexity	1	50
chr1	3552510	3552544	(TCA)n	Simple_repeat	1	36
chr1	3566040	3566059	(CA)n	Simple_repeat	1	20
chr1	3569548	3569576	(TATT)n	Simple_repeat	1	29
chr1	3578406	3578440	(TATTT)n	Simple_repeat	1	35
chr1	3582526	3582554	A-rich	Low_complexity	1	29
chr1	3594827	3594861	(ATACACA)n	Simple_repeat	1	38
chr1	3599862	3599890	(A)n	Simple_repeat	1	29
chr1	3599932	3599961	(A)n	Simple_repeat	1	30
chr1	3600375	3600406	A-rich	Low_complexity	1	33
chr1	3604530	3604569	A-rich	Low_complexity	1	40
chr1	3605355	3605389	GA-rich	Low_complexity	1	36
chr1	3608066	3608105	(T)n	Simple_repeat	1	40
chr1	3610831	3610870	(TTTTGAT)n	Simple_repeat	1	40
chr1	3615029	3615085	(AACAGC)n	Simple_repeat	1	58
chr1	3777729	3777759	A-rich	Low_complexity	1	31
chr1	3779660	3779686	A-rich	Low_complexity	1	27
chr1	3780921	3780960	(GAGAACT)n	Simple_repeat	1	40
chr1	3781276	3781336	(ACAACA)n	Simple_repeat	1	61
chr1	3782521	3782554	(CAG)n	Simple_repeat	1	34
chr1	3787370	3787396	(GAT)n	Simple_repeat	1	27
chr1	3790960	3791030	(GGTTCCAGC)n	Simple_repeat	1	71
chr1	3792148	3792236	(CCGACG)n	Simple_repeat	1	93
chr1	3792333	3792377	(TTGCAT)n	Simple_repeat	1	51
chr1	3792378	3792423	(CTGCAT)n	Simple_repeat	1	46
chr1	3793202	3793376	(CTTCCT)n	Simple_repeat	1	182
chr1	3793803	3793835	(TTTCTC)n	Simple_repeat	1	34
chr1	3794010	3794039	(AATA)n	Simple_repeat	1	31
chr1	3794773	3794821	(T)n	Simple_repeat	1	49
chr1	3801976	3802017	(TTCTTA)n	Simple_repeat	1	43
chr1	3802019	3802056	(TTTTTTTAT)n	Simple_repeat	1	38
chr1	3803923	3803973	(AAAGTAA)n	Simple_repeat	1	51
chr1	3807541	3807594	(TTAGT)n	Simple_repeat	1	55
chr1	3816605	3816638	(TTCAATC)n	Simple_repeat	1	36
chr1	3820542	3820560	(A)n	Simple_repeat	1	19
chr1	3821376	3821422	OldhAT1	DNA/hAT-Ac	895	944
chr1	3824099	3824132	(T)n	Simple_repeat	1	34
chr1	3827919	3827960	(T)n	Simple_repeat	1	42
chr1	3833319	3833335	(T)n	Simple_repeat	1	17
chr1	3837685	3837732	(TTTGTCT)n	Simple_repeat	1	49
chr1	3847982	3847999	(A)n	Simple_repeat	1	18
chr1	3861407	3861428	(TTAA)n	Simple_repeat	1	23
chr1	3870061	3870096	(T)n	Simple_repeat	1	36
chr2	36504	36540	(AGTAA)n      S	imple_repeat	1	39
chr2	54392	54420	(ATTTT)n      S	imple_repeat	1	31
chr2	69030	69076	A-rich        L	ow_complexity	1	47
chr2	82839	82875	(TTATTT)n     S	imple_repeat	1	38
chr2	85650	85700	(TTTCTAC)n    S	imple_repeat	1	54
chr2	98277	98312	(TTATT)n      S	imple_repeat	1	36
chr2	106732	106752	(AT)n         S	imple_repeat	1	21
chr2	109122	109157	(TATTG)n      S	imple_repeat	1	37
chr2	113659	113676	(ATTTTTT)n    S	imple_repeat	1	17
chr2	113677	113748	tRNA-Lys-AAG  t	RNA	1	72
chr2	113749	113795	(ATTTTTT)n    S	imple_repeat	4	51
chr2	130241	130270	(AAG)n        S	imple_repeat	1	31
chr2	131845	131866	(TTCT)n       S	imple_repeat	1	22
chr2	136940	136971	(TCTTT)n      S	imple_repeat	1	32
chr2	141084	141113	(ATC)n        S	imple_repeat	1	30
chr2	146356	146442	GA-rich       L	ow_complexity	1	88
chr2	146549	146588	GA-rich       L	ow_complexity	1	42
chr2	149020	149060	A-rich        L	ow_complexity	1	43
chr2	149021	149044	(A)n          S	imple_repeat	1	24
chr2	149235	149270	(T)n          S	imple_repeat	1	36
chr2	151883	151940	(TTTTTTA)n    S	imple_repeat	1	58
chr2	162676	162715	(AGC)n        S	imple_repeat	1	41
chr2	163003	163045	(CGGTACG)n    S	imple_repeat	1	46
chr2	165463	165619	(ATGA)n       S	imple_repeat	1	163
chr2	174758	174777	(A)n          S	imple_repeat	1	20
chr2	176003	176237	(AGT)n        S	imple_repeat	1	243
chr2	180647	180690	(TTAT)n       S	imple_repeat	1	42
chr2	180802	180841	(TATT)n       S	imple_repeat	1	40
chr2	181167	181248	(AAGCCAAT)n   S	imple_repeat	1	82
chr2	181331	181471	(GCAGCA)n     S	imple_repeat	1	143
chr2	182576	182608	(CAG)n        S	imple_repeat	1	33
chr2	182749	182794	(GCAGCC)n     S	imple_repeat	1	46
chr2	185306	185356	(TTTTTA)n     S	imple_repeat	1	53
chr2	190262	190301	(TTACT)n      S	imple_repeat	1	44
chr2	192029	192056	(ATC)n        S	imple_repeat	1	28
chr2	197034	197073	(T)n          S	imple_repeat	1	40
chr2	198295	198328	(AAGAGC)n     S	imple_repeat	1	35
chr2	200044	200084	(T)n          S	imple_repeat	1	41
chr2	201357	201388	(TATTTT)n     S	imple_repeat	1	33
chr2	203906	203927	(AATA)n       S	imple_repeat	1	22
chr2	205693	205819	L3            L	INE/CR1	3196   3	325
chr2	208135	208171	(T)n          S	imple_repeat	1	37
chr2	210766	210830	(AAATGGAGT)n  S	imple_repeat	1	68
chr2	211332	211359	A-rich        L	ow_complexity	1	28
chr2	218354	218374	(T)n          S	imple_repeat	1	21
chr2	219531	219553	(TA)n         S	imple_repeat	1	23
chr2	219699	219758	(TTTCTGT)n    S	imple_repeat	1	64
chr2	223930	223949	(A)n          S	imple_repeat	1	20
chr2	224245	224273	(GTT)n        S	imple_repeat	1	29
chr2	233321	233339	(AT)n         S	imple_repeat	1	19
chr2	235224	235265	(TCTGAT)n     S	imple_repeat	1	42
chr2	235274	235320	(CTC)n        S	imple_repeat	1	47
chr2	238913	238957	(TTCTTA)n     S	imple_repeat	1	49
chr2	239332	239350	(T)n          S	imple_repeat	1	19
chr2	242380	242425	A-rich        L	ow_complexity	1	47
chr2	246520	246548	(T)n          S	imple_repeat	1	29
chr2	252372	252441	(TTTTA)n      S	imple_repeat	1	71
chr2	265917	265956	(A)n          S	imple_repeat	1	40
chr2	269636	269664	A-rich        L	ow_complexity	1	29
chr2	270543	270578	(T)n          S	imple_repeat	1	36
chr2	273468	273494	(TATTT)n      S	imple_repeat	1	27
chr2	286419	286510	GA-rich       L	ow_complexity	1	95
chr2	299391	299430	(AT)n         S	imple_repeat	1	41
chr2	301256	301291	A-rich        L	ow_complexity	1	36
chr2	301433	301479	A-rich        L	ow_complexity	1	47
chr2	307888	307909	(T)n          S	imple_repeat	1	22
chr2	317828	317848	(A)n          S	imple_repeat	1	21
chr2	317983	318027	(TT)n         S	imple_repeat	1	45
chr2	320120	320171	GA-rich       L	ow_complexity	1	52
chr2	325055	325079	(CTT)n        S	imple_repeat	1	25
chr2	328083	328169	(ATTTTA)n     S	imple_repeat	1	89
chr2	331527	331544	(T)n          S	imple_repeat	1	18
chr2	336260	336291	A-rich        L	ow_complexity	1	32
chr2	338824	338857	(T)n          S	imple_repeat	1	34
chr2	339333	339381	(TGA)n        S	imple_repeat	1	49
chr2	342883	342917	A-rich        L	ow_complexity	1	35
chr2	345948	345989	(TTTG)n       S	imple_repeat	1	43
chr2	351246	351266	(T)n          S	imple_repeat	1	21
chr2	357343	357375	(ATG)n        S	imple_repeat	1	34
chr2	357958	357982	(T)n          S	imple_repeat	1	25
chr2	361300	361339	(TTAT)n       S	imple_repeat	1	40
chr2	366367	366383	(T)n          S	imple_repeat	1	17
chr2	370874	370938	(TTTCT)n      S	imple_repeat	1	67
chr2	371070	371105	(TTTTC)n      S	imple_repeat	1	37
chr2	372099	372130	(T)n          S	imple_repeat	1	32
chr2	374699	374754	(TTCGT)n      S	imple_repeat	1	58
chr2	375414	375433	(GAT)n        S	imple_repeat	1	20
chr2	380399	380440	GA-rich       L	ow_complexity	1	42
chr2	390304	390337	A-rich        L	ow_complexity	1	34
chr2	390826	390887	(CACCTG)n     S	imple_repeat	1	62
chr2	394861	394895	A-rich        L	ow_complexity	1	35
chr2	396371	396398	(GTT)n        S	imple_repeat	1	28
chr2	416445	416502	(TTATT)n      S	imple_repeat	1	59
chr2	419480	419513	(AAGTTC)n     S	imple_repeat	1	34
chr2	419874	419890	(A)n          S	imple_repeat	1	17
chr2	421939	421988	(TGA)n        S	imple_repeat	1	50
chr2	426629	426661	(CTT)n        S	imple_repeat	1	33
chr2	430300	430351	A-rich        L	ow_complexity	1	53
chr2	432094	432130	(TTTT)n       S	imple_repeat	1	37
chr2	435878	435894	(C)n          S	imple_repeat	1	17
chr2	437072	437100	(GTTTT)n      S	imple_repeat	1	29
chr2	447160	447180	(A)n          S	imple_repeat	1	21
chr2	448181	448226	GA-rich       L	ow_complexity	1	46
chr2	451786	451827	A-rich        L	ow_complexity	1	44
chr2	455469	455487	(TA)n         S	imple_repeat	1	19
chr2	470035	470068	(ATG)n        S	imple_repeat	1	34
chr2	470619	470636	(T)n          S	imple_repeat	1	18
chr2	474856	474883	A-rich        L	ow_complexity	1	28
chr2	476559	476590	(CAG)n        S	imple_repeat	1	32
chr2	476591	476626	(ACAGCA)n     S	imple_repeat	6	41
chr2	477848	477873	(T)n          S	imple_repeat	1	26
chr2	481852	481869	(A)n          S	imple_repeat	1	18
chr2	483303	483319	(T)n          S	imple_repeat	1	17
chr2	486084	486113	(T)n          S	imple_repeat	1	30
chr2	487855	487935	(TTTTAT)n     S	imple_repeat	1	82
chr2	488469	488502	(TTTTA)n      S	imple_repeat	1	34
chr2	488539	488609	A-rich        L	ow_complexity	1	69
chr2	488756	488818	(CTTTT)n      S	imple_repeat	1	64
chr2	488757	488794	(T)n          S	imple_repeat	1	38
chr2	492158	492212	A-rich        L	ow_complexity	1	58
chr2	493999	494021	(A)n          S	imple_repeat	1	23
chr2	497033	497052	(A)n          S	imple_repeat	1	20
chr2	497438	497521	(GATGAG)n     S	imple_repeat	1	85
chr2	506141	506165	(T)n          S	imple_repeat	1	25
chr2	508154	508175	(T)n          S	imple_repeat	1	22
chr2	510390	510412	(A)n          S	imple_repeat	1	23
chr2	511434	511462	(AGG)n        S	imple_repeat	1	30
chr2	511925	511983	(CAA)n        S	imple_repeat	1	59
chr2	513478	513528	(TTTAT)n      S	imple_repeat	1	52
chr2	516360	516420	(TTCTCCTTC)n  S	imple_repeat	1	62
chr2	518321	518354	A-rich        L	ow_complexity	1	34
chr2	525365	525383	(A)n          S	imple_repeat	1	19
chr2	530284	530316	(TATTTTTT)n   S	imple_repeat	1	33
chr2	533588	533617	(A)n          S	imple_repeat	1	30
chr2	534905	534932	(ACATA)n      S	imple_repeat	1	28
chr2	538966	538989	(T)n          S	imple_repeat	1	24
chr2	544480	544531	(CAATGCC)n    S	imple_repeat	1	53
chr2	547717	547766	A-rich        L	ow_complexity	1	48
chr2	555045	555102	GA-rich       L	ow_complexity	1	58
chr2	560410	560431	(A)n          S	imple_repeat	1	22
chr2	560562	560593	GA-rich       L	ow_complexity	1	34
chr2	565006	565049	(T)n          S	imple_repeat	1	44
chr2	566588	566610	(T)n          S	imple_repeat	1	23
chr2	567847	567877	(T)n          S	imple_repeat	1	31
chr2	570146	570183	(T)n          S	imple_repeat	1	38
chr2	573370	573404	(TTTTTA)n     S	imple_repeat	1	35
chr2	576473	576496	(T)n          S	imple_repeat	1	24
chr2	580422	580452	(T)n          S	imple_repeat	1	31
chr2	585330	585387	A-rich        L	ow_complexity	1	58
chr2	587302	587391	A-rich        L	ow_complexity	1	93
chr2	593132	593163	(TTTTC)n      S	imple_repeat	1	34
chr2	595499	595526	(GAT)n        S	imple_repeat	1	28
chr2	596164	596191	(AATG)n       S	imple_repeat	1	28
chr2	598024	598052	(ATTTT)n      S	imple_repeat	1	30
chr2	599837	599885	(TAAT)n       S	imple_repeat	1	50
chr2	600788	600822	(AT)n         S	imple_repeat	1	35
chr2	604338	604354	(A)n          S	imple_repeat	1	17
chr2	605721	605739	(A)n          S	imple_repeat	1	19
chr2	609577	609597	(A)n          S	imple_repeat	1	21
chr2	614572	614592	(A)n          S	imple_repeat	1	21
chr2	626315	626331	(T)n          S	imple_repeat	1	17
chr2	631835	631881	(ATG)n        S	imple_repeat	1	48
chr2	634290	634323	(TGT)n        S	imple_repeat	1	34
chr2	634811	634840	(AATAA)n      S	imple_repeat	1	31
chr2	641815	641838	(T)n          S	imple_repeat	1	24
chr2	645304	645359	A-rich        L	ow_complexity	1	56
chr2	645622	645657	(CAGGCA)n     S	imple_repeat	1	39
chr2	646028	646107	(ACAGCA)n     S	imple_repeat	1	84
chr2	646699	646776	GA-rich       L	ow_complexity	1	78
chr2	646794	646821	(AGC)n        S	imple_repeat	1	28
chr2	646832	646862	(CTGCAA)n     S	imple_repeat	1	31
chr2	647644	647681	(TTTTTCA)n    S	imple_repeat	1	39
chr2	652381	652405	(A)n          S	imple_repeat	1	25
chr2	653560	653581	(T)n          S	imple_repeat	1	22
chr2	660156	660226	(ATG)n        S	imple_repeat	1	71
chr2	663618	663669	(CAT)n        S	imple_repeat	1	54
chr2	663771	663815	(ATC)n        S	imple_repeat	1	45
chr2	663839	663869	(CAT)n        S	imple_repeat	1	32
chr2	666825	666866	A-rich        L	ow_complexity	1	42
chr2	672130	672168	(TCATCA)n     S	imple_repeat	1	39
chr2	674166	674194	(CTCTT)n      S	imple_repeat	1	30
chr2	676987	677007	(CTC)n        S	imple_repeat	1	21
chr2	679228	679251	(T)n          S	imple_repeat	1	24
chr2	679581	679629	A-rich        L	ow_complexity	1	50
chr2	682545	682570	(A)n          S	imple_repeat	1	26
chr2	688748	688808	A-rich        L	ow_complexity	1	64
chr2	690871	690914	(TGATTT)n     S	imple_repeat	1	44
chr2	691552	691581	(T)n          S	imple_repeat	1	30
chr2	693300	693353	(TGCAGG)n     S	imple_repeat	1	57
chr2	693652	693692	(GCTTAG)n     S	imple_repeat	1	41
chr2	694151	694168	(T)n          S	imple_repeat	1	18
chr2	698345	698361	(A)n          S	imple_repeat	1	17
chr2	700390	700438	A-rich        L	ow_complexity	1	49
chr2	702883	702943	(TTATT)n      S	imple_repeat	1	63
chr2	703199	703251	(ACATTC)n     S	imple_repeat	1	54
chr2	704599	704651	(TTTC)n       S	imple_repeat	1	54
chr2	708458	708488	(TA)n         S	imple_repeat	1	31
chr2	717530	717555	(A)n          S	imple_repeat	1	26
chr2	718092	718113	(T)n          S	imple_repeat	1	22
chr2	724444	724478	(T)n          S	imple_repeat	1	35
chr2	729533	729571	A-rich        L	ow_complexity	1	39
chr2	729589	729616	(TTGTT)n      S	imple_repeat	1	28
chr2	731724	731768	(GTGAT)n      S	imple_repeat	1	49
chr2	732946	732980	(T)n          S	imple_repeat	1	35
chr2	733570	733594	(TATT)n       S	imple_repeat	1	25
chr2	734152	734183	L3            L	INE/CR1	1614   1	642 (
chr2	736445	736481	(GCA)n        S	imple_repeat	1	38
chr2	736566	736599	(ACA)n        S	imple_repeat	1	34
chr2	737101	737133	(ACTTT)n      S	imple_repeat	1	34
chr2	739323	739368	(T)n          S	imple_repeat	1	46
chr2	741665	741702	(TAA)n        S	imple_repeat	1	39
chr2	751214	751263	(TGT)n        S	imple_repeat	1	50
chr2	751764	751800	GA-rich       L	ow_complexity	1	37
chr2	753148	753224	(TCTT)n       S	imple_repeat	1	78
chr2	753367	753518	(TACT)n       S	imple_repeat	1	164
chr2	754268	754295	(T)n          S	imple_repeat	1	28
chr2	771055	771112	A-rich        L	ow_complexity	1	58
chr2	779703	779740	(TCTCCT)n     S	imple_repeat	1	40
chr2	780568	780641	(CCA)n        S	imple_repeat	1	74
chr2	780764	780787	(TTC)n        S	imple_repeat	1	24
chr2	780875	780921	(CGCCAC)n     S	imple_repeat	1	48
chr2	781423	781489	(TACCTAA)n    S	imple_repeat	1	68
chr2	783150	783186	(A)n          S	imple_repeat	1	37
chr2	785722	785753	(A)n          S	imple_repeat	1	32
chr2	787714	787812	(GATGAA)n     S	imple_repeat	1	102
chr2	789435	789508	(CTCTC)n      S	imple_repeat	1	76
chr2	789509	789546	(TCTTTCTAT)n  S	imple_repeat	1	38
chr2	789547	789592	(CTCTC)n      S	imple_repeat	2	46
chr2	789745	789785	A-rich        L	ow_complexity	1	41
chr2	799543	799561	(T)n          S	imple_repeat	1	19
chr2	801219	801242	(T)n          S	imple_repeat	1	24
chr2	805126	805209	A-rich        L	ow_complexity	1	84
chr2	815576	815626	(AAC)n        S	imple_repeat	1	51
chr2	817865	817900	(T)n          S	imple_repeat	1	36
chr2	818602	818651	(ACTCTT)n     S	imple_repeat	1	52
chr2	819180	819278	(ATTTT)n      S	imple_repeat	1	101
chr2	822814	822887	(CCTTCT)n     S	imple_repeat	1	75
chr2	824721	824754	(CATCTT)n     S	imple_repeat	1	34
chr2	835115	835196	GA-rich       L	ow_complexity	1	87
chr2	835306	835357	(ATAA)n       S	imple_repeat	1	54
chr2	835908	835954	A-rich        L	ow_complexity	1	50
chr2	835913	835936	(A)n          S	imple_repeat	1	24
chr2	838013	838046	(GTAA)n       S	imple_repeat	1	36
chr2	841717	841772	(CAGCGG)n     S	imple_repeat	1	57
chr2	845996	846019	(T)n          S	imple_repeat	1	24
chr2	854635	854732	(CATCTT)n     S	imple_repeat	1	107
chr2	854712	854735	(TCA)n        S	imple_repeat	1	24
chr2	856228	856256	(ACAT)n       S	imple_repeat	1	29
chr2	857469	857490	(T)n          S	imple_repeat	1	22
chr2	859903	859941	(AAGATGC)n    S	imple_repeat	1	40
chr2	863386	863440	(T)n          S	imple_repeat	1	55
chr2	868391	868446	(TTCCTA)n     S	imple_repeat	1	61
chr2	873780	873819	(AAGTTGAGG)n  S	imple_repeat	1	40
chr2	878662	878694	(TTG)n        S	imple_repeat	1	33
chr2	884526	884570	A-rich        L	ow_complexity	1	46
chr2	890737	890753	(A)n          S	imple_repeat	1	17
chr2	895763	895807	(T)n          S	imple_repeat	1	45
chr2	902960	902983	(A)n          S	imple_repeat	1	24
chr2	905702	905741	A-rich        L	ow_complexity	1	40
chr2	908394	908526	(GAGGAT)n     S	imple_repeat	1	135
chr2	909603	909666	A-rich        L	ow_complexity	1	66
chr2	914216	914263	(T)n          S	imple_repeat	1	48
chr2	916553	916581	A-rich        L	ow_complexity	1	29
chr2	917114	917158	(TTTTTA)n     S	imple_repeat	1	47
chr2	921042	921087	(ATTTT)n      S	imple_repeat	1	47
chr2	922719	922764	(GAAAAGACT)n  S	imple_repeat	1	46
chr2	929453	929479	A-rich        L	ow_complexity	1	27
chr2	929588	929669	A-rich        L	ow_complexity	1	84
chr2	931821	931859	(T)n          S	imple_repeat	1	39
chr2	934013	934066	(TATTTCC)n    S	imple_repeat	1	58
chr2	936241	936281	(T)n          S	imple_repeat	1	41
chr2	940530	940555	(A)n          S	imple_repeat	1	26
chr2	940769	940815	A-rich        L	ow_complexity	1	49
chr2	945818	945975	(GATGAA)n     S	imple_repeat	1	162
chr2	948823	948851	(T)n          S	imple_repeat	1	29
chr2	952036	952078	(TCATCT)n     S	imple_repeat	1	46
chr2	952634	952666	(T)n          S	imple_repeat	1	33
chr2	954677	954702	(A)n          S	imple_repeat	1	26
chr2	958254	958308	(TTTTA)n      S	imple_repeat	1	56
chr2	958388	958418	(AT)n         S	imple_repeat	1	32
chr2	963776	963813	A-rich        L	ow_complexity	1	40
chr2	964763	964813	(TTTTCAGAC)n  S	imple_repeat	1	51
chr2	965012	965040	(TCTTCA)n     S	imple_repeat	1	29
chr2	965679	965725	(CGATTT)n     S	imple_repeat	1	49
chr2	968684	968772	(ATGCAAG)n    S	imple_repeat	1	96
chr2	971529	971563	(TGAT)n       S	imple_repeat	1	36
chr2	971743	971789	(ATTTTTGGCG)n S	imple_repeat	1	47
chr2	973043	973119	(TCC)n        S	imple_repeat	1	79
chr2	973157	973185	(TCT)n        S	imple_repeat	1	29
chr2	986370	986401	(A)n          S	imple_repeat	1	32
chr2	986431	986464	A-rich        L	ow_complexity	1	34
chr2	994637	994690	A-rich        L	ow_complexity	1	56
chr2	995040	995057	(A)n          S	imple_repeat	1	18
chr2	995991	996047	A-rich        L	ow_complexity	1	57
chr2	1002980	1003021	A-rich        L	ow_complexity	1	42
chr2	1004277	1004311	(CA)n         S	imple_repeat	1	36
chr2	1005012	1005033	(T)n          S	imple_repeat	1	22
chr2	1005167	1005204	(TA)n         S	imple_repeat	1	38
chr2	1006476	1006512	(TGAAGA)n     S	imple_repeat	1	40
chr2	1008552	1008620	(AAAAT)n      S	imple_repeat	1	69
chr2	1008777	1008818	A-rich        L	ow_complexity	1	42
chr2	1017384	1017431	(TCT)n        S	imple_repeat	1	49
chr2	1017804	1017822	(T)n          S	imple_repeat	1	19
chr2	1018193	1018252	(TGATTC)n     S	imple_repeat	1	60
chr2	1020793	1020814	(TTG)n        S	imple_repeat	1	22
chr2	1023038	1023084	A-rich        L	ow_complexity	1	47
chr2	1025714	1025758	A-rich        L	ow_complexity	1	45
chr2	1029838	1029917	(CTCTTC)n     S	imple_repeat	1	83
chr2	1032982	1033006	(A)n          S	imple_repeat	1	25
chr2	1037208	1037234	(A)n          S	imple_repeat	1	27
chr2	1037531	1037610	(CATATAT)n    S	imple_repeat	1	87
chr2	1037532	1037561	(AT)n         S	imple_repeat	1	30
chr2	1038709	1038738	(TTTCT)n      S	imple_repeat	1	30
chr2	1046455	1046542	(TTC)n        S	imple_repeat	1	90
chr2	1053008	1053103	GA-rich       L	ow_complexity	1	98
chr2	1053975	1054015	(TTTTTA)n     S	imple_repeat	1	41
chr2	1054845	1054976	(GAAGAT)n     S	imple_repeat	1	138
chr2	1058171	1058198	(A)n          S	imple_repeat	1	28
chr2	1061283	1061309	(T)n          S	imple_repeat	1	27
chr2	1063693	1063755	(GATCTG)n     S	imple_repeat	1	63
chr2	1071591	1071626	A-rich        L	ow_complexity	1	36
chr2	1073812	1073842	(TTG)n        S	imple_repeat	1	31
chr2	1081982	1082016	A-rich        L	ow_complexity	1	35
chr2	1085006	1085062	(T)n          S	imple_repeat	1	57
chr2	1091252	1091271	(A)n          S	imple_repeat	1	20
chr2	1094001	1094048	(ATC)n        S	imple_repeat	1	51
chr2	1102225	1102254	(CTC)n        S	imple_repeat	1	31
chr2	1103976	1104008	A-rich        L	ow_complexity	1	33
chr2	1117443	1117474	(T)n          S	imple_repeat	1	32
chr2	1119641	1119683	(TT)n         S	imple_repeat	1	43
chr2	1123560	1123584	(ATG)n        S	imple_repeat	1	25
chr2	1128116	1128165	(TTATTT)n     S	imple_repeat	1	51
chr2	1128510	1128563	AmnSINE2      S	INE/tRNA-Deu	4	60
chr2	1129513	1129540	(AGC)n        S	imple_repeat	1	28
chr2	1129556	1129576	(CAA)n        S	imple_repeat	1	21
chr2	1144948	1144999	L3            L	INE/CR1	(1298)   2	801
chr2	1146777	1146802	(A)n          S	imple_repeat	1	26
chr2	1161095	1161121	(TTCCT)n      S	imple_repeat	1	27
chr2	1163879	1163897	(T)n          S	imple_repeat	1	19
chr2	1164027	1164053	(ATTTT)n      S	imple_repeat	1	27
chr2	1171475	1171510	A-rich        L	ow_complexity	1	36
chr2	1174247	1174271	(AT)n         S	imple_repeat	1	25
chr2	1179927	1179958	(TCATCC)n     S	imple_repeat	1	32
chr2	1201850	1201891	(TTTTC)n      S	imple_repeat	1	43
chr2	1202517	1202586	(TTCTTCA)n    S	imple_repeat	1	75
chr2	1207077	1207120	(ATA)n        S	imple_repeat	1	45
chr2	1208753	1208809	(TAT)n        S	imple_repeat	1	58
chr2	1208929	1208974	(ATTTTT)n     S	imple_repeat	1	47
chr2	1208930	1208954	(T)n          S	imple_repeat	1	25
chr2	1210036	1210167	GA-rich       L	ow_complexity	1	141
chr2	1211662	1211688	(CAG)n        S	imple_repeat	1	27
chr2	1211703	1211749	(GCA)n        S	imple_repeat	1	47
chr2	1211779	1211992	(CAGCAA)n     S	imple_repeat	1	214
chr2	1212307	1212369	(TTCATT)n     S	imple_repeat	1	58
chr2	1214314	1214330	(A)n          S	imple_repeat	1	17
chr2	1215480	1215498	(A)n          S	imple_repeat	1	19
chr2	1222860	1222904	(TATTATTTTA)n S	imple_repeat	1	45
chr2	1224126	1224180	(GAT)n        S	imple_repeat	1	55
chr2	1233148	1233181	(TGA)n        S	imple_repeat	1	34
chr2	1236090	1236111	(T)n          S	imple_repeat	1	22
chr2	1245042	1245100	(TTATAT)n     S	imple_repeat	1	62
chr2	1253244	1253263	(T)n          S	imple_repeat	1	20
chr2	1253404	1253438	(TTCTT)n      S	imple_repeat	1	35
chr2	1257494	1257593	(ATG)n        S	imple_repeat	1	100
chr2	1258673	1258701	(A)n          S	imple_repeat	1	29
chr2	1261361	1261380	(A)n          S	imple_repeat	1	20
chr2	1264256	1264309	OldhAT1       D	NA/hAT-Ac	-2270	578
chr2	1269327	1269375	A-rich        L	ow_complexity	1	49
chr2	1276856	1276873	(TT)n         S	imple_repeat	1	18
chr2	1286396	1286461	tRNA-Ser-TCY  t	RNA	-12	73
chr2	1297652	1297699	(TTC)n        S	imple_repeat	1	48
chr2	1308116	1308148	(AGC)n        S	imple_repeat	1	33
chr2	1320858	1320899	(TTACT)n      S	imple_repeat	1	44
chr2	1321334	1321394	tRNA-Gly-GGG  t	RNA	6	65
chr2	1327422	1327445	(A)n          S	imple_repeat	1	24
chr2	1330335	1330368	(ATC)n        S	imple_repeat	1	34
chr2	1330576	1330607	(ACGTCA)n     S	imple_repeat	1	32
chr2	1331305	1331373	(TCA)n        S	imple_repeat	1	70
chr2	1332701	1332775	U2            s	nRNA	-106	82
chr2	1339866	1339887	(TA)n         S	imple_repeat	1	22
chr2	1343027	1343061	A-rich        L	ow_complexity	1	35
chr2	1346056	1346079	(A)n          S	imple_repeat	1	24
chr2	1347449	1347471	(A)n          S	imple_repeat	1	23
chr2	1347825	1347843	(A)n          S	imple_repeat	1	19
chr2	1348960	1349001	(A)n          S	imple_repeat	1	42
chr2	1355915	1355947	(CAT)n        S	imple_repeat	1	33
chr2	1356112	1356131	(GCA)n        S	imple_repeat	1	20
chr2	1359162	1359235	(AGATGA)n     S	imple_repeat	1	77
chr2	1370594	1370626	(AT)n         S	imple_repeat	1	33
chr2	1385657	1385687	(ATC)n        S	imple_repeat	1	31
chr2	1385972	1386049	(ATCTTC)n     S	imple_repeat	1	78
chr2	1395436	1395482	(TATTATA)n    S	imple_repeat	1	47
chr2	1395853	1395877	(TATTT)n      S	imple_repeat	1	26
chr2	1397885	1397911	(TGGA)n       S	imple_repeat	1	27
chr2	1400837	1400872	Tigger19a     D	NA/TcMar-Tigge	r   (68)	255
chr2	1401749	1401770	(T)n          S	imple_repeat	1	22
chr2	1408244	1408308	tRNA-Pro-CCA  t	RNA	-3	72
chr2	1409133	1409172	A-rich        L	ow_complexity	1	40
chr2	1415695	1415711	(A)n          S	imple_repeat	1	17
chr2	1434763	1434801	A-rich        L	ow_complexity	1	41
chr2	1436562	1436612	A-rich        L	ow_complexity	1	53
chr2	1436563	1436586	(A)n          S	imple_repeat	1	24
chr2	1440370	1440387	(A)n          S	imple_repeat	1	18
chr2	1463170	1463196	(A)n          S	imple_repeat	1	27
chr2	1466711	1466746	(AAGA)n       S	imple_repeat	1	36
chr2	1478731	1478761	(ATTT)n       S	imple_repeat	1	31
chr2	1480526	1480554	(CAC)n        S	imple_repeat	1	29
chr2	1480703	1480741	A-rich        L	ow_complexity	1	42
chr2	1483568	1483613	(CAT)n        S	imple_repeat	1	46
chr2	1487339	1487359	(T)n          S	imple_repeat	1	21
chr2	1490605	1490657	A-rich        L	ow_complexity	1	53
chr2	1490747	1490770	(T)n          S	imple_repeat	1	24
chr2	1490887	1490941	(CTTT)n       S	imple_repeat	1	55
chr2	1494676	1494765	A-rich        L	ow_complexity	1	94
chr2	1495893	1495914	(T)n          S	imple_repeat	1	22
chr2	1508310	1508355	(TTAATC)n     S	imple_repeat	1	46
chr2	1511011	1511052	(TTTTA)n      S	imple_repeat	1	42
chr2	1512871	1512902	(CAGATG)n     S	imple_repeat	1	32
chr2	1519669	1519831	(AGCATTT)n    S	imple_repeat	1	181
chr2	1521553	1521576	(A)n          S	imple_repeat	1	24
chr2	1522438	1522476	(TTGTGT)n     S	imple_repeat	1	39
chr2	1524254	1524305	A-rich        L	ow_complexity	1	55
chr2	1525526	1525695	(TGCTTG)n     S	imple_repeat	1	172
chr2	1526293	1526325	A-rich        L	ow_complexity	1	33
chr2	1528392	1528416	(A)n          S	imple_repeat	1	25
chr2	1529120	1529175	GA-rich       L	ow_complexity	1	56
chr2	1531726	1531783	(ATTAAG)n     S	imple_repeat	1	62
chr2	1544466	1544511	(TTCAT)n      S	imple_repeat	1	48
chr2	1544671	1544775	A-rich        L	ow_complexity	1	106
chr2	1546629	1546672	(GCTGAAAAT)n  S	imple_repeat	1	44
chr2	1546879	1546916	(T)n          S	imple_repeat	1	38
chr2	1547435	1547475	GA-rich       L	ow_complexity	1	41
chr2	1548400	1548559	(GATGCA)n     S	imple_repeat	1	175
chr2	1548666	1548712	OldhAT1       D	NA/hAT-Ac	(1211)   1	637
chr2	1556689	1556725	(AAAAGC)n     S	imple_repeat	1	37
chr2	1558504	1558544	A-rich        L	ow_complexity	1	41
chr2	1560806	1560828	(TTTC)n       S	imple_repeat	1	24
chr2	1562010	1562111	L3            L	INE/CR1	844	947 (
chr2	1564004	1564065	GA-rich       L	ow_complexity	1	62
chr2	1564399	1564423	(AATG)n       S	imple_repeat	1	25
chr2	1567264	1567306	(TGGCTT)n     S	imple_repeat	1	43
chr2	1569220	1569291	tRNA-Pro-CCA  t	RNA	1	72
chr2	1570125	1570147	(AT)n         S	imple_repeat	1	24
chr2	1572570	1572597	(ATTTT)n      S	imple_repeat	1	28
chr2	1578526	1578551	(TATT)n       S	imple_repeat	1	26
chr2	1580982	1581030	(AGAAGTA)n    S	imple_repeat	1	51
chr2	1581243	1581302	A-rich        L	ow_complexity	1	66
chr2	1582095	1582119	(T)n          S	imple_repeat	1	25
chr2	1582862	1582889	(T)n          S	imple_repeat	1	28
chr2	1586149	1586182	MamRTE1       L	INE/RTE-BovB	2574   2	610 (
chr2	1587729	1587760	(AATTTG)n     S	imple_repeat	1	33
chr2	1592804	1592828	(T)n          S	imple_repeat	1	25
chr2	1595908	1595926	(A)n          S	imple_repeat	1	19
chr2	1596390	1596436	GA-rich       L	ow_complexity	1	47
chr2	1607624	1607644	(T)n          S	imple_repeat	1	21
chr2	1613448	1613504	A-rich        L	ow_complexity	1	61
chr2	1614028	1614073	(CTTTTT)n     S	imple_repeat	1	47
chr2	1615087	1615113	(T)n          S	imple_repeat	1	27
chr2	1618114	1618157	(GTGGCT)n     S	imple_repeat	1	45
chr2	1618777	1618816	(TTTAT)n      S	imple_repeat	1	42
chr2	1620725	1620806	(TATATT)n     S	imple_repeat	1	83
chr2	1627322	1627348	(T)n          S	imple_repeat	1	27
chr2	1633384	1633447	GA-rich       L	ow_complexity	1	65
chr2	1635558	1635574	(T)n          S	imple_repeat	1	17
chr2	1641042	1641088	(CCTCCA)n     S	imple_repeat	1	47
chr2	1642926	1643235	(ATTTA)n      S	imple_repeat	1	321
chr2	1643333	1643364	A-rich        L	ow_complexity	1	32
chr2	1643365	1643404	(GATAT)n      S	imple_repeat	1	42
chr2	1647779	1647816	(AGTAC)n      S	imple_repeat	1	40
chr2	1648531	1648555	(TGC)n        S	imple_repeat	1	25
chr2	1650821	1650845	(A)n          S	imple_repeat	1	25
chr2	1656447	1656571	(TTC)n        S	imple_repeat	1	131
chr2	1657105	1657122	(T)n          S	imple_repeat	1	18
chr2	1657475	1657524	A-rich        L	ow_complexity	1	51
chr2	1661672	1661747	A-rich        L	ow_complexity	1	78
chr2	1666780	1666826	A-rich        L	ow_complexity	1	48
chr2	1666786	1666816	(AT)n         S	imple_repeat	1	31
chr2	1668851	1668902	GA-rich       L	ow_complexity	1	52
chr2	1670593	1670639	A-rich        L	ow_complexity	1	47
chr2	1671477	1671508	A-rich        L	ow_complexity	1	34
chr2	1676550	1676605	(CATCAG)n     S	imple_repeat	1	59
chr2	1684889	1684919	(TA)n         S	imple_repeat	1	31
chr2	1687370	1687414	(AAATA)n      S	imple_repeat	1	45
chr2	1689839	1689858	(T)n          S	imple_repeat	1	20
chr2	1693043	1693079	(GACGAG)n     S	imple_repeat	1	37
chr2	1694181	1694254	(TTTAGTA)n    S	imple_repeat	1	79
chr2	1694474	1694509	(CTATTCT)n    S	imple_repeat	1	36
chr2	1700355	1700408	(ACA)n        S	imple_repeat	1	54
chr2	1700885	1701069	(TCATCT)n     S	imple_repeat	1	197
chr2	1703287	1703481	(CTAATCT)n    S	imple_repeat	1	195
chr2	1706834	1706884	A-rich        L	ow_complexity	1	52
chr2	1709249	1709265	(A)n          S	imple_repeat	1	17
chr2	1709475	1709550	(CTTTTTT)n    S	imple_repeat	1	77
chr2	1709882	1709920	(AAT)n        S	imple_repeat	1	39
chr2	1711836	1711859	(T)n          S	imple_repeat	1	24
chr2	1718262	1718289	(T)n          S	imple_repeat	1	28
chr2	1721935	1721988	(AACTGTG)n    S	imple_repeat	1	57
chr2	1730718	1730757	(ATCTTCC)n    S	imple_repeat	1	44
chr2	1734737	1734759	(A)n          S	imple_repeat	1	23
chr2	1740142	1740179	(CCTCTT)n     S	imple_repeat	1	38
chr2	1741460	1741514	(AACA)n       S	imple_repeat	1	56
chr2	1744406	1744499	A-rich        L	ow_complexity	1	98
chr2	1749139	1749177	(TTATTT)n     S	imple_repeat	1	39
chr2	1752904	1752967	tRNA-Phe-TTY  t	RNA	1	65
chr2	1756847	1756876	(TTATTG)n     S	imple_repeat	1	31
chr2	1757099	1757140	(ATAGAGG)n    S	imple_repeat	1	44
chr2	1759166	1759204	(TTGTTA)n     S	imple_repeat	1	39
chr2	1759775	1759811	(GAATCA)n     S	imple_repeat	1	38
chr2	1760509	1760554	(TTTTC)n      S	imple_repeat	1	48
chr2	1760729	1760752	(A)n          S	imple_repeat	1	24
chr2	1760832	1760862	A-rich        L	ow_complexity	1	31
chr2	1767328	1767344	(T)n          S	imple_repeat	1	17
chr2	1770292	1770323	(GTTCTT)n     S	imple_repeat	1	32
chr2	1770914	1770972	(ATT)n        S	imple_repeat	1	61
chr2	1774081	1774137	GA-rich       L	ow_complexity	1	62
chr2	1774640	1774727	(TTCTTC)n     S	imple_repeat	1	91
chr2	1775984	1776025	(CAAACAGCA)n  S	imple_repeat	1	42
chr2	1776234	1776310	A-rich        L	ow_complexity	1	78
chr2	1777325	1777360	(TGGAGTG)n    S	imple_repeat	1	38
chr2	1779738	1779803	(TAACTGA)n    S	imple_repeat	1	66
chr2	1788003	1788021	(T)n          S	imple_repeat	1	19
chr2	1795781	1795814	(CTTT)n       S	imple_repeat	1	35
chr2	1796236	1796277	(TGTCCAT)n    S	imple_repeat	1	43
chr2	1796281	1796304	(CTT)n        S	imple_repeat	1	25
chr2	1798165	1798199	(CCTGAT)n     S	imple_repeat	1	35
chr2	1804630	1804667	(TGAATT)n     S	imple_repeat	1	39
chr2	1821946	1821996	(TTCA)n       S	imple_repeat	1	57
chr2	1823255	1823296	(CATCTT)n     S	imple_repeat	1	44
chr2	1828019	1828054	(ATA)n        S	imple_repeat	1	36
chr2	1834080	1834114	(GCTATT)n     S	imple_repeat	1	36
chr2	1835957	1835973	(A)n          S	imple_repeat	1	17
chr2	1843036	1843076	A-rich        L	ow_complexity	1	41
chr2	1854574	1854631	tRNA-Phe-TTY  t	RNA	8	65
chr2	1854642	1854692	(TTCTTT)n     S	imple_repeat	1	51
chr2	1855117	1855157	GA-rich       L	ow_complexity	1	43
chr2	1867265	1867285	(TATT)n       S	imple_repeat	1	21
chr2	1873898	1873928	(T)n          S	imple_repeat	1	31
chr2	1874632	1874671	(CTG)n        S	imple_repeat	1	40
chr2	1876382	1876410	(TTTG)n       S	imple_repeat	1	30
chr2	1878054	1878087	(TATTCA)n     S	imple_repeat	1	35
chr2	1878160	1878201	(TA)n         S	imple_repeat	1	43
chr2	1880440	1880471	(CTTCTT)n     S	imple_repeat	1	32
chr2	1882003	1882060	(TTTTC)n      S	imple_repeat	1	60
chr2	1882334	1882429	(CTTCTT)n     S	imple_repeat	1	97
chr2	1884180	1884233	(TTT)n        S	imple_repeat	1	54
chr2	1886448	1886496	GA-rich       L	ow_complexity	1	50
chr2	1889933	1889951	(T)n          S	imple_repeat	1	19
chr2	1890613	1890660	A-rich        L	ow_complexity	1	50
chr2	1891861	1891884	(AAG)n        S	imple_repeat	1	26
chr2	1892188	1892209	(CTTT)n       S	imple_repeat	1	22
chr2	1897427	1897465	(TTTC)n       S	imple_repeat	1	40
chr2	1904743	1904775	(GAGGAT)n     S	imple_repeat	1	33
chr2	1905176	1905210	(TATAGA)n     S	imple_repeat	1	35
chr2	1907966	1907997	A-rich        L	ow_complexity	1	33
chr2	1908182	1908207	(TGAAT)n      S	imple_repeat	1	26
chr2	1910263	1910318	(TGA)n        S	imple_repeat	1	58
chr2	1914328	1914393	(TGC)n        S	imple_repeat	1	64
chr2	1914394	1914461	(TGCTGT)n     S	imple_repeat	1	68
chr2	1914462	1914506	(TGC)n        S	imple_repeat	2	46
chr2	1914918	1914953	(CTG)n        S	imple_repeat	1	37
chr2	1915386	1915409	(A)n          S	imple_repeat	1	24
chr2	1917038	1917091	A-rich        L	ow_complexity	1	54
chr2	2036467	2036519	(CTC)n        S	imple_repeat	1	53
chr2	2036503	2036562	(CTTCT)n      S	imple_repeat	1	62
chr2	2037267	2037300	(T)n          S	imple_repeat	1	34
chr2	2038827	2038843	(A)n          S	imple_repeat	1	17
chr2	2040387	2040478	(TATAAC)n     S	imple_repeat	1	102
chr2	2043209	2043280	(TCCTCT)n     S	imple_repeat	1	72
chr2	2043903	2043949	(TTTCA)n      S	imple_repeat	1	51
chr2	2044876	2044914	(GTT)n        S	imple_repeat	1	39
chr2	2047001	2047032	(CAATGT)n     S	imple_repeat	1	32
chr2	2047060	2047114	(TCACTG)n     S	imple_repeat	1	55
chr2	2047118	2047164	(TCC)n        S	imple_repeat	1	47
chr2	2050686	2050730	(CTC)n        S	imple_repeat	1	46
chr2	2051325	2051360	(A)n          S	imple_repeat	1	36
chr2	2053332	2053356	(TTC)n        S	imple_repeat	1	25
chr2	2056395	2056424	(A)n          S	imple_repeat	1	30
chr2	2061650	2061698	(TC)n         S	imple_repeat	1	51
chr2	2069129	2069177	GA-rich       L	ow_complexity	1	49
chr2	2071515	2071552	(ATTTT)n      S	imple_repeat	1	41
chr2	2074291	2074347	MamRTE1       L	INE/RTE-BovB	2819   2	883
chr2	2077399	2077444	(ATT)n        S	imple_repeat	1	47
chr2	2081163	2081229	(TAATT)n      S	imple_repeat	1	72
chr2	2084932	2084989	(CGGTGCG)n    S	imple_repeat	1	59
chr2	2085938	2086055	(ATCTTC)n     S	imple_repeat	1	118
chr2	2086317	2086358	(TCGTCC)n     S	imple_repeat	1	42
chr2	2088516	2088631	(TTATCCA)n    S	imple_repeat	1	129
chr2	2091006	2091039	A-rich        L	ow_complexity	1	34
chr2	2094084	2094476	L1MEg         L	INE/L1	3083   3	344 (
chr2	2096328	2096410	A-rich        L	ow_complexity	1	89
chr2	2098115	2098167	(TAGGATTTG)n  S	imple_repeat	1	53
chr2	2098726	2098763	(TTAT)n       S	imple_repeat	1	38
chr2	2099018	2099195	(TTG)n        S	imple_repeat	1	178
chr2	2101539	2101792	A-rich        L	ow_complexity	1	254
chr2	2102011	2102168	(GATAGGA)n    S	imple_repeat	1	161
chr2	2102438	2102533	(GTGAT)n      S	imple_repeat	1	99
chr2	2107128	2107193	(GTGCA)n      S	imple_repeat	1	69
chr2	2107390	2107440	(ATTT)n       S	imple_repeat	1	53
chr2	2107393	2107431	(TATTTAT)n    S	imple_repeat	1	39
chr2	2107964	2108040	(TGAA)n       S	imple_repeat	1	83
chr2	2109448	2109499	GA-rich       L	ow_complexity	1	53
chr2	2109864	2109999	(GTATTAGTTG)n S	imple_repeat	1	140
chr2	2110047	2110082	(ATATTA)n     S	imple_repeat	1	37
chr2	2110598	2110682	(TTCACA)n     S	imple_repeat	1	92
chr2	2112469	2112538	A-rich        L	ow_complexity	1	68
chr2	2114945	2115015	A-rich        L	ow_complexity	1	71
chr2	2118278	2118347	(TATT)n       S	imple_repeat	1	70
chr2	2119362	2119444	A-rich        L	ow_complexity	1	84
chr2	2121519	2121550	(TTGGCT)n     S	imple_repeat	1	32
chr2	2122947	2123066	(ATGAAGA)n    S	imple_repeat	1	127
chr2	2124663	2124775	(CGGAGT)n     S	imple_repeat	1	114
chr2	2125850	2125895	G-rich        L	ow_complexity	1	46
chr2	2126974	2127025	(CTTAGCTCA)n  S	imple_repeat	1	52
chr2	2127086	2127158	(TCCTATT)n    S	imple_repeat	1	74
chr2	2129332	2129348	(T)n          S	imple_repeat	1	17
chr2	2131818	2131885	(TCG)n        S	imple_repeat	1	69
chr2	2133040	2133097	(TTT)n        S	imple_repeat	1	58
chr2	2133160	2133229	(TTTC)n       S	imple_repeat	1	72
chr2	2135868	2135907	(TCCT)n       S	imple_repeat	1	44
chr2	2136202	2136273	(CGTCAATAT)n  S	imple_repeat	1	72
chr2	2137191	2137266	(TCA)n        S	imple_repeat	1	79
chr2	2137233	2137279	(TCATCC)n     S	imple_repeat	1	47
chr2	2137457	2137527	(CTCGTC)n     S	imple_repeat	1	72
chr2	2137500	2137532	(TCGTAA)n     S	imple_repeat	1	33
chr2	2137581	2137609	(TCC)n        S	imple_repeat	1	29
chr2	2140610	2140653	(CAT)n        S	imple_repeat	1	45
chr2	2143443	2143475	A-rich        L	ow_complexity	1	33
chr2	2145386	2145425	(TTTA)n       S	imple_repeat	1	40
chr2	2152040	2152072	(GATGCA)n     S	imple_repeat	1	34
chr2	2155678	2155708	(T)n          S	imple_repeat	1	31
chr2	2156746	2156783	(ATGAAGAT)n   S	imple_repeat	1	38
chr2	2159088	2159673	(ATTACT)n     S	imple_repeat	1	610
chr2	2162941	2162991	A-rich        L	ow_complexity	1	51
chr2	2166338	2166385	(GTGTAAC)n    S	imple_repeat	1	49
chr2	2167114	2167150	(GTAGA)n      S	imple_repeat	1	37
chr2	2167313	2167379	A-rich        L	ow_complexity	1	70
chr2	2168853	2168883	(TTTA)n       S	imple_repeat	1	32
chr2	2168929	2168947	(T)n          S	imple_repeat	1	19
chr2	2171209	2171269	(TAACTA)n     S	imple_repeat	1	62
chr2	2173462	2173508	(TATCAAT)n    S	imple_repeat	1	49
chr2	2176047	2176071	(T)n          S	imple_repeat	1	25
chr2	2176108	2176129	(AT)n         S	imple_repeat	1	22
chr2	2178570	2178614	(T)n          S	imple_repeat	1	45
chr2	2186077	2186105	(TCC)n        S	imple_repeat	1	29
chr2	2186742	2186786	(TTCAC)n      S	imple_repeat	1	45
chr2	2198889	2198912	(TATA)n       S	imple_repeat	1	24
chr2	2199096	2199135	(TTTTATT)n    S	imple_repeat	1	40
chr2	2201784	2201811	(ATG)n        S	imple_repeat	1	28
chr2	2204319	2204349	(TTTTAT)n     S	imple_repeat	1	32
chr2	2204324	2204342	(T)n          S	imple_repeat	1	19
chr2	2207158	2207240	(TTATGA)n     S	imple_repeat	1	87
chr2	2210524	2210580	A-rich        L	ow_complexity	1	57
chr2	2211295	2211324	(TTATT)n      S	imple_repeat	1	31
chr2	2213464	2213503	GA-rich       L	ow_complexity	1	40
chr2	2213923	2213950	(A)n          S	imple_repeat	1	28
chr2	2220074	2220122	(CCG)n        S	imple_repeat	1	50
chr2	2220304	2220368	(CCTTAG)n     S	imple_repeat	1	65
chr2	2221892	2221910	(A)n          S	imple_repeat	1	19
chr2	2222397	2222492	A-rich        L	ow_complexity	1	96
chr2	2225233	2225262	(CGCGCA)n     S	imple_repeat	1	32
chr2	2226122	2226190	(GTATTT)n     S	imple_repeat	1	73
chr2	2226593	2226662	A-rich        L	ow_complexity	1	74
chr2	2229944	2229998	(TTTTCT)n     S	imple_repeat	1	56
chr2	2233105	2233142	(TTCCGTC)n    S	imple_repeat	1	39
chr2	2235666	2235729	(TGAT)n       S	imple_repeat	1	65
chr2	2235821	2235884	(AAGGTAG)n    S	imple_repeat	1	68
chr2	2239473	2239528	(CATTT)n      S	imple_repeat	1	58
chr2	2240067	2240091	(TAT)n        S	imple_repeat	1	26
chr2	2240272	2240365	(TCTTT)n      S	imple_repeat	1	96
chr2	2240475	2240517	(AACTTT)n     S	imple_repeat	1	43
chr2	2240829	2240867	(AATACTACC)n  S	imple_repeat	1	39
chr2	2240991	2241096	(TCATC)n      S	imple_repeat	1	109
chr2	2241994	2242024	(ACGCGC)n     S	imple_repeat	1	32
chr2	2242919	2242953	(GTATGT)n     S	imple_repeat	1	35
chr2	2245127	2245220	(TCTTCA)n     S	imple_repeat	1	99
chr2	2246338	2246375	(TTCTT)n      S	imple_repeat	1	39
chr2	2247022	2247046	(A)n          S	imple_repeat	1	25
chr2	2247064	2247101	(TTC)n        S	imple_repeat	1	40
chr2	2252611	2252701	(CACACTA)n    S	imple_repeat	1	95
chr2	2253455	2253504	(TGGATG)n     S	imple_repeat	1	50
chr2	2254503	2254557	(GTA)n        S	imple_repeat	1	55
chr2	2263637	2263665	(T)n          S	imple_repeat	1	29
chr2	2273488	2273519	(TTTCCTT)n    S	imple_repeat	1	32
chr2	2280596	2280687	(TTTTCTT)n    S	imple_repeat	1	93
chr2	2281131	2281185	GA-rich       L	ow_complexity	1	56
chr2	2282150	2282197	(CAG)n        S	imple_repeat	1	49
chr2	2283395	2283436	A-rich        L	ow_complexity	1	42
chr2	2285281	2285312	(TTTAT)n      S	imple_repeat	1	33
chr2	2287835	2287854	(CTC)n        S	imple_repeat	1	20
chr2	2288743	2288779	(ATTTTTC)n    S	imple_repeat	1	40
chr2	2290379	2290395	(T)n          S	imple_repeat	1	17
chr2	2290795	2290827	A-rich        L	ow_complexity	1	33
chr2	2294269	2294304	(ATTTGATG)n   S	imple_repeat	1	37
chr2	2296204	2296244	GA-rich       L	ow_complexity	1	41
chr2	2299586	2299643	(AAAGT)n      S	imple_repeat	1	58
chr2	2302583	2302640	(TAA)n        S	imple_repeat	1	60
chr2	2303060	2303140	(GAT)n        S	imple_repeat	1	82
chr2	2304303	2304385	(ATG)n        S	imple_repeat	1	83
chr2	2315236	2315254	(T)n          S	imple_repeat	1	19
chr2	2315640	2315669	A-rich        L	ow_complexity	1	32
chr2	2319344	2319461	A-rich        L	ow_complexity	1	120
chr2	2320141	2320194	GA-rich       L	ow_complexity	1	55
chr2	2321257	2321286	(TGA)n        S	imple_repeat	1	30
chr2	2331179	2331234	(CTG)n        S	imple_repeat	1	56
chr2	2334983	2335036	A-rich        L	ow_complexity	1	54
chr2	2338954	2338978	(ATG)n        S	imple_repeat	1	25
chr2	2365634	2365683	GA-rich       L	ow_complexity	1	54
chr2	2366663	2366689	(GCA)n        S	imple_repeat	1	27
chr2	2366983	2367016	(CTG)n        S	imple_repeat	1	34
chr2	2367889	2367942	(TTG)n        S	imple_repeat	1	54
chr2	2368053	2368168	(TGTTGC)n     S	imple_repeat	1	121
chr2	2369729	2369790	(AGAACAA)n    S	imple_repeat	1	65
chr2	2369794	2369840	(TTTTTTTAAT)n S	imple_repeat	1	47
chr2	2371026	2371044	(TCT)n        S	imple_repeat	1	19
chr2	2371911	2371927	(T)n          S	imple_repeat	1	17
chr2	2372920	2372950	A-rich        L	ow_complexity	1	31
chr2	2378976	2379002	(ATAA)n       S	imple_repeat	1	30
chr2	2381420	2381451	(A)n          S	imple_repeat	1	32
chr2	2385047	2385068	(T)n          S	imple_repeat	1	22
chr2	2387106	2387141	(T)n          S	imple_repeat	1	36
chr2	2394529	2394555	(T)n          S	imple_repeat	1	27
chr2	2396659	2396710	A-rich        L	ow_complexity	1	52
chr2	2397033	2397051	(T)n          S	imple_repeat	1	19
chr2	2397373	2397403	A-rich        L	ow_complexity	1	32
chr2	2397546	2397616	(ATC)n        S	imple_repeat	1	71
chr2	2399599	2399628	(T)n          S	imple_repeat	1	30
chr2	2400960	2400987	(T)n          S	imple_repeat	1	28
chr2	2401887	2401922	GA-rich       L	ow_complexity	1	37
chr2	2402456	2402583	(GATGAA)n     S	imple_repeat	1	133
chr2	2403214	2403256	(GACAAGAA)n   S	imple_repeat	1	47
chr2	2405381	2405421	(TGGAGAA)n    S	imple_repeat	1	43
chr2	2405880	2405918	(A)n          S	imple_repeat	1	39
chr2	2408842	2408861	(A)n          S	imple_repeat	1	20
chr2	2420779	2420797	(CAT)n        S	imple_repeat	1	19
chr2	2425234	2425264	(A)n          S	imple_repeat	1	31
chr2	2432715	2432744	(AAG)n        S	imple_repeat	1	31
chr2	2433129	2433215	A-rich        L	ow_complexity	1	87
chr2	2435409	2435463	A-rich        L	ow_complexity	1	55
chr2	2435662	2435707	A-rich        L	ow_complexity	1	47
chr2	2436649	2436694	(CTCTGT)n     S	imple_repeat	1	46
chr2	2439912	2439932	(T)n          S	imple_repeat	1	21
chr2	2448110	2448162	A-rich        L	ow_complexity	1	53
chr2	2450284	2450313	(A)n          S	imple_repeat	1	30
chr2	2454663	2454703	(AATA)n       S	imple_repeat	1	41
chr2	2456915	2456938	(AT)n         S	imple_repeat	1	24
chr2	2467546	2467574	(T)n          S	imple_repeat	1	29
chr2	2475502	2475522	(A)n          S	imple_repeat	1	21
chr2	2476454	2476502	(TTTCAC)n     S	imple_repeat	1	49
chr2	2476543	2476596	(TCATCA)n     S	imple_repeat	1	54
chr2	2477796	2477825	A-rich        L	ow_complexity	1	30
chr2	2482850	2482868	(T)n          S	imple_repeat	1	19
chr2	2495669	2495704	A-rich        L	ow_complexity	1	36
chr2	2503732	2503876	GA-rich       L	ow_complexity	1	146
chr2	2507852	2507900	(GTT)n        S	imple_repeat	1	50
chr2	2521777	2521795	(A)n          S	imple_repeat	1	19
chr2	2521795	2521825	(ATCTG)n      S	imple_repeat	1	32
chr2	2523266	2523341	A-rich        L	ow_complexity	1	78
chr2	2523303	2523337	(AACAGAA)n    S	imple_repeat	1	37
chr2	2525437	2525459	(A)n          S	imple_repeat	1	23
chr2	2528824	2528852	GA-rich       L	ow_complexity	1	29
chr2	2531367	2531396	(ATG)n        S	imple_repeat	1	30
chr2	2539453	2539502	(TTG)n        S	imple_repeat	1	50
chr2	2543524	2543585	(TTTTCT)n     S	imple_repeat	1	60
chr2	2545488	2545529	(TTGTTG)n     S	imple_repeat	1	44
chr2	2556618	2556647	A-rich        L	ow_complexity	1	30
chr2	2562397	2562420	(T)n          S	imple_repeat	1	24
chr2	2567482	2567544	(CAG)n        S	imple_repeat	1	63
chr2	2567545	2567589	(CAA)n        S	imple_repeat	1	45
chr2	2567590	2567610	(CAG)n        S	imple_repeat	1	21
chr2	2569239	2569267	A-rich        L	ow_complexity	1	29
chr2	2574417	2574453	(TTAT)n       S	imple_repeat	1	37
chr2	2577455	2577484	(CTCCC)n      S	imple_repeat	1	30
chr2	2582654	2582688	(ATA)n        S	imple_repeat	1	37
chr2	2582732	2582807	GA-rich       L	ow_complexity	1	76
chr2	2588434	2588452	(TA)n         S	imple_repeat	1	19
chr2	2595238	2595270	(CTTC)n       S	imple_repeat	1	35
chr2	2595554	2595588	(GATCTC)n     S	imple_repeat	1	35
chr2	2595728	2595783	(CTTTC)n      S	imple_repeat	1	57
chr2	2597156	2597180	(A)n          S	imple_repeat	1	25
chr2	2603890	2603923	(AATAA)n      S	imple_repeat	1	34
chr2	2604390	2604452	GA-rich       L	ow_complexity	1	63
chr2	2610090	2610119	A-rich        L	ow_complexity	1	30
chr2	2613351	2613379	(AAAG)n       S	imple_repeat	1	30
chr2	2614551	2614600	A-rich        L	ow_complexity	1	53
chr2	2624692	2624747	A-rich        L	ow_complexity	1	62
chr2	2626087	2626244	A-rich        L	ow_complexity	1	159
chr2	2626523	2626588	tRNA-Leu-TTG  t	RNA	8	72
chr2	2626600	2626635	(TTAATTT)n    S	imple_repeat	1	38
chr2	2631815	2631843	A-rich        L	ow_complexity	1	31
chr2	2632243	2632266	(T)n          S	imple_repeat	1	24
chr2	2633222	2633300	(T)n          S	imple_repeat	1	79
chr2	2637689	2637774	A-rich        L	ow_complexity	1	86
chr2	2640228	2640244	(A)n          S	imple_repeat	1	17
chr2	2642261	2642289	(ACTTT)n      S	imple_repeat	1	29
chr2	2646010	2646065	(TCATCA)n     S	imple_repeat	1	56
chr2	2658163	2658218	(CATCTT)n     S	imple_repeat	1	58
chr2	2660140	2660232	(ATC)n        S	imple_repeat	1	95
chr2	2661475	2661510	A-rich        L	ow_complexity	1	36
chr2	2662538	2662558	(T)n          S	imple_repeat	1	21
chr2	2664187	2664203	(AAG)n        S	imple_repeat	1	17
chr2	2672197	2672223	(CTT)n        S	imple_repeat	1	27
chr2	2672881	2672899	(A)n          S	imple_repeat	1	19
chr2	2678370	2678397	(A)n          S	imple_repeat	1	28
chr2	2690727	2690768	(TTACT)n      S	imple_repeat	1	44
chr2	2695817	2695872	(ACCAAT)n     S	imple_repeat	1	57
chr2	2707341	2707420	(GATGAA)n     S	imple_repeat	1	83
chr2	2708929	2708960	(TCA)n        S	imple_repeat	1	32
chr2	2719566	2719589	(GAAA)n       S	imple_repeat	1	25
chr2	2722722	2722754	(ACA)n        S	imple_repeat	1	33
chr2	2733158	2733212	(TTGT)n       S	imple_repeat	1	53
chr2	2733439	2733486	(TTTATT)n     S	imple_repeat	1	51
chr2	2735800	2735824	(A)n          S	imple_repeat	1	25
chr2	2737791	2737824	A-rich        L	ow_complexity	1	34
chr2	2742445	2742485	A-rich        L	ow_complexity	1	41
chr2	2744914	2744939	(A)n          S	imple_repeat	1	26
chr2	2745082	2745119	A-rich        L	ow_complexity	1	38
chr2	2746333	2746359	A-rich        L	ow_complexity	1	27
chr2	2746674	2746784	A-rich        L	ow_complexity	1	120
chr2	2749251	2749460	(TTTTA)n      S	imple_repeat	1	216
chr2	2751694	2751766	(AGTGT)n      S	imple_repeat	1	75
chr2	2752078	2752107	(CTC)n        S	imple_repeat	1	30
chr2	2752710	2752733	(T)n          S	imple_repeat	1	24
chr2	2753760	2753803	(GAGAACG)n    S	imple_repeat	1	51
chr2	2755931	2755983	GA-rich       L	ow_complexity	1	54
chr2	2759292	2759320	(T)n          S	imple_repeat	1	29
chr2	2762514	2762561	(TGAA)n       S	imple_repeat	1	50
chr2	2767965	2768026	A-rich        L	ow_complexity	1	63
chr2	2768086	2768251	L1M5          L	INE/L1	3018   3	185 (
chr2	2774369	2774408	(ATTT)n       S	imple_repeat	1	42
chr2	2776231	2776335	(TGAA)n       S	imple_repeat	1	115
chr2	2779038	2779059	(A)n          S	imple_repeat	1	22
chr2	2781696	2781741	(TA)n         S	imple_repeat	1	49
chr2	2782948	2782981	(ATGAAT)n     S	imple_repeat	1	34
chr2	2784740	2784789	(GAGGTG)n     S	imple_repeat	1	52
chr2	2784829	2784869	(CATTTT)n     S	imple_repeat	1	41
chr2	2784870	2784934	(TCATCT)n     S	imple_repeat	1	65
chr2	2784935	2784972	(CATTTT)n     S	imple_repeat	6	44
chr2	2786821	2786862	(CGCCG)n      S	imple_repeat	1	43
chr2	2789457	2789485	(GCATTT)n     S	imple_repeat	1	32
chr2	2793056	2793088	(CTC)n        S	imple_repeat	1	33
chr2	2794389	2794470	(TCTTCT)n     S	imple_repeat	1	87
chr2	2794864	2794884	(A)n          S	imple_repeat	1	21
chr2	2803355	2803487	(GGAGTT)n     S	imple_repeat	1	133
chr2	2803488	2803658	(TTGTTG)n     S	imple_repeat	1	171
chr2	2805643	2805675	(ACTTA)n      S	imple_repeat	1	36
chr2	2811643	2811675	(AAACG)n      S	imple_repeat	1	33
chr2	2811678	2811727	(AGAATAA)n    S	imple_repeat	1	52
chr2	2811908	2812007	(TTTTTTA)n    S	imple_repeat	1	96
chr2	2813550	2813616	(GCA)n        S	imple_repeat	1	68
chr2	2813768	2813857	(CGCAGC)n     S	imple_repeat	1	91
chr2	2821191	2821311	(ACAT)n       S	imple_repeat	1	121
chr2	2822250	2822298	A-rich        L	ow_complexity	1	49
chr2	2824933	2824966	(A)n          S	imple_repeat	1	34
chr2	2826663	2826696	(TTTTA)n      S	imple_repeat	1	35
chr2	2826957	2826985	A-rich        L	ow_complexity	1	29
chr2	2831272	2831315	A-rich        L	ow_complexity	1	46
chr2	2834814	2834849	(TCT)n        S	imple_repeat	1	37
chr2	2837544	2837566	(T)n          S	imple_repeat	1	23
chr2	2837633	2837659	A-rich        L	ow_complexity	1	27
chr2	2838230	2838320	(TGA)n        S	imple_repeat	1	91
chr2	2842075	2842135	(GATGAA)n     S	imple_repeat	1	63
chr2	2844530	2844566	A-rich        L	ow_complexity	1	37
chr2	2846205	2846257	(GAT)n        S	imple_repeat	1	53
chr2	2846834	2846921	A-rich        L	ow_complexity	1	89
chr2	2851576	2851614	(T)n          S	imple_repeat	1	39
chr2	2854564	2854597	(CTCATC)n     S	imple_repeat	1	34
chr2	2856562	2856622	(TTCCTG)n     S	imple_repeat	1	65
chr2	2859166	2859204	(TTATTT)n     S	imple_repeat	1	41
chr2	2861537	2861594	(TTTCGA)n     S	imple_repeat	1	59
chr2	2862382	2862416	A-rich        L	ow_complexity	1	35
chr2	2865711	2865728	(T)n          S	imple_repeat	1	18
chr2	2873637	2873670	(TTTCT)n      S	imple_repeat	1	34
chr2	2873721	2873746	(TA)n         S	imple_repeat	1	26
chr2	2877578	2877632	(ATATC)n      S	imple_repeat	1	57
chr2	2878998	2879020	(T)n          S	imple_repeat	1	23
chr2	2881738	2881762	(CTT)n        S	imple_repeat	1	25
chr2	2887046	2887089	A-rich        L	ow_complexity	1	44
chr2	2887983	2888049	(AAGAGATA)n   S	imple_repeat	1	71
chr2	2891687	2891715	(T)n          S	imple_repeat	1	29
chr2	2894266	2894292	(ACCA)n       S	imple_repeat	1	27
chr2	2900419	2900448	(GT)n         S	imple_repeat	1	30
chr2	2900482	2900512	(T)n          S	imple_repeat	1	31
chr2	2900631	2900666	(TATTTC)n     S	imple_repeat	1	36
chr2	2900821	2900838	(A)n          S	imple_repeat	1	18
chr2	2906569	2906621	(TGA)n        S	imple_repeat	1	53
chr2	2913692	2913724	A-rich        L	ow_complexity	1	33
chr2	2915872	2915906	A-rich        L	ow_complexity	1	37
chr2	2916255	2916376	(TTATTC)n     S	imple_repeat	1	124
chr2	2929103	2929144	(TTAATCA)n    S	imple_repeat	1	44
chr2	2936957	2937024	tRNA-Leu-CTA_ t	RNA	5	72
chr2	2940730	2940752	(AAG)n        S	imple_repeat	1	23
chr2	2942807	2942840	L3            L	INE/CR1	96	130 (
chr2	2944174	2944236	(AATATGA)n    S	imple_repeat	1	64
chr2	2944450	2944484	(CAATTT)n     S	imple_repeat	1	35
chr2	2954609	2954632	(TCA)n        S	imple_repeat	1	24
chr2	2963374	2963408	(T)n          S	imple_repeat	1	35
chr2	2969288	2969336	A-rich        L	ow_complexity	1	49
chr2	2978340	2978379	(TCATTTT)n    S	imple_repeat	1	42
chr2	2979459	2979525	A-rich        L	ow_complexity	1	67
chr2	2981482	2981519	A-rich        L	ow_complexity	1	39
chr2	2982245	2982274	(ATAG)n       S	imple_repeat	1	31
chr2	2985429	2985460	(CATCTT)n     S	imple_repeat	1	33
chr2	2987480	2987512	A-rich        L	ow_complexity	1	33
chr2	2989551	2989579	A-rich        L	ow_complexity	1	29
chr2	2989683	2989714	A-rich        L	ow_complexity	1	33
chr2	2995435	2995531	(TCCATC)n     S	imple_repeat	1	100
chr2	2996935	2997075	A-rich        L	ow_complexity	1	144
chr2	3012441	3012492	(TGGCGC)n     S	imple_repeat	1	48
chr2	3017753	3017793	(GGCCCT)n     S	imple_repeat	1	42
chr2	3018483	3018519	(ATAATG)n     S	imple_repeat	1	37
chr2	3018541	3018563	(CAAA)n       S	imple_repeat	1	23
chr2	3018603	3018647	(TTTA)n       S	imple_repeat	1	45
chr2	3019146	3019222	(ATAC)n       S	imple_repeat	1	81
chr2	3024885	3024944	(CACAGC)n     S	imple_repeat	1	67
chr2	3027161	3027235	(GAGAAT)n     S	imple_repeat	1	75
chr2	3028859	3028896	GA-rich       L	ow_complexity	1	38
chr2	3032292	3032332	(CAA)n        S	imple_repeat	1	41
chr2	3036583	3036625	(ATATAT)n     S	imple_repeat	1	44
chr2	3037740	3037773	A-rich        L	ow_complexity	1	34
chr2	3038114	3038266	(TATTCT)n     S	imple_repeat	1	161
chr2	3038747	3038861	(TTC)n        S	imple_repeat	1	121
chr2	3047523	3047577	GA-rich       L	ow_complexity	1	56
chr2	3047749	3047804	GA-rich       L	ow_complexity	1	56
chr2	3048604	3048699	(GAAGAT)n     S	imple_repeat	1	99
chr2	3055265	3055287	(GAT)n        S	imple_repeat	1	23
chr2	3064573	3064610	(CAGTTCG)n    S	imple_repeat	1	38
chr2	3068051	3068078	(CA)n         S	imple_repeat	1	28
chr2	3069307	3069357	(TTTTTT)n     S	imple_repeat	1	51
chr2	3079803	3079933	A-rich        L	ow_complexity	1	131
chr2	3095307	3095325	(TCT)n        S	imple_repeat	1	19
chr2	3096646	3096725	(ATTCTGATA)n  S	imple_repeat	1	90
chr2	3096890	3096929	(AACAGATG)n   S	imple_repeat	1	43
chr2	3099715	3099739	(A)n          S	imple_repeat	1	25
chr2	3102691	3102754	A-rich        L	ow_complexity	1	64
chr2	3104540	3104563	(A)n          S	imple_repeat	1	24
chr2	3114273	3114346	A-rich        L	ow_complexity	1	74
chr2	3114967	3115017	(AATGT)n      S	imple_repeat	1	52
chr2	3116706	3116728	(CAC)n        S	imple_repeat	1	23
chr2	3117495	3117518	(T)n          S	imple_repeat	1	24
chr2	3121799	3121830	(TTTTA)n      S	imple_repeat	1	34
chr2	3126865	3126943	(TTTAC)n      S	imple_repeat	1	83
chr2	3127218	3127253	(AAT)n        S	imple_repeat	1	36
chr2	3127526	3127570	(T)n          S	imple_repeat	1	45
chr2	3130280	3130307	(TCC)n        S	imple_repeat	1	28
chr2	3131873	3131903	(ACTCGG)n     S	imple_repeat	1	31
chr2	3136270	3136310	A-rich        L	ow_complexity	1	41
chr2	3138758	3138774	(TGC)n        S	imple_repeat	1	17
chr2	3139147	3139174	(T)n          S	imple_repeat	1	28
chr2	3139368	3139416	A-rich        L	ow_complexity	1	50
chr2	3140856	3140875	(T)n          S	imple_repeat	1	20
chr2	3143542	3143578	(TTTAT)n      S	imple_repeat	1	35
chr2	3143777	3143804	A-rich        L	ow_complexity	1	29
chr2	3148814	3148847	(CTT)n        S	imple_repeat	1	34
chr2	3151458	3151491	A-rich        L	ow_complexity	1	34
chr2	3152511	3152537	(TGTTA)n      S	imple_repeat	1	27
chr2	3154760	3154786	(TGTTA)n      S	imple_repeat	1	27
chr2	3161550	3161621	(ATTTTGC)n    S	imple_repeat	1	77
chr2	3163818	3163847	(ACA)n        S	imple_repeat	1	31
chr2	3165266	3165282	(A)n          S	imple_repeat	1	17
chr2	3173253	3173297	(AT)n         S	imple_repeat	1	47
chr2	3177905	3177922	(A)n          S	imple_repeat	1	18
chr2	3177976	3178019	A-rich        L	ow_complexity	1	46
chr2	3179383	3179434	(AGC)n        S	imple_repeat	1	52
chr2	3182331	3182411	(CTTAGC)n     S	imple_repeat	1	90
chr2	3185929	3185962	(CAGCAA)n     S	imple_repeat	1	34
chr2	3190287	3190313	(CAT)n        S	imple_repeat	1	27
chr2	3193444	3193486	GA-rich       L	ow_complexity	1	43
chr2	3204557	3204579	(A)n          S	imple_repeat	1	23
chr2	3205577	3205728	(TCTTTTT)n    S	imple_repeat	1	155
chr2	3206446	3206502	(GGTCGC)n     S	imple_repeat	1	58
chr2	3207167	3207194	(CAG)n        S	imple_repeat	1	28
chr2	3208239	3208271	(TTCTTT)n     S	imple_repeat	1	33
chr2	3210672	3210715	A-rich        L	ow_complexity	1	45
chr2	3210673	3210707	(AAT)n        S	imple_repeat	1	38
chr2	3213249	3213276	(A)n          S	imple_repeat	1	28
chr2	3213300	3213343	(TTTATT)n     S	imple_repeat	1	46
chr2	3217384	3217418	A-rich        L	ow_complexity	1	35
chr2	3222725	3222759	(TTCATC)n     S	imple_repeat	1	35
chr2	3223520	3223553	(A)n          S	imple_repeat	1	34
chr2	3231121	3231190	tRNA-Arg-AGA  t	RNA	6	72
chr2	3236077	3236106	(A)n          S	imple_repeat	1	30
chr2	3236127	3236146	(A)n          S	imple_repeat	1	20
chr2	3236665	3236717	(GGATGA)n     S	imple_repeat	1	56
chr2	3237786	3237833	(TATTA)n      S	imple_repeat	1	50
chr2	3241159	3241192	(TTTTCAC)n    S	imple_repeat	1	34
chr2	3246305	3246353	(AGA)n        S	imple_repeat	1	52
chr2	3247175	3247212	(TGT)n        S	imple_repeat	1	38
chr2	3248444	3248482	A-rich        L	ow_complexity	1	39
chr2	3254532	3254566	(TTTCA)n      S	imple_repeat	1	38
chr2	3265416	3265452	(ATAAAAA)n    S	imple_repeat	1	38
chr2	3268549	3268585	(TTCTATA)n    S	imple_repeat	1	37
chr2	3271448	3271502	A-rich        L	ow_complexity	1	57
chr2	3274317	3274341	(T)n          S	imple_repeat	1	25
chr2	3279767	3279788	(T)n          S	imple_repeat	1	22
chr2	3291405	3291440	(GAATAA)n     S	imple_repeat	1	37
chr2	3320516	3320550	(TGA)n        S	imple_repeat	1	35
chr3	52439	52480	A-rich	Low_complexity	1	43
chr3	53622	53640	(TA)n	Simple_repeat	1	19
chr3	63367	63394	(TTA)n	Simple_repeat	1	27
chr3	64680	64711	A-rich	Low_complexity	1	33
chr3	68040	68092	A-rich	Low_complexity	1	49
chr3	68343	68388	A-rich	Low_complexity	1	46
chr3	82930	82979	(CCTGAT)n	Simple_repeat	1	50
chr3	87191	87215	(GAA)n	Simple_repeat	1	25
chr3	87346	87399	GA-rich	Low_complexity	1	53
chr3	91073	91102	(TTCTC)n	Simple_repeat	1	30
chr3	96581	96675	MamRTE1	LINE/RTE-BovB	3614   3	712
chr3	100854	100911	GA-rich	Low_complexity	1	61
chr3	100969	100986	(AAC)n	Simple_repeat	1	18
chr3	100997	101014	(T)n	Simple_repeat	1	18
chr3	105106	105132	A-rich	Low_complexity	1	27
chr3	105328	105406	(ACA)n	Simple_repeat	1	79
chr3	137360	137388	A-rich	Low_complexity	1	29
chr3	158174	158241	(A)n	Simple_repeat	1	68
chr3	158475	158494	(A)n	Simple_repeat	1	20
chr3	160518	160563	(GCT)n	Simple_repeat	1	47
chr3	173639	173695	A-rich	Low_complexity	1	59
chr3	174281	174341	(TGATTC)n	Simple_repeat	1	61
chr3	174893	174919	(T)n	Simple_repeat	1	27
chr3	179631	179661	(TGCCTG)n	Simple_repeat	1	31
chr3	179712	179810	(CTT)n	Simple_repeat	1	96
chr3	183053	183068	(TCA)n	Simple_repeat	1	62
chr3	183069	183114	(TCCTCA)n	Simple_repeat	1	46
chr3	184201	184229	(TAA)n	Simple_repeat	1	30
chr3	185439	185484	A-rich	Low_complexity	1	49
chr3	190075	190132	A-rich	Low_complexity	1	58
chr3	192302	192336	(AAATA)n	Simple_repeat	1	36
chr3	204507	204539	(ATTTT)n	Simple_repeat	1	30
chr3	214051	214100	A-rich	Low_complexity	1	50
chr3	216130	216200	(TTATTGTTG)n	Simple_repeat	1	72
chr3	220993	221049	(GATGAT)n	Simple_repeat	1	55
chr3	222361	222381	(TA)n	Simple_repeat	1	21
chr3	224511	224545	A-rich	Low_complexity	1	35
chr3	231705	231742	(TATTT)n	Simple_repeat	1	36
chr3	234039	234063	(A)n	Simple_repeat	1	25
chr3	236057	236078	(AT)n	Simple_repeat	1	23
chr3	236461	236524	(TTTTATT)n	Simple_repeat	1	66
chr3	238065	238082	(AAC)n	Simple_repeat	1	18
chr3	239000	239023	(T)n	Simple_repeat	1	24
chr3	239064	239086	(A)n	Simple_repeat	1	23
chr3	240260	240293	A-rich	Low_complexity	1	33
chr3	242722	242813	GA-rich	Low_complexity	1	90
chr3	245530	245588	GA-rich	Low_complexity	1	59
chr3	245946	246001	(AAGATG)n	Simple_repeat	1	52
chr3	246663	246743	GA-rich	Low_complexity	1	81
chr3	247214	247262	(TCA)n	Simple_repeat	1	49
chr3	255243	255273	GA-rich	Low_complexity	1	31
chr3	256962	256988	(TGA)n	Simple_repeat	1	27
chr3	258971	259013	(TCT)n	Simple_repeat	1	42
chr3	259014	259087	(CAGCAG)n	Simple_repeat	1	73
chr3	263268	263295	(TTTA)n	Simple_repeat	1	27
chr3	263695	263766	(TTA)n	Simple_repeat	1	72
chr3	265400	265428	(GCT)n	Simple_repeat	1	29
chr3	272103	272134	(ATATAT)n	Simple_repeat	1	32
chr3	274551	274597	A-rich	Low_complexity	1	47
chr3	274812	274859	(CAT)n	Simple_repeat	1	48
chr3	278175	278237	A-rich	Low_complexity	1	68
chr3	281262	281294	(AGTAA)n	Simple_repeat	1	31
chr3	282134	282174	(AAT)n	Simple_repeat	1	41
chr3	282727	282770	(AAAT)n	Simple_repeat	1	43
chr3	282771	282806	A-rich	Low_complexity	2	84
chr3	298535	298564	(TATA)n	Simple_repeat	1	30
chr3	301027	301061	(CATTTT)n	Simple_repeat	1	32
chr3	304219	304256	(ACA)n	Simple_repeat	1	40
chr3	304797	304819	(A)n	Simple_repeat	1	23
chr3	309090	309143	(CAG)n	Simple_repeat	1	54
chr3	309235	309331	(AGC)n	Simple_repeat	1	97
chr3	309989	310014	(GCATCT)n	Simple_repeat	1	26
chr3	310238	310276	(TTTTTC)n	Simple_repeat	1	39
chr3	310518	310525	(AAGAAT)n	Simple_repeat	1	65
chr3	310526	310550	(AACAAG)n	Simple_repeat	1	52
chr3	310551	310575	(AAT)n	Simple_repeat	1	25
chr3	312755	312796	A-rich	Low_complexity	1	42
chr3	325484	325513	(TCATCG)n	Simple_repeat	1	30
chr3	338043	338134	(ATGAAG)n	Simple_repeat	1	95
chr3	340535	340578	(TTA)n	Simple_repeat	1	47
chr3	343296	343314	(TA)n	Simple_repeat	1	19
chr3	348084	348122	(CCA)n	Simple_repeat	1	39
chr3	356107	356151	GA-rich	Low_complexity	1	45
chr3	362056	362088	(ATG)n	Simple_repeat	1	33
chr3	365383	365429	(TCATCC)n	Simple_repeat	1	44
chr3	365895	365944	(TTC)n	Simple_repeat	1	52
chr3	369784	369821	(TCA)n	Simple_repeat	1	38
chr3	370716	370754	(TTTCTGT)n	Simple_repeat	1	39
chr3	374824	374878	(TAATAA)n	Simple_repeat	1	55
chr3	387164	387200	(TATTCTG)n	Simple_repeat	1	37
chr3	389823	389839	(T)n	Simple_repeat	1	17
chr3	394503	394547	(AAGATA)n	Simple_repeat	1	44
chr3	398370	398402	(T)n	Simple_repeat	1	33
chr3	403214	403257	A-rich	Low_complexity	1	48
chr3	404088	404132	A-rich	Low_complexity	1	41
chr3	407339	407419	tRNA-Ser-TCG	tRNA	7	75
chr3	408911	408959	(AGTAGA)n	Simple_repeat	1	52
chr3	410515	410534	(AT)n	Simple_repeat	1	20
chr3	421271	421304	(TTACT)n	Simple_repeat	1	32
chr3	423229	423282	tRNA-Thr-ACG	tRNA	8	61
chr3	432848	432875	GA-rich	Low_complexity	1	29
chr3	433576	433648	tRNA-Ala-GCY_	tRNA	-3	72
chr3	437504	437599	(TATTT)n	Simple_repeat	1	96
chr3	439773	439823	(TTCCTTT)n	Simple_repeat	1	52
chr3	445901	445942	(TTCTTTA)n	Simple_repeat	1	39
chr3	447366	447421	(ATC)n	Simple_repeat	1	56
chr3	449715	449754	(AT)n	Simple_repeat	1	40
chr3	454226	454247	(A)n	Simple_repeat	1	22
chr3	456696	456734	(TGA)n	Simple_repeat	1	39
chr3	457456	457478	(AT)n	Simple_repeat	1	24
chr3	475593	475611	(CTT)n	Simple_repeat	1	19
chr3	476631	476695	(TTCCT)n	Simple_repeat	1	60
chr3	476819	476848	A-rich	Low_complexity	1	30
chr3	481809	481854	(ATTTAG)n	Simple_repeat	1	45
chr3	492141	492174	A-rich	Low_complexity	1	34
chr3	500414	500441	(TGA)n	Simple_repeat	1	28
chr3	501250	501276	(TA)n	Simple_repeat	1	27
chr3	503530	503573	(GTT)n	Simple_repeat	1	46
chr3	507774	507819	A-rich	Low_complexity	1	46
chr3	516292	516355	(TTTT)n	Simple_repeat	1	64
chr3	521602	521626	(AT)n	Simple_repeat	1	25
chr3	570309	570355	(TTCCTTT)n	Simple_repeat	1	44
chr3	573468	573527	(ATTT)n	Simple_repeat	1	59
chr3	574172	574232	(TTCTTCA)n	Simple_repeat	1	64
chr3	574405	574442	(AT)n	Simple_repeat	1	38
chr3	575046	575093	(TTTTTTC)n	Simple_repeat	1	48
chr3	580630	580685	tRNA-Gly-GGA	tRNA	-12	63
chr3	588327	588367	(TTTATA)n	Simple_repeat	1	37
chr3	603410	603434	(T)n	Simple_repeat	1	25
chr3	615854	615879	(A)n	Simple_repeat	1	26
chr3	618768	618808	A-rich	Low_complexity	1	41
chr3	622955	622986	A-rich	Low_complexity	1	35
chr3	630386	630409	(AATAT)n	Simple_repeat	1	27
chr3	631298	631359	(TCC)n	Simple_repeat	1	62
chr3	643446	643470	(TA)n	Simple_repeat	1	25
chr3	647797	647844	(TCTTCC)n	Simple_repeat	1	48
chr3	649651	649703	(AT)n	Simple_repeat	1	52
chr3	655647	655722	L3	LINE/CR1	(2328)   1	771
chr3	662526	662588	(TTGCTT)n	Simple_repeat	1	64
chr3	662613	662651	(TAATT)n	Simple_repeat	1	36
chr3	662909	662943	(TTTTTA)n	Simple_repeat	1	35
chr3	669091	669126	(TCTCT)n	Simple_repeat	1	39
chr3	680288	680343	(CATCAG)n	Simple_repeat	1	56
chr3	684142	684228	(AGAATA)n	Simple_repeat	1	91
chr3	690508	690539	(AAG)n	Simple_repeat	1	32
chr3	703326	703359	A-rich	Low_complexity	1	34
chr3	705735	705767	A-rich	Low_complexity	1	34
chr3	708069	708121	(TAA)n	Simple_repeat	1	54
chr3	708532	708556	(CTT)n	Simple_repeat	1	25
chr3	711463	711502	(GAC)n	Simple_repeat	1	40
chr3	711959	712032	(CTTCT)n	Simple_repeat	1	77
chr3	712651	712680	A-rich	Low_complexity	1	30
chr3	714444	714493	(GATAAT)n	Simple_repeat	1	50
chr3	718135	718178	A-rich	Low_complexity	1	44
chr3	734474	734528	(AAAAT)n	Simple_repeat	1	55
chr3	737741	737818	A-rich	Low_complexity	1	105
chr3	737819	737848	(GAAAG)n	Simple_repeat	1	28
chr3	754868	754892	(AAATG)n	Simple_repeat	1	27
chr3	755423	755456	(ATGGTG)n	Simple_repeat	1	37
chr3	755522	755568	(TC)n	Simple_repeat	1	46
chr3	756456	756500	(TCCTCA)n	Simple_repeat	1	45
chr3	758967	758993	(TTTG)n	Simple_repeat	1	27
chr3	764656	764674	(GGA)n	Simple_repeat	1	19
chr3	764856	764891	GA-rich	Low_complexity	1	36
chr3	766650	766675	(AGG)n	Simple_repeat	1	26
chr3	766942	766991	(ATTTTT)n	Simple_repeat	1	50
chr3	773522	773598	(AGC)n	Simple_repeat	1	71
chr3	775219	775242	(T)n	Simple_repeat	1	24
chr3	776590	776979	(CTAATA)n	Simple_repeat	1	396
chr3	778064	778124	(CTGCCC)n	Simple_repeat	1	58
chr3	778260	778305	(TCATCT)n	Simple_repeat	1	45
chr3	782064	782090	(GAC)n	Simple_repeat	1	27
chr3	784278	784318	A-rich	Low_complexity	1	41
chr3	787137	787175	(TTC)n	Simple_repeat	1	39
chr3	791789	791827	A-rich	Low_complexity	1	40
chr3	791980	791998	(A)n	Simple_repeat	1	19
chr3	796456	796483	(A)n	Simple_repeat	1	28
chr3	796730	796761	(GTCGTC)n	Simple_repeat	1	36
chr3	798575	798599	(A)n	Simple_repeat	1	25
chr3	800794	800839	A-rich	Low_complexity	1	49
chr3	801203	801219	(A)n	Simple_repeat	1	17
chr3	803630	803652	(T)n	Simple_repeat	1	23
chr3	812346	812400	(TATAA)n	Simple_repeat	1	58
chr3	814396	814433	(TTCTTGC)n	Simple_repeat	1	38
chr3	816633	816686	(TGT)n	Simple_repeat	1	54
chr3	816722	816770	(GTT)n	Simple_repeat	1	49
chr3	816925	817004	(TGCTGT)n	Simple_repeat	1	80
chr3	824125	824148	(A)n	Simple_repeat	1	24
chr3	828680	828710	(A)n	Simple_repeat	1	31
chr3	832769	832847	A-rich	Low_complexity	1	79
chr3	835777	835803	(A)n	Simple_repeat	1	27
chr3	837962	837987	(GCA)n	Simple_repeat	1	26
chr3	837988	838014	(CTT)n	Simple_repeat	1	27
chr3	838647	838677	(A)n	Simple_repeat	1	31
chr3	841594	841660	(TTATAT)n	Simple_repeat	1	68
chr3	853007	853054	(TG)n	Simple_repeat	1	47
chr3	854760	854793	(ATTC)n	Simple_repeat	1	35
chr3	855682	855699	(A)n	Simple_repeat	1	18
chr3	863300	863382	(TCA)n	Simple_repeat	1	83
chr3	863933	863964	(TCCTGC)n	Simple_repeat	1	33
chr3	867093	867155	A-rich	Low_complexity	1	62
chr3	868334	868364	(ATCTTC)n	Simple_repeat	1	31
chr3	868515	868564	(TCCTCT)n	Simple_repeat	1	50
chr3	869386	869430	(T)n	Simple_repeat	1	45
chr3	869441	869477	A-rich	Low_complexity	1	37
chr3	869490	869516	(ATTGG)n	Simple_repeat	1	27
chr3	869970	870022	A-rich	Low_complexity	1	54
chr3	877887	877913	(A)n	Simple_repeat	1	27
chr3	877914	877927	A-rich	Low_complexity	12	44
chr3	880067	880116	(TATTTG)n	Simple_repeat	1	53
chr3	880198	880214	(TA)n	Simple_repeat	1	17
chr3	882329	882377	A-rich	Low_complexity	1	49
chr3	904479	904539	tRNA-Arg-AGA	tRNA	-10	66
chr3	905877	905926	(AT)n	Simple_repeat	1	50
chr3	909909	909931	(A)n	Simple_repeat	1	23
chr3	915029	915061	(T)n	Simple_repeat	1	33
chr3	915652	915716	(ACA)n	Simple_repeat	1	67
chr3	919471	919506	(TTTAAT)n	Simple_repeat	1	36
chr3	926807	926836	(A)n	Simple_repeat	1	30
chr3	927054	927080	(TTC)n	Simple_repeat	1	50
chr3	927081	927122	(T)n	Simple_repeat	1	42
chr3	927123	927136	(TTC)n	Simple_repeat	51	80
chr3	928466	928502	(TTTTAG)n	Simple_repeat	1	34
chr3	928936	928964	GA-rich	Low_complexity	1	29
chr3	929291	929337	(TGAAGA)n	Simple_repeat	1	47
chr3	930662	930692	(TTTCATT)n	Simple_repeat	1	31
chr3	930693	930709	(T)n	Simple_repeat	1	17
chr3	935878	935945	GA-rich	Low_complexity	1	67
chr3	936798	936820	(T)n	Simple_repeat	1	23
chr3	937703	937753	A-rich	Low_complexity	1	56
chr3	938383	938422	(GCAGGAGC)n	Simple_repeat	1	42
chr3	949397	949550	(TGC)n	Simple_repeat	1	151
chr3	950514	950560	(T)n	Simple_repeat	1	47
chr3	958711	958773	(AATTAT)n	Simple_repeat	1	68
chr3	960600	960663	(ACTTCAT)n	Simple_repeat	1	63
chr3	964758	964805	(CAACTAGTG)n	Simple_repeat	1	48
chr3	966570	966596	(TTTC)n	Simple_repeat	1	28
chr3	973253	973344	(ATTTTT)n	Simple_repeat	1	90
chr3	973495	973510	(TTTCATC)n	Simple_repeat	1	130
chr3	973511	973627	(TCTT)n	Simple_repeat	1	114
chr3	975210	975255	(AATTACTT)n	Simple_repeat	1	44
chr3	975720	975738	(T)n	Simple_repeat	1	19
chr3	976849	976867	(T)n	Simple_repeat	1	19
chr3	980811	980846	A-rich	Low_complexity	1	36
chr3	986859	986920	A-rich	Low_complexity	1	60
chr3	988917	988945	(T)n	Simple_repeat	1	29
chr3	993821	993839	(A)n	Simple_repeat	1	19
chr3	996060	996107	(T)n	Simple_repeat	1	48
chr3	997720	997753	A-rich	Low_complexity	1	34
chr3	998609	998639	(TTAT)n	Simple_repeat	1	30
chr3	999623	999657	GA-rich	Low_complexity	1	35
chr3	1000467	1000595	(ATCCGAACA)n	Simple_repeat	1	129
chr3	1000965	1001004	(CAC)n	Simple_repeat	1	41
chr3	1001597	1001626	(GA)n	Simple_repeat	1	31
chr3	1005995	1006019	(T)n	Simple_repeat	1	25
chr3	1007995	1008032	(CTTCTG)n	Simple_repeat	1	38
chr3	1009459	1009494	(GGT)n	Simple_repeat	1	36
chr3	1010288	1010340	(CAT)n	Simple_repeat	1	53
chr3	1011095	1011126	(GAT)n	Simple_repeat	1	32
chr3	1015001	1015040	A-rich	Low_complexity	1	40
chr3	1018026	1018077	(TTCATC)n	Simple_repeat	1	56
chr3	1018541	1018576	(TTCCTCT)n	Simple_repeat	1	36
chr3	1018808	1018883	(TTC)n	Simple_repeat	1	76
chr3	1024356	1024419	A-rich	Low_complexity	1	64
chr3	1026201	1026241	(GATGAG)n	Simple_repeat	1	44
chr3	1026458	1026501	GA-rich	Low_complexity	1	48
chr3	1028488	1028506	(TGC)n	Simple_repeat	1	19
chr3	1029302	1029334	(TTGGA)n	Simple_repeat	1	36
chr3	1030937	1030998	(TTATTTT)n	Simple_repeat	1	59
chr3	1030972	1031005	(TTTCTC)n	Simple_repeat	1	35
chr3	1034596	1034662	(TTTCA)n	Simple_repeat	1	66
chr3	1042961	1042998	(GCTGTT)n	Simple_repeat	1	37
chr3	1043622	1043648	(T)n	Simple_repeat	1	27
chr3	1044617	1044659	(TATA)n	Simple_repeat	1	43
chr3	1045414	1045449	(AAAATATG)n	Simple_repeat	1	36
chr3	1048846	1048905	(ATTTTT)n	Simple_repeat	1	59
chr3	1049605	1049641	(TCATCT)n	Simple_repeat	1	37
chr3	1051874	1051892	(T)n	Simple_repeat	1	19
chr3	1054613	1054636	(T)n	Simple_repeat	1	24
chr3	1056434	1056485	(TT)n	Simple_repeat	1	52
chr3	1067787	1067832	A-rich	Low_complexity	1	46
chr3	1075127	1075163	(TCT)n	Simple_repeat	1	36
chr3	1077156	1077200	(TTTTC)n	Simple_repeat	1	44
chr3	1078168	1078205	(GAA)n	Simple_repeat	1	39
chr3	1079007	1079077	tRNA-Ile-ATT	tRNA	0	77
chr3	1088926	1088966	(TCAACAT)n	Simple_repeat	1	40
chr3	1089953	1089977	(AAT)n	Simple_repeat	1	24
chr3	1092005	1092026	(A)n	Simple_repeat	1	22
chr3	1092502	1092537	A-rich	Low_complexity	1	37
chr3	1097486	1097522	A-rich	Low_complexity	1	37
chr3	1099157	1099214	(TTTCT)n	Simple_repeat	1	58
chr3	1099187	1099221	(T)n	Simple_repeat	1	35
chr3	1099215	1099222	(ATTTTT)n	Simple_repeat	1	66
chr3	1101021	1101057	(TGC)n	Simple_repeat	1	37
chr3	1101607	1101669	A-rich	Low_complexity	1	62
chr3	1103179	1103234	tRNA-Val-GTA	tRNA	-15	61
chr3	1109227	1109261	(T)n	Simple_repeat	1	35
chr3	1111502	1111520	(GAG)n	Simple_repeat	1	19
chr3	1112864	1112890	(T)n	Simple_repeat	1	27
chr3	1113731	1113754	(T)n	Simple_repeat	1	24
chr3	1114645	1114677	(T)n	Simple_repeat	1	33
chr3	1119693	1119720	A-rich	Low_complexity	1	28
chr3	1120785	1120872	(TGTGCC)n	Simple_repeat	1	88
chr3	1121610	1121670	(GCTCTGC)n	Simple_repeat	1	61
chr3	1122945	1122981	(AAAT)n	Simple_repeat	1	35
chr3	1123152	1123277	(GAATATGGA)n	Simple_repeat	1	126
chr3	1123631	1123675	(TCCGGCGC)n	Simple_repeat	1	46
chr3	1126384	1126461	(TTTTCCA)n	Simple_repeat	1	82
chr3	1131176	1131313	A-rich	Low_complexity	1	128
chr3	1132031	1132112	(ATTAAT)n	Simple_repeat	1	82
chr3	1132989	1133047	(TGATCATCT)n	Simple_repeat	1	59
chr3	1134786	1134810	(A)n	Simple_repeat	1	25
chr3	1134877	1134921	(T)n	Simple_repeat	1	45
chr3	1135016	1135039	(AGAA)n	Simple_repeat	1	26
chr3	1135544	1135604	(ATTGTTC)n	Simple_repeat	1	58
chr3	1139495	1139520	(AATAT)n	Simple_repeat	1	26
chr3	1139555	1139573	(T)n	Simple_repeat	1	19
chr3	1144372	1144420	(TTTTA)n	Simple_repeat	1	48
chr3	1145954	1145999	(AT)n	Simple_repeat	1	46
chr3	1146240	1146272	(AATAAA)n	Simple_repeat	1	33
chr3	1148396	1148476	(TTGTACTTCT)n	Simple_repeat	1	80
chr3	1149507	1149591	A-rich	Low_complexity	1	82
chr3	1152067	1152086	(T)n	Simple_repeat	1	20
chr3	1163380	1163451	tRNA-Lys-AAG	tRNA	-4	72
chr3	1169203	1169247	A-rich	Low_complexity	1	45
chr3	1172919	1172950	A-rich	Low_complexity	1	32
chr3	1176441	1176462	(T)n	Simple_repeat	1	22
chr3	1180940	1180982	(CAT)n	Simple_repeat	1	43
chr3	1186563	1186700	A-rich	Low_complexity	1	133
chr3	1187110	1187132	(T)n	Simple_repeat	1	23
chr3	1196113	1196129	(T)n	Simple_repeat	1	17
chr3	1198516	1198532	(A)n	Simple_repeat	1	17
chr3	1200158	1200199	(GTTGAA)n	Simple_repeat	1	39
chr3	1202258	1202297	A-rich	Low_complexity	1	40
chr3	1204610	1204638	(T)n	Simple_repeat	1	29
chr3	1206625	1206658	(TATGTA)n	Simple_repeat	1	36
chr3	1214956	1214997	(ATTTTT)n	Simple_repeat	1	42
chr3	1223400	1223430	A-rich	Low_complexity	1	33
chr3	1230815	1230841	(GAGAA)n	Simple_repeat	1	29
chr3	1231147	1231172	(GAT)n	Simple_repeat	1	26
chr3	1252264	1252292	(T)n	Simple_repeat	1	29
chr3	1256332	1256370	(CTG)n	Simple_repeat	1	40
chr3	1257293	1257314	(A)n	Simple_repeat	1	22
chr3	1261635	1261653	(A)n	Simple_repeat	1	19
chr3	1266831	1266866	(A)n	Simple_repeat	1	36
chr3	1270325	1270373	A-rich	Low_complexity	1	50
chr3	1272328	1272400	(ATG)n	Simple_repeat	1	73
chr3	1272435	1272583	(GAT)n	Simple_repeat	1	149
chr3	1273377	1273411	(CTTTTCG)n	Simple_repeat	1	36
chr3	1282683	1282701	(T)n	Simple_repeat	1	19
chr3	1284361	1284377	(ATC)n	Simple_repeat	1	17
chr3	1287407	1287481	(TTCT)n	Simple_repeat	1	75
chr3	1292488	1292517	(TTTCCA)n	Simple_repeat	1	29
chr3	1292616	1292644	(ATTTT)n	Simple_repeat	1	29
chr3	1296755	1296763	(ATTTTTC)n	Simple_repeat	1	46
chr3	1296764	1296806	(TTTCTC)n	Simple_repeat	1	45
chr3	1302666	1302713	(TGA)n	Simple_repeat	1	48
chr3	1312314	1312354	(TGCT)n	Simple_repeat	1	41
chr3	1320028	1320082	(GGACGA)n	Simple_repeat	1	55
chr3	1320212	1320253	(GAT)n	Simple_repeat	1	42
chr3	1329341	1329402	MamRTE1	LINE/RTE-BovB	(2318)   1	494
chr3	1330045	1330111	GA-rich	Low_complexity	1	62
chr3	1332034	1332052	(A)n	Simple_repeat	1	19
chr3	1333417	1333475	(TAGTA)n	Simple_repeat	1	63
chr3	1336136	1336156	(TTC)n	Simple_repeat	1	21
chr3	1341189	1341224	(GCTTAT)n	Simple_repeat	1	36
chr3	1342499	1342521	(T)n	Simple_repeat	1	23
chr3	1342621	1342642	(A)n	Simple_repeat	1	22
chr3	1343009	1343046	(TTT)n	Simple_repeat	1	38
chr3	1344932	1344988	(T)n	Simple_repeat	1	57
chr3	1347046	1347092	(CATCTTT)n	Simple_repeat	1	47
chr3	1348841	1348873	(T)n	Simple_repeat	1	33
chr3	1351107	1351154	A-rich	Low_complexity	1	49
chr3	1351412	1351501	(TTTCAT)n	Simple_repeat	1	85
chr3	1351750	1351778	(T)n	Simple_repeat	1	29
chr3	1353533	1353560	A-rich	Low_complexity	1	28
chr3	1353562	1353579	(TA)n	Simple_repeat	1	18
chr3	1362114	1362145	(ATATT)n	Simple_repeat	1	32
chr3	1369095	1369130	(CTT)n	Simple_repeat	1	36
chr3	1370226	1370271	(TC)n	Simple_repeat	1	42
chr3	1378494	1378653	(ATCTC)n	Simple_repeat	1	162
chr3	1380096	1380165	Penelope1_Vert	LINE/Penelope	96	167
chr3	1382924	1382958	(GAAGTTT)n	Simple_repeat	1	36
chr3	1383223	1383248	(T)n	Simple_repeat	1	26
chr3	1383619	1383665	(ATTTT)n	Simple_repeat	1	45
chr3	1384845	1384898	(AGAAGT)n	Simple_repeat	1	91
chr3	1384899	1384947	(AGC)n	Simple_repeat	1	49
chr3	1384948	1384960	(AGAAGT)n	Simple_repeat	92	116
chr3	1387761	1387854	A-rich	Low_complexity	1	90
chr3	1390646	1390696	(A)n	Simple_repeat	1	51
chr3	1394323	1394348	(T)n	Simple_repeat	1	26
chr3	1398408	1398504	(TGAATC)n	Simple_repeat	1	97
chr3	1398823	1398852	(TCTGAA)n	Simple_repeat	1	30
chr3	1404351	1404413	(TTAATT)n	Simple_repeat	1	65
chr3	1406595	1406630	(AAAAT)n	Simple_repeat	1	35
chr3	1407729	1407750	(T)n	Simple_repeat	1	22
chr3	1411853	1411887	(TA)n	Simple_repeat	1	34
chr3	1413153	1413184	(AACA)n	Simple_repeat	1	33
chr3	1414420	1414459	(TA)n	Simple_repeat	1	41
chr3	1414542	1414571	(T)n	Simple_repeat	1	30
chr3	1415106	1415124	(T)n	Simple_repeat	1	19
chr3	1416536	1416562	(TTTC)n	Simple_repeat	1	28
chr3	1418098	1418150	A-rich	Low_complexity	1	54
chr3	1432091	1432123	(TCA)n	Simple_repeat	1	33
chr3	1437460	1437486	(T)n	Simple_repeat	1	27
chr3	1438641	1438663	(T)n	Simple_repeat	1	23
chr3	1438664	1438679	(TTTTTC)n	Simple_repeat	1	39
chr3	1439013	1439073	A-rich	Low_complexity	1	67
chr3	1439834	1439984	(TTTTA)n	Simple_repeat	1	159
chr3	1444087	1444108	(T)n	Simple_repeat	1	22
chr3	1444988	1445051	(CAGGAG)n	Simple_repeat	1	64
chr3	1445522	1445545	(GCA)n	Simple_repeat	1	25
chr3	1446316	1446361	(CAA)n	Simple_repeat	1	46
chr3	1451950	1452006	A-rich	Low_complexity	1	58
chr3	1455163	1455231	(CTTTC)n	Simple_repeat	1	71
chr3	1455444	1455460	(T)n	Simple_repeat	1	17
chr3	1456116	1456147	A-rich	Low_complexity	1	32
chr3	1456148	1456226	(ATAA)n	Simple_repeat	3	109
chr3	1456444	1456488	(T)n	Simple_repeat	1	45
chr3	1458276	1458297	(T)n	Simple_repeat	1	22
chr3	1458953	1458984	A-rich	Low_complexity	1	32
chr3	1458985	1459063	(ATAA)n	Simple_repeat	3	109
chr3	1459281	1459325	(T)n	Simple_repeat	1	45
chr3	1464484	1464515	(AATGA)n	Simple_repeat	1	32
chr3	1466505	1466598	(TTTCCA)n	Simple_repeat	1	94
chr3	1472152	1472198	(ATATTGT)n	Simple_repeat	1	47
chr3	1473970	1474078	(ATTTTT)n	Simple_repeat	1	115
chr3	1482913	1482983	(TCTTTAGAC)n	Simple_repeat	1	71
chr3	1485537	1485587	GA-rich	Low_complexity	1	50
chr3	1485685	1485720	GA-rich	Low_complexity	1	36
chr3	1490314	1490348	(CTGCGC)n	Simple_repeat	1	35
chr3	1491207	1491241	(GGCGCA)n	Simple_repeat	1	35
chr3	1491420	1491451	(GGCGCT)n	Simple_repeat	1	31
chr3	1492990	1493055	(TGTA)n	Simple_repeat	1	66
chr3	1495392	1495448	(TCTTT)n	Simple_repeat	1	57
chr3	1502795	1502987	(TTACATC)n	Simple_repeat	1	204
chr3	1507605	1507637	A-rich	Low_complexity	1	33
chr3	1514688	1514706	(TCCTC)n	Simple_repeat	1	41
chr3	1514707	1514744	(CTTCTC)n	Simple_repeat	1	37
chr3	1514745	1514754	(TCCTC)n	Simple_repeat	42	68
chr3	1518629	1518655	(A)n	Simple_repeat	1	27
chr3	1520879	1520950	(TTC)n	Simple_repeat	1	71
chr3	1523695	1523788	(TT)n	Simple_repeat	1	94
chr3	1525221	1525275	A-rich	Low_complexity	1	57
chr3	1531321	1531345	(GAAA)n	Simple_repeat	1	26
chr3	1533379	1533398	(A)n	Simple_repeat	1	20
chr3	1539696	1539733	A-rich	Low_complexity	1	38
chr3	1540868	1540890	(A)n	Simple_repeat	1	23
chr3	1542530	1542550	(T)n	Simple_repeat	1	21
chr3	1545134	1545191	(ATT)n	Simple_repeat	1	57
chr3	1553601	1553623	(GAT)n	Simple_repeat	1	22
chr3	1559162	1559200	(ATTC)n	Simple_repeat	1	39
chr3	1560578	1560599	(CTT)n	Simple_repeat	1	22
chr3	1561639	1561665	(TTC)n	Simple_repeat	1	29
chr3	1571431	1571465	A-rich	Low_complexity	1	35
chr3	1574501	1574549	(TTTC)n	Simple_repeat	1	48
chr3	1575884	1575912	(T)n	Simple_repeat	1	29
chr3	1578396	1578418	(T)n	Simple_repeat	1	23
chr3	1585149	1585188	A-rich	Low_complexity	1	40
chr3	1588899	1588928	(T)n	Simple_repeat	1	30
chr3	1590572	1590656	GA-rich	Low_complexity	1	85
chr3	1594994	1595022	(AAAAT)n	Simple_repeat	1	29
chr3	1596475	1596515	(TTTAT)n	Simple_repeat	1	42
chr3	1599989	1600013	(ATTA)n	Simple_repeat	1	26
chr3	1603727	1603748	(ATCT)n	Simple_repeat	1	22
chr3	1612783	1612808	(AT)n	Simple_repeat	1	26
chr3	1622674	1622727	A-rich	Low_complexity	1	54
chr3	1623123	1623162	(TTTCCT)n	Simple_repeat	1	40
chr3	1624751	1624772	(TTCT)n	Simple_repeat	1	22
chr3	1627952	1628024	tRNA-Met-i	tRNA	-2	73
chr3	1634963	1634985	(T)n	Simple_repeat	1	23
chr3	1635849	1635928	GA-rich	Low_complexity	1	80
chr3	1644545	1644615	UCON80_AMi	Unknown	-90	132
chr3	1646821	1646852	(ATCATC)n	Simple_repeat	1	32
chr3	1660275	1660333	MamSINE1	SINE/tRNA-RTE	-201	89
chr3	1673637	1673658	(CAT)n	Simple_repeat	1	22
chr3	1681790	1681806	(T)n	Simple_repeat	1	17
chr3	1702843	1702866	(TA)n	Simple_repeat	1	24
chr3	1711532	1711564	GA-rich	Low_complexity	1	33
chr3	1713555	1713589	(GAT)n	Simple_repeat	1	35
chr3	1714490	1714580	(TATT)n	Simple_repeat	1	86
chr3	1715228	1715251	(TATC)n	Simple_repeat	1	25
chr3	1718838	1718886	(AAGTA)n	Simple_repeat	1	51
chr3	1719388	1719462	tRNA-Met	tRNA	1	74
chr3	1732627	1732686	A-rich	Low_complexity	1	61
chr3	1735394	1735432	X7B_LINE	LINE/CR1	-1	249
chr3	1737188	1737219	(ATAGC)n	Simple_repeat	1	33
chr3	1739456	1739479	(T)n	Simple_repeat	1	24
chr3	1748465	1748486	(A)n	Simple_repeat	1	22
chr3	1749486	1749514	(ATTTT)n	Simple_repeat	1	30
chr3	1753467	1753501	A-rich	Low_complexity	1	35
chr3	1756158	1756202	A-rich	Low_complexity	1	45
chr3	1759498	1759545	(ATAATG)n	Simple_repeat	1	49
chr3	1762882	1762903	(A)n	Simple_repeat	1	22
chr3	1764841	1764865	(ACA)n	Simple_repeat	1	25
chr3	1769085	1769127	(AGCGAT)n	Simple_repeat	1	43
chr3	1770814	1770860	(TATTGT)n	Simple_repeat	1	45
chr3	1775300	1775318	(ACC)n	Simple_repeat	1	19
chr3	1777689	1777708	(TTC)n	Simple_repeat	1	20
chr3	1782929	1782951	(A)n	Simple_repeat	1	23
chr3	1783304	1783340	(AT)n	Simple_repeat	1	37
chr3	1785115	1785167	(T)n	Simple_repeat	1	53
chr3	1787177	1787219	(TATTTA)n	Simple_repeat	1	43
chr3	1789913	1789955	(AAT)n	Simple_repeat	1	43
chr3	1790536	1790559	(T)n	Simple_repeat	1	24
chr3	1794121	1794264	(CAACAA)n	Simple_repeat	1	144
chr3	1805044	1805068	(T)n	Simple_repeat	1	25
chr3	1807186	1807233	(AAGATAG)n	Simple_repeat	1	48
chr3	1807517	1807558	(CTC)n	Simple_repeat	1	42
chr3	1808962	1809011	(AGTAA)n	Simple_repeat	1	51
chr3	1812363	1812418	(TTTAT)n	Simple_repeat	1	55
chr3	1815193	1815230	(AAGAATA)n	Simple_repeat	1	37
chr3	1822264	1822314	(TCATCT)n	Simple_repeat	1	51
chr3	1822719	1822750	(A)n	Simple_repeat	1	32
chr3	1823031	1823048	(A)n	Simple_repeat	1	18
chr3	1823181	1823197	(A)n	Simple_repeat	1	17
chr3	1823847	1823921	(AAT)n	Simple_repeat	1	73
chr3	1829021	1829085	(ATAA)n	Simple_repeat	1	61
chr3	1831341	1831376	(TAACTT)n	Simple_repeat	1	35
chr3	1831643	1831677	(TTTTTAC)n	Simple_repeat	1	37
chr3	1845348	1845391	(TCAAGTTGT)n	Simple_repeat	1	44
chr3	1846595	1846641	(TTG)n	Simple_repeat	1	47
chr3	1850302	1850327	(GAT)n	Simple_repeat	1	26
chr3	1850616	1850650	(TGATAA)n	Simple_repeat	1	37
chr3	1855542	1855560	(ATG)n	Simple_repeat	1	19
chr3	1855562	1855596	(AACGAT)n	Simple_repeat	1	35
chr3	1858552	1858622	(TT)n	Simple_repeat	1	71
chr3	1859756	1859785	(TGTTT)n	Simple_repeat	1	30
chr3	1865701	1865761	(TAC)n	Simple_repeat	1	61
chr3	1866394	1866461	(CTGTTT)n	Simple_repeat	1	68
chr3	1872907	1872956	(ATT)n	Simple_repeat	1	53
chr3	1876147	1876214	tRNA-Arg-CGA	tRNA	-6	70
chr3	1925310	1925336	(TGA)n	Simple_repeat	1	27
chr3	1929896	1929975	A-rich	Low_complexity	1	77
chr3	1931245	1931295	GA-rich	Low_complexity	1	51
chr3	1943468	1943548	(GAGGAT)n	Simple_repeat	1	80
chr3	1945684	1945740	GA-rich	Low_complexity	1	58
chr3	1947537	1947570	(T)n	Simple_repeat	1	34
chr3	1950299	1950328	(CAA)n	Simple_repeat	1	30
chr3	1960173	1960218	A-rich	Low_complexity	1	42
chr3	1961430	1961454	(A)n	Simple_repeat	1	25
chr3	1965399	1965415	(AAG)n	Simple_repeat	1	17
chr3	1966188	1966210	(A)n	Simple_repeat	1	23
chr3	1968251	1968279	A-rich	Low_complexity	1	29
chr3	1969507	1969591	A-rich	Low_complexity	1	80
chr3	1976159	1976186	(A)n	Simple_repeat	1	28
chr3	1977226	1977277	GA-rich	Low_complexity	1	55
chr3	1981313	1981341	(A)n	Simple_repeat	1	29
chr3	1985733	1985756	(TA)n	Simple_repeat	1	24
chr3	1994094	1994122	(ACA)n	Simple_repeat	1	66
chr3	1994123	1994159	(AGCAAC)n	Simple_repeat	1	37
chr3	2003418	2003467	GA-rich	Low_complexity	1	50
chr3	2007950	2008010	A-rich	Low_complexity	1	64
chr3	2011703	2011729	(T)n	Simple_repeat	1	27
chr3	2018758	2018833	(GCT)n	Simple_repeat	1	76
chr3	2020272	2020322	(TTTTAT)n	Simple_repeat	1	51
chr3	2020664	2020703	(TTC)n	Simple_repeat	1	40
chr3	2027466	2027493	(TA)n	Simple_repeat	1	29
chr3	2029759	2029794	(TTTGTAT)n	Simple_repeat	1	36
chr3	2033698	2033762	tRNA-Pro-CCA	tRNA	8	72
chr3	2038284	2038310	(TATA)n	Simple_repeat	1	27
chr3	2042243	2042278	(TATATTT)n	Simple_repeat	1	37
chr3	2044298	2044324	(T)n	Simple_repeat	1	27
chr3	2045489	2045525	(AT)n	Simple_repeat	1	37
chr3	2045590	2045648	(TTT)n	Simple_repeat	1	59
chr3	2051880	2051901	(TA)n	Simple_repeat	1	22
chr3	2056675	2056713	(CTATTTT)n	Simple_repeat	1	40
chr3	2068876	2068919	(TTTTGAT)n	Simple_repeat	1	47
chr3	2081504	2081611	(GAT)n	Simple_repeat	1	108
chr3	2082754	2082827	(TGA)n	Simple_repeat	1	74
chr3	2084629	2084668	(TGTTT)n	Simple_repeat	1	40
chr3	2084824	2084851	(AATG)n	Simple_repeat	1	28
chr3	2085938	2085980	A-rich	Low_complexity	1	40
chr3	2088254	2088286	(GCA)n	Simple_repeat	1	33
chr3	2089268	2089299	(A)n	Simple_repeat	1	32
chr3	2097243	2097293	A-rich	Low_complexity	1	52
chr3	2103753	2103803	(TGCTAA)n	Simple_repeat	1	51
chr3	2104274	2104306	(TTC)n	Simple_repeat	1	34
chr3	2106551	2106579	(T)n	Simple_repeat	1	29
chr3	2107207	2107247	(ATACTAA)n	Simple_repeat	1	42
chr3	2115787	2115857	(TTCTC)n	Simple_repeat	1	72
chr3	2117406	2117433	(T)n	Simple_repeat	1	28
chr3	2117602	2117638	(AAT)n	Simple_repeat	1	38
chr3	2120047	2120094	(ATC)n	Simple_repeat	1	48
chr3	2139230	2139255	(AAT)n	Simple_repeat	1	26
chr3	2141955	2141983	GA-rich	Low_complexity	1	28
chr3	2143889	2143909	(T)n	Simple_repeat	1	21
chr3	2144724	2144779	A-rich	Low_complexity	1	56
chr3	2149475	2149512	(TCTTATT)n	Simple_repeat	1	36
chr3	2165264	2165313	(GCA)n	Simple_repeat	1	50
chr3	2167132	2167161	(AT)n	Simple_repeat	1	31
chr3	2173801	2173872	tRNA-Lys-AAG	tRNA	-4	72
chr3	2177935	2177968	(TTTTAT)n	Simple_repeat	1	61
chr3	2177969	2177997	(ATT)n	Simple_repeat	1	30
chr3	2181684	2181721	(ATCAATT)n	Simple_repeat	1	39
chr3	2189345	2189372	(AT)n	Simple_repeat	1	28
chr3	2193385	2193409	(A)n	Simple_repeat	1	25
chr3	2196714	2196773	L3	LINE/CR1	2145   2	203 (
chr3	2197620	2197684	A-rich	Low_complexity	1	68
chr3	2215060	2215087	A-rich	Low_complexity	1	28
chr3	2218497	2218535	(T)n	Simple_repeat	1	39
chr3	2220561	2220601	(TATAT)n	Simple_repeat	1	40
chr3	2222611	2222664	GA-rich	Low_complexity	1	52
chr3	2228877	2228924	(TATTTT)n	Simple_repeat	1	47
chr3	2236961	2236983	(TGA)n	Simple_repeat	1	23
chr3	2245234	2245314	A-rich	Low_complexity	1	78
chr3	2251984	2252042	A-rich	Low_complexity	1	58
chr3	2265409	2265436	(TATT)n	Simple_repeat	1	29
chr3	2269042	2269066	(T)n	Simple_repeat	1	25
chr3	2274627	2274678	(TT)n	Simple_repeat	1	52
chr3	2280125	2280148	(AT)n	Simple_repeat	1	24
chr3	2284557	2284614	(AACGCA)n	Simple_repeat	1	58
chr3	2286548	2286612	(TTTCTT)n	Simple_repeat	1	62
chr3	2292675	2292733	(TTT)n	Simple_repeat	1	59
chr3	2302144	2302186	(T)n	Simple_repeat	1	43
chr3	2302187	2302194	(TTATTT)n	Simple_repeat	1	50
chr3	2303686	2303732	A-rich	Low_complexity	1	45
chr3	2308346	2308373	(TTCCT)n	Simple_repeat	1	30
chr3	2308561	2308587	(A)n	Simple_repeat	1	27
chr3	2312407	2312446	(AAAAAT)n	Simple_repeat	1	41
chr3	2322202	2322239	(TATTTTG)n	Simple_repeat	1	36
chr3	2324810	2324843	(TCT)n	Simple_repeat	1	35
chr3	2327630	2327681	A-rich	Low_complexity	1	52
chr3	2328991	2329018	(AATAA)n	Simple_repeat	1	29
chr3	2329214	2329231	(TAC)n	Simple_repeat	1	18
chr3	2346959	2346999	(TGCTGG)n	Simple_repeat	1	41
chr3	2347409	2347440	(TGATTC)n	Simple_repeat	1	32
chr3	2348735	2348760	(A)n	Simple_repeat	1	26
chr3	2349541	2349557	(A)n	Simple_repeat	1	17
chr3	2350539	2350573	(TTCTCA)n	Simple_repeat	1	35
chr3	2353416	2353442	(CAT)n	Simple_repeat	1	27
chr3	2354470	2354517	(ATG)n	Simple_repeat	1	48
chr3	2354518	2354549	(TTC)n	Simple_repeat	1	32
chr3	2355451	2355474	(A)n	Simple_repeat	1	24
chr3	2361092	2361158	(TTG)n	Simple_repeat	1	67
chr3	2361229	2361284	(TGCTGT)n	Simple_repeat	1	53
chr3	2371383	2371400	(T)n	Simple_repeat	1	18
chr3	2382931	2382965	(ATT)n	Simple_repeat	1	35
chr3	2383322	2383388	A-rich	Low_complexity	1	63
chr3	2384114	2384158	A-rich	Low_complexity	1	46
chr3	2401890	2401906	(A)n	Simple_repeat	1	17
chr3	2402454	2402492	A-rich	Low_complexity	1	41
chr3	2403665	2403683	(A)n	Simple_repeat	1	19
chr3	2406517	2406533	(A)n	Simple_repeat	1	17
chr3	2409373	2409414	(T)n	Simple_repeat	1	42
chr3	2417930	2418009	tRNA-Leu-TTA	tRNA	4	79
chr3	2425692	2425728	(TACAT)n	Simple_repeat	1	37
chr3	2427357	2427385	(T)n	Simple_repeat	1	29
chr3	2430060	2430084	(AAG)n	Simple_repeat	1	25
chr3	2441147	2441179	A-rich	Low_complexity	1	33
chr3	2460792	2460836	(ATTCAT)n	Simple_repeat	1	46
chr3	2466881	2466910	(T)n	Simple_repeat	1	30
chr3	2468703	2468738	A-rich	Low_complexity	1	34
chr3	2469291	2469308	(TA)n	Simple_repeat	1	18
chr3	2469672	2469693	(T)n	Simple_repeat	1	22
chr3	2473496	2473525	(A)n	Simple_repeat	1	30
chr3	2477245	2477283	(TTTAGT)n	Simple_repeat	1	39
chr3	2487281	2487314	(ATA)n	Simple_repeat	1	36
chr3	2490998	2491026	(T)n	Simple_repeat	1	29
chr3	2493198	2493229	(TATA)n	Simple_repeat	1	32
chr3	2498262	2498298	A-rich	Low_complexity	1	37
chr3	2499166	2499186	(T)n	Simple_repeat	1	21
chr3	2502211	2502239	(GCCTGA)n	Simple_repeat	1	29
chr3	2503696	2503719	(A)n	Simple_repeat	1	24
chr3	2504592	2504637	(T)n	Simple_repeat	1	46
chr3	2512102	2512167	(TGAGGA)n	Simple_repeat	1	66
chr3	2514623	2514654	(ATTATT)n	Simple_repeat	1	33
chr3	2514947	2514970	(AT)n	Simple_repeat	1	24
chr3	2517566	2517592	(TGT)n	Simple_repeat	1	27
chr3	2517613	2517669	(CTGAGG)n	Simple_repeat	1	57
chr3	2517747	2517789	(ACTGAG)n	Simple_repeat	1	46
chr3	2519525	2519556	(T)n	Simple_repeat	1	32
chr3	2520476	2520502	(T)n	Simple_repeat	1	27
chr3	2521106	2521159	A-rich	Low_complexity	1	56
chr3	2531667	2531690	(T)n	Simple_repeat	1	24
chr3	2533191	2533226	(T)n	Simple_repeat	1	36
chr3	2536666	2536687	(T)n	Simple_repeat	1	22
chr3	2542101	2542266	(TCATCT)n	Simple_repeat	1	166
chr3	2542939	2542996	(GAT)n	Simple_repeat	1	59
chr3	2543036	2543101	(TCTTCC)n	Simple_repeat	1	65
chr3	2550159	2550186	(T)n	Simple_repeat	1	28
chr3	2557590	2557629	(TATTT)n	Simple_repeat	1	39
chr3	2559687	2559805	(TCA)n	Simple_repeat	1	119
chr3	2560303	2560342	AmnSINE1	SINE/5S-Deu-L2	206	245
chr3	2562313	2562369	(CAT)n	Simple_repeat	1	57
chr3	2564975	2564993	(T)n	Simple_repeat	1	19
chr3	2565957	2565983	(AGC)n	Simple_repeat	1	27
chr3	2573072	2573099	(T)n	Simple_repeat	1	28
chr3	2581091	2581108	(TA)n	Simple_repeat	1	18
chr3	2583273	2583308	A-rich	Low_complexity	1	34
chr3	2593471	2593537	tRNA-Arg-AGA	tRNA	-10	66
chr3	2594020	2594055	A-rich	Low_complexity	1	32
chr3	2606132	2606159	(ATAA)n	Simple_repeat	1	27
chr3	2611283	2611326	(AT)n	Simple_repeat	1	42
chr3	2612772	2612799	(ATG)n	Simple_repeat	1	28
chr3	2613950	2613981	(TA)n	Simple_repeat	1	32
chr3	2614549	2614575	(ATTTT)n	Simple_repeat	1	28
chr3	2620425	2620474	GA-rich	Low_complexity	1	48
chr3	2621029	2621069	A-rich	Low_complexity	1	41
chr3	2626618	2626645	(T)n	Simple_repeat	1	28
chr3	2637081	2637113	(TCA)n	Simple_repeat	1	33
chr3	2639009	2639034	(A)n	Simple_repeat	1	26
chr3	2643491	2643517	(T)n	Simple_repeat	1	27
chr3	2650463	2650495	(T)n	Simple_repeat	1	33
chr3	2655779	2655837	(TATTTCT)n	Simple_repeat	1	58
chr3	2659643	2659671	(TAAAA)n	Simple_repeat	1	30
chr3	2662108	2662184	(GAT)n	Simple_repeat	1	77
chr3	2666988	2667042	(AAAAAAT)n	Simple_repeat	1	55
chr3	2674901	2674930	(ATAC)n	Simple_repeat	1	30
chr3	2675215	2675238	(TCTT)n	Simple_repeat	1	24
chr3	2676040	2676082	(GATGATGGT)n	Simple_repeat	1	43
chr3	2676650	2676689	A-rich	Low_complexity	1	41
chr3	2680506	2680551	A-rich	Low_complexity	1	45
chr3	2684896	2684940	(TGA)n	Simple_repeat	1	45
chr3	2687387	2687421	(A)n	Simple_repeat	1	35
chr3	2687727	2687769	(TCTTTCG)n	Simple_repeat	1	44
chr3	2688510	2688563	(TT)n	Simple_repeat	1	54
chr3	2690660	2690699	(CTT)n	Simple_repeat	1	40
chr3	2693029	2693079	(TCA)n	Simple_repeat	1	51
chr3	2694600	2694624	(TTCTTAA)n	Simple_repeat	1	42
chr3	2694625	2694660	(TTTAAT)n	Simple_repeat	1	34
chr3	2694661	2694677	(TTCTTAA)n	Simple_repeat	43	75
chr3	2702461	2702548	A-rich	Low_complexity	1	87
chr3	2704403	2704437	A-rich	Low_complexity	1	35
chr3	2707498	2707532	(ATTAT)n	Simple_repeat	1	33
chr3	2712638	2712667	(TTGT)n	Simple_repeat	1	30
chr3	2713085	2713140	(CTT)n	Simple_repeat	1	54
chr3	2713360	2713394	(TCATTC)n	Simple_repeat	1	35
chr3	2717843	2717863	(T)n	Simple_repeat	1	21
chr3	2722093	2722114	(A)n	Simple_repeat	1	22
chr3	2725080	2725127	(CATCAC)n	Simple_repeat	1	48
chr3	2731330	2731349	(A)n	Simple_repeat	1	20
chr3	2738817	2738850	(TCTTGA)n	Simple_repeat	1	32
chr3	2745192	2745224	(T)n	Simple_repeat	1	33
chr3	2746341	2746377	GA-rich	Low_complexity	1	34
chr3	2747082	2747113	G-rich	Low_complexity	1	32
chr3	2747981	2748013	(TGACCC)n	Simple_repeat	1	33
chr3	2748872	2748894	(A)n	Simple_repeat	1	23
chr3	2750096	2750128	(TGA)n	Simple_repeat	1	33
chr3	2751845	2751892	(T)n	Simple_repeat	1	48
chr3	2759388	2759459	MamRTE1	LINE/RTE-BovB	(75)   3	737
chr3	2763919	2763938	(A)n	Simple_repeat	1	20
chr3	2766966	2766990	(AAG)n	Simple_repeat	1	25
chr3	2774950	2774979	A-rich	Low_complexity	1	30
chr3	2781619	2781643	(AAATAT)n	Simple_repeat	1	25
chr3	2782137	2782190	(TTTC)n	Simple_repeat	1	52
chr3	2789259	2789289	(T)n	Simple_repeat	1	31
chr3	2794883	2794918	(T)n	Simple_repeat	1	36
chr3	2796275	2796310	(TTTTA)n	Simple_repeat	1	32
chr3	2799392	2799412	(T)n	Simple_repeat	1	21
chr3	2807656	2807706	A-rich	Low_complexity	1	50
chr3	2810049	2810080	(T)n	Simple_repeat	1	32
chr3	2812187	2812238	AmnL2-1	LINE/L2	5	57 (
chr3	2826505	2826555	A-rich	Low_complexity	1	50
chr3	2828899	2828928	(T)n	Simple_repeat	1	30
chr3	2831034	2831085	AmnL2-1	LINE/L2	5	57 (
chr3	2845854	2845916	GA-rich	Low_complexity	1	63
chr3	2847991	2848066	(ATGATG)n	Simple_repeat	1	76
chr3	2851160	2851181	(CAT)n	Simple_repeat	1	22
chr3	2855904	2855948	(TCTACTT)n	Simple_repeat	1	46
chr3	2856169	2856198	(AT)n	Simple_repeat	1	31
chr3	2859585	2859644	GA-rich	Low_complexity	1	60
chr3	2863663	2863728	A-rich	Low_complexity	1	66
chr3	2868332	2868386	(TTGCAT)n	Simple_repeat	1	64
chr3	2868516	2868546	(CTGCTC)n	Simple_repeat	1	31
chr3	2869302	2869364	(CTGTGC)n	Simple_repeat	1	63
chr3	2869387	2869430	(TGTGCC)n	Simple_repeat	1	44
chr3	2869825	2869861	(TGC)n	Simple_repeat	1	37
chr3	2870052	2870173	(CAATT)n	Simple_repeat	1	124
chr3	2870342	2870376	A-rich	Low_complexity	1	35
chr3	2871234	2871282	A-rich	Low_complexity	1	49
chr3	2872678	2872707	(AAAT)n	Simple_repeat	1	31
chr3	2872717	2872736	(T)n	Simple_repeat	1	20
chr3	2874877	2874900	(T)n	Simple_repeat	1	24
chr3	2875803	2875845	A-rich	Low_complexity	1	43
chr3	2876269	2876307	GA-rich	Low_complexity	1	39
chr3	2877541	2877567	(CTTTT)n	Simple_repeat	1	27
chr3	2880702	2880729	(T)n	Simple_repeat	1	28
chr3	2884659	2884727	(AATATGGTCA)n	Simple_repeat	1	72
chr3	2887960	2888010	(CTT)n	Simple_repeat	1	48
chr3	2893098	2893128	(TTAT)n	Simple_repeat	1	31
chr3	2893212	2893250	(T)n	Simple_repeat	1	39
chr3	2895048	2895086	A-rich	Low_complexity	1	39
chr3	2899324	2899395	L2	LINE/L2	(350)   3	69
chr3	2904026	2904049	(TTTG)n	Simple_repeat	1	23
chr3	2904144	2904227	A-rich	Low_complexity	1	84
chr3	2908158	2908216	(AGGATA)n	Simple_repeat	1	70
chr3	2912954	2912981	A-rich	Low_complexity	1	28
chr3	2913025	2913059	(TTTCTA)n	Simple_repeat	1	37
chr3	2916920	2916973	(GTGGCG)n	Simple_repeat	1	56
chr3	2919259	2919329	(CTTTATG)n	Simple_repeat	1	67
chr3	2919520	2919567	(TTGATT)n	Simple_repeat	1	49
chr3	2920373	2920434	(ACTTTCC)n	Simple_repeat	1	67
chr3	2922252	2922285	(TTTG)n	Simple_repeat	1	35
chr3	2922707	2922726	(T)n	Simple_repeat	1	20
chr3	2928329	2928377	A-rich	Low_complexity	1	49
chr3	2934107	2934136	(AATAA)n	Simple_repeat	1	30
chr3	2934288	2934304	(A)n	Simple_repeat	1	17
chr3	2939273	2939315	(TCT)n	Simple_repeat	1	44
chr3	2940181	2940225	(ATT)n	Simple_repeat	1	44
chr3	2940433	2940478	(TTGT)n	Simple_repeat	1	45
chr3	2944197	2944231	(CTG)n	Simple_repeat	1	34
chr3	2947885	2947921	(AGAATG)n	Simple_repeat	1	37
chr3	2956796	2956830	(TCTTT)n	Simple_repeat	1	34
chr3	2957618	2957648	A-rich	Low_complexity	1	31
chr3	2959312	2959355	(AATA)n	Simple_repeat	1	46
chr3	2965268	2965288	(AT)n	Simple_repeat	1	21
chr3	2966783	2966825	(GAT)n	Simple_repeat	1	42
chr3	2970929	2970950	(CTTT)n	Simple_repeat	1	23
chr3	2971193	2971260	tRNA-Arg-CGA_	tRNA	-6	70
chr3	2973051	2973094	(AT)n	Simple_repeat	1	46
chr3	2978325	2978345	A-rich	Low_complexity	1	59
chr3	2978346	2978386	(CATGAA)n	Simple_repeat	1	42
chr3	2982708	2982757	A-rich	Low_complexity	1	50
chr3	2984695	2984796	(GCAACA)n	Simple_repeat	1	99
chr3	2986391	2986433	(ATTTA)n	Simple_repeat	1	43
chr3	2990950	2990978	GA-rich	Low_complexity	1	29
chr3	2995022	2995040	(T)n	Simple_repeat	1	19
chr3	2998353	2998406	(TATTT)n	Simple_repeat	1	53
chr3	2999513	2999541	(T)n	Simple_repeat	1	29
chr3	3000408	3000463	A-rich	Low_complexity	1	53
chr3	3005938	3005978	(A)n	Simple_repeat	1	41
chr3	3012501	3012554	(TTAATT)n	Simple_repeat	1	50
chr3	3014324	3014409	(AAGAAAATC)n	Simple_repeat	1	86
chr3	3016214	3016249	(TATAC)n	Simple_repeat	1	36
chr3	3018256	3018293	(ATGCTGTAA)n	Simple_repeat	1	38
chr3	3018493	3018548	(CACTTCA)n	Simple_repeat	1	53
chr3	3020503	3020529	(TGTCGT)n	Simple_repeat	1	27
chr3	3020532	3020563	(CTG)n	Simple_repeat	1	32
chr3	3023980	3024020	(TTCAGTTCT)n	Simple_repeat	1	43
chr3	3026061	3026084	(A)n	Simple_repeat	1	24
chr3	3026880	3026923	A-rich	Low_complexity	1	44
chr3	3030626	3030663	(TGATGTA)n	Simple_repeat	1	42
chr3	3035385	3035405	(A)n	Simple_repeat	1	21
chr3	3036679	3036724	GA-rich	Low_complexity	1	47
chr3	3040078	3040195	(CTACTTA)n	Simple_repeat	1	114
chr3	3041634	3041673	(ATAAGC)n	Simple_repeat	1	43
chr3	3041877	3041930	GA-rich	Low_complexity	1	54
chr3	3042071	3042105	(TTTTC)n	Simple_repeat	1	35
chr3	3042444	3042621	(ACATT)n	Simple_repeat	1	191
chr3	3049368	3049390	(T)n	Simple_repeat	1	23
chr3	3051585	3051626	(TAACTTATG)n	Simple_repeat	1	42
chr3	3052805	3052833	(T)n	Simple_repeat	1	29
chr3	3059657	3059699	(TAA)n	Simple_repeat	1	43
chr3	3063970	3064043	(AGAT)n	Simple_repeat	1	69
chr3	3065709	3065756	(TTGAC)n	Simple_repeat	1	49
chr3	3068125	3068164	(TCATCC)n	Simple_repeat	1	43
chr3	3071974	3072032	(CACTCT)n	Simple_repeat	1	57
chr3	3072643	3072709	(ACATACAAT)n	Simple_repeat	1	67
chr3	3072711	3072788	(ATACTTCA)n	Simple_repeat	1	76
chr3	3074908	3074937	(ATAC)n	Simple_repeat	1	28
chr3	3076779	3076805	(T)n	Simple_repeat	1	27
chr3	3076809	3076858	L2-2_Mam	LINE/L2	186	234
chr3	3079291	3079376	MamRTE1	LINE/RTE-BovB	(1189)   2	623
chr3	3082444	3082502	A-rich	Low_complexity	1	61
chr3	3085527	3085598	A-rich	Low_complexity	1	70
chr3	3087733	3087802	GA-rich	Low_complexity	1	65
chr3	3088559	3088591	(T)n	Simple_repeat	1	33
chr3	3088991	3089025	(TTTA)n	Simple_repeat	1	35
chr3	3089339	3089358	(T)n	Simple_repeat	1	20
chr3	3095422	3095451	(A)n	Simple_repeat	1	30
chr3	3099294	3099332	A-rich	Low_complexity	1	39
chr3	3102836	3103007	(ATGAGA)n	Simple_repeat	1	171
chr3	3105356	3105404	(ATGCAAC)n	Simple_repeat	1	49
chr3	3106588	3106605	(T)n	Simple_repeat	1	18
chr3	3108089	3108127	(GGCGCT)n	Simple_repeat	1	39
chr3	3108232	3108286	(CAG)n	Simple_repeat	1	57
chr3	3111181	3111234	(TT)n	Simple_repeat	1	54
chr3	3111902	3111930	(AGATGAA)n	Simple_repeat	1	29
chr3	3112738	3112821	(TTGAAT)n	Simple_repeat	1	84
chr3	3112913	3112957	(TGAACT)n	Simple_repeat	1	45
chr3	3114359	3114406	(TCTCCG)n	Simple_repeat	1	45
chr3	3114876	3114973	(TTTTA)n	Simple_repeat	1	97
chr3	3116143	3116329	(CATA)n	Simple_repeat	1	203
chr3	3116405	3116486	GA-rich	Low_complexity	1	87
chr3	3117862	3117930	L3	LINE/CR1	1678   1	750 (
chr3	3118020	3118057	(ATATTGT)n	Simple_repeat	1	39
chr3	3119677	3119720	(GCGCCT)n	Simple_repeat	1	46
chr3	3122682	3122717	(TGT)n	Simple_repeat	1	36
chr3	3122718	3122967	(TGTGCTTGC)n	Simple_repeat	1	249
chr3	3122968	3122977	(TGT)n	Simple_repeat	1	10
chr3	3122976	3123065	(TGCGCC)n	Simple_repeat	1	87
chr3	3123655	3123691	(TTGCTT)n	Simple_repeat	1	34
chr3	3124014	3124068	A-rich	Low_complexity	1	55
chr3	3124117	3124210	A-rich	Low_complexity	1	88
chr3	3131254	3131317	(CGCCAG)n	Simple_repeat	1	63
chr3	3132125	3132151	(CTC)n	Simple_repeat	1	27
chr3	3133911	3133956	(CATA)n	Simple_repeat	1	46
chr3	3136765	3136792	(T)n	Simple_repeat	1	28
chr3	3139071	3139122	(TTCTC)n	Simple_repeat	1	54
chr3	3139972	3140007	(TTCATT)n	Simple_repeat	1	37
chr3	3141972	3142001	(A)n	Simple_repeat	1	30
chr3	3142707	3142727	(T)n	Simple_repeat	1	21
chr3	3143701	3143762	(GATGAA)n	Simple_repeat	1	62
chr3	3144783	3144851	(GGATGA)n	Simple_repeat	1	69
chr3	3145348	3145370	(GAT)n	Simple_repeat	1	23
chr3	3145434	3145505	(TGACGA)n	Simple_repeat	1	72
chr3	3146211	3146240	(TGA)n	Simple_repeat	1	30
chr3	3147134	3147169	(TCTCTC)n	Simple_repeat	1	36
chr3	3150808	3150842	(ATGA)n	Simple_repeat	1	34
chr3	3152028	3152088	GA-rich	Low_complexity	1	61
chr3	3152213	3152251	(CAT)n	Simple_repeat	1	39
chr3	3155236	3155258	(A)n	Simple_repeat	1	23
chr3	3156959	3157004	(CATAACA)n	Simple_repeat	1	46
chr3	3168848	3168889	(TTTTAT)n	Simple_repeat	1	38
chr3	3172716	3172740	(GACA)n	Simple_repeat	1	24
chr3	3173468	3173515	(ATAAATGAA)n	Simple_repeat	1	48
chr3	3174346	3174397	(TTTAT)n	Simple_repeat	1	55
chr3	3174376	3174403	(TTC)n	Simple_repeat	1	28
chr3	3174842	3174847	(TTACTT)n	Simple_repeat	1	7
chr3	3174848	3174889	(TTATT)n	Simple_repeat	1	42
chr3	3174890	3174984	(TTACTT)n	Simple_repeat	8	138
chr3	3175903	3175965	(GCA)n	Simple_repeat	1	63
chr3	3176113	3176155	(CACCTCC)n	Simple_repeat	1	41
chr3	3177072	3177094	(AAC)n	Simple_repeat	1	23
chr3	3177722	3177770	(TTTAT)n	Simple_repeat	1	82
chr3	3177771	3177809	(TTCA)n	Simple_repeat	1	42
chr3	3177810	3177818	(TTTAT)n	Simple_repeat	83	100
chr3	3178635	3178707	(ATAAGG)n	Simple_repeat	1	73
chr3	3183760	3183809	G-rich	Low_complexity	1	58
chr3	3188558	3188590	(TTTTA)n	Simple_repeat	1	34
chr3	3193329	3193361	(TTTTA)n	Simple_repeat	1	34
chr3	3196039	3196091	A-rich	Low_complexity	1	53
chr3	3197076	3197112	(TGC)n	Simple_repeat	1	39
chr3	3199067	3199105	(TATTTT)n	Simple_repeat	1	40
chr3	3199786	3199928	A-rich	Low_complexity	1	145
chr3	3200208	3200224	(T)n	Simple_repeat	1	17
chr3	3211891	3211962	tRNA-Gln-CAA	tRNA	-3	72
chr3	3212363	3212419	A-rich	Low_complexity	1	54
chr3	3215978	3216008	(T)n	Simple_repeat	1	31
chr3	3224114	3224140	(TTCTTTC)n	Simple_repeat	1	55
chr3	3224141	3224171	(T)n	Simple_repeat	1	31
chr3	3224562	3224620	(TCC)n	Simple_repeat	1	58
chr3	3225208	3225224	(TCA)n	Simple_repeat	1	17
chr3	3225939	3225967	(AAGCC)n	Simple_repeat	1	31
chr3	3228676	3228713	A-rich	Low_complexity	1	38
chr3	3235760	3235798	(T)n	Simple_repeat	1	39
chr3	3236343	3236354	G-rich	Low_complexity	1	47
chr3	3236355	3236391	GA-rich	Low_complexity	1	39
chr3	3237786	3237884	(TTCT)n	Simple_repeat	1	102
chr3	3237853	3237899	(TTTCATT)n	Simple_repeat	1	43
chr3	3238262	3238332	(TACTCTATA)n	Simple_repeat	1	65
chr3	3240517	3240565	(GAGGTG)n	Simple_repeat	1	51
chr3	3240982	3241097	GA-rich	Low_complexity	1	116
chr3	3243617	3243789	(ATTTCTC)n	Simple_repeat	1	168
chr3	3243790	3243829	(TTCTCAC)n	Simple_repeat	4	46
chr3	3246390	3246423	A-rich	Low_complexity	1	34
chr3	3247232	3247295	(TTCTCC)n	Simple_repeat	1	64
chr3	3249904	3249953	(ATGTTGAGT)n	Simple_repeat	1	50
chr3	3249956	3250063	(TATGTTCG)n	Simple_repeat	1	108
chr3	3251314	3251527	A-rich	Low_complexity	1	198
chr3	3258238	3258307	(TCTTCTT)n	Simple_repeat	1	70
chr3	3260490	3260527	(GCGCCT)n	Simple_repeat	1	41
chr3	3262984	3263017	(AGCACA)n	Simple_repeat	1	34
chr3	3268798	3268865	A-rich	Low_complexity	1	68
chr3	3269034	3269062	(AATA)n	Simple_repeat	1	30
chr3	3270089	3270103	(CTCTTT)n	Simple_repeat	1	164
chr3	3270104	3270246	(TCTT)n	Simple_repeat	1	139
chr3	3271646	3271765	A-rich	Low_complexity	1	131
chr3	3273437	3273464	A-rich	Low_complexity	1	28
chr3	3275212	3275510	(TATC)n	Simple_repeat	1	302
chr3	3279243	3279307	(TCT)n	Simple_repeat	1	65
chr3	3280256	3280281	(T)n	Simple_repeat	1	26
chr3	3289187	3289258	(CATA)n	Simple_repeat	1	73
chr3	3305416	3305476	(TGAAG)n	Simple_repeat	1	61
chr3	3312600	3312633	(GAAGGAT)n	Simple_repeat	1	38
chr3	3312706	3312833	(TTAA)n	Simple_repeat	1	130
chr3	3312805	3312862	A-rich	Low_complexity	1	59
chr3	3312877	3312918	A-rich	Low_complexity	1	41
chr3	3313708	3313779	(CTG)n	Simple_repeat	1	72
chr3	3314657	3314700	(GTTTGC)n	Simple_repeat	1	46
chr3	3317147	3317185	(ACCA)n	Simple_repeat	1	41
chr3	3317929	3317960	(TCA)n	Simple_repeat	1	34
chr3	3318862	3318889	(T)n	Simple_repeat	1	28
chr3	3322522	3322554	GA-rich	Low_complexity	1	33
chr3	3322566	3322598	(AGAAGG)n	Simple_repeat	1	33
chr3	3324783	3324830	(ATACTTAC)n	Simple_repeat	1	46
chr3	3325000	3325030	(TCTAT)n	Simple_repeat	1	32
chr3	3325910	3325986	GA-rich	Low_complexity	1	77
chr3	3328827	3328848	(A)n	Simple_repeat	1	22
chr3	3331243	3331301	(AATAA)n	Simple_repeat	1	59
chr3	3333826	3333858	(A)n	Simple_repeat	1	33
chr3	3335114	3335142	(AATAA)n	Simple_repeat	1	28
chr3	3344649	3344689	GA-rich	Low_complexity	1	40
chr3	3345711	3345744	(CAA)n	Simple_repeat	1	34
chr3	3346865	3346906	A-rich	Low_complexity	1	43
chr3	3352544	3352577	(TT)n	Simple_repeat	1	34
chr3	3353103	3353160	A-rich	Low_complexity	1	58
chr3	3354229	3354287	A-rich	Low_complexity	1	60
chr3	3354510	3354723	(TTACTA)n	Simple_repeat	1	217
chr3	3358902	3358941	A-rich	Low_complexity	1	40
chr3	3358942	3358973	(AAAATAG)n	Simple_repeat	1	32
chr3	3367924	3367996	(CTGCGC)n	Simple_repeat	1	72
chr3	3368470	3368541	(CTGCTG)n	Simple_repeat	1	72
chr3	3369756	3369779	(TTG)n	Simple_repeat	1	24
chr3	3374451	3374509	(TTC)n	Simple_repeat	1	57
chr3	3375342	3375393	(AAATTATCA)n	Simple_repeat	1	52
chr3	3377895	3377925	(AAGGAA)n	Simple_repeat	1	31
chr3	3377959	3378011	A-rich	Low_complexity	1	50
chr3	3382229	3382265	(TTTTG)n	Simple_repeat	1	37
chr3	3382588	3382616	(TCA)n	Simple_repeat	1	29
chr3	3388641	3388774	(TGAA)n	Simple_repeat	1	121
chr3	3391271	3391317	(TTTGC)n	Simple_repeat	1	47
chr3	3395845	3395871	(AATAA)n	Simple_repeat	1	27
chr3	3406180	3406208	(TTAT)n	Simple_repeat	1	29
chr3	3415074	3415114	(CTCTTTG)n	Simple_repeat	1	41
chr3	3416422	3416448	(T)n	Simple_repeat	1	27
chr3	3418016	3418065	MER5A	DNA/hAT-Charli	e    122	168
chr3	3426225	3426265	GA-rich	Low_complexity	1	41
chr3	3426779	3426829	A-rich	Low_complexity	1	47
chr3	3429289	3429333	A-rich	Low_complexity	1	45
chr3	3431859	3431880	(T)n	Simple_repeat	1	22
chr3	3447455	3447503	A-rich	Low_complexity	1	49
chr3	3474166	3474199	(TCTTTA)n	Simple_repeat	1	32
chr3	3474510	3474538	(TTA)n	Simple_repeat	1	29
chr3	3476942	3476979	GA-rich	Low_complexity	1	39
chr3	3480187	3480206	(A)n	Simple_repeat	1	20
chr3	3480346	3480377	(AT)n	Simple_repeat	1	34
chr3	3492423	3492440	(A)n	Simple_repeat	1	18
chr3	3492987	3493009	(T)n	Simple_repeat	1	23
chr3	3496592	3496669	GA-rich	Low_complexity	1	72
chr3	3505439	3505495	(TCT)n	Simple_repeat	1	59
chr3	3509092	3509130	(TTTTTC)n	Simple_repeat	1	77
chr3	3509131	3509170	(T)n	Simple_repeat	1	40
chr3	3519922	3519950	A-rich	Low_complexity	1	29
chr3	3534457	3534528	(AAGATA)n	Simple_repeat	1	69
chr3	3534607	3534631	(T)n	Simple_repeat	1	25
chr3	3535022	3535048	(T)n	Simple_repeat	1	27
chr3	3542148	3542165	(TTC)n	Simple_repeat	1	18
chr3	3545237	3545306	(TACTTCA)n	Simple_repeat	1	71
chr3	3547635	3547666	A-rich	Low_complexity	1	32
chr3	3547900	3547952	(GATTT)n	Simple_repeat	1	49
chr3	3548543	3548588	(CGCATG)n	Simple_repeat	1	45
chr3	3550060	3550143	(CGCAGA)n	Simple_repeat	1	88
chr3	3551593	3551623	(T)n	Simple_repeat	1	31
chr3	3551698	3551759	(TTGTA)n	Simple_repeat	1	57
chr3	3552702	3552735	(TCTCAA)n	Simple_repeat	1	33
chr3	3554569	3554614	(AAAACAA)n	Simple_repeat	1	46
chr3	3558093	3558109	(T)n	Simple_repeat	1	17
chr3	3562610	3562647	(CGTTTC)n	Simple_repeat	1	38
chr3	3563407	3563449	(TGC)n	Simple_repeat	1	43
chr3	3564015	3564032	(T)n	Simple_repeat	1	18
chr3	3564058	3564108	(T)n	Simple_repeat	1	51
chr3	3566814	3566833	(AAT)n	Simple_repeat	1	20
chr3	3567674	3567700	(T)n	Simple_repeat	1	27
chr3	3569230	3569261	GA-rich	Low_complexity	1	32
chr3	3578636	3578659	(T)n	Simple_repeat	1	24
chr3	3580586	3580639	A-rich	Low_complexity	1	52
chr3	3581386	3581415	GA-rich	Low_complexity	1	30
chr3	3581523	3581603	GA-rich	Low_complexity	1	80
chr3	3584606	3584642	A-rich	Low_complexity	1	35
chr3	3587079	3587105	(A)n	Simple_repeat	1	27
chr3	3588747	3588792	(ATACAT)n	Simple_repeat	1	46
chr3	3602088	3602137	MIR3	SINE/MIR	-53	155
chr3	3605706	3605746	A-rich	Low_complexity	1	38
chr3	3606051	3606091	(AAGAGC)n	Simple_repeat	1	40
chr4	17133	17161	(T)n          S	imple_repeat	1     2	9
chr4	21475	21498	(A)n          S	imple_repeat	1     2	4
chr4	21581	21605	(T)n          S	imple_repeat	1     2	5
chr4	27778	27799	(A)n          S	imple_repeat	1     2	2
chr4	28622	28655	GA-rich       L	ow_complexity	1     3	4
chr4	36793	36842	L3b           L	INE/CR1	(298)   493	4   4
chr4	39793	39820	(AATA)n       S	imple_repeat	1     2	9
chr4	39891	39926	(TATCAGA)n    S	imple_repeat	1     3	8
chr4	40318	40342	(T)n          S	imple_repeat	1     2	5
chr4	40695	40714	(T)n          S	imple_repeat	1     2	0
chr4	45435	45487	GA-rich       L	ow_complexity	1     5	4
chr4	50537	50558	(T)n          S	imple_repeat	1     2	2
chr4	57457	57502	(GAGGAT)n     S	imple_repeat	1     4	6
chr4	58090	58176	(CAG)n        S	imple_repeat	1     8	6
chr4	61599	61649	(ACACCAT)n    S	imple_repeat	1     5	1
chr4	66393	66430	(TGCTTA)n     S	imple_repeat	1     4	1
chr4	66419	66487	(CTTC)n       S	imple_repeat	1     7	2
chr4	67119	67135	(A)n          S	imple_repeat	1     1	7
chr4	70153	70176	(T)n          S	imple_repeat	1     2	4
chr4	72805	72825	(TA)n         S	imple_repeat	1     2	1
chr4	74326	74347	(A)n          S	imple_repeat	1     2	2
chr4	74389	74434	A-rich        L	ow_complexity	1     4	8
chr4	78355	78406	(TTTAT)n      S	imple_repeat	1     5	4
chr4	85869	85912	A-rich        L	ow_complexity	1     4	7
chr4	88485	88550	tRNA-Ser-TCA_ t	RNA	8     7	3   (
chr4	93019	93038	(T)n          S	imple_repeat	1     2	0
chr4	93492	93527	(TCTTT)n      S	imple_repeat	1     3	8
chr4	98230	98263	(TTTATT)n     S	imple_repeat	1     3	4
chr4	101780	101803	(T)n          S	imple_repeat	1     2	4
chr4	103489	103521	A-rich        L	ow_complexity	1     3	3
chr4	105162	105299	(CTG)n        S	imple_repeat	1    13	8
chr4	118443	118467	(T)n          S	imple_repeat	1     2	5
chr4	119230	119255	(GAA)n        S	imple_repeat	1     2	7
chr4	120040	120072	(TGA)n        S	imple_repeat	1     3	3
chr4	121588	121655	GA-rich       L	ow_complexity	1     6	9
chr4	122602	122620	(T)n          S	imple_repeat	1     1	9
chr4	125427	125455	GA-rich       L	ow_complexity	1     3	3
chr4	134145	134176	(AGA)n        S	imple_repeat	1     3	2
chr4	136761	136835	GA-rich       L	ow_complexity	1     7	8
chr4	137095	137180	GA-rich       L	ow_complexity	1     9	0
chr4	140022	140075	A-rich        L	ow_complexity	1     5	4
chr4	140835	140897	(ATTTCAT)n    S	imple_repeat	1     6	5
chr4	140918	140939	(T)n          S	imple_repeat	1     2	2
chr4	145458	145476	(CTT)n        S	imple_repeat	1     1	9
chr4	147687	147705	(T)n          S	imple_repeat	1     1	9
chr4	148081	148124	GA-rich       L	ow_complexity	1     4	4
chr4	148960	148991	(GAGAAC)n     S	imple_repeat	1     3	2
chr4	150595	150614	(GAG)n        S	imple_repeat	1     2	0
chr4	150924	151212	(TAGGTAA)n    S	imple_repeat	1    29	7
chr4	151316	151367	A-rich        L	ow_complexity	1     5	4
chr4	152102	152123	(GCA)n        S	imple_repeat	1     2	2
chr4	154571	154595	(CTC)n        S	imple_repeat	1     2	5
chr4	155247	155299	(ACTATCATTA)n S	imple_repeat	1     5	4
chr4	157776	157942	(CTC)n        S	imple_repeat	1    16	9
chr4	157837	157929	(CTT)n        S	imple_repeat	1     9	6
chr4	158910	158950	A-rich        L	ow_complexity	1     4	1
chr4	160219	160318	(TTTTTAC)n    S	imple_repeat	1    10	4
chr4	162361	162429	(CCTTCATCA)n  S	imple_repeat	1     6	9
chr4	164374	164413	(CATCACA)n    S	imple_repeat	1     4	2
chr4	165233	165277	(ATTAT)n      S	imple_repeat	1     4	6
chr4	168196	168226	A-rich        L	ow_complexity	1     3	2
chr4	179081	179120	(GGTGCTGA)n   S	imple_repeat	1     4	4
chr4	182143	182201	(ATCTTTA)n    S	imple_repeat	1     5	9
chr4	185399	185437	(CGTTTG)n     S	imple_repeat	1     3	9
chr4	186655	186701	(T)n          S	imple_repeat	1     4	7
chr4	186995	187030	(TTCA)n       S	imple_repeat	1     3	7
chr4	187623	187667	(TTTTAT)n     S	imple_repeat	1     4	6
chr4	192770	192821	(ATAA)n       S	imple_repeat	1     5	5
chr4	194424	194476	GA-rich       L	ow_complexity	1     5	5
chr4	194552	194587	(ACCTCA)n     S	imple_repeat	1     3	6
chr4	199263	199295	(ATATGT)n     S	imple_repeat	1     3	3
chr4	199526	199560	(TTTAAC)n     S	imple_repeat	1     3	6
chr4	201245	201280	(TC)n         S	imple_repeat	1     3	9
chr4	203254	203289	A-rich        L	ow_complexity	1     3	6
chr4	204399	204438	(TCTCAAC)n    S	imple_repeat	1     4	1
chr4	207123	207160	(AAGATA)n     S	imple_repeat	1     3	8
chr4	209162	209206	(AAT)n        S	imple_repeat	1     4	5
chr4	209738	209783	(TTATTCA)n    S	imple_repeat	1     4	6
chr4	220356	220388	(ACAT)n       S	imple_repeat	1     3	3
chr4	220745	220782	(CACAGC)n     S	imple_repeat	1     3	9
chr4	226684	226718	GA-rich       L	ow_complexity	1     3	5
chr4	229180	229203	(A)n          S	imple_repeat	1     2	4
chr4	230372	230628	(TCT)n        S	imple_repeat	1    26	9
chr4	237331	237358	(ATAAA)n      S	imple_repeat	1     2	8
chr4	241084	241105	(AT)n         S	imple_repeat	1     2	2
chr4	254982	255038	tRNA-Tyr-TAC  t	RNA	8     6	5   (
chr4	266203	266286	(TTCATT)n     S	imple_repeat	1     8	7
chr4	266642	266668	(T)n          S	imple_repeat	1     2	7
chr4	271692	271720	(ATTT)n       S	imple_repeat	1     2	9
chr4	280879	280926	(TATGGC)n     S	imple_repeat	1     4	9
chr4	290558	290595	A-rich        L	ow_complexity	1     3	8
chr4	297287	297350	L3b           L	INE/CR1	4336   439	7  (8
chr4	306325	306434	X9_LINE       L	INE/L1	(573)    36	3
chr4	310724	310781	A-rich        L	ow_complexity	1     6	0
chr4	311335	311380	(TTC)n        S	imple_repeat	1     5	0
chr4	312648	312683	(TGA)n        S	imple_repeat	1     3	6
chr4	313480	313516	(TCCTT)n      S	imple_repeat	1     3	8
chr4	317671	317695	(TA)n         S	imple_repeat	1     2	6
chr4	331337	331360	(T)n          S	imple_repeat	1     2	4
chr4	334387	334425	(T)n          S	imple_repeat	1     3	9
chr4	337666	337692	(TAA)n        S	imple_repeat	1     2	7
chr4	339524	339588	(TTTC)n       S	imple_repeat	1     6	9
chr4	342381	342402	(A)n          S	imple_repeat	1     2	2
chr4	345986	346018	(TCT)n        S	imple_repeat	1     3	3
chr4	351980	352040	(GCAGGT)n     S	imple_repeat	1     6	1
chr4	352077	352104	(CTGCTT)n     S	imple_repeat	1     2	8
chr4	362001	362052	(CTT)n        S	imple_repeat	1     5	4
chr4	373085	373110	(AT)n         S	imple_repeat	1     2	7
chr4	388248	388327	(TCT)n        S	imple_repeat	1     8	1
chr4	388793	388822	(TCA)n        S	imple_repeat	1     3	0
chr4	394060	394078	(A)n          S	imple_repeat	1     1	9
chr4	394752	394805	(TCCTCA)n     S	imple_repeat	1     5	5
chr4	396191	396246	GA-rich       L	ow_complexity	1     5	6
chr4	396455	396492	(TCAGAA)n     S	imple_repeat	1     3	8
chr4	396641	396673	(TCAGAC)n     S	imple_repeat	1     3	3
chr4	397671	397720	A-rich        L	ow_complexity	1     5	2
chr4	398742	398819	(AAC)n        S	imple_repeat	1     7	8
chr4	401714	401746	(CTTTG)n      S	imple_repeat	1     3	4
chr4	403289	403326	A-rich        L	ow_complexity	1     4	0
chr4	412658	412700	(TACCATA)n    S	imple_repeat	1     4	5
chr4	414717	414738	(A)n          S	imple_repeat	1     2	2
chr4	417240	417312	(TTAGATAC)n   S	imple_repeat	1     8	1
chr4	418479	418532	(AGAAT)n      S	imple_repeat	1     5	6
chr4	419571	419707	(TTTTGTCA)n   S	imple_repeat	1    14	6
chr4	423321	423365	(TAATT)n      S	imple_repeat	1     4	6
chr4	428551	428593	(AT)n         S	imple_repeat	1     4	7
chr4	431019	431057	GA-rich       L	ow_complexity	1     3	9
chr4	431921	431981	(TATTT)n      S	imple_repeat	1     6	7
chr4	436036	436067	(TGGA)n       S	imple_repeat	1     3	3
chr4	436082	436169	(GTGATTGTG)n  S	imple_repeat	1     8	8
chr4	438171	438204	(GAT)n        S	imple_repeat	1     3	6
chr4	438675	438693	(A)n          S	imple_repeat	1     1	9
chr4	438859	438888	(TATTTT)n     S	imple_repeat	1     3	1
chr4	443767	443818	(CGA)n        S	imple_repeat	1     5	4
chr4	445788	445813	(GCGCCT)n     S	imple_repeat	1     2	6
chr4	474074	474100	(TA)n         S	imple_repeat	1     2	8
chr4	476726	476770	(AATGC)n      S	imple_repeat	1     5	0
chr4	484114	484155	(TTC)n        S	imple_repeat	1     4	3
chr4	490722	490753	(TTTAA)n      S	imple_repeat	1     3	3
chr4	494911	494962	(CTCATTT)n    S	imple_repeat	1     5	0
chr4	497699	497737	A-rich        L	ow_complexity	1     3	9
chr4	509617	509665	(ATAA)n       S	imple_repeat	1     4	9
chr4	527280	527328	(TCA)n        S	imple_repeat	1     5	0
chr4	538123	538217	A-rich        L	ow_complexity	1     9	5
chr4	539602	539643	(AATGATG)n    S	imple_repeat	1     4	4
chr4	542595	542634	(AAAATA)n     S	imple_repeat	1     3	7
chr4	543669	543747	(AGTTGC)n     S	imple_repeat	1     8	0
chr4	553486	553511	(T)n          S	imple_repeat	1     2	6
chr4	556764	556780	(A)n          S	imple_repeat	1     1	7
chr4	558236	558257	(TAT)n        S	imple_repeat	1     2	2
chr4	560125	560153	(T)n          S	imple_repeat	1     2	9
chr4	566694	566755	(TT)n         S	imple_repeat	1     6	2
chr4	569495	569567	(TTTC)n       S	imple_repeat	1     7	5
chr4	569913	569940	(CTT)n        S	imple_repeat	1     2	8
chr4	574860	574899	(GTTC)n       S	imple_repeat	1     4	0
chr4	594529	594562	(TAATATT)n    S	imple_repeat	1     3	6
chr4	596221	596257	(AGTTT)n      S	imple_repeat	1     3	9
chr4	598802	598862	tRNA-Gly-GGG  t	RNA	(9)     6	5
chr4	600893	600953	tRNA-Gly-GGG  t	RNA	6     6	5
chr4	606966	606994	(ATC)n        S	imple_repeat	1     3	2
chr4	608083	608105	(AT)n         S	imple_repeat	1     2	4
chr4	608264	608308	(AATTA)n      S	imple_repeat	1     4	2
chr4	608527	608561	(TTTACTT)n    S	imple_repeat	1     3	7
chr4	612784	612810	(ATAAA)n      S	imple_repeat	1     2	7
chr4	614288	614311	(A)n          S	imple_repeat	1     2	4
chr4	615670	615702	(TGA)n        S	imple_repeat	1     3	3
chr4	619272	619358	(CAG)n        S	imple_repeat	1     8	7
chr4	622826	622844	(AT)n         S	imple_repeat	1     1	9
chr4	627045	627085	A-rich        L	ow_complexity	1     4	1
chr4	645486	645538	(TTA)n        S	imple_repeat	1     5	4
chr4	655839	655877	(ATTTTAT)n    S	imple_repeat	1     3	9
chr4	660012	660112	X7C_LINE      L	INE/CR1	74    17	4   (
chr4	661366	661409	(ATCAAG)n     S	imple_repeat	1     4	5
chr4	667309	667345	(CTTTA)n      S	imple_repeat	1     4	0
chr4	669772	669865	(TC)n         S	imple_repeat	1    10	0
chr4	671891	671952	A-rich        L	ow_complexity	1     6	2
chr4	675677	675745	GA-rich       L	ow_complexity	1     7	0
chr4	677293	677323	(TTTTG)n      S	imple_repeat	1     3	1
chr4	678145	678206	(AGATGA)n     S	imple_repeat	1     6	5
chr4	687083	687101	(AT)n         S	imple_repeat	1     1	9
chr4	688504	688569	(TTATA)n      S	imple_repeat	1     6	7
chr4	688932	688988	A-rich        L	ow_complexity	1     5	7
chr4	690365	690411	A-rich        L	ow_complexity	1     4	8
chr4	694047	694072	(A)n          S	imple_repeat	1     2	6
chr4	694474	694516	A-rich        L	ow_complexity	1     4	3
chr4	704203	704244	A-rich        L	ow_complexity	1     4	2
chr4	709706	709741	A-rich        L	ow_complexity	1     3	6
chr4	731015	731055	(T)n          S	imple_repeat	1     4	1
chr4	731481	731537	A-rich        L	ow_complexity	1     5	9
chr4	731483	731526	(A)n          S	imple_repeat	1     4	4
chr4	732212	732240	(TTG)n        S	imple_repeat	1     2	9
chr4	732552	732620	(TATTC)n      S	imple_repeat	1     7	3
chr4	732912	732937	(ATAA)n       S	imple_repeat	1     2	6
chr4	735638	735693	MamRTE1       L	INE/RTE-BovB	2933   298	4  (8
chr4	739570	739606	(T)n          S	imple_repeat	1     3	7
chr4	743425	743453	(AAT)n        S	imple_repeat	1     2	9
chr4	746983	747017	(A)n          S	imple_repeat	1     3	5
chr4	747945	747973	A-rich        L	ow_complexity	1     2	9
chr4	749570	749605	(AGATGA)n     S	imple_repeat	1     3	7
chr4	754448	754485	GA-rich       L	ow_complexity	1     3	8
chr4	759768	759792	(T)n          S	imple_repeat	1     2	5
chr4	764762	764824	(TTC)n        S	imple_repeat	1     6	3
chr4	765667	765710	A-rich        L	ow_complexity	1     4	4
chr4	766408	766462	A-rich        L	ow_complexity	1     5	7
chr4	772780	772895	A-rich        L	ow_complexity	1    12	0
chr4	776490	776513	(A)n          S	imple_repeat	1     2	4
chr4	780599	780653	(ATTTT)n      S	imple_repeat	1     5	5
chr4	787079	787188	(TCTTCA)n     S	imple_repeat	1    11	2
chr4	787741	787776	(A)n          S	imple_repeat	1     3	6
chr4	796650	796686	(GAT)n        S	imple_repeat	1     3	7
chr4	796687	796722	(ATG)n        S	imple_repeat	1     3	6
chr4	796723	796764	(GAT)n        S	imple_repeat	2     4	2
chr4	797044	797074	(ATG)n        S	imple_repeat	1     3	1
chr4	797112	797149	(GAT)n        S	imple_repeat	1     3	9
chr4	798604	798627	(ATG)n        S	imple_repeat	1     2	4
chr4	800359	800414	(ATGACG)n     S	imple_repeat	1     5	6
chr4	800544	800580	(T)n          S	imple_repeat	1     3	7
chr4	815846	816034	A-rich        L	ow_complexity	1    18	9
chr4	816223	816249	A-rich        L	ow_complexity	1     2	7
chr4	817995	818034	A-rich        L	ow_complexity	1     4	2
chr4	818210	818248	A-rich        L	ow_complexity	1     3	9
chr4	818428	818492	A-rich        L	ow_complexity	1     6	8
chr4	820290	820336	(TTG)n        S	imple_repeat	1     5	0
chr4	822250	822277	A-rich        L	ow_complexity	1     2	8
chr4	828119	828150	(TA)n         S	imple_repeat	1     3	3
chr4	829279	829318	(ATG)n        S	imple_repeat	1     4	0
chr4	843750	843795	(GGTGAT)n     S	imple_repeat	1     4	8
chr4	852012	852097	(TTTTTC)n     S	imple_repeat	1     8	9
chr4	856272	856312	(ATTTT)n      S	imple_repeat	1     4	2
chr4	857909	857997	A-rich        L	ow_complexity	1     8	9
chr4	859767	859838	tRNA-Pro-CCA  t	RNA	1     7	2
chr4	860107	860151	A-rich        L	ow_complexity	1     4	6
chr4	867715	867786	GA-rich       L	ow_complexity	1     7	2
chr4	868295	868327	A-rich        L	ow_complexity	1     3	3
chr4	872430	872446	(AAG)n        S	imple_repeat	1     1	7
chr4	872622	872672	GA-rich       L	ow_complexity	1     5	4
chr4	873782	873831	A-rich        L	ow_complexity	1     5	1
chr4	876406	876427	(A)n          S	imple_repeat	1     2	2
chr4	878897	878942	(GTTGTT)n     S	imple_repeat	1     4	6
chr4	879061	879095	(TGT)n        S	imple_repeat	1     3	5
chr4	881113	881131	(A)n          S	imple_repeat	1     1	9
chr4	882315	882339	(A)n          S	imple_repeat	1     2	5
chr4	891193	891257	tRNA-Pro-CCA  t	RNA	(3)     7	2
chr4	894766	894801	(TTCTAAG)n    S	imple_repeat	1     3	7
chr4	896588	896626	(GAT)n        S	imple_repeat	1     4	1
chr4	907276	907294	(A)n          S	imple_repeat	1     1	9
chr4	917159	917183	(AAAT)n       S	imple_repeat	1     2	5
chr4	926151	926175	(ACAT)n       S	imple_repeat	1     2	5
chr4	939889	939927	(AATAA)n      S	imple_repeat	1     3	9
chr4	956782	956815	(TAAAA)n      S	imple_repeat	1     3	6
chr4	964662	964716	(TGA)n        S	imple_repeat	1     5	5
chr4	974750	974861	(AAGATG)n     S	imple_repeat	1    11	3
chr4	975021	975221	GA-rich       L	ow_complexity	1    20	2
chr4	975301	975335	GA-rich       L	ow_complexity	1     3	5
chr4	976367	976388	(AGA)n        S	imple_repeat	1     2	2
chr4	976512	976590	A-rich        L	ow_complexity	1     8	3
chr4	978472	978498	(A)n          S	imple_repeat	1     2	7
chr4	982980	983000	(A)n          S	imple_repeat	1     2	1
chr4	983432	983466	(AAGAAC)n     S	imple_repeat	1     3	5
chr4	986264	986358	GA-rich       L	ow_complexity	1     9	9
chr4	987350	987411	(TTTTTA)n     S	imple_repeat	1     6	2
chr4	987910	987929	(A)n          S	imple_repeat	1     2	0
chr4	990020	990065	GA-rich       L	ow_complexity	1     4	8
chr4	997288	997338	A-rich        L	ow_complexity	1     5	3
chr4	997396	997438	(T)n          S	imple_repeat	1     4	3
chr4	998264	998285	(A)n          S	imple_repeat	1     2	2
chr4	999704	999752	(TT)n         S	imple_repeat	1     4	9
chr4	1000875	1000898	(A)n          S	imple_repeat	1     2	4
chr4	1105427	1105451	(A)n          S	imple_repeat	1     2	5
chr4	1115188	1115246	(CCAGAA)n     S	imple_repeat	1     5	9
chr4	1124738	1124756	(A)n          S	imple_repeat	1     1	9
chr4	1125657	1125732	(AT)n         S	imple_repeat	1     8	1
chr4	1125768	1125843	(AT)n         S	imple_repeat	1     8	1
chr4	1125879	1125954	(AT)n         S	imple_repeat	1     8	1
chr4	1133579	1133596	(A)n          S	imple_repeat	1     1	8
chr4	1140303	1140337	(ATGATA)n     S	imple_repeat	1     3	5
chr4	1140960	1141036	(ATGAGG)n     S	imple_repeat	1     7	8
chr4	1145065	1145121	GA-rich       L	ow_complexity	1     5	9
chr4	1146227	1146266	(GGCAACGCG)n  S	imple_repeat	1     4	0
chr4	1149335	1149398	(TCATCT)n     S	imple_repeat	1     6	7
chr4	1150124	1150155	(AAAAT)n      S	imple_repeat	1     3	2
chr4	1150810	1150871	(TCATCA)n     S	imple_repeat	1     6	3
chr4	1153638	1153654	(T)n          S	imple_repeat	1     1	7
chr4	1154139	1154168	(T)n          S	imple_repeat	1     3	0
chr4	1156430	1156448	(T)n          S	imple_repeat	1     1	9
chr4	1156499	1156515	(A)n          S	imple_repeat	1     1	7
chr4	1160371	1160417	(GAAAATGTT)n  S	imple_repeat	1     5	0
chr4	1161307	1161374	A-rich        L	ow_complexity	1     6	8
chr4	1168267	1168284	(A)n          S	imple_repeat	1     1	8
chr4	1170005	1170069	(CTT)n        S	imple_repeat	1     6	6
chr4	1171140	1171208	A-rich        L	ow_complexity	1     6	9
chr4	1173978	1174009	A-rich        L	ow_complexity	1     3	2
chr4	1186945	1186996	(TTCAT)n      S	imple_repeat	1     5	3
chr4	1188030	1188077	A-rich        L	ow_complexity	1     5	2
chr4	1191540	1191583	(TTGAATG)n    S	imple_repeat	1     4	6
chr4	1191818	1191836	(A)n          S	imple_repeat	1     1	9
chr4	1196476	1196500	(A)n          S	imple_repeat	1     2	5
chr4	1198708	1198740	(AAAT)n       S	imple_repeat	1     3	3
chr4	1201180	1201196	(T)n          S	imple_repeat	1     1	7
chr4	1202637	1202658	(TATG)n       S	imple_repeat	1     2	2
chr4	1206785	1206809	(T)n          S	imple_repeat	1     2	5
chr4	1208336	1208376	(T)n          S	imple_repeat	1     4	1
chr4	1210254	1210305	GA-rich       L	ow_complexity	1     5	3
chr4	1210917	1210952	(GATGTT)n     S	imple_repeat	1     3	6
chr4	1211115	1211212	(TTATT)n      S	imple_repeat	1     9	9
chr4	1218045	1218061	(T)n          S	imple_repeat	1     1	7
chr4	1220582	1220656	(TACTTG)n     S	imple_repeat	1     7	5
chr4	1226943	1226975	A-rich        L	ow_complexity	1     3	6
chr4	1230234	1230275	(CTTTACTTA)n  S	imple_repeat	1     4	6
chr4	1230718	1230754	(TTTC)n       S	imple_repeat	1     3	7
chr4	1232767	1232813	A-rich        L	ow_complexity	1     4	7
chr4	1235089	1235141	(CTTTAT)n     S	imple_repeat	1     5	3
chr4	1235765	1235836	A-rich        L	ow_complexity	1     7	2
chr4	1242904	1242942	(TGAGAG)n     S	imple_repeat	1     3	9
chr4	1243107	1243668	(AAGAAGT)n    S	imple_repeat	1    58	5
chr4	1243675	1243702	(AGT)n        S	imple_repeat	1     2	8
chr4	1249905	1250020	(ATCTAG)n     S	imple_repeat	1    12	5
chr4	1252810	1252829	(T)n          S	imple_repeat	1     2	0
chr4	1253455	1253514	(GGACGA)n     S	imple_repeat	1     6	3
chr4	1255048	1255116	GA-rich       L	ow_complexity	1     7	2
chr4	1255118	1255203	(GATGAA)n     S	imple_repeat	1     9	0
chr4	1262325	1262402	(AAGAATG)n    S	imple_repeat	1     8	2
chr4	1274902	1274956	(CAGCCG)n     S	imple_repeat	1     5	9
chr4	1278085	1278120	(TGAAGA)n     S	imple_repeat	1     3	6
chr4	1278645	1278755	(TTCTA)n      S	imple_repeat	1    11	4
chr4	1280246	1280377	(TTTGAATA)n   S	imple_repeat	1    14	4
chr4	1282189	1282225	(T)n          S	imple_repeat	1     3	7
chr4	1282692	1282761	(ATGA)n       S	imple_repeat	1     7	0
chr4	1285331	1285366	(TCTA)n       S	imple_repeat	1     3	7
chr4	1292281	1292317	(TTTCTCA)n    S	imple_repeat	1     3	7
chr4	1292568	1292623	A-rich        L	ow_complexity	1     5	6
chr4	1293338	1293368	(CCGACG)n     S	imple_repeat	1     3	1
chr4	1295002	1295304	L1M5          L	INE/L1	(2927)   321	9   2
chr4	1295558	1295583	(T)n          S	imple_repeat	1     2	6
chr4	1296900	1296942	(TTCCT)n      S	imple_repeat	1     4	5
chr4	1301798	1301852	(CTTCGT)n     S	imple_repeat	1     5	5
chr4	1305716	1305740	(TCT)n        S	imple_repeat	1     2	6
chr4	1306071	1306104	(T)n          S	imple_repeat	1     3	4
chr4	1311406	1311465	GA-rich       L	ow_complexity	1     6	1
chr4	1313622	1313644	(T)n          S	imple_repeat	1     2	3
chr4	1323818	1323936	(GATCAC)n     S	imple_repeat	1    11	9
chr4	1325627	1325659	(T)n          S	imple_repeat	1     3	3
chr4	1328835	1328921	(CAG)n        S	imple_repeat	1     8	8
chr4	1369634	1369708	(AATA)n       S	imple_repeat	1     7	7
chr4	1369638	1369691	A-rich        L	ow_complexity	1     5	4
chr4	1370700	1370750	A-rich        L	ow_complexity	1     5	1
chr4	1378334	1378355	(TAAT)n       S	imple_repeat	1     2	3
chr4	1389037	1389058	(TA)n         S	imple_repeat	1     2	3
chr4	1391052	1391076	(T)n          S	imple_repeat	1     2	5
chr4	1393373	1393410	A-rich        L	ow_complexity	1     3	8
chr4	1400570	1400604	(T)n          S	imple_repeat	1     3	5
chr4	1402734	1402754	(AT)n         S	imple_repeat	1     2	1
chr4	1404066	1404103	(CAT)n        S	imple_repeat	1     3	8
chr4	1408915	1408985	(CAACAATAA)n  S	imple_repeat	1     7	2
chr4	1411015	1411064	(T)n          S	imple_repeat	1     5	0
chr4	1420576	1420608	A-rich        L	ow_complexity	1     3	3
chr4	1430911	1430961	(ATTTTTC)n    S	imple_repeat	1     5	2
chr4	1431785	1431801	(T)n          S	imple_repeat	1     1	7
chr4	1438297	1438326	(TTCTTA)n     S	imple_repeat	1     3	1
chr4	1442273	1442299	(A)n          S	imple_repeat	1     2	7
chr4	1446025	1446063	(ACAA)n       S	imple_repeat	1     4	0
chr4	1449187	1449214	(CTC)n        S	imple_repeat	1     2	9
chr4	1449606	1449624	(T)n          S	imple_repeat	1     1	9
chr4	1454379	1454425	(GTT)n        S	imple_repeat	1     4	7
chr4	1455058	1455096	(GTT)n        S	imple_repeat	1     3	9
chr4	1455108	1455152	(TGT)n        S	imple_repeat	1     4	5
chr4	1456136	1456217	(TCTTTA)n     S	imple_repeat	1     8	9
chr4	1466567	1466588	(AAT)n        S	imple_repeat	1     2	2
chr4	1470727	1470761	(AATTAC)n     S	imple_repeat	1     3	7
chr4	1473777	1473810	A-rich        L	ow_complexity	1     3	4
chr4	1479644	1479782	A-rich        L	ow_complexity	1    13	9
chr4	1481296	1481456	(AGGACA)n     S	imple_repeat	1    16	8
chr4	1489889	1489960	GA-rich       L	ow_complexity	1     7	5
chr4	1492788	1492913	(GCGCCT)n     S	imple_repeat	1    13	3
chr4	1493844	1493940	(GCGGTT)n     S	imple_repeat	1     9	7
chr4	1494379	1494424	(GCT)n        S	imple_repeat	1     4	9
chr4	1495540	1495589	GA-rich       L	ow_complexity	1     5	3
chr4	1497060	1497090	(A)n          S	imple_repeat	1     3	1
chr4	1502296	1502355	A-rich        L	ow_complexity	1     6	0
chr4	1502957	1502974	(A)n          S	imple_repeat	1     1	8
chr4	1510532	1510576	(CTG)n        S	imple_repeat	1     4	5
chr4	1612842	1612887	GA-rich       L	ow_complexity	1     4	7
chr4	1615515	1615541	(T)n          S	imple_repeat	1     2	7
chr4	1615897	1615917	(A)n          S	imple_repeat	1     2	1
chr4	1617620	1617657	(T)n          S	imple_repeat	1     3	8
chr4	1621020	1621058	(AGTTGC)n     S	imple_repeat	1     3	9
chr4	1622746	1622777	(GTACTC)n     S	imple_repeat	1     3	2
chr4	1623666	1623821	L1MEg         L	INE/L1	(4112)   197	2   1
chr4	1625043	1625066	(A)n          S	imple_repeat	1     2	4
chr4	1628121	1628164	(TTA)n        S	imple_repeat	1     4	4
chr4	1628402	1628469	A-rich        L	ow_complexity	1     7	2
chr4	1635497	1635529	(GATCTG)n     S	imple_repeat	1     3	3
chr4	1636496	1636520	(T)n          S	imple_repeat	1     2	5
chr4	1642249	1642331	A-rich        L	ow_complexity	1     8	4
chr4	1644834	1644896	(TCTTCA)n     S	imple_repeat	1     7	2
chr4	1650721	1650756	(CTGTGG)n     S	imple_repeat	1     3	9
chr4	1659240	1659372	GA-rich       L	ow_complexity	1    13	9
chr4	1671445	1671498	(TTTCAGTTAC)n S	imple_repeat	1     5	5
chr4	1677590	1677620	(TCA)n        S	imple_repeat	1     3	3
chr4	1677903	1678055	(CAT)n        S	imple_repeat	1    15	5
chr4	1679184	1679251	(TTT)n        S	imple_repeat	1     6	8
chr4	1684707	1684738	GA-rich       L	ow_complexity	1     3	3
chr4	1692091	1692120	(TTTTCA)n     S	imple_repeat	1     3	3
chr4	1692121	1692190	(ATTTCC)n     S	imple_repeat	1     7	4
chr4	1696983	1697006	(A)n          S	imple_repeat	1     2	4
chr4	1704164	1704207	GA-rich       L	ow_complexity	1     4	5
chr4	1704570	1704598	(AATGA)n      S	imple_repeat	1     2	9
chr4	1705551	1705572	(A)n          S	imple_repeat	1     2	2
chr4	1713804	1713837	(AGA)n        S	imple_repeat	1     3	4
chr4	1716740	1716787	A-rich        L	ow_complexity	1     4	9
chr4	1720700	1720756	A-rich        L	ow_complexity	1     5	7
chr4	1727240	1727266	(TTTGT)n      S	imple_repeat	1     2	7
chr4	1733480	1733570	(ATCATC)n     S	imple_repeat	1     9	4
chr4	1739339	1739390	(TTT)n        S	imple_repeat	1     5	2
chr4	1744356	1744383	(A)n          S	imple_repeat	1     2	8
chr4	1746158	1746210	GA-rich       L	ow_complexity	1     5	3
chr4	1748289	1748327	(TATAT)n      S	imple_repeat	1     3	9
chr4	1752106	1752168	(TTCCTC)n     S	imple_repeat	1     6	3
chr4	1757269	1757313	(AAGAGC)n     S	imple_repeat	1     4	6
chr4	1759259	1759300	(TGTTGTACT)n  S	imple_repeat	1     4	2
chr4	1763651	1763706	tRNA-Val-GTA  t	RNA	7     6	1   (
chr4	1764942	1764971	(TTATT)n      S	imple_repeat	1     3	0
chr4	1768550	1768571	(TCA)n        S	imple_repeat	1     2	3
chr4	1776527	1776549	(CTT)n        S	imple_repeat	1     2	3
chr4	1779868	1779908	A-rich        L	ow_complexity	1     4	1
chr4	1780939	1780975	(GGAAAAAA)n   S	imple_repeat	1     4	2
chr4	1780941	1780973	(A)n          S	imple_repeat	1     3	3
chr4	1788715	1788770	(TTCATC)n     S	imple_repeat	1     5	6
chr4	1788752	1788799	(TCCTC)n      S	imple_repeat	1     5	0
chr4	1794006	1794046	(TATTTT)n     S	imple_repeat	1     3	8
chr4	1797414	1797459	(TT)n         S	imple_repeat	1     4	6
chr4	1807587	1807622	A-rich        L	ow_complexity	1     3	6
chr4	1808174	1808220	GA-rich       L	ow_complexity	1     4	7
chr4	1808860	1809272	GA-rich       L	ow_complexity	1    42	0
chr4	1813668	1813723	GA-rich       L	ow_complexity	1     5	6
chr4	1814919	1814942	(T)n          S	imple_repeat	1     2	4
chr4	1821001	1821036	(TTATTTTTT)n  S	imple_repeat	1     3	7
chr4	1821561	1821591	(TACAT)n      S	imple_repeat	1     3	1
chr4	1822552	1822581	(GCA)n        S	imple_repeat	1     3	0
chr4	1823095	1823197	(GCGCAG)n     S	imple_repeat	1    11	0
chr4	1824447	1824504	(TTTCTTC)n    S	imple_repeat	1     5	9
chr4	1832541	1832579	(AAAGGAA)n    S	imple_repeat	1     3	9
chr4	1835307	1835362	A-rich        L	ow_complexity	1     6	2
chr4	1838970	1839001	(T)n          S	imple_repeat	1     3	2
chr4	1839503	1839526	(GAA)n        S	imple_repeat	1     2	4
chr4	1841416	1841437	(T)n          S	imple_repeat	1     2	2
chr4	1846840	1846882	(TGAAGA)n     S	imple_repeat	1     4	4
chr4	1846994	1847051	(AAGATG)n     S	imple_repeat	1     6	2
chr4	1851667	1851687	(T)n          S	imple_repeat	1     2	1
chr4	1859712	1859738	(TGAAC)n      S	imple_repeat	1     2	9
chr4	1859746	1859762	(A)n          S	imple_repeat	1     1	7
chr4	1865623	1865655	(A)n          S	imple_repeat	1     3	3
chr4	1868214	1868270	A-rich        L	ow_complexity	1     5	7
chr4	1873077	1873123	(AATGTA)n     S	imple_repeat	1     4	7
chr4	1879968	1880025	(GATGCA)n     S	imple_repeat	1     6	4
chr4	1881013	1881074	(CGA)n        S	imple_repeat	1     6	0
chr4	1884055	1884101	A-rich        L	ow_complexity	1     4	7
chr4	1896009	1896049	(TTATT)n      S	imple_repeat	1     4	1
chr4	1899400	1899440	(TTTAT)n      S	imple_repeat	1     4	1
chr4	1904972	1905035	(CTATAA)n     S	imple_repeat	1     6	5
chr4	1907584	1907606	(A)n          S	imple_repeat	1     2	3
chr4	1911420	1911465	(TATAC)n      S	imple_repeat	1     4	9
chr4	1920450	1920497	(TTC)n        S	imple_repeat	1     4	9
chr4	1922607	1922651	A-rich        L	ow_complexity	1     4	5
chr4	1924756	1924802	(AAGATA)n     S	imple_repeat	1     4	8
chr4	1927318	1927371	A-rich        L	ow_complexity	1     5	6
chr4	1930948	1930997	A-rich        L	ow_complexity	1     5	0
chr4	1934012	1934036	(AATA)n       S	imple_repeat	1     2	5
chr4	1937998	1938056	(ATAA)n       S	imple_repeat	1     5	9
chr4	1938870	1938916	A-rich        L	ow_complexity	1     5	1
chr4	1938943	1938981	A-rich        L	ow_complexity	1     4	2
chr4	1947190	1947229	(TAATTAG)n    S	imple_repeat	1     4	0
chr4	1947488	1947556	(TTTCCA)n     S	imple_repeat	1     6	9
chr4	1948745	1948787	(CCCGCAG)n    S	imple_repeat	1     4	4
chr4	1949115	1949149	(TTGCTG)n     S	imple_repeat	1     3	5
chr4	1950319	1950368	(AATGCAC)n    S	imple_repeat	1     5	1
chr4	1957023	1957122	(CTT)n        S	imple_repeat	1    10	2
chr4	1957704	1957732	(T)n          S	imple_repeat	1     2	9
chr4	2025863	2025882	(T)n          S	imple_repeat	1     2	0
chr4	2026179	2026239	(AAT)n        S	imple_repeat	1     6	1
chr4	2033250	2033289	L2            L	INE/L2	(2987)    43	2
contig1      1956   1989 (T)n          Simple_repeat       1     34
contig1      2752   2786 (TCATCG)n     Simple_repeat       1     35
contig10     1050   1089 (GCG)n        Simple_repeat       1     39
contig100     400    436 (CCGCGA)n     Simple_repeat       1     37
contig105       1     36 (ACA)n        Simple_repeat       1     36
contig105      75    104 (AC)n         Simple_repeat       1     31
contig105     158    193 (CAC)n        Simple_repeat       1     36
contig106     733    768 (CGCTGC)n     Simple_repeat       1     36
contig106    1140   1209 (CGTCGC)n     Simple_repeat       1     71
contig108       8     36 (T)n          Simple_repeat       1     29
contig110    1634   1669 (CCGCGC)n     Simple_repeat       1     36
contig112     703    771 (TCGAGG)n     Simple_repeat       1     72
contig112     737    791 (TCGAGC)n     Simple_repeat       1     59
contig112    1254   1302 (GGCGCG)n     Simple_repeat       1     48
contig114     931    970 (GCCGGC)n     Simple_repeat       1     40
contig114    1831   1913 (CGACGG)n     Simple_repeat       1     83
contig116    1719   1781 A-rich        Low_complexity      1     62
contig116    4062   4192 A-rich        Low_complexity      1    126
contig117     368    411 (GTCCGAC)n    Simple_repeat       1     45
contig117     690    720 (GGCCCC)n     Simple_repeat       1     31
contig12      166    197 (TGT)n        Simple_repeat       1     32
contig12      712    769 (AGT)n        Simple_repeat       1     60
contig12     3862   3889 (TA)n         Simple_repeat       1     28
contig120    1632   1680 (CCCGCA)n     Simple_repeat       1     50
contig122    6630   6679 A-rich        Low_complexity      1     50
contig122    9306   9352 (ATGA)n       Simple_repeat       1     45
contig122    9353   9385 A-rich        Low_complexity      5     85
contig122   15225  15265 (GGTAAGT)n    Simple_repeat       1     41
contig122   16102  16130 (CTG)n        Simple_repeat       1     29
contig122   16264  16300 (CTT)n        Simple_repeat       1     36
contig122   18602  18676 A-rich        Low_complexity      1     75
contig122   20975  20996 (T)n          Simple_repeat       1     22
contig122   23634  23655 (A)n          Simple_repeat       1     22
contig122   24014  24040 (GGA)n        Simple_repeat       1     27
contig122   25010  25041 (TACTT)n      Simple_repeat       1     33
contig122   25151  25184 (ATTAT)n      Simple_repeat       1     37
contig122   25993  26027 (T)n          Simple_repeat       1     35
contig127     631    671 (GTCGTC)n     Simple_repeat       1     41
contig127     974   1003 (GCGGTC)n     Simple_repeat       1     31
contig13      321    398 A-rich        Low_complexity      1     80
contig13      670    692 (A)n          Simple_repeat       1     23
contig13      852   1271 (ATTTTCT)n    Simple_repeat       1    419
contig13     4114   4163 (T)n          Simple_repeat       1     50
contig13     5907   5942 (TTTCACT)n    Simple_repeat       1     38
contig13     6182   6258 (TATTTT)n     Simple_repeat       1     79
contig13     8835   8867 (GCCTGC)n     Simple_repeat       1     33
contig13    11274  11300 A-rich        Low_complexity      1     62
contig13    11301  11335 (AAGA)n       Simple_repeat       1     34
contig130    1262   1294 (CGAGCT)n     Simple_repeat       1     33
contig132     313    357 (CGTCGCA)n    Simple_repeat       1     44
contig14     1321   1342 (T)n          Simple_repeat       1     22
contig14     1397   1422 (ATAA)n       Simple_repeat       1     26
contig14     3074   3116 (TAA)n        Simple_repeat       1     43
contig141     121    142 (CGT)n        Simple_repeat       1     22
contig149    1067   1118 (CGT)n        Simple_repeat       1     52
contig149    1381   1428 (ACGCCG)n     Simple_repeat       1     48
contig15     6504   6535 (AAATAAC)n    Simple_repeat       1     32
contig15     7110   7170 A-rich        Low_complexity      1     59
contig15    13849  13885 (TTATTT)n     Simple_repeat       1     37
contig157    1435   1480 (GGTGCG)n     Simple_repeat       1     44
contig159     394    447 (GCGCCCA)n    Simple_repeat       1     57
contig160    1389   1430 G-rich        Low_complexity      1     42
contig162      73    122 (CGA)n        Simple_repeat       1     50
contig167       1     52 (GACGTC)n     Simple_repeat       1     52
contig169    1070   1102 G-rich        Low_complexity      1     34
contig17     8970   8992 (CAG)n        Simple_repeat       1     23
contig172     138    178 (GGCGGT)n     Simple_repeat       1     40
contig174     752    782 (CGCTCA)n     Simple_repeat       1     31
contig177     298    330 (GCCGC)n      Simple_repeat       1     30
contig177     361    417 (GAC)n        Simple_repeat       1     58
contig18      531    569 (TATC)n       Simple_repeat       1     39
contig18     2099   2182 (AATAAA)n     Simple_repeat       1     84
contig18     4391   4407 (T)n          Simple_repeat       1     17
contig18     9412   9461 (ATTTGGC)n    Simple_repeat       1     55
contig181      61     99 (CGCAC)n      Simple_repeat       1     42
contig187     848    880 (CGACGT)n     Simple_repeat       1     34
contig19     3048   3082 (CGTCGG)n     Simple_repeat       1     36
contig19     9852   9885 (CGT)n        Simple_repeat       1     35
contig19    10908  10984 (CGT)n        Simple_repeat       1     77
contig191     163    234 (GCGGAC)n     Simple_repeat       1     74
contig197     763    816 (ACGTCG)n     Simple_repeat       1     56
contig199     568    622 (TCGTCGT)n    Simple_repeat       1     53
contig2      7367   7470 (CGTCGAC)n    Simple_repeat       1    105
contig2      8365   8417 (GCCGACC)n    Simple_repeat       1     52
contig2     15773  15814 (ACGACC)n     Simple_repeat       1     42
contig2     22957  23010 (GAC)n        Simple_repeat       1     55
contig2     25218  25253 (CGCAC)n      Simple_repeat       1     38
contig2     26112  26142 (CGAGCG)n     Simple_repeat       1     31
contig20       77    110 (TA)n         Simple_repeat       1     35
contig200    1288   1325 (CGC)n        Simple_repeat       1     37
contig201     902    957 (CGAGCG)n     Simple_repeat       1     52
contig203     720    761 (TGCGCG)n     Simple_repeat       1     42
contig203     967   1012 (GCG)n        Simple_repeat       1     44
contig204     817    855 (CACCACG)n    Simple_repeat       1     41
contig206    1242   1301 (CGTCCG)n     Simple_repeat       1     62
contig207     420    452 (GACGGC)n     Simple_repeat       1     33
contig21     7981   8019 (GAGGAC)n     Simple_repeat       1     39
contig211    1231   1274 (CGAGCG)n     Simple_repeat       1     41
contig215     940   1016 (CGCGCT)n     Simple_repeat       1     83
contig216     986   1112 (CCG)n        Simple_repeat       1    127
contig219      71    120 (CGA)n        Simple_repeat       1     50
contig22     1492   1549 (ATCGGC)n     Simple_repeat       1     55
contig22     1775   1814 (GTC)n        Simple_repeat       1     39
contig22     3580   3625 (ACCGGCC)n    Simple_repeat       1     42
contig22     3626   3653 (GACC)n       Simple_repeat       2     76
contig22     5255   5294 (CGAGAA)n     Simple_repeat       1     40
contig22     7957   8012 (GAC)n        Simple_repeat       1     57
contig223    1084   1115 (CGACGG)n     Simple_repeat       1     32
contig23     5874   5891 (T)n          Simple_repeat       1     18
contig23     6185   6235 (ATTGCTTTA)n  Simple_repeat       1     48
contig230      93    122 (CCGTC)n      Simple_repeat       1     29
contig231     641    690 (CGT)n        Simple_repeat       1     49
contig231    1126   1154 (CCGA)n       Simple_repeat       1     27
contig233     206    256 (CACCG)n      Simple_repeat       1     51
contig233     619    669 (GCGTCG)n     Simple_repeat       1     51
contig234     350    396 (GACCTC)n     Simple_repeat       1     44
contig234     381    415 (TCGACG)n     Simple_repeat       1     36
contig235     267    322 (CGA)n        Simple_repeat       1     57
contig235     306    339 (CAC)n        Simple_repeat       1     34
contig236     966   1030 (TCGACG)n     Simple_repeat       1     69
contig24      885    951 (TTTT)n       Simple_repeat       1     67
contig24     3357   3389 (GGCGCA)n     Simple_repeat       1     33
contig24     5981   6059 (AAAAAT)n     Simple_repeat       1     79
contig245     584    648 (GTCGCG)n     Simple_repeat       1     65
contig247       9     67 (CCGAC)n      Simple_repeat       1     56
contig25     4700   4745 tRNA-Arg-AGA  tRNA               31     76
contig253     755    789 (CGCGAG)n     Simple_repeat       1     32
contig254     709    735 (CGC)n        Simple_repeat       1     26
contig256     746    777 (AGCGCG)n     Simple_repeat       1     33
contig258     503    547 (TCG)n        Simple_repeat       1     45
contig258     849    883 (GCGGTC)n     Simple_repeat       1     34
contig26     4869   4892 (TCG)n        Simple_repeat       1     24
contig26     5166   5220 (CGT)n        Simple_repeat       1     55
contig261     459    495 (CTGCGA)n     Simple_repeat       1     37
contig267     746    778 (TTC)n        Simple_repeat       1     33
contig267    2332   2372 (T)n          Simple_repeat       1     41
contig27     2282   2422 (CATCCTTCA)n  Simple_repeat       1    141
contig276    1048   1082 (GCGCGAC)n    Simple_repeat       1     37
contig28     4961   4986 (GCGGAC)n     Simple_repeat       1     26
contig28     5110   5149 (GACGACA)n    Simple_repeat       1     41
contig281    1036   1079 (CGGTCG)n     Simple_repeat       1     44
contig283     127    163 (GAGCAC)n     Simple_repeat       1     43
contig288     783    836 (GCGCGACC)n   Simple_repeat       1     57
contig295      66    105 (ACACCG)n     Simple_repeat       1     38
contig299       4     40 (CCCGCGG)n    Simple_repeat       1     38
contig299     109    137 (TCC)n        Simple_repeat       1     29
contig299     922    953 (TGA)n        Simple_repeat       1     32
contig3      4454   4537 GA-rich       Low_complexity      1     84
contig3      5475   5503 (T)n          Simple_repeat       1     29
contig3      5749   5768 (C)n          Simple_repeat       1     20
contig3      6628   6659 (GAG)n        Simple_repeat       1     32
contig3      7639   7690 (TTTCACCAC)n  Simple_repeat       1     52
contig3     10535  10608 (TAATGA)n     Simple_repeat       1     76
contig30     5508   5579 (GACGCC)n     Simple_repeat       1     75
contig306     225    250 (TCG)n        Simple_repeat       1     25
contig306     337    395 (TCATGC)n     Simple_repeat       1     59
contig311      95    160 tRNA-Phe-TTY  tRNA              (0)     76
contig312     900    942 (GGCAAG)n     Simple_repeat       1     43
contig32     3473   3525 (CGACGTG)n    Simple_repeat       1     54
contig32     7818   7848 (GCCCTC)n     Simple_repeat       1     31
contig322    2189   2251 A-rich        Low_complexity      1     61
contig324    1243   1280 (CTCCTC)n     Simple_repeat       1     38
contig324    2373   2499 (CATTCAT)n    Simple_repeat       1    129
contig324    4934   5006 (CTATTT)n     Simple_repeat       1     76
contig324    5187   5235 (TCTCCT)n     Simple_repeat       1     48
contig324    5736   5814 (TTC)n        Simple_repeat       1     80
contig324   16765  16818 tRNA-Val-GTA  tRNA               10     63
contig324   23523  23569 (CTTT)n       Simple_repeat       1     48
contig324   26985  27012 (T)n          Simple_repeat       1     28
contig324   36140  36159 (A)n          Simple_repeat       1     20
contig324   39227  39276 (TCA)n        Simple_repeat       1     50
contig324   46919  46956 GA-rich       Low_complexity      1     34
contig324   48098  48132 (GCT)n        Simple_repeat       1     35
contig324   48182  48206 (CAA)n        Simple_repeat       1     25
contig324   57134  57160 A-rich        Low_complexity      1     27
contig324   60223  60299 (CAA)n        Simple_repeat       1     77
contig324   60265  60315 (CAGCAG)n     Simple_repeat       1     51
contig324   66036  66077 (TCTTTT)n     Simple_repeat       1     40
contig324   73348  73383 GA-rich       Low_complexity      1     39
contig324   73580  73619 (TATAA)n      Simple_repeat       1     40
contig324   73701  73761 tRNA-Cys-TGY  tRNA             (14)     61
contig324   76873  76914 A-rich        Low_complexity      1     41
contig324   78106  78137 (TCAACA)n     Simple_repeat       1     34
contig324   88323  88362 (T)n          Simple_repeat       1     40
contig324   97222  97260 A-rich        Low_complexity      1     41
contig324  101056 101082 (ATTTTT)n     Simple_repeat       1     27
contig324  107515 107532 (A)n          Simple_repeat       1     18
contig324  120972 120999 A-rich        Low_complexity      1     28
contig324  126692 126725 (TATA)n       Simple_repeat       1     35
contig324  127205 127238 (T)n          Simple_repeat       1     34
contig324  129751 129779 (AGC)n        Simple_repeat       1     29
contig324  130222 130238 (T)n          Simple_repeat       1     17
contig324  130799 130822 (T)n          Simple_repeat       1     24
contig324  134500 134526 (TCA)n        Simple_repeat       1     27
contig324  138571 138610 (GAT)n        Simple_repeat       1     40
contig324  140280 140321 (TTTTC)n      Simple_repeat       1     67
contig324  140322 140348 (T)n          Simple_repeat       1     27
contig325    1414   1452 G-rich        Low_complexity      1     40
contig325    2099   2152 (GTT)n        Simple_repeat       1     54
contig326    7635   7670 (CTTG)n       Simple_repeat       1     34
contig326    8734   8821 (CAACTT)n     Simple_repeat       1     88
contig326   12048  12100 (ATAA)n       Simple_repeat       1     51
contig326   17641  17657 (A)n          Simple_repeat       1     17
contig326   18389  18417 A-rich        Low_complexity      1     29
contig326   19046  19069 (T)n          Simple_repeat       1     24
contig326   27672  27765 (TA)n         Simple_repeat       1     94
contig329    2955   2983 (ATGAT)n      Simple_repeat       1     31
contig329    6674   6721 A-rich        Low_complexity      1     45
contig329   18410  18433 (ATG)n        Simple_repeat       1     24
contig329   23440  23478 (TTTCTTC)n    Simple_repeat       1     38
contig329   31771  31799 (T)n          Simple_repeat       1     29
contig33     2634   2663 (TCGT)n       Simple_repeat       1     32
contig33     2676   2728 G-rich        Low_complexity      1     57
contig330    9860   9942 A-rich        Low_complexity      1     80
contig330   11629  11655 (CATAA)n      Simple_repeat       1     28
contig330   12583  12604 (A)n          Simple_repeat       1     22
contig330   19867  19905 (ATTAA)n      Simple_repeat       1     39
contig330   36722  36738 (T)n          Simple_repeat       1     17
contig330   49823  49843 (GAA)n        Simple_repeat       1     21
contig330   52519  52581 (TCT)n        Simple_repeat       1     62
contig330   54514  54551 (TCT)n        Simple_repeat       1     37
contig330   58072  58103 (T)n          Simple_repeat       1     32
contig330   79921  79974 GA-rich       Low_complexity      1     54
contig331     131    166 GA-rich       Low_complexity      1     34
contig331    1194   1248 (GCAGCAGAT)n  Simple_repeat       1     52
contig331    1264   1334 (GGCGCAG)n    Simple_repeat       1     67
contig331    1747   1861 (TTTGTTGCC)n  Simple_repeat       1    111
contig331    1908   2001 A-rich        Low_complexity      1     97
contig331    3245   3333 GA-rich       Low_complexity      1     91
contig331    4205   4227 (CGG)n        Simple_repeat       1     22
contig332    8451   8516 tRNA-Leu-TTG  tRNA                8     72
contig332   20274  20314 (ATTTTA)n     Simple_repeat       1     41
contig332   20872  20908 A-rich        Low_complexity      1     33
contig335      38    207 (TCT)n        Simple_repeat       1    162
contig335     179    208 (TCCTC)n      Simple_repeat       1     30
contig335    2107   2222 (AGCAGC)n     Simple_repeat       1    116
contig335    3901   3935 (GCA)n        Simple_repeat       1     35
contig335    3936   3964 (CAA)n        Simple_repeat       1     29
contig335    3965   3992 (GCA)n        Simple_repeat       3     30
contig336    3334   3401 A-rich        Low_complexity      1     71
contig337     947   1018 (ATT)n        Simple_repeat       1     73
contig338    4002   4046 A-rich        Low_complexity      1     45
contig338   10102  10137 (TA)n         Simple_repeat       1     37
contig338   10556  10585 (TATT)n       Simple_repeat       1     29
contig338   11056  11111 (CAG)n        Simple_repeat       1     56
contig338   21919  21949 A-rich        Low_complexity      1     31
contig338   22579  22647 (CAG)n        Simple_repeat       1     72
contig338   24987  25025 (CTTTGTA)n    Simple_repeat       1     39
contig338   25522  25542 (AATA)n       Simple_repeat       1     21
contig338   27727  27751 (TATT)n       Simple_repeat       1     25
contig338   29051  29138 A-rich        Low_complexity      1     84
contig338   29266  29487 (GATAGA)n     Simple_repeat       1    224
contig338   30816  30921 (TAC)n        Simple_repeat       1    103
contig338   32877  33058 (TCA)n        Simple_repeat       1    182
contig338   33311  33497 (CTC)n        Simple_repeat       1    187
contig338   34291  34358 (TTTCCT)n     Simple_repeat       1     67
contig338   36194  36227 (T)n          Simple_repeat       1     34
contig338   38594  38667 A-rich        Low_complexity      1     79
contig338   41675  41696 (CTG)n        Simple_repeat       1     22
contig341    1103   1149 GA-rich       Low_complexity      1     44
contig341    3125   3149 (T)n          Simple_repeat       1     25
contig341    6242   6284 GA-rich       Low_complexity      1     43
contig341    7937   7960 (T)n          Simple_repeat       1     24
contig341   11968  12004 (CTTTTG)n     Simple_repeat       1     38
contig341   12334  12385 (TCTTTTCAC)n  Simple_repeat       1     52
contig341   13071  13100 (TGC)n        Simple_repeat       1     30
contig342    5421   5473 (AATAA)n      Simple_repeat       1     51
contig342    5787   5831 (ATAATCT)n    Simple_repeat       1     43
contig342    5812   5848 (ATATT)n      Simple_repeat       1     41
contig342    5866   5957 (AATAAT)n     Simple_repeat       1     85
contig342    6141   6150 (ATAAG)n      Simple_repeat       1     84
contig342    6151   6225 (ATAAGAG)n    Simple_repeat       1     74
contig343     122    145 (TGC)n        Simple_repeat       1     24
contig344     607    635 (T)n          Simple_repeat       1     29
contig344    1394   1422 A-rich        Low_complexity      1     29
contig345    1339   1412 (TAATGA)n     Simple_repeat       1     76
contig346    1392   1441 (TTCTTC)n     Simple_repeat       1     48
contig346    4062   4138 (GAAGT)n      Simple_repeat       1     73
contig346    6700   6781 A-rich        Low_complexity      1     88
contig347     274    327 (AGAATGA)n    Simple_repeat       1     53
contig347     325    371 A-rich        Low_complexity      1     47
contig347     706    734 (ATCCTCT)n    Simple_repeat       1     90
contig347     735    799 (TCC)n        Simple_repeat       1     62
contig347    1206   1264 A-rich        Low_complexity      1     59
contig347    2319   2371 (T)n          Simple_repeat       1     53
contig347    5738   5764 (T)n          Simple_repeat       1     27
contig347   10018  10054 (TGATTT)n     Simple_repeat       1     36
contig347   11299  11340 (CTTTT)n      Simple_repeat       1     43
contig347   11708  11804 (AATA)n       Simple_repeat       1     95
contig347   13225  13290 (TTATTC)n     Simple_repeat       1     66
contig347   13925  13959 (AATG)n       Simple_repeat       1     35
contig347   16300  16329 (T)n          Simple_repeat       1     30
contig347   20005  20022 (CAT)n        Simple_repeat       1     18
contig348    9426   9454 (T)n          Simple_repeat       1     29
contig348   15748  15819 (TTTTT)n      Simple_repeat       1     72
contig348   17899  17930 (T)n          Simple_repeat       1     32
contig348   18147  18182 A-rich        Low_complexity      1     36
contig348   20258  20300 (ATTTTG)n     Simple_repeat       1     44
contig348   23654  23701 (GATGAA)n     Simple_repeat       1     51
contig348   27883  27977 GA-rich       Low_complexity      1     92
contig348   28212  28254 (TGA)n        Simple_repeat       1     43
contig348   31873  31911 GA-rich       Low_complexity      1     56
contig348   31912  31938 (AG)n         Simple_repeat       1     27
contig348   32671  32700 A-rich        Low_complexity      1     30
contig348   40640  40670 (AATAAC)n     Simple_repeat       1     31
contig348   41833  41852 (A)n          Simple_repeat       1     20
contig348   45620  45646 (ATC)n        Simple_repeat       1     27
contig350     908    934 (T)n          Simple_repeat       1     27
contig351    3229   3282 (TTTT)n       Simple_repeat       1     54
contig351    7848   7872 (A)n          Simple_repeat       1     25
contig352     315    354 A-rich        Low_complexity      1     36
contig352    2461   2510 (AAAACGA)n    Simple_repeat       1     47
contig352    2514   2548 (AAAATCAA)n   Simple_repeat       1     35
contig352    3100   3136 (CACAGC)n     Simple_repeat       1     40
contig352    3625   3692 GA-rich       Low_complexity      1     68
contig352    3711   3740 (GGAAGA)n     Simple_repeat       1     30
contig352    3993   4048 A-rich        Low_complexity      1     53
contig352    4047   4081 (AATA)n       Simple_repeat       1     35
contig352    6675   6733 (GTGTTT)n     Simple_repeat       1     59
contig352   17790  17829 (ATTTATA)n    Simple_repeat       1     39
contig352   18197  18235 (TCA)n        Simple_repeat       1     39
contig352   19412  19437 (T)n          Simple_repeat       1     26
contig353     638    778 (CATCCTTCA)n  Simple_repeat       1    141
contig353    6213   6253 (TT)n         Simple_repeat       1     41
contig353    7329   7388 (ATGGA)n      Simple_repeat       1     56
contig353   10648  10721 (GTTCAA)n     Simple_repeat       1     72
contig353   10686  10763 (ATCCAA)n     Simple_repeat       1     72
contig353   13010  13073 (GGCTGC)n     Simple_repeat       1     67
contig353   14441  14480 A-rich        Low_complexity      1     40
contig353   15448  15475 (ATTGA)n      Simple_repeat       1     28
contig353   15661  15715 (AGGAAGC)n    Simple_repeat       1     56
contig353   16302  16339 (CTCCTTT)n    Simple_repeat       1     37
contig353   16635  16666 (TTTTTA)n     Simple_repeat       1     32
contig353   21282  21308 (A)n          Simple_repeat       1     27
contig353   24507  24578 tRNA-Gln-CAA  tRNA                1     72
contig353   25385  25442 (ATTTTCT)n    Simple_repeat       1     58
contig354     342    377 (ATGGAAG)n    Simple_repeat       1     36
contig354    6602   6740 (ATTTA)n      Simple_repeat       1    133
contig354    7355   7401 (TCC)n        Simple_repeat       1     47
contig354   18790  18931 (ACTTCCT)n    Simple_repeat       1    142
contig354   19969  20116 (CTTTTC)n     Simple_repeat       1    147
contig355    3586   3620 A-rich        Low_complexity      1     34
contig356    4884   4920 (GAA)n        Simple_repeat       1     37
contig356    7341   7402 (TGC)n        Simple_repeat       1     62
contig356   11729  11761 (A)n          Simple_repeat       1     33
contig356   16297  16338 (TGAGAA)n     Simple_repeat       1     39
contig357     109    160 A-rich        Low_complexity      1     50
contig358    1137   1171 (T)n          Simple_repeat       1     35
contig358    9138   9175 (T)n          Simple_repeat       1     38
contig358   11686  11708 (GACT)n       Simple_repeat       1     22
contig358   11729  11763 (T)n          Simple_repeat       1     35
contig36      729    791 (GCGATC)n     Simple_repeat       1     63
contig36     2361   2448 (CGC)n        Simple_repeat       1     84
contig36     3557   3602 (CGCCCC)n     Simple_repeat       1     46
contig36     8226   8262 (GCCG)n       Simple_repeat       1     35
contig360    2286   2370 (TAATAT)n     Simple_repeat       1     91
contig360    4397   4463 tRNA-Val-GTG  tRNA                3     70
contig360    7156   7194 (GTTTGTG)n    Simple_repeat       1     40
contig360    7757   7801 (TTTTTGA)n    Simple_repeat       1     45
contig360    7995   8034 GA-rich       Low_complexity      1     37
contig360   17400  17479 (TGTCTG)n     Simple_repeat       1     80
contig360   26200  26246 GA-rich       Low_complexity      1     44
contig360   28222  28246 (T)n          Simple_repeat       1     25
contig361       5     72 tRNA-Gly-GGY  tRNA                7     74
contig361    1824   1880 (CTT)n        Simple_repeat       1     58
contig361    6207   6267 (TTTCTAT)n    Simple_repeat       1     64
contig361   14958  15009 (AGTAA)n      Simple_repeat       1     50
contig361   19859  19884 (GAA)n        Simple_repeat       1     26
contig364    2309   2370 (GCTGAA)n     Simple_repeat       1     62
contig364    3819   3844 (T)n          Simple_repeat       1     26
contig364    3845   3864 (ATTTT)n      Simple_repeat       2     45
contig364    5300   5406 (AGC)n        Simple_repeat       1    107
contig364    6403   6436 (AATA)n       Simple_repeat       1     35
contig364    7323   7378 A-rich        Low_complexity      1     56
contig364   12775  12804 A-rich        Low_complexity      1     30
contig364   17761  17797 (ATTG)n       Simple_repeat       1     34
contig364   22037  22075 (ATC)n        Simple_repeat       1     39
contig364   22079  22129 (TTCTTG)n     Simple_repeat       1     52
contig364   22844  22904 (CTTCCT)n     Simple_repeat       1     65
contig364   28431  28472 (GGAAGGT)n    Simple_repeat       1     44
contig364   33213  33422 (TCCTCA)n     Simple_repeat       1    207
contig364   36128  36188 (ATCATGT)n    Simple_repeat       1     68
contig364   37805  37838 (T)n          Simple_repeat       1     34
contig364   42103  42119 (T)n          Simple_repeat       1     17
contig364   42535  42595 A-rich        Low_complexity      1     57
contig364   44578  44604 (A)n          Simple_repeat       1     27
contig364   46281  46323 (TAGATATTGC)n Simple_repeat       1     45
contig364   49984  50059 GA-rich       Low_complexity      1     75
contig364   53306  53332 (T)n          Simple_repeat       1     27
contig364   54452  54471 (T)n          Simple_repeat       1     20
contig364   59496  59543 (AATT)n       Simple_repeat       1     44
contig364   60101  60193 (GAAGAAGT)n   Simple_repeat       1     93
contig365       1     44 (CATTACTT)n   Simple_repeat       1     44
contig365    5990   6026 (TTCGTAT)n    Simple_repeat       1     37
contig365   17167  17213 GA-rich       Low_complexity      1     47
contig365   17534  17610 A-rich        Low_complexity      1     72
contig365   19918  19950 A-rich        Low_complexity      1     33
contig365   23602  23642 (CTGCTTT)n    Simple_repeat       1     41
contig365   24535  24554 (A)n          Simple_repeat       1     20
contig365   25139  25174 (AT)n         Simple_repeat       1     37
contig365   26333  26352 (A)n          Simple_repeat       1     20
contig365   27464  27551 L2            LINE/L2        (2398)   1021
contig365   28407  28436 (TAAATA)n     Simple_repeat       1     30
contig365   29858  29923 (ATTCTCC)n    Simple_repeat       1     68
contig365   31310  31386 (ATTTTATTC)n  Simple_repeat       1     77
contig365   37296  37319 (TCTT)n       Simple_repeat       1     26
contig365   39495  39524 (TATTGT)n     Simple_repeat       1     32
contig365   39731  39766 (T)n          Simple_repeat       1     36
contig365   44417  44469 (CTTTG)n      Simple_repeat       1     53
contig365   47426  47595 (TCT)n        Simple_repeat       1    162
contig365   47567  47596 (TCCTC)n      Simple_repeat       1     30
contig365   49496  49611 (AGCAGC)n     Simple_repeat       1    116
contig365   51290  51324 (GCA)n        Simple_repeat       1     35
contig365   51325  51353 (CAA)n        Simple_repeat       1     29
contig365   51354  51381 (GCA)n        Simple_repeat       3     30
contig366    1719   1781 A-rich        Low_complexity      1     62
contig366    4062   4192 A-rich        Low_complexity      1    126
contig366   16875  16965 AmnL2-1       LINE/L2        (1878)    735
contig366   19566  19584 (TCT)n        Simple_repeat       1     19
contig366   20905  20984 (ATTCTGATA)n  Simple_repeat       1     89
contig366   21149  21188 (AACAGATG)n   Simple_repeat       1     43
contig366   23974  23998 (A)n          Simple_repeat       1     25
contig366   26950  27013 A-rich        Low_complexity      1     62
contig366   28799  28822 (A)n          Simple_repeat       1     24
contig366   40770  40857 A-rich        Low_complexity      1     88
contig366   41478  41528 (AATGT)n      Simple_repeat       1     50
contig366   43217  43239 (CAC)n        Simple_repeat       1     23
contig366   44006  44026 (T)n          Simple_repeat       1     21
contig366   48309  48340 (TTTTA)n      Simple_repeat       1     34
contig366   53375  53453 (TTTAC)n      Simple_repeat       1     83
contig366   53728  53763 (AAT)n        Simple_repeat       1     36
contig366   54036  54080 (T)n          Simple_repeat       1     45
contig366   56790  56817 (TCC)n        Simple_repeat       1     27
contig366   58383  58413 (ACTCGG)n     Simple_repeat       1     31
contig366   62780  62820 A-rich        Low_complexity      1     41
contig366   65268  65284 (TGC)n        Simple_repeat       1     17
contig366   65657  65684 (T)n          Simple_repeat       1     28
contig366   65878  65926 A-rich        Low_complexity      1     48
contig366   67366  67382 (T)n          Simple_repeat       1     17
contig366   70049  70057 (TATTT)n      Simple_repeat       1     36
contig366   70058  70085 (T)n          Simple_repeat       1     28
contig366   70285  70312 A-rich        Low_complexity      1     29
contig366   75322  75355 (CTT)n        Simple_repeat       1     34
contig366   77966  77999 A-rich        Low_complexity      1     33
contig366   79019  79045 (TGTTA)n      Simple_repeat       1     27
contig366   85809  85880 (ATTTTGC)n    Simple_repeat       1     73
contig366   88077  88106 (ACA)n        Simple_repeat       1     31
contig366   89525  89541 (A)n          Simple_repeat       1     17
contig366   97512  97556 (AT)n         Simple_repeat       1     46
contig366  102164 102181 (A)n          Simple_repeat       1     18
contig366  102235 102278 A-rich        Low_complexity      1     46
contig366  103642 103693 (AGC)n        Simple_repeat       1     52
contig366  106590 106670 (CTTAGC)n     Simple_repeat       1     87
contig366  110188 110221 (CAGCAA)n     Simple_repeat       1     34
contig366  114546 114572 (CAT)n        Simple_repeat       1     27
contig366  117703 117745 GA-rich       Low_complexity      1     43
contig366  128816 128838 (A)n          Simple_repeat       1     23
contig366  129836 129987 (TCTTTTT)n    Simple_repeat       1    155
contig366  130705 130761 (GGTCGC)n     Simple_repeat       1     57
contig366  131426 131453 (CAG)n        Simple_repeat       1     28
contig366  132498 132530 (TTCTTT)n     Simple_repeat       1     32
contig367   14609  14627 (A)n          Simple_repeat       1     19
contig367   15173  15189 (AAC)n        Simple_repeat       1     17
contig367   36183  36230 (AATTTTC)n    Simple_repeat       1     47
contig367   37430  37466 A-rich        Low_complexity      1     37
contig368    2466   2516 (ATAC)n       Simple_repeat       1     54
contig368   13371  13414 (AATGAAGT)n   Simple_repeat       1     44
contig368   13741  13802 (TCGTCA)n     Simple_repeat       1     65
contig368   17421  17453 A-rich        Low_complexity      1     33
contig368   23091  23127 (TTTGTT)n     Simple_repeat       1     36
contig368   25911  25982 GA-rich       Low_complexity      1     71
contig368   26515  26540 (ATTT)n       Simple_repeat       1     26
contig368   26665  26751 (TTTCTT)n     Simple_repeat       1     84
contig368   39503  39520 (ATG)n        Simple_repeat       1     18
contig368   41313  41395 (TTTATCC)n    Simple_repeat       1     89
contig369    1001   1030 (TTA)n        Simple_repeat       1     29
contig369    2247   2273 (ACAGCA)n     Simple_repeat       1     27
contig37     5795   5827 (GGC)n        Simple_repeat       1     33
contig370    1821   1963 (AATGA)n      Simple_repeat       1    153
contig370    2747   2787 (CGCGGC)n     Simple_repeat       1     40
contig370    4559   4614 (AACCTCA)n    Simple_repeat       1     56
contig370    6531   6579 (ATCCAA)n     Simple_repeat       1     51
contig370    7607   7655 (CTG)n        Simple_repeat       1     49
contig370    8076   8105 A-rich        Low_complexity      1     30
contig370    8258   8285 (TTTCA)n      Simple_repeat       1     28
contig370    8550   8624 A-rich        Low_complexity      1     77
contig370   13636  13698 A-rich        Low_complexity      1     61
contig372     128    168 (GCGCCA)n     Simple_repeat       1     44
contig373    4369   4395 (ATT)n        Simple_repeat       1     27
contig375   13390  13447 (TATTGAT)n    Simple_repeat       1     64
contig382    4586   4653 (ATTTGT)n     Simple_repeat       1     69
contig382    5834   5858 (T)n          Simple_repeat       1     25
contig384     181    341 LSU-rRNA_Hsa  rRNA              269    431
contig387    5063   5106 (AATAAA)n     Simple_repeat       1     45
contig39     1145   1177 A-rich        Low_complexity      1     33
contig39     4320   4367 (TGA)n        Simple_repeat       1     48
contig39     5558   5565 (AATA)n       Simple_repeat       1     16
contig39     5566   5588 (AT)n         Simple_repeat       1     23
contig39     5589   5598 (AATA)n       Simple_repeat      17     42
contig390     617    648 A-rich        Low_complexity      1     33
contig394     580    601 (A)n          Simple_repeat       1     22
contig394    3591   3623 (TTG)n        Simple_repeat       1     33
contig394    3654   3675 (CTG)n        Simple_repeat       1     22
contig394    6654   6700 (ATAA)n       Simple_repeat       1     45
contig395    1285   1302 (TTC)n        Simple_repeat       1     18
contig4       819    870 (GCACCG)n     Simple_repeat       1     50
contig40        1    151 (GATGAT)n     Simple_repeat       1    151
contig40      933    979 (AATAA)n      Simple_repeat       1     49
contig40     1911   1951 (T)n          Simple_repeat       1     41
contig40     4985   5005 (A)n          Simple_repeat       1     21
contig41      674    751 (CAG)n        Simple_repeat       1     78
contig41     3510   3582 (AT)n         Simple_repeat       1     72
contig43     2324   2354 A-rich        Low_complexity      1     31
contig45      462    499 (GACCCGC)n    Simple_repeat       1     36
contig46       21     64 (TAATC)n      Simple_repeat       1     44
contig47     2931   3004 A-rich        Low_complexity      1     76
contig48     1272   1379 (TTTATCA)n    Simple_repeat       1    111
contig48     3753   3797 (TGGAGG)n     Simple_repeat       1     45
contig48     4030   4052 (GGC)n        Simple_repeat       1     23
contig49      982   1633 SSU-rRNA_Hsa  rRNA             1027   1708
contig49     2101   2135 G-rich        Low_complexity      1     36
contig49     2734   2832 LSU-rRNA_Hsa  rRNA              317    415
contig49     2987   3140 LSU-rRNA_Hsa  rRNA             1504   1658
contig49     4198   5046 LSU-rRNA_Hsa  rRNA             3599   4519
contig5      5837   5880 G-rich        Low_complexity      1     44
contig5      7248   7293 (GCGACCT)n    Simple_repeat       1     47
contig5     14040  14102 (GCCTCG)n     Simple_repeat       1     67
contig51      434    484 (CGA)n        Simple_repeat       1     50
contig51      731    773 (AGGCG)n      Simple_repeat       1     40
contig52     3719   3764 (CCGACGA)n    Simple_repeat       1     44
contig53     4621   4704 (TCATTT)n     Simple_repeat       1     84
contig53     4705   4730 (TCACTC)n     Simple_repeat       1     26
contig53     4781   4820 (CTT)n        Simple_repeat       1     40
contig53     4867   4902 (TTCTAT)n     Simple_repeat       1     34
contig54        3     66 (AGAATAG)n    Simple_repeat       1     67
contig54      113    152 GA-rich       Low_complexity      1     40
contig54      203    228 (GAGAGT)n     Simple_repeat       1     26
contig6       888    916 (CGT)n        Simple_repeat       1     30
contig6       917    942 (CGTCGC)n     Simple_repeat       1     53
contig6     10891  10936 (CCGTCG)n     Simple_repeat       1     50
contig60     1168   1238 (AGGCTC)n     Simple_repeat       1     69
contig61     3072   3121 (CG)n         Simple_repeat       1     52
contig61     4012   4072 (CGAGCA)n     Simple_repeat       1     62
contig62     1372   1410 (GGCTAC)n     Simple_repeat       1     39
contig62     4347   4423 (CGGTCA)n     Simple_repeat       1     77
contig68      116    181 tRNA-Thr-ACG  tRNA                4     68
contig68      191    213 (T)n          Simple_repeat       1     23
contig69      833    879 (ACG)n        Simple_repeat       1     48
contig72      137    168 (CGCGCA)n     Simple_repeat       1     32
contig72     2117   2148 (CGTCGA)n     Simple_repeat       1     31
contig73      870   1004 (TTCTCC)n     Simple_repeat       1    138
contig74      325    429 (GCGGAG)n     Simple_repeat       1    102
contig76      819    975 A-rich        Low_complexity      1    154
contig76     1223   1264 (TTTTCCAA)n   Simple_repeat       1     44
contig77      775    817 (GCGCAC)n     Simple_repeat       1     47
contig78     1084   1162 (GCCGGA)n     Simple_repeat       1     76
contig79      774    808 (CGT)n        Simple_repeat       1     35
contig8       849    872 (TAT)n        Simple_repeat       1     24
contig8      6031   6069 (TATC)n       Simple_repeat       1     39
contig8      7599   7682 (AATAAA)n     Simple_repeat       1     84
contig8      9891   9907 (T)n          Simple_repeat       1     17
contig8     14912  14961 (ATTTGGC)n    Simple_repeat       1     55
contig80       31     63 (CGG)n        Simple_repeat       1     32
contig80     1824   1854 (CGACGG)n     Simple_repeat       1     31
contig80     2694   2733 (CGCCCT)n     Simple_repeat       1     40
contig82      417    491 (AGTATAA)n    Simple_repeat       1     80
contig82     1739   1789 (GATTTGT)n    Simple_repeat       1     51
contig88     1046   1102 (CTC)n        Simple_repeat       1     57
contig89      134    178 (TTCC)n       Simple_repeat       1     46
contig9       117    152 (GAC)n        Simple_repeat       1     36
contig9      8124   8174 (GCGATCGT)n   Simple_repeat       1     51
contig90       41     76 (CGCGGC)n     Simple_repeat       1     35
contig93      404    443 (CGG)n        Simple_repeat       1     39
contig94     2181   2257 (CGCCGA)n     Simple_repeat       1     83
contig95       93    126 (CTCGAC)n     Simple_repeat       1     33
contig95     1908   1965 (GC)n         Simple_repeat       1     57
contig97     2122   2184 (CGCGAG)n     Simple_repeat       1     67
contig98      520    549 (CCGGCC)n     Simple_repeat       1     33
