# Supplementary material for: Chromosomal genome assembly of the ethanol production strain CBS 11270 indicates a highly dynamic genome structure in the yeast species Brettanomyces bruxellensis
Source: PLoS One. 2019 May 1;14(5):e0215077. doi: 10.1371/journal.pone.0215077 (PMC6493715; doi:10.1371/journal.pone.0215077)
Supplement: S8 File — (TXT) [file pone.0215077.s008.txt]

##fileformat=VCFv4.2
##FILTER=<ID=LowQual,Description="Low quality">
##FORMAT=<ID=AD,Number=.,Type=Integer,Description="Allelic depths for the ref and alt alleles in the order listed">
##FORMAT=<ID=DP,Number=1,Type=Integer,Description="Approximate read depth (reads with MQ=255 or with bad mates are filtered)">
##FORMAT=<ID=GQ,Number=1,Type=Integer,Description="Genotype Quality">
##FORMAT=<ID=GT,Number=1,Type=String,Description="Genotype">
##FORMAT=<ID=PL,Number=G,Type=Integer,Description="Normalized, Phred-scaled likelihoods for genotypes as defined in the VCF specification">
##GATKCommandLine.HaplotypeCaller=<ID=HaplotypeCaller,Version=3.5-0-g36282e4,Date="Tue Mar 01 16:30:50 CET 2016",Epoch=1456846250845,CommandLineOptions="analysis_type=HaplotypeCaller input_file=[/home/itiukova/private/SNP_new_ref/bwa_dekkera_REF_sorted.bam] showFullBamList=false read_buffer_size=null phone_home=AWS gatk_key=null tag=NA read_filter=[] disable_read_filter=[] intervals=null excludeIntervals=null interval_set_rule=UNION interval_merging=ALL interval_padding=0 reference_sequence=/home/itiukova/private/SNP_new_ref/Dekbr2_AssemblyScaffolds.fasta nonDeterministicRandomSeed=false disableDithering=false maxRuntime=-1 maxRuntimeUnits=MINUTES downsampling_type=BY_SAMPLE downsample_to_fraction=null downsample_to_coverage=500 baq=OFF baqGapOpenPenalty=40.0 refactor_NDN_cigar_string=false fix_misencoded_quality_scores=false allow_potentially_misencoded_quality_scores=false useOriginalQualities=false defaultBaseQualities=-1 performanceLog=null BQSR=null quantize_quals=0 static_quantized_quals=null round_down_quantized=false disable_indel_quals=false emit_original_quals=false preserve_qscores_less_than=6 globalQScorePrior=-1.0 validation_strictness=SILENT remove_program_records=false keep_program_records=false sample_rename_mapping_file=null unsafe=null disable_auto_index_creation_and_locking_when_reading_rods=false no_cmdline_in_header=false sites_only=false never_trim_vcf_format_field=false bcf=false bam_compression=null simplifyBAM=false disable_bam_indexing=false generate_md5=false num_threads=1 num_cpu_threads_per_data_thread=1 num_io_threads=0 monitorThreadEfficiency=false num_bam_file_handles=null read_group_black_list=null pedigree=[] pedigreeString=[] pedigreeValidationType=STRICT allow_intervals_with_unindexed_bam=false generateShadowBCF=false variant_index_type=DYNAMIC_SEEK variant_index_parameter=-1 reference_window_stop=0 logging_level=INFO log_to_file=null help=false version=false out=/home/itiukova/private/SNP_new_ref/raw_variants_REF.vcf likelihoodCalculationEngine=PairHMM heterogeneousKmerSizeResolution=COMBO_MIN dbsnp=(RodBinding name= source=UNBOUND) dontTrimActiveRegions=false maxDiscARExtension=25 maxGGAARExtension=300 paddingAroundIndels=150 paddingAroundSNPs=20 comp=[] annotation=[] excludeAnnotation=[] group=[Standard, StandardHCAnnotation] debug=false useFilteredReadsForAnnotations=false emitRefConfidence=NONE bamOutput=null bamWriterType=CALLED_HAPLOTYPES disableOptimizations=false annotateNDA=false heterozygosity=0.001 indel_heterozygosity=1.25E-4 standard_min_confidence_threshold_for_calling=30.0 standard_min_confidence_threshold_for_emitting=10.0 max_alternate_alleles=6 input_prior=[] sample_ploidy=2 genotyping_mode=DISCOVERY alleles=(RodBinding name= source=UNBOUND) contamination_fraction_to_filter=0.0 contamination_fraction_per_sample_file=null p_nonref_model=null exactcallslog=null output_mode=EMIT_VARIANTS_ONLY allSitePLs=false gcpHMM=10 pair_hmm_implementation=VECTOR_LOGLESS_CACHING pair_hmm_sub_implementation=ENABLE_ALL always_load_vector_logless_PairHMM_lib=false phredScaledGlobalReadMismappingRate=45 noFpga=false sample_name=null kmerSize=[10, 25] dontIncreaseKmerSizesForCycles=false allowNonUniqueKmersInRef=false numPruningSamples=1 recoverDanglingHeads=false doNotRecoverDanglingBranches=false minDanglingBranchLength=4 consensus=false maxNumHaplotypesInPopulation=128 errorCorrectKmers=false minPruning=2 debugGraphTransformations=false allowCyclesInKmerGraphToGeneratePaths=false graphOutput=null kmerLengthForReadErrorCorrection=25 minObservationsForKmerToBeSolid=20 GVCFGQBands=[1, 2, 3, 4, 5, 6, 7, 8, 9, 10, 11, 12, 13, 14, 15, 16, 17, 18, 19, 20, 21, 22, 23, 24, 25, 26, 27, 28, 29, 30, 31, 32, 33, 34, 35, 36, 37, 38, 39, 40, 41, 42, 43, 44, 45, 46, 47, 48, 49, 50, 51, 52, 53, 54, 55, 56, 57, 58, 59, 60, 70, 80, 90, 99] indelSizeToEliminateInRefModel=10 min_base_quality_score=10 includeUmappedReads=false useAllelesTrigger=false doNotRunPhysicalPhasing=true keepRG=null justDetermineActiveRegions=false dontGenotype=false dontUseSoftClippedBases=false captureAssemblyFailureBAM=false errorCorrectReads=false pcr_indel_model=CONSERVATIVE maxReadsInRegionPerSample=10000 minReadsPerAlignmentStart=10 mergeVariantsViaLD=false activityProfileOut=null activeRegionOut=null activeRegionIn=null activeRegionExtension=null forceActive=false activeRegionMaxSize=null bandPassSigma=null maxProbPropagationDistance=50 activeProbabilityThreshold=0.002 min_mapping_quality_score=20 filter_reads_with_N_cigar=false filter_mismatching_base_and_quals=false filter_bases_not_stored=false">
##INFO=<ID=AC,Number=A,Type=Integer,Description="Allele count in genotypes, for each ALT allele, in the same order as listed">
##INFO=<ID=AF,Number=A,Type=Float,Description="Allele Frequency, for each ALT allele, in the same order as listed">
##INFO=<ID=AN,Number=1,Type=Integer,Description="Total number of alleles in called genotypes">
##INFO=<ID=BaseQRankSum,Number=1,Type=Float,Description="Z-score from Wilcoxon rank sum test of Alt Vs. Ref base qualities">
##INFO=<ID=ClippingRankSum,Number=1,Type=Float,Description="Z-score From Wilcoxon rank sum test of Alt vs. Ref number of hard clipped bases">
##INFO=<ID=DP,Number=1,Type=Integer,Description="Approximate read depth; some reads may have been filtered">
##INFO=<ID=DS,Number=0,Type=Flag,Description="Were any of the samples downsampled?">
##INFO=<ID=ExcessHet,Number=1,Type=Float,Description="Phred-scaled p-value for exact test of excess heterozygosity">
##INFO=<ID=FS,Number=1,Type=Float,Description="Phred-scaled p-value using Fisher's exact test to detect strand bias">
##INFO=<ID=HaplotypeScore,Number=1,Type=Float,Description="Consistency of the site with at most two segregating haplotypes">
##INFO=<ID=InbreedingCoeff,Number=1,Type=Float,Description="Inbreeding coefficient as estimated from the genotype likelihoods per-sample when compared against the Hardy-Weinberg expectation">
##INFO=<ID=MLEAC,Number=A,Type=Integer,Description="Maximum likelihood expectation (MLE) for the allele counts (not necessarily the same as the AC), for each ALT allele, in the same order as listed">
##INFO=<ID=MLEAF,Number=A,Type=Float,Description="Maximum likelihood expectation (MLE) for the allele frequency (not necessarily the same as the AF), for each ALT allele, in the same order as listed">
##INFO=<ID=MQ,Number=1,Type=Float,Description="RMS Mapping Quality">
##INFO=<ID=MQRankSum,Number=1,Type=Float,Description="Z-score From Wilcoxon rank sum test of Alt vs. Ref read mapping qualities">
##INFO=<ID=QD,Number=1,Type=Float,Description="Variant Confidence/Quality by Depth">
##INFO=<ID=ReadPosRankSum,Number=1,Type=Float,Description="Z-score from Wilcoxon rank sum test of Alt vs. Ref read position bias">
##INFO=<ID=SOR,Number=1,Type=Float,Description="Symmetric Odds Ratio of 2x2 contingency table to detect strand bias">
##contig=<ID=scaffold_1,length=2877306>
##contig=<ID=scaffold_2,length=2048014>
##contig=<ID=scaffold_3,length=1792735>
##contig=<ID=scaffold_4,length=962272>
##contig=<ID=scaffold_5,length=929785>
##contig=<ID=scaffold_6,length=910234>
##contig=<ID=scaffold_7,length=556937>
##contig=<ID=scaffold_8,length=463478>
##contig=<ID=scaffold_9,length=418758>
##contig=<ID=scaffold_10,length=393679>
##contig=<ID=scaffold_11,length=330911>
##contig=<ID=scaffold_12,length=276243>
##contig=<ID=scaffold_13,length=190130>
##contig=<ID=scaffold_14,length=190560>
##contig=<ID=scaffold_15,length=150992>
##contig=<ID=scaffold_16,length=150844>
##contig=<ID=scaffold_17,length=132985>
##contig=<ID=scaffold_18,length=99702>
##contig=<ID=scaffold_19,length=94732>
##contig=<ID=scaffold_20,length=83704>
##contig=<ID=scaffold_21,length=50832>
##contig=<ID=scaffold_22,length=42225>
##contig=<ID=scaffold_23,length=39282>
##contig=<ID=scaffold_24,length=31676>
##contig=<ID=scaffold_25,length=10277>
##contig=<ID=scaffold_26,length=9859>
##contig=<ID=scaffold_27,length=9637>
##contig=<ID=scaffold_28,length=10045>
##contig=<ID=scaffold_29,length=8465>
##contig=<ID=scaffold_30,length=7530>
##contig=<ID=scaffold_31,length=7127>
##contig=<ID=scaffold_32,length=5969>
##contig=<ID=scaffold_33,length=5467>
##contig=<ID=scaffold_34,length=5011>
##contig=<ID=scaffold_35,length=4881>
##contig=<ID=scaffold_36,length=4597>
##contig=<ID=scaffold_37,length=4410>
##contig=<ID=scaffold_38,length=2988>
##contig=<ID=scaffold_39,length=2561>
##contig=<ID=scaffold_40,length=2442>
##contig=<ID=scaffold_41,length=2418>
##contig=<ID=scaffold_42,length=2321>
##contig=<ID=scaffold_43,length=2270>
##contig=<ID=scaffold_44,length=2177>
##contig=<ID=scaffold_45,length=1999>
##contig=<ID=scaffold_46,length=2028>
##contig=<ID=scaffold_47,length=1936>
##contig=<ID=scaffold_48,length=1837>
##contig=<ID=scaffold_49,length=1876>
##contig=<ID=scaffold_50,length=1809>
##contig=<ID=scaffold_51,length=1769>
##contig=<ID=scaffold_52,length=1694>
##contig=<ID=scaffold_53,length=1742>
##contig=<ID=scaffold_54,length=1726>
##contig=<ID=scaffold_55,length=1547>
##contig=<ID=scaffold_56,length=1603>
##contig=<ID=scaffold_57,length=1492>
##contig=<ID=scaffold_58,length=1507>
##contig=<ID=scaffold_59,length=1487>
##contig=<ID=scaffold_60,length=1420>
##contig=<ID=scaffold_61,length=1397>
##contig=<ID=scaffold_62,length=1395>
##contig=<ID=scaffold_63,length=1422>
##contig=<ID=scaffold_64,length=1420>
##contig=<ID=scaffold_65,length=1359>
##contig=<ID=scaffold_66,length=1289>
##contig=<ID=scaffold_67,length=1319>
##contig=<ID=scaffold_68,length=1275>
##contig=<ID=scaffold_69,length=1289>
##contig=<ID=scaffold_70,length=1211>
##contig=<ID=scaffold_71,length=1277>
##contig=<ID=scaffold_72,length=1263>
##contig=<ID=scaffold_73,length=1253>
##contig=<ID=scaffold_74,length=1155>
##contig=<ID=scaffold_75,length=1216>
##contig=<ID=scaffold_76,length=1158>
##contig=<ID=scaffold_77,length=1139>
##contig=<ID=scaffold_78,length=1125>
##contig=<ID=scaffold_79,length=1068>
##contig=<ID=scaffold_80,length=1081>
##contig=<ID=scaffold_81,length=1079>
##contig=<ID=scaffold_82,length=1072>
##contig=<ID=scaffold_83,length=1026>
##contig=<ID=scaffold_84,length=1004>
##reference=file:///home/itiukova/private/SNP_new_ref/Dekbr2_AssemblyScaffolds.fasta
#CHROM	POS	ID	REF	ALT	QUAL	FILTER	INFO	FORMAT	RAWreads
scaffold_1	169	.	C	T	19562.77	.	AC=2;AF=1.00;AN=2;BaseQRankSum=-0.748;ClippingRankSum=1.027;DP=545;ExcessHet=3.0103;FS=0.000;MLEAC=2;MLEAF=1.00;MQ=59.99;MQRankSum=1.473;QD=29.31;ReadPosRankSum=-1.187;SOR=0.260	GT:AD:DP:GQ:PL	1/1:1,520:521:99:19591,1521,0
scaffold_1	319	.	AT	A	19242.73	.	AC=2;AF=1.00;AN=2;BaseQRankSum=-0.230;ClippingRankSum=0.681;DP=516;ExcessHet=3.0103;FS=0.000;MLEAC=2;MLEAF=1.00;MQ=60.00;MQRankSum=1.335;QD=34.58;ReadPosRankSum=1.475;SOR=0.227	GT:AD:DP:GQ:PL	1/1:1,444:445:99:19280,1369,0
scaffold_1	343	.	G	T	21374.77	.	AC=2;AF=1.00;AN=2;BaseQRankSum=1.110;ClippingRankSum=0.551;DP=513;ExcessHet=3.0103;FS=0.000;MLEAC=2;MLEAF=1.00;MQ=60.00;MQRankSum=-0.509;QD=26.05;ReadPosRankSum=-0.290;SOR=0.279	GT:AD:DP:GQ:PL	1/1:1,489:490:99:21403,1457,0
scaffold_1	627	.	A	C	16771.77	.	AC=2;AF=1.00;AN=2;DP=495;ExcessHet=3.0103;FS=0.000;MLEAC=2;MLEAF=1.00;MQ=59.93;QD=35.51;SOR=0.732	GT:AD:DP:GQ:PL	1/1:0,469:469:99:16800,1407,0
scaffold_1	658	.	C	T	21936.77	.	AC=2;AF=1.00;AN=2;DP=522;ExcessHet=3.0103;FS=0.000;MLEAC=2;MLEAF=1.00;MQ=59.94;QD=27.63;SOR=0.908	GT:AD:DP:GQ:PL	1/1:0,490:490:99:21965,1502,0
scaffold_1	666	.	A	C	21760.77	.	AC=2;AF=1.00;AN=2;DP=525;ExcessHet=3.0103;FS=0.000;MLEAC=2;MLEAF=1.00;MQ=59.94;QD=28.24;SOR=0.964	GT:AD:DP:GQ:PL	1/1:0,489:489:99:21789,1489,0
scaffold_1	766	.	C	T	15134.77	.	AC=2;AF=1.00;AN=2;DP=410;ExcessHet=3.0103;FS=0.000;MLEAC=2;MLEAF=1.00;MQ=60.00;QD=30.50;SOR=0.869	GT:AD:DP:GQ:PL	1/1:0,392:392:99:15163,1178,0
scaffold_1	796	.	A	G	14930.77	.	AC=2;AF=1.00;AN=2;DP=416;ExcessHet=3.0103;FS=0.000;MLEAC=2;MLEAF=1.00;MQ=60.00;QD=34.09;SOR=0.911	GT:AD:DP:GQ:PL	1/1:0,402:402:99:14959,1206,0
scaffold_1	838	.	A	T	15633.77	.	AC=2;AF=1.00;AN=2;BaseQRankSum=-1.134;ClippingRankSum=0.646;DP=456;ExcessHet=3.0103;FS=0.000;MLEAC=2;MLEAF=1.00;MQ=60.00;MQRankSum=-0.236;QD=29.06;ReadPosRankSum=-1.701;SOR=0.320	GT:AD:DP:GQ:PL	1/1:1,439:440:99:15662,1273,0
scaffold_1	898	.	A	G	17867.77	.	AC=2;AF=1.00;AN=2;BaseQRankSum=-0.322;ClippingRankSum=1.337;DP=490;ExcessHet=3.0103;FS=0.000;MLEAC=2;MLEAF=1.00;MQ=60.00;MQRankSum=-0.468;QD=30.83;ReadPosRankSum=1.133;SOR=0.246	GT:AD:DP:GQ:PL	1/1:1,473:474:99:17896,1381,0
scaffold_1	979	.	C	T	19115.77	.	AC=2;AF=1.00;AN=2;DP=542;ExcessHet=3.0103;FS=0.000;MLEAC=2;MLEAF=1.00;MQ=60.00;QD=29.32;SOR=0.701	GT:AD:DP:GQ:PL	1/1:0,528:528:99:19144,1584,0
scaffold_1	1443	.	C	T	18880.77	.	AC=2;AF=1.00;AN=2;DP=521;ExcessHet=3.0103;FS=0.000;MLEAC=2;MLEAF=1.00;MQ=59.99;QD=30.54;SOR=0.743	GT:AD:DP:GQ:PL	1/1:0,494:494:99:18909,1483,0
scaffold_1	1477	.	C	T	17885.77	.	AC=2;AF=1.00;AN=2;DP=515;ExcessHet=3.0103;FS=0.000;MLEAC=2;MLEAF=1.00;MQ=59.97;QD=31.66;SOR=0.812	GT:AD:DP:GQ:PL	1/1:0,496:496:99:17914,1487,0
scaffold_1	1507	.	C	T	22930.77	.	AC=2;AF=1.00;AN=2;DP=536;ExcessHet=3.0103;FS=0.000;MLEAC=2;MLEAF=1.00;MQ=59.98;QD=32.72;SOR=0.786	GT:AD:DP:GQ:PL	1/1:0,515:515:99:22959,1580,0
scaffold_1	1516	.	A	G	23263.77	.	AC=2;AF=1.00;AN=2;DP=547;ExcessHet=3.0103;FS=0.000;MLEAC=2;MLEAF=1.00;MQ=59.98;QD=33.83;SOR=0.768	GT:AD:DP:GQ:PL	1/1:0,527:527:99:23292,1601,0
scaffold_1	1609	.	G	T	18544.77	.	AC=2;AF=1.00;AN=2;BaseQRankSum=1.725;ClippingRankSum=0.863;DP=523;ExcessHet=3.0103;FS=0.000;MLEAC=2;MLEAF=1.00;MQ=60.00;MQRankSum=-0.322;QD=33.28;ReadPosRankSum=-0.171;SOR=0.305	GT:AD:DP:GQ:PL	1/1:1,505:506:99:18573,1509,0
scaffold_1	2073	.	C	T	19773.77	.	AC=2;AF=1.00;AN=2;DP=549;ExcessHet=3.0103;FS=0.000;MLEAC=2;MLEAF=1.00;MQ=60.00;QD=26.17;SOR=0.821	GT:AD:DP:GQ:PL	1/1:0,528:528:99:19802,1587,0
scaffold_1	2156	.	A	T	22958.77	.	AC=2;AF=1.00;AN=2;DP=637;ExcessHet=3.0103;FS=0.000;MLEAC=2;MLEAF=1.00;MQ=60.00;QD=30.27;SOR=0.774	GT:AD:DP:GQ:PL	1/1:0,618:618:99:22987,1855,0
scaffold_1	4680	.	A	C	17513.77	.	AC=2;AF=1.00;AN=2;BaseQRankSum=1.750;ClippingRankSum=1.221;DP=491;ExcessHet=3.0103;FS=0.000;MLEAC=2;MLEAF=1.00;MQ=59.98;MQRankSum=-0.143;QD=29.96;ReadPosRankSum=1.185;SOR=0.715	GT:AD:DP:GQ:PL	1/1:2,471:473:99:17542,1371,0
scaffold_1	4689	.	A	G	21391.77	.	AC=2;AF=1.00;AN=2;DP=501;ExcessHet=3.0103;FS=0.000;MLEAC=2;MLEAF=1.00;MQ=59.98;QD=29.95;SOR=0.706	GT:AD:DP:GQ:PL	1/1:0,481:481:99:21420,1478,0
scaffold_1	4879	.	T	C	18517.77	.	AC=2;AF=1.00;AN=2;BaseQRankSum=-1.711;ClippingRankSum=1.297;DP=524;ExcessHet=3.0103;FS=0.000;MLEAC=2;MLEAF=1.00;MQ=59.98;MQRankSum=-1.021;QD=30.54;ReadPosRankSum=1.670;SOR=0.263	GT:AD:DP:GQ:PL	1/1:1,501:502:99:18546,1466,0
scaffold_1	4896	.	A	G	22529.77	.	AC=2;AF=1.00;AN=2;DP=521;ExcessHet=3.0103;FS=0.000;MLEAC=2;MLEAF=1.00;MQ=59.98;QD=27.35;SOR=0.764	GT:AD:DP:GQ:PL	1/1:0,497:497:99:22558,1532,0
scaffold_1	4899	.	G	A	22496.77	.	AC=2;AF=1.00;AN=2;DP=521;ExcessHet=3.0103;FS=0.000;MLEAC=2;MLEAF=1.00;MQ=59.98;QD=28.47;SOR=0.790	GT:AD:DP:GQ:PL	1/1:0,497:497:99:22525,1529,0
scaffold_1	4910	.	A	T	23737.77	.	AC=2;AF=1.00;AN=2;DP=543;ExcessHet=3.0103;FS=0.000;MLEAC=2;MLEAF=1.00;MQ=59.98;QD=31.53;SOR=0.712	GT:AD:DP:GQ:PL	1/1:0,523:523:99:23766,1628,0
scaffold_1	4918	.	A	G	24592.77	.	AC=2;AF=1.00;AN=2;DP=546;ExcessHet=3.0103;FS=0.000;MLEAC=2;MLEAF=1.00;MQ=59.99;QD=26.50;SOR=0.732	GT:AD:DP:GQ:PL	1/1:0,528:528:99:24621,1656,0
scaffold_1	4925	.	C	T	23504.77	.	AC=2;AF=1.00;AN=2;DP=540;ExcessHet=3.0103;FS=0.000;MLEAC=2;MLEAF=1.00;MQ=59.99;QD=34.11;SOR=0.756	GT:AD:DP:GQ:PL	1/1:0,522:522:99:23533,1598,0
scaffold_1	5654	.	A	G	18527.77	.	AC=2;AF=1.00;AN=2;BaseQRankSum=1.718;ClippingRankSum=0.450;DP=513;ExcessHet=3.0103;FS=0.000;MLEAC=2;MLEAF=1.00;MQ=60.00;MQRankSum=-0.294;QD=27.74;ReadPosRankSum=-1.427;SOR=0.465	GT:AD:DP:GQ:PL	1/1:1,488:489:99:18556,1457,0
scaffold_1	5693	.	C	T	20140.77	.	AC=2;AF=1.00;AN=2;DP=568;ExcessHet=3.0103;FS=0.000;MLEAC=2;MLEAF=1.00;MQ=60.00;QD=31.55;SOR=0.951	GT:AD:DP:GQ:PL	1/1:0,545:545:99:20169,1638,0
scaffold_1	5733	.	A	G	20328.77	.	AC=2;AF=1.00;AN=2;DP=582;ExcessHet=3.0103;FS=0.000;MLEAC=2;MLEAF=1.00;MQ=59.98;QD=30.92;SOR=0.822	GT:AD:DP:GQ:PL	1/1:0,558:558:99:20357,1675,0
scaffold_1	5765	.	G	A	21249.77	.	AC=2;AF=1.00;AN=2;DP=593;ExcessHet=3.0103;FS=0.000;MLEAC=2;MLEAF=1.00;MQ=59.98;QD=31.67;SOR=0.808	GT:AD:DP:GQ:PL	1/1:0,569:569:99:21278,1707,0
scaffold_1	5820	.	A	G	23389.77	.	AC=2;AF=1.00;AN=2;BaseQRankSum=-0.002;ClippingRankSum=-0.818;DP=557;ExcessHet=3.0103;FS=0.000;MLEAC=2;MLEAF=1.00;MQ=59.98;MQRankSum=-0.698;QD=32.50;ReadPosRankSum=2.339;SOR=0.160	GT:AD:DP:GQ:PL	1/1:2,530:532:99:23418,1542,0
scaffold_1	5828	.	G	A	24647.77	.	AC=2;AF=1.00;AN=2;DP=553;ExcessHet=3.0103;FS=0.000;MLEAC=2;MLEAF=1.00;MQ=59.93;QD=26.66;SOR=0.697	GT:AD:DP:GQ:PL	1/1:0,527:527:99:24676,1673,0
scaffold_1	5846	.	G	A	23685.77	.	AC=2;AF=1.00;AN=2;DP=571;ExcessHet=3.0103;FS=0.000;MLEAC=2;MLEAF=1.00;MQ=59.91;QD=31.02;SOR=0.726	GT:AD:DP:GQ:PL	1/1:0,547:547:99:23714,1667,0
scaffold_1	5874	.	A	G	26294.77	.	AC=2;AF=1.00;AN=2;DP=602;ExcessHet=3.0103;FS=0.000;MLEAC=2;MLEAF=1.00;MQ=59.91;QD=28.35;SOR=0.776	GT:AD:DP:GQ:PL	1/1:0,573:573:99:26323,1773,0
scaffold_1	5878	.	G	A	27020.77	.	AC=2;AF=1.00;AN=2;DP=613;ExcessHet=3.0103;FS=0.000;MLEAC=2;MLEAF=1.00;MQ=59.91;QD=30.21;SOR=0.782	GT:AD:DP:GQ:PL	1/1:0,583:583:99:27049,1818,0
scaffold_1	5901	.	A	C	25966.77	.	AC=2;AF=1.00;AN=2;DP=615;ExcessHet=3.0103;FS=0.000;MLEAC=2;MLEAF=1.00;MQ=59.96;QD=32.05;SOR=0.831	GT:AD:DP:GQ:PL	1/1:0,584:584:99:25995,1796,0
scaffold_1	5978	.	G	T	21128.77	.	AC=2;AF=1.00;AN=2;BaseQRankSum=2.432;ClippingRankSum=0.934;DP=592;ExcessHet=3.0103;FS=0.000;MLEAC=2;MLEAF=1.00;MQ=60.00;MQRankSum=0.598;QD=37.22;ReadPosRankSum=0.835;SOR=0.272	GT:AD:DP:GQ:PL	1/1:2,566:568:99:21157,1689,0
scaffold_1	6013	.	T	C	24435.77	.	AC=2;AF=1.00;AN=2;DP=574;ExcessHet=3.0103;FS=0.000;MLEAC=2;MLEAF=1.00;MQ=60.00;QD=33.35;SOR=0.776	GT:AD:DP:GQ:PL	1/1:0,548:548:99:24464,1682,0
scaffold_1	6026	.	C	T	24725.77	.	AC=2;AF=1.00;AN=2;DP=583;ExcessHet=3.0103;FS=0.000;MLEAC=2;MLEAF=1.00;MQ=60.00;QD=33.47;SOR=0.848	GT:AD:DP:GQ:PL	1/1:0,554:554:99:24754,1709,0
scaffold_1	6047	.	CA	C	24441.73	.	AC=2;AF=1.00;AN=2;DP=592;ExcessHet=3.0103;FS=0.000;MLEAC=2;MLEAF=1.00;MQ=60.00;QD=25.74;SOR=0.790	GT:AD:DP:GQ:PL	1/1:0,537:537:99:24479,1659,0
scaffold_1	6059	.	G	A	27035.77	.	AC=2;AF=1.00;AN=2;DP=605;ExcessHet=3.0103;FS=0.000;MLEAC=2;MLEAF=1.00;MQ=60.00;QD=34.72;SOR=0.768	GT:AD:DP:GQ:PL	1/1:0,577:577:99:27064,1821,0
scaffold_1	6080	.	A	G	26266.77	.	AC=2;AF=1.00;AN=2;DP=597;ExcessHet=3.0103;FS=0.000;MLEAC=2;MLEAF=1.00;MQ=59.97;QD=25.82;SOR=0.697	GT:AD:DP:GQ:PL	1/1:0,565:565:99:26295,1761,0
scaffold_1	6105	.	C	T	27227.77	.	AC=2;AF=1.00;AN=2;DP=623;ExcessHet=3.0103;FS=0.000;MLEAC=2;MLEAF=1.00;MQ=59.98;QD=34.03;SOR=0.697	GT:AD:DP:GQ:PL	1/1:0,591:591:99:27256,1827,0
scaffold_1	6124	.	G	A	24910.77	.	AC=2;AF=1.00;AN=2;DP=591;ExcessHet=3.0103;FS=0.000;MLEAC=2;MLEAF=1.00;MQ=59.98;QD=32.69;SOR=0.729	GT:AD:DP:GQ:PL	1/1:0,564:564:99:24939,1741,0
scaffold_1	6155	.	T	C	25972.77	.	AC=2;AF=1.00;AN=2;DP=600;ExcessHet=3.0103;FS=0.000;MLEAC=2;MLEAF=1.00;MQ=59.98;QD=31.65;SOR=0.739	GT:AD:DP:GQ:PL	1/1:0,577:577:99:26001,1790,0
scaffold_1	6164	.	C	T	26243.77	.	AC=2;AF=1.00;AN=2;DP=583;ExcessHet=3.0103;FS=0.000;MLEAC=2;MLEAF=1.00;MQ=59.98;QD=29.85;SOR=0.759	GT:AD:DP:GQ:PL	1/1:0,560:560:99:26272,1775,0
scaffold_1	6173	.	T	C	26513.77	.	AC=2;AF=1.00;AN=2;DP=591;ExcessHet=3.0103;FS=0.000;MLEAC=2;MLEAF=1.00;MQ=59.98;QD=35.57;SOR=0.759	GT:AD:DP:GQ:PL	1/1:0,568:568:99:26542,1791,0
scaffold_1	6178	.	C	T	26599.77	.	AC=2;AF=1.00;AN=2;DP=612;ExcessHet=3.0103;FS=0.000;MLEAC=2;MLEAF=1.00;MQ=60.00;QD=30.90;SOR=0.731	GT:AD:DP:GQ:PL	1/1:0,591:591:99:26628,1809,0
scaffold_1	6251	.	A	G	21587.77	.	AC=2;AF=1.00;AN=2;DP=602;ExcessHet=3.0103;FS=0.000;MLEAC=2;MLEAF=1.00;MQ=60.00;QD=28.74;SOR=0.830	GT:AD:DP:GQ:PL	1/1:0,590:590:99:21616,1771,0
scaffold_1	6281	.	A	G	20532.77	.	AC=2;AF=1.00;AN=2;DP=565;ExcessHet=3.0103;FS=0.000;MLEAC=2;MLEAF=1.00;MQ=60.00;QD=34.00;SOR=0.738	GT:AD:DP:GQ:PL	1/1:0,546:546:99:20561,1640,0
scaffold_1	6347	.	C	T	24476.77	.	AC=2;AF=1.00;AN=2;DP=587;ExcessHet=3.0103;FS=0.000;MLEAC=2;MLEAF=1.00;MQ=60.00;QD=30.72;SOR=0.844	GT:AD:DP:GQ:PL	1/1:0,568:568:99:24505,1737,0
scaffold_1	6370	.	C	T	24387.77	.	AC=2;AF=1.00;AN=2;BaseQRankSum=0.448;ClippingRankSum=0.085;DP=594;ExcessHet=3.0103;FS=0.000;MLEAC=2;MLEAF=1.00;MQ=60.00;MQRankSum=-1.496;QD=31.24;ReadPosRankSum=1.611;SOR=0.248	GT:AD:DP:GQ:PL	1/1:1,571:572:99:24416,1701,0
scaffold_1	7430	.	C	G	18738.77	.	AC=2;AF=1.00;AN=2;DP=530;ExcessHet=3.0103;FS=0.000;MLEAC=2;MLEAF=1.00;MQ=59.95;QD=33.97;SOR=0.705	GT:AD:DP:GQ:PL	1/1:0,507:507:99:18767,1521,0
scaffold_1	7442	.	A	T	17888.77	.	AC=2;AF=1.00;AN=2;DP=532;ExcessHet=3.0103;FS=0.000;MLEAC=2;MLEAF=1.00;MQ=59.95;QD=29.29;SOR=0.737	GT:AD:DP:GQ:PL	1/1:0,509:509:99:17917,1522,0
scaffold_1	7463	.	C	T	17001.77	.	AC=2;AF=1.00;AN=2;DP=514;ExcessHet=3.0103;FS=0.000;MLEAC=2;MLEAF=1.00;MQ=59.98;QD=34.49;SOR=0.892	GT:AD:DP:GQ:PL	1/1:0,493:493:99:17030,1472,0
scaffold_1	7553	.	C	T	17452.77	.	AC=2;AF=1.00;AN=2;DP=486;ExcessHet=3.0103;FS=0.000;MLEAC=2;MLEAF=1.00;MQ=60.00;QD=32.15;SOR=0.750	GT:AD:DP:GQ:PL	1/1:0,467:467:99:17481,1403,0
scaffold_1	7567	.	C	T	17334.77	.	AC=2;AF=1.00;AN=2;DP=495;ExcessHet=3.0103;FS=0.000;MLEAC=2;MLEAF=1.00;MQ=60.00;QD=28.23;SOR=0.807	GT:AD:DP:GQ:PL	1/1:0,478:478:99:17363,1434,0
scaffold_1	7679	.	G	T	23559.77	.	AC=2;AF=1.00;AN=2;DP=566;ExcessHet=3.0103;FS=0.000;MLEAC=2;MLEAF=1.00;MQ=60.00;QD=29.08;SOR=0.839	GT:AD:DP:GQ:PL	1/1:0,539:539:99:23588,1664,0
scaffold_1	7691	.	A	G	22679.77	.	AC=2;AF=1.00;AN=2;DP=543;ExcessHet=3.0103;FS=0.000;MLEAC=2;MLEAF=1.00;MQ=60.00;QD=35.30;SOR=0.753	GT:AD:DP:GQ:PL	1/1:0,517:517:99:22708,1593,0
scaffold_1	7754	.	C	T	24451.77	.	AC=2;AF=1.00;AN=2;DP=570;ExcessHet=3.0103;FS=0.000;MLEAC=2;MLEAF=1.00;MQ=59.99;QD=27.61;SOR=0.719	GT:AD:DP:GQ:PL	1/1:0,545:545:99:24480,1694,0
scaffold_1	7768	.	G	T	24766.77	.	AC=2;AF=1.00;AN=2;DP=588;ExcessHet=3.0103;FS=0.000;MLEAC=2;MLEAF=1.00;MQ=59.99;QD=28.95;SOR=0.711	GT:AD:DP:GQ:PL	1/1:0,567:567:99:24795,1718,0
scaffold_1	7917	.	C	T	20120.77	.	AC=2;AF=1.00;AN=2;DP=541;ExcessHet=3.0103;FS=0.000;MLEAC=2;MLEAF=1.00;MQ=52.99;QD=26.36;SOR=0.731	GT:AD:DP:GQ:PL	1/1:0,538:538:99:20149,1614,0
scaffold_1	7952	.	C	T	21176.77	.	AC=2;AF=1.00;AN=2;DP=572;ExcessHet=3.0103;FS=0.000;MLEAC=2;MLEAF=1.00;MQ=51.49;QD=23.26;SOR=0.714	GT:AD:DP:GQ:PL	1/1:0,570:570:99:21205,1712,0
scaffold_1	8006	.	C	T	19358.77	.	AC=2;AF=1.00;AN=2;DP=519;ExcessHet=3.0103;FS=0.000;MLEAC=2;MLEAF=1.00;MQ=56.33;QD=31.83;SOR=0.717	GT:AD:DP:GQ:PL	1/1:0,508:508:99:19387,1526,0
scaffold_1	8053	.	C	T	19794.77	.	AC=2;AF=1.00;AN=2;DP=538;ExcessHet=3.0103;FS=0.000;MLEAC=2;MLEAF=1.00;MQ=59.84;QD=28.60;SOR=0.764	GT:AD:DP:GQ:PL	1/1:0,522:522:99:19823,1570,0
scaffold_1	8211	.	C	T	21504.77	.	AC=2;AF=1.00;AN=2;DP=572;ExcessHet=3.0103;FS=0.000;MLEAC=2;MLEAF=1.00;MQ=59.96;QD=27.11;SOR=0.784	GT:AD:DP:GQ:PL	1/1:0,552:552:99:21533,1659,0
scaffold_1	8543	.	C	T	18031.77	.	AC=2;AF=1.00;AN=2;DP=494;ExcessHet=3.0103;FS=0.000;MLEAC=2;MLEAF=1.00;MQ=59.97;QD=28.19;SOR=0.927	GT:AD:DP:GQ:PL	1/1:0,472:472:99:18060,1418,0
scaffold_1	9940	.	C	T	18967.77	.	AC=2;AF=1.00;AN=2;BaseQRankSum=0.355;ClippingRankSum=-0.422;DP=549;ExcessHet=3.0103;FS=0.000;MLEAC=2;MLEAF=1.00;MQ=59.98;MQRankSum=-1.010;QD=28.66;ReadPosRankSum=-1.037;SOR=0.233	GT:AD:DP:GQ:PL	1/1:1,512:513:99:18996,1503,0
scaffold_1	10484	.	A	T	22200.77	.	AC=2;AF=1.00;AN=2;BaseQRankSum=1.721;ClippingRankSum=-1.020;DP=630;ExcessHet=3.0103;FS=0.000;MLEAC=2;MLEAF=1.00;MQ=60.00;MQRankSum=-0.054;QD=30.79;ReadPosRankSum=0.805;SOR=0.515	GT:AD:DP:GQ:PL	1/1:1,612:613:99:22229,1826,0
scaffold_1	10575	.	C	G	21526.77	.	AC=2;AF=1.00;AN=2;DP=593;ExcessHet=3.0103;FS=0.000;MLEAC=2;MLEAF=1.00;MQ=60.00;QD=29.58;SOR=0.948	GT:AD:DP:GQ:PL	1/1:0,578:578:99:21555,1735,0
scaffold_1	10798	.	C	T	20296.77	.	AC=2;AF=1.00;AN=2;DP=568;ExcessHet=3.0103;FS=0.000;MLEAC=2;MLEAF=1.00;MQ=60.00;QD=39.09;SOR=0.910	GT:AD:DP:GQ:PL	1/1:0,557:557:99:20325,1670,0
scaffold_1	11203	.	C	T	19162.77	.	AC=2;AF=1.00;AN=2;BaseQRankSum=1.719;ClippingRankSum=-0.555;DP=537;ExcessHet=3.0103;FS=0.000;MLEAC=2;MLEAF=1.00;MQ=60.00;MQRankSum=-0.047;QD=31.91;ReadPosRankSum=-0.114;SOR=0.242	GT:AD:DP:GQ:PL	1/1:1,517:518:99:19191,1546,0
scaffold_1	11380	.	C	CT	7045.73	.	AC=2;AF=1.00;AN=2;BaseQRankSum=1.083;ClippingRankSum=-0.069;DP=457;ExcessHet=3.0103;FS=0.977;MLEAC=2;MLEAF=1.00;MQ=59.97;MQRankSum=-0.873;QD=21.95;ReadPosRankSum=-0.350;SOR=0.519	GT:AD:DP:GQ:PL	1/1:20,301:321:99:7083,487,0
scaffold_1	11575	.	C	T	18548.77	.	AC=2;AF=1.00;AN=2;DP=528;ExcessHet=3.0103;FS=0.000;MLEAC=2;MLEAF=1.00;MQ=60.00;QD=32.76;SOR=0.754	GT:AD:DP:GQ:PL	1/1:0,507:507:99:18577,1522,0
scaffold_1	11965	.	C	T	24270.77	.	AC=2;AF=1.00;AN=2;DP=562;ExcessHet=3.0103;FS=0.000;MLEAC=2;MLEAF=1.00;MQ=60.00;QD=30.07;SOR=0.723	GT:AD:DP:GQ:PL	1/1:0,540:540:99:24299,1676,0
scaffold_1	11974	.	C	T	24358.77	.	AC=2;AF=1.00;AN=2;DP=571;ExcessHet=3.0103;FS=0.000;MLEAC=2;MLEAF=1.00;MQ=60.00;QD=34.53;SOR=0.772	GT:AD:DP:GQ:PL	1/1:0,551:551:99:24387,1682,0
scaffold_1	12112	.	C	T	19460.77	.	AC=2;AF=1.00;AN=2;DP=552;ExcessHet=3.0103;FS=0.000;MLEAC=2;MLEAF=1.00;MQ=56.29;QD=30.73;SOR=0.719	GT:AD:DP:GQ:PL	1/1:0,543:543:99:19489,1628,0
scaffold_1	12142	.	A	T	23079.77	.	AC=2;AF=1.00;AN=2;DP=525;ExcessHet=3.0103;FS=0.000;MLEAC=2;MLEAF=1.00;MQ=55.95;QD=29.92;SOR=0.736	GT:AD:DP:GQ:PL	1/1:0,519:519:99:23108,1574,0
scaffold_1	12145	.	A	C	18692.77	.	AC=2;AF=1.00;AN=2;BaseQRankSum=0.176;ClippingRankSum=1.944;DP=516;ExcessHet=3.0103;FS=0.000;MLEAC=2;MLEAF=1.00;MQ=55.87;MQRankSum=-1.332;QD=32.25;ReadPosRankSum=0.879;SOR=0.125	GT:AD:DP:GQ:PL	1/1:2,507:509:99:18721,1451,0
scaffold_1	12203	.	A	T	19354.77	.	AC=2;AF=1.00;AN=2;DP=532;ExcessHet=3.0103;FS=0.000;MLEAC=2;MLEAF=1.00;MQ=59.31;QD=32.24;SOR=0.765	GT:AD:DP:GQ:PL	1/1:0,516:516:99:19383,1552,0
scaffold_1	12229	.	C	T	18404.77	.	AC=2;AF=1.00;AN=2;DP=530;ExcessHet=3.0103;FS=0.000;MLEAC=2;MLEAF=1.00;MQ=59.81;QD=30.73;SOR=0.951	GT:AD:DP:GQ:PL	1/1:0,511:511:99:18433,1522,0
scaffold_1	12427	.	A	G	22194.77	.	AC=2;AF=1.00;AN=2;DP=626;ExcessHet=3.0103;FS=0.000;MLEAC=2;MLEAF=1.00;MQ=59.94;QD=34.45;SOR=0.901	GT:AD:DP:GQ:PL	1/1:0,610:610:99:22223,1831,0
scaffold_1	13596	.	C	T	21255.77	.	AC=2;AF=1.00;AN=2;DP=504;ExcessHet=3.0103;FS=0.000;MLEAC=2;MLEAF=1.00;MQ=59.98;QD=29.46;SOR=0.776	GT:AD:DP:GQ:PL	1/1:0,477:477:99:21284,1460,0
scaffold_1	13605	.	C	T	21479.77	.	AC=2;AF=1.00;AN=2;DP=511;ExcessHet=3.0103;FS=0.000;MLEAC=2;MLEAF=1.00;MQ=59.98;QD=32.51;SOR=0.765	GT:AD:DP:GQ:PL	1/1:0,485:485:99:21508,1477,0
scaffold_1	13672	.	A	T	21802.77	.	AC=2;AF=1.00;AN=2;DP=503;ExcessHet=3.0103;FS=0.000;MLEAC=2;MLEAF=1.00;MQ=60.00;QD=27.77;SOR=0.827	GT:AD:DP:GQ:PL	1/1:0,491:491:99:21831,1487,0
scaffold_1	13680	.	C	T	22114.77	.	AC=2;AF=1.00;AN=2;DP=500;ExcessHet=3.0103;FS=0.000;MLEAC=2;MLEAF=1.00;MQ=60.00;QD=34.21;SOR=0.765	GT:AD:DP:GQ:PL	1/1:0,491:491:99:22143,1513,0
scaffold_1	13781	.	A	G	17846.77	.	AC=2;AF=1.00;AN=2;DP=538;ExcessHet=3.0103;FS=0.000;MLEAC=2;MLEAF=1.00;MQ=59.86;QD=34.65;SOR=0.803	GT:AD:DP:GQ:PL	1/1:0,515:515:99:17875,1545,0
scaffold_1	13846	.	A	G	15352.77	.	AC=2;AF=1.00;AN=2;DP=438;ExcessHet=3.0103;FS=0.000;MLEAC=2;MLEAF=1.00;MQ=59.78;QD=31.96;SOR=1.151	GT:AD:DP:GQ:PL	1/1:0,418:418:99:15381,1256,0
scaffold_1	13858	.	GAT	G	9928.73	.	AC=2;AF=1.00;AN=2;BaseQRankSum=2.107;ClippingRankSum=0.102;DP=404;ExcessHet=3.0103;FS=0.000;MLEAC=2;MLEAF=1.00;MQ=59.25;MQRankSum=0.371;QD=32.13;ReadPosRankSum=-0.200;SOR=0.937	GT:AD:DP:GQ:PL	1/1:2,307:309:99:9966,872,0
scaffold_1	14719	.	C	T	19525.77	.	AC=2;AF=1.00;AN=2;DP=549;ExcessHet=3.0103;FS=0.000;MLEAC=2;MLEAF=1.00;MQ=59.97;QD=25.05;SOR=0.845	GT:AD:DP:GQ:PL	1/1:0,536:536:99:19554,1608,0
scaffold_1	18687	.	C	G	19731.77	.	AC=2;AF=1.00;AN=2;DP=552;ExcessHet=3.0103;FS=0.000;MLEAC=2;MLEAF=1.00;MQ=58.52;QD=30.48;SOR=0.735	GT:AD:DP:GQ:PL	1/1:0,535:535:99:19760,1605,0
scaffold_1	18801	.	AT	A	13135.73	.	AC=2;AF=1.00;AN=2;BaseQRankSum=-0.340;ClippingRankSum=0.961;DP=475;ExcessHet=3.0103;FS=0.000;MLEAC=2;MLEAF=1.00;MQ=59.76;MQRankSum=1.724;QD=31.43;SOR=0.429	GT:AD:DP:GQ:PL	1/1:1,417:418:99:13173,1221,0
scaffold_1	19572	.	C	T	16819.77	.	AC=2;AF=1.00;AN=2;DP=474;ExcessHet=3.0103;FS=0.000;MLEAC=2;MLEAF=1.00;MQ=59.99;QD=31.54;SOR=0.999	GT:AD:DP:GQ:PL	1/1:0,460:460:99:16848,1379,0
scaffold_1	20394	.	G	T	14182.77	.	AC=2;AF=1.00;AN=2;BaseQRankSum=2.037;ClippingRankSum=1.684;DP=487;ExcessHet=3.0103;FS=0.000;MLEAC=2;MLEAF=1.00;MQ=60.00;MQRankSum=2.240;QD=34.59;ReadPosRankSum=0.230;SOR=0.896	GT:AD:DP:GQ:PL	1/1:2,408:410:99:14211,1151,0
scaffold_1	22440	.	C	T	22267.77	.	AC=2;AF=1.00;AN=2;DP=618;ExcessHet=3.0103;FS=0.000;MLEAC=2;MLEAF=1.00;MQ=59.95;QD=32.61;SOR=0.780	GT:AD:DP:GQ:PL	1/1:0,595:595:99:22296,1786,0
scaffold_1	22880	.	C	T	21457.77	.	AC=2;AF=1.00;AN=2;BaseQRankSum=0.375;ClippingRankSum=-0.771;DP=596;ExcessHet=3.0103;FS=0.000;MLEAC=2;MLEAF=1.00;MQ=60.00;MQRankSum=-1.654;QD=29.32;ReadPosRankSum=0.153;SOR=0.232	GT:AD:DP:GQ:PL	1/1:1,576:577:99:21486,1694,0
scaffold_1	23766	.	T	C	18900.77	.	AC=2;AF=1.00;AN=2;DP=533;ExcessHet=3.0103;FS=0.000;MLEAC=2;MLEAF=1.00;MQ=59.95;QD=27.93;SOR=0.697	GT:AD:DP:GQ:PL	1/1:0,513:513:99:18929,1540,0
scaffold_1	23794	.	TG	T	19120.73	.	AC=2;AF=1.00;AN=2;DP=544;ExcessHet=3.0103;FS=0.000;MLEAC=2;MLEAF=1.00;MQ=59.94;QD=33.04;SOR=0.725	GT:AD:DP:GQ:PL	1/1:0,510:510:99:19158,1538,0
scaffold_1	23836	.	A	T	18110.77	.	AC=2;AF=1.00;AN=2;DP=539;ExcessHet=3.0103;FS=0.000;MLEAC=2;MLEAF=1.00;MQ=59.94;QD=34.96;SOR=0.693	GT:AD:DP:GQ:PL	1/1:0,518:518:99:18139,1550,0
scaffold_1	24366	.	C	T	22421.77	.	AC=2;AF=1.00;AN=2;DP=616;ExcessHet=3.0103;FS=0.000;MLEAC=2;MLEAF=1.00;MQ=60.00;QD=25.82;SOR=0.720	GT:AD:DP:GQ:PL	1/1:0,602:602:99:22450,1808,0
scaffold_1	24556	.	A	G	21904.77	.	AC=2;AF=1.00;AN=2;DP=609;ExcessHet=3.0103;FS=0.000;MLEAC=2;MLEAF=1.00;MQ=59.93;QD=27.19;SOR=0.714	GT:AD:DP:GQ:PL	1/1:0,586:586:99:21933,1759,0
scaffold_1	24610	.	C	T	19317.77	.	AC=2;AF=1.00;AN=2;BaseQRankSum=1.680;ClippingRankSum=-0.508;DP=561;ExcessHet=3.0103;FS=0.000;MLEAC=2;MLEAF=1.00;MQ=59.93;MQRankSum=0.411;QD=36.35;ReadPosRankSum=0.605;SOR=0.318	GT:AD:DP:GQ:PL	1/1:1,534:535:99:19346,1594,0
scaffold_1	24949	.	A	C	21449.77	.	AC=2;AF=1.00;AN=2;BaseQRankSum=2.441;ClippingRankSum=0.570;DP=607;ExcessHet=3.0103;FS=0.000;MLEAC=2;MLEAF=1.00;MQ=60.00;MQRankSum=-0.641;QD=26.31;ReadPosRankSum=-0.418;SOR=0.697	GT:AD:DP:GQ:PL	1/1:2,589:591:99:21478,1753,0
scaffold_1	25097	.	C	T	21289.77	.	AC=2;AF=1.00;AN=2;BaseQRankSum=0.683;ClippingRankSum=0.664;DP=594;ExcessHet=3.0103;FS=0.000;MLEAC=2;MLEAF=1.00;MQ=60.00;MQRankSum=-1.004;QD=27.86;ReadPosRankSum=0.215;SOR=0.256	GT:AD:DP:GQ:PL	1/1:1,570:571:99:21318,1675,0
scaffold_1	25247	.	C	T	20275.77	.	AC=2;AF=1.00;AN=2;DP=584;ExcessHet=3.0103;FS=0.000;MLEAC=2;MLEAF=1.00;MQ=59.99;QD=32.22;SOR=0.860	GT:AD:DP:GQ:PL	1/1:0,553:553:99:20304,1661,0
scaffold_1	25711	.	C	T	15602.77	.	AC=2;AF=1.00;AN=2;BaseQRankSum=1.978;ClippingRankSum=1.852;DP=465;ExcessHet=3.0103;FS=0.000;MLEAC=2;MLEAF=1.00;MQ=60.00;MQRankSum=1.400;QD=34.83;ReadPosRankSum=-0.452;SOR=0.417	GT:AD:DP:GQ:PL	1/1:3,445:448:99:15631,1283,0
scaffold_1	26430	.	C	T	18325.77	.	AC=2;AF=1.00;AN=2;BaseQRankSum=1.718;ClippingRankSum=-1.251;DP=508;ExcessHet=3.0103;FS=0.000;MLEAC=2;MLEAF=1.00;MQ=60.00;MQRankSum=1.541;QD=32.95;ReadPosRankSum=1.287;SOR=0.541	GT:AD:DP:GQ:PL	1/1:1,489:490:99:18354,1460,0
scaffold_1	27235	.	C	G	19882.77	.	AC=2;AF=1.00;AN=2;DP=533;ExcessHet=3.0103;FS=0.000;MLEAC=2;MLEAF=1.00;MQ=60.00;QD=31.43;SOR=0.816	GT:AD:DP:GQ:PL	1/1:0,516:516:99:19911,1551,0
scaffold_1	27311	.	C	T	21485.77	.	AC=2;AF=1.00;AN=2;DP=583;ExcessHet=3.0103;FS=0.000;MLEAC=2;MLEAF=1.00;MQ=60.00;QD=29.49;SOR=0.802	GT:AD:DP:GQ:PL	1/1:0,561:561:99:21514,1686,0
scaffold_1	27802	.	A	T	21946.77	.	AC=2;AF=1.00;AN=2;DP=605;ExcessHet=3.0103;FS=0.000;MLEAC=2;MLEAF=1.00;MQ=60.00;QD=30.17;SOR=0.822	GT:AD:DP:GQ:PL	1/1:0,590:590:99:21975,1769,0
scaffold_1	27899	.	C	T	20748.77	.	AC=2;AF=1.00;AN=2;BaseQRankSum=-0.900;ClippingRankSum=-0.801;DP=585;ExcessHet=3.0103;FS=0.000;MLEAC=2;MLEAF=1.00;MQ=60.00;MQRankSum=-0.123;QD=28.23;ReadPosRankSum=-0.764;SOR=0.536	GT:AD:DP:GQ:PL	1/1:1,561:562:99:20777,1643,0
scaffold_1	28306	.	C	T	19836.77	.	AC=2;AF=1.00;AN=2;DP=567;ExcessHet=3.0103;FS=0.000;MLEAC=2;MLEAF=1.00;MQ=60.00;QD=28.87;SOR=0.831	GT:AD:DP:GQ:PL	1/1:0,541:541:99:19865,1625,0
scaffold_1	28344	.	A	C	20057.77	.	AC=2;AF=1.00;AN=2;DP=565;ExcessHet=3.0103;FS=0.000;MLEAC=2;MLEAF=1.00;MQ=59.99;QD=22.87;SOR=0.815	GT:AD:DP:GQ:PL	1/1:0,537:537:99:20086,1612,0
scaffold_1	29077	.	G	T	17676.77	.	AC=2;AF=1.00;AN=2;DP=500;ExcessHet=3.0103;FS=0.000;MLEAC=2;MLEAF=1.00;MQ=60.00;QD=33.89;SOR=1.120	GT:AD:DP:GQ:PL	1/1:0,478:478:99:17705,1436,0
scaffold_1	29254	.	A	G	18242.77	.	AC=2;AF=1.00;AN=2;BaseQRankSum=0.663;ClippingRankSum=-0.176;DP=495;ExcessHet=3.0103;FS=0.000;MLEAC=2;MLEAF=1.00;MQ=60.00;MQRankSum=0.957;QD=32.36;ReadPosRankSum=1.682;SOR=0.330	GT:AD:DP:GQ:PL	1/1:1,482:483:99:18271,1415,0
scaffold_1	30016	.	C	T	18766.77	.	AC=2;AF=1.00;AN=2;DP=517;ExcessHet=3.0103;FS=0.000;MLEAC=2;MLEAF=1.00;MQ=60.00;QD=30.97;SOR=0.812	GT:AD:DP:GQ:PL	1/1:0,498:498:99:18795,1496,0
scaffold_1	30674	.	C	G	23488.77	.	AC=2;AF=1.00;AN=2;DP=543;ExcessHet=3.0103;FS=0.000;MLEAC=2;MLEAF=1.00;MQ=60.00;QD=26.55;SOR=0.907	GT:AD:DP:GQ:PL	1/1:0,523:523:99:23517,1610,0
scaffold_1	30682	.	A	G	23760.77	.	AC=2;AF=1.00;AN=2;DP=540;ExcessHet=3.0103;FS=0.000;MLEAC=2;MLEAF=1.00;MQ=60.00;QD=28.35;SOR=0.961	GT:AD:DP:GQ:PL	1/1:0,518:518:99:23789,1628,0
scaffold_1	30867	.	C	T	16341.77	.	AC=2;AF=1.00;AN=2;DP=449;ExcessHet=3.0103;FS=0.000;MLEAC=2;MLEAF=1.00;MQ=60.00;QD=27.08;SOR=0.886	GT:AD:DP:GQ:PL	1/1:0,439:439:99:16370,1318,0
scaffold_1	32086	.	A	G	18008.77	.	AC=2;AF=1.00;AN=2;DP=523;ExcessHet=3.0103;FS=0.000;MLEAC=2;MLEAF=1.00;MQ=59.98;QD=24.75;SOR=0.730	GT:AD:DP:GQ:PL	1/1:0,495:495:99:18037,1485,0
scaffold_1	33115	.	AT	A	960.73	.	AC=1;AF=0.500;AN=2;BaseQRankSum=-0.850;ClippingRankSum=1.027;DP=447;ExcessHet=3.0103;FS=0.000;MLEAC=1;MLEAF=0.500;MQ=59.68;MQRankSum=0.590;QD=4.23;ReadPosRankSum=-1.027;SOR=0.710	GT:AD:DP:GQ:PL	0/1:141,86:227:99:998,0,2248
scaffold_1	35239	.	A	G	23766.77	.	AC=2;AF=1.00;AN=2;DP=547;ExcessHet=3.0103;FS=0.000;MLEAC=2;MLEAF=1.00;MQ=60.00;QD=37.19;SOR=0.818	GT:AD:DP:GQ:PL	1/1:0,523:523:99:23795,1619,0
scaffold_1	35242	.	A	C	23953.77	.	AC=2;AF=1.00;AN=2;DP=559;ExcessHet=3.0103;FS=0.000;MLEAC=2;MLEAF=1.00;MQ=60.00;QD=28.84;SOR=0.791	GT:AD:DP:GQ:PL	1/1:0,535:535:99:23982,1637,0
scaffold_1	35321	.	A	T	22065.77	.	AC=2;AF=1.00;AN=2;DP=625;ExcessHet=3.0103;FS=0.000;MLEAC=2;MLEAF=1.00;MQ=60.00;QD=33.43;SOR=0.748	GT:AD:DP:GQ:PL	1/1:0,602:602:99:22094,1785,0
scaffold_1	36319	.	C	G	14402.77	.	AC=2;AF=1.00;AN=2;DP=416;ExcessHet=3.0103;FS=0.000;MLEAC=2;MLEAF=1.00;MQ=60.00;QD=33.59;SOR=1.139	GT:AD:DP:GQ:PL	1/1:0,396:396:99:14431,1190,0
scaffold_1	36650	.	A	T	22233.77	.	AC=2;AF=1.00;AN=2;DP=612;ExcessHet=3.0103;FS=0.000;MLEAC=2;MLEAF=1.00;MQ=59.95;QD=25.38;SOR=0.890	GT:AD:DP:GQ:PL	1/1:0,598:598:99:22262,1797,0
scaffold_1	36674	.	AT	A	20881.73	.	AC=2;AF=1.00;AN=2;DP=569;ExcessHet=3.0103;FS=0.000;MLEAC=2;MLEAF=1.00;MQ=59.94;QD=35.03;SOR=0.841	GT:AD:DP:GQ:PL	1/1:0,490:490:99:20919,1488,0
scaffold_1	36690	.	TTGTAC	T	17225.73	.	AC=2;AF=1.00;AN=2;BaseQRankSum=-1.145;ClippingRankSum=-0.907;DP=514;ExcessHet=3.0103;FS=0.000;MLEAC=2;MLEAF=1.00;MQ=59.94;MQRankSum=0.771;QD=33.67;ReadPosRankSum=-1.156;SOR=0.123	GT:AD:DP:GQ:PL	1/1:2,451:453:99:17263,1328,0
scaffold_1	36714	.	C	T	21634.77	.	AC=2;AF=1.00;AN=2;DP=507;ExcessHet=3.0103;FS=0.000;MLEAC=2;MLEAF=1.00;MQ=59.91;QD=27.92;SOR=0.846	GT:AD:DP:GQ:PL	1/1:0,489:489:99:21663,1511,0
scaffold_1	36740	.	A	G	18549.77	.	AC=2;AF=1.00;AN=2;DP=531;ExcessHet=3.0103;FS=0.000;MLEAC=2;MLEAF=1.00;MQ=59.95;QD=30.15;SOR=0.961	GT:AD:DP:GQ:PL	1/1:0,502:502:99:18578,1505,0
scaffold_1	36922	.	A	G	21260.77	.	AC=2;AF=1.00;AN=2;DP=498;ExcessHet=3.0103;FS=0.000;MLEAC=2;MLEAF=1.00;MQ=59.95;QD=27.64;SOR=0.839	GT:AD:DP:GQ:PL	1/1:0,481:481:99:21289,1465,0
scaffold_1	36931	.	G	T	21014.77	.	AC=2;AF=1.00;AN=2;DP=489;ExcessHet=3.0103;FS=0.000;MLEAC=2;MLEAF=1.00;MQ=59.94;QD=25.05;SOR=0.867	GT:AD:DP:GQ:PL	1/1:0,472:472:99:21043,1459,0
scaffold_1	36951	.	A	T	16674.77	.	AC=2;AF=1.00;AN=2;DP=478;ExcessHet=3.0103;FS=0.000;MLEAC=2;MLEAF=1.00;MQ=59.89;QD=36.05;SOR=0.836	GT:AD:DP:GQ:PL	1/1:0,461:461:99:16703,1383,0
scaffold_1	36962	.	C	T	16676.77	.	AC=2;AF=1.00;AN=2;DP=477;ExcessHet=3.0103;FS=0.000;MLEAC=2;MLEAF=1.00;MQ=59.88;QD=24.36;SOR=0.733	GT:AD:DP:GQ:PL	1/1:0,459:459:99:16705,1376,0
scaffold_1	37100	.	G	A	22610.77	.	AC=2;AF=1.00;AN=2;DP=527;ExcessHet=3.0103;FS=0.000;MLEAC=2;MLEAF=1.00;MQ=59.99;QD=31.14;SOR=0.895	GT:AD:DP:GQ:PL	1/1:0,509:509:99:22639,1573,0
scaffold_1	37112	.	T	C	22609.77	.	AC=2;AF=1.00;AN=2;DP=529;ExcessHet=3.0103;FS=0.000;MLEAC=2;MLEAF=1.00;MQ=59.97;QD=28.39;SOR=0.955	GT:AD:DP:GQ:PL	1/1:0,512:512:99:22638,1573,0
scaffold_1	37146	.	A	G	23379.77	.	AC=2;AF=1.00;AN=2;DP=552;ExcessHet=3.0103;FS=0.000;MLEAC=2;MLEAF=1.00;MQ=59.94;QD=30.48;SOR=0.779	GT:AD:DP:GQ:PL	1/1:0,534:534:99:23408,1619,0
scaffold_1	37157	.	T	C	24026.77	.	AC=2;AF=1.00;AN=2;DP=531;ExcessHet=3.0103;FS=0.000;MLEAC=2;MLEAF=1.00;MQ=59.92;QD=30.28;SOR=0.733	GT:AD:DP:GQ:PL	1/1:0,514:514:99:24055,1622,0
scaffold_1	37168	.	A	C	22459.77	.	AC=2;AF=1.00;AN=2;DP=501;ExcessHet=3.0103;FS=0.000;MLEAC=2;MLEAF=1.00;MQ=59.92;QD=38.63;SOR=0.779	GT:AD:DP:GQ:PL	1/1:0,484:484:99:22488,1511,0
scaffold_1	37169	.	A	C	22144.77	.	AC=2;AF=1.00;AN=2;DP=502;ExcessHet=3.0103;FS=0.000;MLEAC=2;MLEAF=1.00;MQ=59.92;QD=34.63;SOR=0.801	GT:AD:DP:GQ:PL	1/1:0,485:485:99:22173,1490,0
scaffold_1	37203	.	T	C	17110.77	.	AC=2;AF=1.00;AN=2;DP=484;ExcessHet=3.0103;FS=0.000;MLEAC=2;MLEAF=1.00;MQ=59.92;QD=31.18;SOR=1.057	GT:AD:DP:GQ:PL	1/1:0,465:465:99:17139,1396,0
scaffold_1	37250	.	CA	C	18175.73	.	AC=2;AF=1.00;AN=2;DP=469;ExcessHet=3.0103;FS=0.000;MLEAC=2;MLEAF=1.00;MQ=59.99;QD=22.63;SOR=0.770	GT:AD:DP:GQ:PL	1/1:0,401:401:99:18213,1242,0
scaffold_1	37262	.	A	T	19289.77	.	AC=2;AF=1.00;AN=2;DP=466;ExcessHet=3.0103;FS=0.000;MLEAC=2;MLEAF=1.00;MQ=59.99;QD=28.61;SOR=0.798	GT:AD:DP:GQ:PL	1/1:0,440:440:99:19318,1335,0
scaffold_1	37285	.	CT	C	10233.73	.	AC=2;AF=1.00;AN=2;BaseQRankSum=-0.323;ClippingRankSum=-1.136;DP=480;ExcessHet=3.0103;FS=2.966;MLEAC=2;MLEAF=1.00;MQ=59.99;MQRankSum=1.030;QD=27.44;ReadPosRankSum=-1.896;SOR=0.159	GT:AD:DP:GQ:PL	1/1:2,371:373:99:10271,1062,0
scaffold_1	37315	.	C	T	19895.77	.	AC=2;AF=1.00;AN=2;DP=470;ExcessHet=3.0103;FS=0.000;MLEAC=2;MLEAF=1.00;MQ=60.00;QD=28.23;SOR=0.816	GT:AD:DP:GQ:PL	1/1:0,446:446:99:19924,1381,0
scaffold_1	37324	.	G	A	19916.77	.	AC=2;AF=1.00;AN=2;DP=452;ExcessHet=3.0103;FS=0.000;MLEAC=2;MLEAF=1.00;MQ=60.00;QD=27.53;SOR=0.741	GT:AD:DP:GQ:PL	1/1:0,428:428:99:19945,1348,0
scaffold_1	37346	.	T	A	19621.77	.	AC=2;AF=1.00;AN=2;DP=474;ExcessHet=3.0103;FS=0.000;MLEAC=2;MLEAF=1.00;MQ=60.00;QD=29.53;SOR=0.864	GT:AD:DP:GQ:PL	1/1:0,454:454:99:19650,1384,0
scaffold_1	37394	.	A	T	17549.77	.	AC=2;AF=1.00;AN=2;DP=494;ExcessHet=3.0103;FS=0.000;MLEAC=2;MLEAF=1.00;MQ=60.00;QD=34.11;SOR=0.790	GT:AD:DP:GQ:PL	1/1:0,472:472:99:17578,1418,0
scaffold_1	37433	.	C	A	19019.77	.	AC=2;AF=1.00;AN=2;DP=514;ExcessHet=3.0103;FS=0.000;MLEAC=2;MLEAF=1.00;MQ=60.00;QD=25.66;SOR=0.820	GT:AD:DP:GQ:PL	1/1:0,500:500:99:19048,1503,0
scaffold_1	37464	.	C	T	22798.77	.	AC=2;AF=1.00;AN=2;DP=518;ExcessHet=3.0103;FS=0.000;MLEAC=2;MLEAF=1.00;MQ=60.00;QD=28.94;SOR=0.951	GT:AD:DP:GQ:PL	1/1:0,502:502:99:22827,1576,0
scaffold_1	37483	.	G	A	23655.77	.	AC=2;AF=1.00;AN=2;DP=532;ExcessHet=3.0103;FS=0.000;MLEAC=2;MLEAF=1.00;MQ=60.00;QD=28.32;SOR=0.900	GT:AD:DP:GQ:PL	1/1:0,517:517:99:23684,1595,0
scaffold_1	37499	.	C	T	22948.77	.	AC=2;AF=1.00;AN=2;DP=530;ExcessHet=3.0103;FS=0.000;MLEAC=2;MLEAF=1.00;MQ=60.00;QD=28.47;SOR=0.790	GT:AD:DP:GQ:PL	1/1:0,516:516:99:22977,1589,0
scaffold_1	38153	.	C	T	20204.77	.	AC=2;AF=1.00;AN=2;DP=574;ExcessHet=3.0103;FS=0.000;MLEAC=2;MLEAF=1.00;MQ=60.00;QD=33.82;SOR=0.828	GT:AD:DP:GQ:PL	1/1:0,549:549:99:20233,1647,0
scaffold_1	38325	.	A	T	20634.77	.	AC=2;AF=1.00;AN=2;BaseQRankSum=1.645;ClippingRankSum=-0.233;DP=495;ExcessHet=3.0103;FS=0.000;MLEAC=2;MLEAF=1.00;MQ=59.46;MQRankSum=-0.269;QD=27.20;ReadPosRankSum=1.104;SOR=0.230	GT:AD:DP:GQ:PL	1/1:1,475:476:99:20663,1443,0
scaffold_1	38328	.	A	T	19977.77	.	AC=2;AF=1.00;AN=2;BaseQRankSum=-0.379;ClippingRankSum=0.974;DP=442;ExcessHet=3.0103;FS=0.000;MLEAC=2;MLEAF=1.00;MQ=59.42;MQRankSum=0.281;QD=33.12;ReadPosRankSum=1.667;SOR=0.503	GT:AD:DP:GQ:PL	1/1:1,424:425:99:20006,1339,0
scaffold_1	38330	.	A	T	20074.77	.	AC=2;AF=1.00;AN=2;DP=442;ExcessHet=3.0103;FS=0.000;MLEAC=2;MLEAF=1.00;MQ=59.41;QD=27.56;SOR=0.843	GT:AD:DP:GQ:PL	1/1:0,426:426:99:20103,1336,0
scaffold_1	38333	.	A	T	20626.77	.	AC=2;AF=1.00;AN=2;DP=452;ExcessHet=3.0103;FS=0.000;MLEAC=2;MLEAF=1.00;MQ=59.43;QD=30.25;SOR=0.726	GT:AD:DP:GQ:PL	1/1:0,435:435:99:20655,1382,0
scaffold_1	38337	.	A	T	20446.77	.	AC=2;AF=1.00;AN=2;DP=452;ExcessHet=3.0103;FS=0.000;MLEAC=2;MLEAF=1.00;MQ=59.43;QD=33.14;SOR=0.698	GT:AD:DP:GQ:PL	1/1:0,435:435:99:20475,1370,0
scaffold_1	38345	.	C	T	20356.77	.	AC=2;AF=1.00;AN=2;DP=457;ExcessHet=3.0103;FS=0.000;MLEAC=2;MLEAF=1.00;MQ=59.46;QD=36.30;SOR=0.764	GT:AD:DP:GQ:PL	1/1:0,439:439:99:20385,1364,0
scaffold_1	38346	.	A	C	20221.77	.	AC=2;AF=1.00;AN=2;DP=451;ExcessHet=3.0103;FS=0.000;MLEAC=2;MLEAF=1.00;MQ=59.45;QD=30.64;SOR=0.794	GT:AD:DP:GQ:PL	1/1:0,433:433:99:20250,1355,0
scaffold_1	38348	.	A	C	20086.77	.	AC=2;AF=1.00;AN=2;DP=446;ExcessHet=3.0103;FS=0.000;MLEAC=2;MLEAF=1.00;MQ=59.44;QD=26.48;SOR=0.817	GT:AD:DP:GQ:PL	1/1:0,427:427:99:20115,1346,0
scaffold_1	38351	.	A	T	20131.77	.	AC=2;AF=1.00;AN=2;DP=444;ExcessHet=3.0103;FS=0.000;MLEAC=2;MLEAF=1.00;MQ=59.44;QD=32.32;SOR=0.776	GT:AD:DP:GQ:PL	1/1:0,427:427:99:20160,1349,0
scaffold_1	38357	.	A	T	19996.77	.	AC=2;AF=1.00;AN=2;DP=453;ExcessHet=3.0103;FS=0.000;MLEAC=2;MLEAF=1.00;MQ=59.46;QD=32.67;SOR=0.814	GT:AD:DP:GQ:PL	1/1:0,435:435:99:20025,1340,0
scaffold_1	38359	.	C	T	20311.77	.	AC=2;AF=1.00;AN=2;DP=446;ExcessHet=3.0103;FS=0.000;MLEAC=2;MLEAF=1.00;MQ=59.49;QD=34.24;SOR=0.811	GT:AD:DP:GQ:PL	1/1:0,430:430:99:20340,1361,0
scaffold_1	38361	.	C	G	20131.77	.	AC=2;AF=1.00;AN=2;DP=442;ExcessHet=3.0103;FS=0.000;MLEAC=2;MLEAF=1.00;MQ=59.48;QD=26.00;SOR=0.806	GT:AD:DP:GQ:PL	1/1:0,427:427:99:20160,1349,0
scaffold_1	38366	.	G	T	19816.77	.	AC=2;AF=1.00;AN=2;DP=447;ExcessHet=3.0103;FS=0.000;MLEAC=2;MLEAF=1.00;MQ=59.49;QD=30.33;SOR=0.775	GT:AD:DP:GQ:PL	1/1:0,431:431:99:19845,1327,0
scaffold_1	38368	.	C	T	19996.77	.	AC=2;AF=1.00;AN=2;DP=444;ExcessHet=3.0103;FS=0.000;MLEAC=2;MLEAF=1.00;MQ=59.49;QD=30.42;SOR=0.771	GT:AD:DP:GQ:PL	1/1:0,426:426:99:20025,1340,0
scaffold_1	38373	.	A	T	19546.77	.	AC=2;AF=1.00;AN=2;DP=434;ExcessHet=3.0103;FS=0.000;MLEAC=2;MLEAF=1.00;MQ=59.47;QD=26.96;SOR=0.793	GT:AD:DP:GQ:PL	1/1:0,418:418:99:19575,1309,0
scaffold_1	38380	.	G	T	19186.77	.	AC=2;AF=1.00;AN=2;DP=422;ExcessHet=3.0103;FS=0.000;MLEAC=2;MLEAF=1.00;MQ=59.46;QD=22.46;SOR=0.775	GT:AD:DP:GQ:PL	1/1:0,406:406:99:19215,1285,0
scaffold_1	38382	.	C	T	18907.77	.	AC=2;AF=1.00;AN=2;DP=415;ExcessHet=3.0103;FS=0.000;MLEAC=2;MLEAF=1.00;MQ=59.45;QD=29.96;SOR=0.782	GT:AD:DP:GQ:PL	1/1:0,399:399:99:18936,1279,0
scaffold_1	38385	.	C	T	18238.77	.	AC=2;AF=1.00;AN=2;DP=419;ExcessHet=3.0103;FS=0.000;MLEAC=2;MLEAF=1.00;MQ=59.48;QD=31.35;SOR=0.723	GT:AD:DP:GQ:PL	1/1:0,402:402:99:18267,1237,0
scaffold_1	38445	.	A	G	10613.77	.	AC=2;AF=1.00;AN=2;BaseQRankSum=-0.349;ClippingRankSum=-0.758;DP=432;ExcessHet=3.0103;FS=0.000;MLEAC=2;MLEAF=1.00;MQ=60.00;MQRankSum=-1.553;QD=28.84;ReadPosRankSum=-0.278;SOR=0.452	GT:AD:DP:GQ:PL	1/1:3,365:368:99:10642,1056,0
scaffold_1	38447	.	A	T	10578.77	.	AC=2;AF=1.00;AN=2;BaseQRankSum=0.842;ClippingRankSum=-0.365;DP=436;ExcessHet=3.0103;FS=0.000;MLEAC=2;MLEAF=1.00;MQ=60.00;MQRankSum=-0.515;QD=28.29;ReadPosRankSum=-0.209;SOR=0.466	GT:AD:DP:GQ:PL	1/1:3,371:374:99:10607,1035,0
scaffold_1	38506	.	C	T	17438.77	.	AC=2;AF=1.00;AN=2;DP=494;ExcessHet=3.0103;FS=0.000;MLEAC=2;MLEAF=1.00;MQ=60.00;QD=32.06;SOR=0.782	GT:AD:DP:GQ:PL	1/1:0,468:468:99:17467,1416,0
scaffold_1	38633	.	C	T	16709.77	.	AC=2;AF=1.00;AN=2;DP=466;ExcessHet=3.0103;FS=0.000;MLEAC=2;MLEAF=1.00;MQ=59.95;QD=26.05;SOR=0.757	GT:AD:DP:GQ:PL	1/1:0,448:448:99:16738,1345,0
scaffold_1	39621	.	C	T	21647.77	.	AC=2;AF=1.00;AN=2;DP=612;ExcessHet=3.0103;FS=0.000;MLEAC=2;MLEAF=1.00;MQ=60.00;QD=29.58;SOR=0.785	GT:AD:DP:GQ:PL	1/1:0,588:588:99:21676,1768,0
scaffold_1	39912	.	C	T	24031.77	.	AC=2;AF=1.00;AN=2;DP=672;ExcessHet=3.0103;FS=0.000;MLEAC=2;MLEAF=1.00;MQ=60.00;QD=31.59;SOR=0.776	GT:AD:DP:GQ:PL	1/1:0,654:654:99:24060,1966,0
scaffold_1	40692	.	C	T	21408.77	.	AC=2;AF=1.00;AN=2;DP=600;ExcessHet=3.0103;FS=0.000;MLEAC=2;MLEAF=1.00;MQ=60.00;QD=27.45;SOR=0.718	GT:AD:DP:GQ:PL	1/1:0,577:577:99:21437,1733,0
scaffold_1	40728	.	A	G	20879.77	.	AC=2;AF=1.00;AN=2;DP=593;ExcessHet=3.0103;FS=0.000;MLEAC=2;MLEAF=1.00;MQ=60.00;QD=24.42;SOR=0.796	GT:AD:DP:GQ:PL	1/1:0,572:572:99:20908,1716,0
scaffold_1	41398	.	T	C	19453.77	.	AC=2;AF=1.00;AN=2;DP=522;ExcessHet=3.0103;FS=0.000;MLEAC=2;MLEAF=1.00;MQ=59.95;QD=28.57;SOR=0.771	GT:AD:DP:GQ:PL	1/1:0,505:505:99:19482,1516,0
scaffold_1	47926	.	C	G	17818.77	.	AC=2;AF=1.00;AN=2;DP=520;ExcessHet=3.0103;FS=0.000;MLEAC=2;MLEAF=1.00;MQ=59.95;QD=32.46;SOR=0.693	GT:AD:DP:GQ:PL	1/1:0,490:490:99:17847,1468,0
scaffold_1	50580	.	C	G	18684.77	.	AC=2;AF=1.00;AN=2;DP=522;ExcessHet=3.0103;FS=0.000;MLEAC=2;MLEAF=1.00;MQ=60.00;QD=29.16;SOR=0.915	GT:AD:DP:GQ:PL	1/1:0,505:505:99:18713,1516,0
scaffold_1	50823	.	A	G	18074.77	.	AC=2;AF=1.00;AN=2;BaseQRankSum=1.725;ClippingRankSum=0.929;DP=512;ExcessHet=3.0103;FS=0.000;MLEAC=2;MLEAF=1.00;MQ=60.00;MQRankSum=-0.426;QD=34.35;ReadPosRankSum=-0.615;SOR=0.245	GT:AD:DP:GQ:PL	1/1:1,495:496:99:18103,1478,0
scaffold_1	51110	.	C	G	19164.77	.	AC=2;AF=1.00;AN=2;DP=522;ExcessHet=3.0103;FS=0.000;MLEAC=2;MLEAF=1.00;MQ=60.00;QD=26.44;SOR=1.017	GT:AD:DP:GQ:PL	1/1:0,508:508:99:19193,1528,0
scaffold_1	51259	.	AG	A	9815.73	.	AC=2;AF=1.00;AN=2;BaseQRankSum=-0.595;ClippingRankSum=0.008;DP=470;ExcessHet=3.0103;FS=0.980;MLEAC=2;MLEAF=1.00;MQ=59.97;MQRankSum=1.029;QD=25.50;ReadPosRankSum=0.880;SOR=0.515	GT:AD:DP:GQ:PL	1/1:16,369:385:99:9853,718,0
scaffold_1	51281	.	CA	C	11067.73	.	AC=2;AF=1.00;AN=2;BaseQRankSum=1.166;ClippingRankSum=0.072;DP=484;ExcessHet=3.0103;FS=0.000;MLEAC=2;MLEAF=1.00;MQ=59.97;MQRankSum=-0.646;QD=27.06;ReadPosRankSum=0.730;SOR=0.462	GT:AD:DP:GQ:PL	1/1:3,406:409:99:11105,1164,0
scaffold_1	51299	.	A	G	21208.77	.	AC=2;AF=1.00;AN=2;DP=499;ExcessHet=3.0103;FS=0.000;MLEAC=2;MLEAF=1.00;MQ=59.97;QD=33.93;SOR=0.730	GT:AD:DP:GQ:PL	1/1:0,491:491:99:21237,1495,0
scaffold_1	51406	.	A	T	18188.77	.	AC=2;AF=1.00;AN=2;BaseQRankSum=0.122;ClippingRankSum=0.436;DP=515;ExcessHet=3.0103;FS=0.000;MLEAC=2;MLEAF=1.00;MQ=59.96;MQRankSum=0.227;QD=32.62;ReadPosRankSum=1.676;SOR=0.684	GT:AD:DP:GQ:PL	1/1:1,496:497:99:18217,1456,0
scaffold_1	52193	.	C	T	15832.77	.	AC=2;AF=1.00;AN=2;BaseQRankSum=1.701;ClippingRankSum=-0.114;DP=473;ExcessHet=3.0103;FS=0.000;MLEAC=2;MLEAF=1.00;MQ=59.96;MQRankSum=-0.601;QD=32.05;ReadPosRankSum=-0.986;SOR=0.401	GT:AD:DP:GQ:PL	1/1:1,440:441:99:15861,1312,0
scaffold_1	52437	.	C	T	18473.77	.	AC=2;AF=1.00;AN=2;DP=528;ExcessHet=3.0103;FS=0.000;MLEAC=2;MLEAF=1.00;MQ=60.00;QD=29.76;SOR=0.842	GT:AD:DP:GQ:PL	1/1:0,503:503:99:18502,1506,0
scaffold_1	52502	.	C	T	20405.77	.	AC=2;AF=1.00;AN=2;DP=569;ExcessHet=3.0103;FS=0.000;MLEAC=2;MLEAF=1.00;MQ=60.00;QD=24.73;SOR=0.730	GT:AD:DP:GQ:PL	1/1:0,550:550:99:20434,1651,0
scaffold_1	52813	.	A	G	21454.77	.	AC=2;AF=1.00;AN=2;DP=608;ExcessHet=3.0103;FS=0.000;MLEAC=2;MLEAF=1.00;MQ=60.00;QD=29.57;SOR=0.862	GT:AD:DP:GQ:PL	1/1:0,586:586:99:21483,1763,0
scaffold_1	53790	.	A	C	21385.77	.	AC=2;AF=1.00;AN=2;DP=594;ExcessHet=3.0103;FS=0.000;MLEAC=2;MLEAF=1.00;MQ=60.00;QD=33.23;SOR=0.849	GT:AD:DP:GQ:PL	1/1:0,576:576:99:21414,1728,0
scaffold_1	54154	.	A	T	16518.77	.	AC=2;AF=1.00;AN=2;BaseQRankSum=0.715;ClippingRankSum=-0.414;DP=470;ExcessHet=3.0103;FS=0.000;MLEAC=2;MLEAF=1.00;MQ=59.99;MQRankSum=-1.064;QD=31.18;ReadPosRankSum=0.091;SOR=0.083	GT:AD:DP:GQ:PL	1/1:3,450:453:99:16547,1268,0
scaffold_1	54256	.	C	T	17480.77	.	AC=2;AF=1.00;AN=2;DP=493;ExcessHet=3.0103;FS=0.000;MLEAC=2;MLEAF=1.00;MQ=59.95;QD=31.67;SOR=0.719	GT:AD:DP:GQ:PL	1/1:0,472:472:99:17509,1417,0
scaffold_1	54803	.	C	T	16182.77	.	AC=2;AF=1.00;AN=2;DP=445;ExcessHet=3.0103;FS=0.000;MLEAC=2;MLEAF=1.00;MQ=60.00;QD=34.54;SOR=0.770	GT:AD:DP:GQ:PL	1/1:0,430:430:99:16211,1291,0
scaffold_1	56594	.	T	C	19425.77	.	AC=2;AF=1.00;AN=2;BaseQRankSum=1.030;ClippingRankSum=0.718;DP=550;ExcessHet=3.0103;FS=0.000;MLEAC=2;MLEAF=1.00;MQ=60.00;MQRankSum=-0.660;QD=28.60;ReadPosRankSum=-1.524;SOR=0.229	GT:AD:DP:GQ:PL	1/1:1,532:533:99:19454,1595,0
scaffold_1	56823	.	T	A	20928.77	.	AC=2;AF=1.00;AN=2;DP=588;ExcessHet=3.0103;FS=0.000;MLEAC=2;MLEAF=1.00;MQ=60.00;QD=27.95;SOR=0.950	GT:AD:DP:GQ:PL	1/1:0,565:565:99:20957,1697,0
scaffold_1	57564	.	A	C	16473.77	.	AC=2;AF=1.00;AN=2;DP=471;ExcessHet=3.0103;FS=0.000;MLEAC=2;MLEAF=1.00;MQ=59.97;QD=34.18;SOR=0.781	GT:AD:DP:GQ:PL	1/1:0,451:451:99:16502,1352,0
scaffold_1	57650	.	A	G	18460.77	.	AC=2;AF=1.00;AN=2;DP=536;ExcessHet=3.0103;FS=0.000;MLEAC=2;MLEAF=1.00;MQ=60.00;QD=24.73;SOR=0.737	GT:AD:DP:GQ:PL	1/1:0,515:515:99:18489,1545,0
scaffold_1	58972	.	C	T	16123.77	.	AC=2;AF=1.00;AN=2;DP=502;ExcessHet=3.0103;FS=0.000;MLEAC=2;MLEAF=1.00;MQ=60.00;QD=34.53;SOR=0.750	GT:AD:DP:GQ:PL	1/1:0,467:467:99:16152,1390,0
scaffold_1	59047	.	C	T	18611.77	.	AC=2;AF=1.00;AN=2;DP=553;ExcessHet=3.0103;FS=0.000;MLEAC=2;MLEAF=1.00;MQ=59.95;QD=33.42;SOR=0.784	GT:AD:DP:GQ:PL	1/1:0,527:527:99:18640,1578,0
scaffold_1	59107	.	C	T	19430.77	.	AC=2;AF=1.00;AN=2;BaseQRankSum=1.725;ClippingRankSum=0.920;DP=545;ExcessHet=3.0103;FS=0.000;MLEAC=2;MLEAF=1.00;MQ=60.00;MQRankSum=-0.795;QD=23.55;ReadPosRankSum=-1.396;SOR=0.226	GT:AD:DP:GQ:PL	1/1:1,524:525:99:19459,1566,0
scaffold_1	59170	.	C	T	19618.77	.	AC=2;AF=1.00;AN=2;DP=555;ExcessHet=3.0103;FS=0.000;MLEAC=2;MLEAF=1.00;MQ=59.99;QD=26.49;SOR=0.763	GT:AD:DP:GQ:PL	1/1:0,532:532:99:19647,1597,0
scaffold_1	59428	.	C	T	22136.77	.	AC=2;AF=1.00;AN=2;DP=611;ExcessHet=3.0103;FS=0.000;MLEAC=2;MLEAF=1.00;MQ=60.00;QD=25.87;SOR=0.693	GT:AD:DP:GQ:PL	1/1:0,596:596:99:22165,1790,0
scaffold_1	59479	.	T	C	23366.77	.	AC=2;AF=1.00;AN=2;DP=642;ExcessHet=3.0103;FS=0.000;MLEAC=2;MLEAF=1.00;MQ=60.00;QD=24.31;SOR=0.703	GT:AD:DP:GQ:PL	1/1:0,631:631:99:23395,1897,0
scaffold_1	59566	.	A	C	28622.77	.	AC=2;AF=1.00;AN=2;DP=656;ExcessHet=3.0103;FS=0.000;MLEAC=2;MLEAF=1.00;MQ=60.00;QD=25.40;SOR=0.805	GT:AD:DP:GQ:PL	1/1:0,640:640:99:28651,1959,0
scaffold_1	59575	.	C	A	28570.77	.	AC=2;AF=1.00;AN=2;DP=634;ExcessHet=3.0103;FS=0.000;MLEAC=2;MLEAF=1.00;MQ=60.00;QD=28.92;SOR=0.812	GT:AD:DP:GQ:PL	1/1:0,619:619:99:28599,1920,0
scaffold_1	59578	.	A	G	28809.77	.	AC=2;AF=1.00;AN=2;DP=636;ExcessHet=3.0103;FS=0.000;MLEAC=2;MLEAF=1.00;MQ=60.00;QD=32.15;SOR=0.834	GT:AD:DP:GQ:PL	1/1:0,621:621:99:28838,1941,0
scaffold_1	59584	.	T	C	27374.77	.	AC=2;AF=1.00;AN=2;DP=622;ExcessHet=3.0103;FS=0.000;MLEAC=2;MLEAF=1.00;MQ=60.00;QD=32.68;SOR=0.891	GT:AD:DP:GQ:PL	1/1:0,607:607:99:27403,1865,0
scaffold_1	59611	.	T	C	22345.77	.	AC=2;AF=1.00;AN=2;DP=607;ExcessHet=3.0103;FS=0.000;MLEAC=2;MLEAF=1.00;MQ=60.00;QD=32.59;SOR=0.977	GT:AD:DP:GQ:PL	1/1:0,588:588:99:22374,1769,0
scaffold_1	59662	.	C	T	18831.77	.	AC=2;AF=1.00;AN=2;DP=528;ExcessHet=3.0103;FS=0.000;MLEAC=2;MLEAF=1.00;MQ=60.00;QD=28.08;SOR=0.789	GT:AD:DP:GQ:PL	1/1:0,501:501:99:18860,1506,0
scaffold_1	59710	.	T	C	18058.77	.	AC=2;AF=1.00;AN=2;DP=503;ExcessHet=3.0103;FS=0.000;MLEAC=2;MLEAF=1.00;MQ=60.00;QD=29.53;SOR=0.749	GT:AD:DP:GQ:PL	1/1:0,477:477:99:18087,1432,0
scaffold_1	59761	.	T	G	17963.77	.	AC=2;AF=1.00;AN=2;BaseQRankSum=1.725;ClippingRankSum=-0.714;DP=501;ExcessHet=3.0103;FS=0.000;MLEAC=2;MLEAF=1.00;MQ=60.00;MQRankSum=-1.252;QD=35.34;ReadPosRankSum=0.836;SOR=0.250	GT:AD:DP:GQ:PL	1/1:1,482:483:99:17992,1439,0
scaffold_1	59815	.	A	G	18251.77	.	AC=2;AF=1.00;AN=2;BaseQRankSum=-0.169;ClippingRankSum=-0.066;DP=524;ExcessHet=3.0103;FS=0.000;MLEAC=2;MLEAF=1.00;MQ=60.00;MQRankSum=-0.259;QD=26.03;ReadPosRankSum=1.704;SOR=0.392	GT:AD:DP:GQ:PL	1/1:1,500:501:99:18280,1462,0
scaffold_1	59865	.	C	T	22487.77	.	AC=2;AF=1.00;AN=2;DP=523;ExcessHet=3.0103;FS=0.000;MLEAC=2;MLEAF=1.00;MQ=59.98;QD=27.92;SOR=0.717	GT:AD:DP:GQ:PL	1/1:0,498:498:99:22516,1529,0
scaffold_1	59872	.	A	G	23047.77	.	AC=2;AF=1.00;AN=2;DP=524;ExcessHet=3.0103;FS=0.000;MLEAC=2;MLEAF=1.00;MQ=59.98;QD=32.35;SOR=0.742	GT:AD:DP:GQ:PL	1/1:0,500:500:99:23076,1553,0
scaffold_1	59884	.	C	T	23371.77	.	AC=2;AF=1.00;AN=2;DP=524;ExcessHet=3.0103;FS=0.000;MLEAC=2;MLEAF=1.00;MQ=59.88;QD=26.71;SOR=0.763	GT:AD:DP:GQ:PL	1/1:0,499:499:99:23400,1565,0
scaffold_1	59914	.	A	G	22381.77	.	AC=2;AF=1.00;AN=2;DP=501;ExcessHet=3.0103;FS=0.000;MLEAC=2;MLEAF=1.00;MQ=59.10;QD=28.12;SOR=0.817	GT:AD:DP:GQ:PL	1/1:0,478:478:99:22410,1508,0
scaffold_1	59924	.	T	C	20978.77	.	AC=2;AF=1.00;AN=2;DP=489;ExcessHet=3.0103;FS=0.000;MLEAC=2;MLEAF=1.00;MQ=59.02;QD=29.91;SOR=0.755	GT:AD:DP:GQ:PL	1/1:0,466:466:99:21007,1424,0
scaffold_1	59954	.	AGCTCATCTTCTG	A	13843.73	.	AC=2;AF=1.00;AN=2;DP=469;ExcessHet=3.0103;FS=0.000;MLEAC=2;MLEAF=1.00;MQ=57.23;QD=30.44;SOR=0.847	GT:AD:DP:GQ:PL	1/1:0,319:319:99:13881,972,0
scaffold_1	60017	.	A	G	17390.77	.	AC=2;AF=1.00;AN=2;DP=485;ExcessHet=3.0103;FS=0.000;MLEAC=2;MLEAF=1.00;MQ=58.27;QD=25.09;SOR=0.862	GT:AD:DP:GQ:PL	1/1:0,471:471:99:17419,1415,0
scaffold_1	60156	.	A	G	14744.77	.	AC=2;AF=1.00;AN=2;DP=342;ExcessHet=3.0103;FS=0.000;MLEAC=2;MLEAF=1.00;MQ=59.87;QD=25.98;SOR=1.010	GT:AD:DP:GQ:PL	1/1:0,330:330:99:14773,1004,0
scaffold_1	60159	.	A	G	14739.77	.	AC=2;AF=1.00;AN=2;DP=331;ExcessHet=3.0103;FS=0.000;MLEAC=2;MLEAF=1.00;MQ=59.84;QD=34.32;SOR=0.967	GT:AD:DP:GQ:PL	1/1:0,319:319:99:14768,996,0
scaffold_1	60177	.	C	T	13478.77	.	AC=2;AF=1.00;AN=2;DP=300;ExcessHet=3.0103;FS=0.000;MLEAC=2;MLEAF=1.00;MQ=59.58;QD=25.63;SOR=0.911	GT:AD:DP:GQ:PL	1/1:0,291:291:99:13507,912,0
scaffold_1	60179	.	C	G	13253.77	.	AC=2;AF=1.00;AN=2;DP=297;ExcessHet=3.0103;FS=0.000;MLEAC=2;MLEAF=1.00;MQ=59.42;QD=23.62;SOR=0.864	GT:AD:DP:GQ:PL	1/1:0,289:289:99:13282,897,0
scaffold_1	60246	.	TAC	T	418.73	.	AC=1;AF=0.500;AN=2;BaseQRankSum=-0.775;ClippingRankSum=-1.887;DP=284;ExcessHet=3.0103;FS=4.914;MLEAC=1;MLEAF=0.500;MQ=56.92;MQRankSum=-2.152;QD=2.05;ReadPosRankSum=1.823;SOR=0.853	GT:AD:DP:GQ:PL	0/1:174,30:204:99:456,0,5448
scaffold_1	60248	.	C	T	4883.77	.	AC=1;AF=0.500;AN=2;BaseQRankSum=1.548;ClippingRankSum=-0.088;DP=284;ExcessHet=3.0103;FS=5.741;MLEAC=1;MLEAF=0.500;MQ=56.92;MQRankSum=3.289;QD=23.94;ReadPosRankSum=-1.195;SOR=0.738	GT:AD:DP:GQ:PL	0/1:34,170:204:99:4912,0,601
scaffold_1	60482	.	GA	G	6389.73	.	AC=2;AF=1.00;AN=2;BaseQRankSum=0.536;ClippingRankSum=-0.236;DP=447;ExcessHet=3.0103;FS=2.716;MLEAC=2;MLEAF=1.00;MQ=59.93;MQRankSum=-0.729;QD=22.58;ReadPosRankSum=-0.280;SOR=0.993	GT:AD:DP:GQ:PL	1/1:11,272:283:99:6427,573,0
scaffold_1	60649	.	A	G	19110.77	.	AC=2;AF=1.00;AN=2;DP=520;ExcessHet=3.0103;FS=0.000;MLEAC=2;MLEAF=1.00;MQ=59.99;QD=31.65;SOR=0.801	GT:AD:DP:GQ:PL	1/1:0,504:504:99:19139,1515,0
scaffold_1	60698	.	A	G	19810.77	.	AC=2;AF=1.00;AN=2;BaseQRankSum=-0.310;ClippingRankSum=-0.676;DP=561;ExcessHet=3.0103;FS=0.000;MLEAC=2;MLEAF=1.00;MQ=60.00;MQRankSum=-0.638;QD=30.90;ReadPosRankSum=1.656;SOR=0.420	GT:AD:DP:GQ:PL	1/1:1,547:548:99:19839,1609,0
scaffold_1	61028	.	C	T	16231.77	.	AC=2;AF=1.00;AN=2;DP=474;ExcessHet=3.0103;FS=0.000;MLEAC=2;MLEAF=1.00;MQ=60.00;QD=27.58;SOR=0.918	GT:AD:DP:GQ:PL	1/1:0,441:441:99:16260,1325,0
scaffold_1	61166	.	A	G	18718.77	.	AC=2;AF=1.00;AN=2;BaseQRankSum=0.694;ClippingRankSum=0.247;DP=530;ExcessHet=3.0103;FS=0.000;MLEAC=2;MLEAF=1.00;MQ=60.00;MQRankSum=-1.553;QD=26.86;ReadPosRankSum=1.725;SOR=0.268	GT:AD:DP:GQ:PL	1/1:1,503:504:99:18747,1476,0
scaffold_1	61355	.	C	T	24440.77	.	AC=2;AF=1.00;AN=2;DP=680;ExcessHet=3.0103;FS=0.000;MLEAC=2;MLEAF=1.00;MQ=60.00;QD=33.36;SOR=0.976	GT:AD:DP:GQ:PL	1/1:0,661:661:99:24469,1984,0
scaffold_1	61538	.	C	T	22010.77	.	AC=2;AF=1.00;AN=2;DP=610;ExcessHet=3.0103;FS=0.000;MLEAC=2;MLEAF=1.00;MQ=60.00;QD=28.41;SOR=0.826	GT:AD:DP:GQ:PL	1/1:0,589:589:99:22039,1765,0
scaffold_1	61778	.	C	G	21872.77	.	AC=2;AF=1.00;AN=2;DP=603;ExcessHet=3.0103;FS=0.000;MLEAC=2;MLEAF=1.00;MQ=60.00;QD=30.78;SOR=0.953	GT:AD:DP:GQ:PL	1/1:0,584:584:99:21901,1753,0
scaffold_1	61805	.	C	T	19826.77	.	AC=2;AF=1.00;AN=2;BaseQRankSum=0.285;ClippingRankSum=-1.387;DP=540;ExcessHet=3.0103;FS=0.000;MLEAC=2;MLEAF=1.00;MQ=60.00;MQRankSum=-0.896;QD=32.45;ReadPosRankSum=0.259;SOR=0.345	GT:AD:DP:GQ:PL	1/1:1,521:522:99:19855,1526,0
scaffold_1	63719	.	C	T	18139.77	.	AC=2;AF=1.00;AN=2;DP=517;ExcessHet=3.0103;FS=0.000;MLEAC=2;MLEAF=1.00;MQ=59.96;QD=34.92;SOR=0.981	GT:AD:DP:GQ:PL	1/1:0,486:486:99:18168,1457,0
scaffold_1	64273	.	A	G	15209.77	.	AC=2;AF=1.00;AN=2;DP=447;ExcessHet=3.0103;FS=0.000;MLEAC=2;MLEAF=1.00;MQ=60.00;QD=30.74;SOR=0.808	GT:AD:DP:GQ:PL	1/1:0,421:421:99:15238,1261,0
scaffold_1	64306	.	A	G	16601.77	.	AC=2;AF=1.00;AN=2;BaseQRankSum=1.741;ClippingRankSum=0.888;DP=479;ExcessHet=3.0103;FS=0.000;MLEAC=2;MLEAF=1.00;MQ=60.00;MQRankSum=-1.779;QD=31.38;ReadPosRankSum=1.296;SOR=0.698	GT:AD:DP:GQ:PL	1/1:2,455:457:99:16630,1335,0
scaffold_1	64930	.	C	G	16458.77	.	AC=2;AF=1.00;AN=2;DP=447;ExcessHet=3.0103;FS=0.000;MLEAC=2;MLEAF=1.00;MQ=59.96;QD=35.35;SOR=0.750	GT:AD:DP:GQ:PL	1/1:0,434:434:99:16487,1304,0
scaffold_1	65194	.	A	G	15075.77	.	AC=2;AF=1.00;AN=2;DP=440;ExcessHet=3.0103;FS=0.000;MLEAC=2;MLEAF=1.00;MQ=59.95;QD=33.18;SOR=0.712	GT:AD:DP:GQ:PL	1/1:0,422:422:99:15104,1267,0
scaffold_1	65320	.	T	C	19525.77	.	AC=2;AF=1.00;AN=2;DP=454;ExcessHet=3.0103;FS=0.000;MLEAC=2;MLEAF=1.00;MQ=59.93;QD=31.99;SOR=0.993	GT:AD:DP:GQ:PL	1/1:0,440:440:99:19554,1327,0
scaffold_1	65325	.	A	T	20028.77	.	AC=2;AF=1.00;AN=2;DP=450;ExcessHet=3.0103;FS=0.000;MLEAC=2;MLEAF=1.00;MQ=59.93;QD=33.17;SOR=0.947	GT:AD:DP:GQ:PL	1/1:0,438:438:99:20057,1351,0
scaffold_1	65332	.	G	A	19500.77	.	AC=2;AF=1.00;AN=2;DP=444;ExcessHet=3.0103;FS=0.000;MLEAC=2;MLEAF=1.00;MQ=59.93;QD=29.22;SOR=0.906	GT:AD:DP:GQ:PL	1/1:0,432:432:99:19529,1327,0
scaffold_1	65374	.	A	G	16790.77	.	AC=2;AF=1.00;AN=2;BaseQRankSum=1.718;ClippingRankSum=0.036;DP=501;ExcessHet=3.0103;FS=0.000;MLEAC=2;MLEAF=1.00;MQ=59.98;MQRankSum=-1.217;QD=34.69;ReadPosRankSum=0.079;SOR=0.232	GT:AD:DP:GQ:PL	1/1:1,483:484:99:16819,1439,0
scaffold_1	66255	.	C	G	20512.77	.	AC=2;AF=1.00;AN=2;BaseQRankSum=1.726;ClippingRankSum=-0.195;DP=569;ExcessHet=3.0103;FS=0.000;MLEAC=2;MLEAF=1.00;MQ=60.00;MQRankSum=1.367;QD=29.65;ReadPosRankSum=0.907;SOR=0.323	GT:AD:DP:GQ:PL	1/1:1,549:550:99:20541,1640,0
scaffold_1	66396	.	C	T	20859.77	.	AC=2;AF=1.00;AN=2;DP=589;ExcessHet=3.0103;FS=0.000;MLEAC=2;MLEAF=1.00;MQ=59.96;QD=29.55;SOR=0.780	GT:AD:DP:GQ:PL	1/1:0,572:572:99:20888,1715,0
scaffold_1	66591	.	A	G	25413.77	.	AC=2;AF=1.00;AN=2;DP=607;ExcessHet=3.0103;FS=0.000;MLEAC=2;MLEAF=1.00;MQ=59.97;QD=29.64;SOR=0.769	GT:AD:DP:GQ:PL	1/1:0,575:575:99:25442,1769,0
scaffold_1	66607	.	C	T	27211.77	.	AC=2;AF=1.00;AN=2;DP=656;ExcessHet=3.0103;FS=0.000;MLEAC=2;MLEAF=1.00;MQ=59.97;QD=34.46;SOR=0.739	GT:AD:DP:GQ:PL	1/1:0,620:620:99:27240,1902,0
scaffold_1	66661	.	C	T	23568.77	.	AC=2;AF=1.00;AN=2;DP=685;ExcessHet=3.0103;FS=0.000;MLEAC=2;MLEAF=1.00;MQ=59.97;QD=29.91;SOR=0.750	GT:AD:DP:GQ:PL	1/1:0,646:646:99:23597,1940,0
scaffold_1	67216	.	C	T	17457.77	.	AC=2;AF=1.00;AN=2;DP=501;ExcessHet=3.0103;FS=0.000;MLEAC=2;MLEAF=1.00;MQ=60.00;QD=29.77;SOR=0.837	GT:AD:DP:GQ:PL	1/1:0,487:487:99:17486,1459,0
scaffold_1	67627	.	C	T	17779.77	.	AC=2;AF=1.00;AN=2;DP=492;ExcessHet=3.0103;FS=0.000;MLEAC=2;MLEAF=1.00;MQ=60.00;QD=34.94;SOR=0.978	GT:AD:DP:GQ:PL	1/1:0,474:474:99:17808,1424,0
scaffold_1	68248	.	C	CA	2211.73	.	AC=2;AF=1.00;AN=2;BaseQRankSum=1.560;ClippingRankSum=1.244;DP=367;ExcessHet=3.0103;FS=0.000;MLEAC=1;MLEAF=0.500;MQ=59.64;MQRankSum=-0.088;QD=17.15;ReadPosRankSum=-0.088;SOR=0.556	GT:AD:DP:GQ:PL	1/1:8,121:129:99:2186,225,0
scaffold_1	69420	.	C	T	24340.77	.	AC=2;AF=1.00;AN=2;DP=558;ExcessHet=3.0103;FS=0.000;MLEAC=2;MLEAF=1.00;MQ=60.00;QD=27.18;SOR=0.704	GT:AD:DP:GQ:PL	1/1:0,539:539:99:24369,1640,0
scaffold_1	69421	.	C	T	24340.77	.	AC=2;AF=1.00;AN=2;DP=561;ExcessHet=3.0103;FS=0.000;MLEAC=2;MLEAF=1.00;MQ=60.00;QD=26.97;SOR=0.701	GT:AD:DP:GQ:PL	1/1:0,542:542:99:24369,1640,0
scaffold_1	69537	.	C	T	19677.77	.	AC=2;AF=1.00;AN=2;BaseQRankSum=-0.063;ClippingRankSum=-0.874;DP=538;ExcessHet=3.0103;FS=0.000;MLEAC=2;MLEAF=1.00;MQ=60.00;MQRankSum=0.201;QD=31.22;ReadPosRankSum=-1.363;SOR=0.223	GT:AD:DP:GQ:PL	1/1:1,524:525:99:19706,1531,0
scaffold_1	71267	.	A	G	19529.77	.	AC=2;AF=1.00;AN=2;BaseQRankSum=-0.685;ClippingRankSum=-0.983;DP=532;ExcessHet=3.0103;FS=0.000;MLEAC=2;MLEAF=1.00;MQ=59.99;MQRankSum=0.030;QD=30.20;SOR=0.229	GT:AD:DP:GQ:PL	1/1:1,512:513:99:19558,1536,0
scaffold_1	72169	.	C	T	16910.77	.	AC=2;AF=1.00;AN=2;DP=468;ExcessHet=3.0103;FS=0.000;MLEAC=2;MLEAF=1.00;MQ=60.00;QD=29.48;SOR=0.733	GT:AD:DP:GQ:PL	1/1:0,455:455:99:16939,1366,0
scaffold_1	72238	.	T	C	19903.77	.	AC=2;AF=1.00;AN=2;DP=475;ExcessHet=3.0103;FS=0.000;MLEAC=2;MLEAF=1.00;MQ=59.94;QD=34.73;SOR=0.884	GT:AD:DP:GQ:PL	1/1:0,456:456:99:19932,1403,0
scaffold_1	72259	.	C	T	20664.77	.	AC=2;AF=1.00;AN=2;DP=496;ExcessHet=3.0103;FS=0.000;MLEAC=2;MLEAF=1.00;MQ=59.98;QD=31.68;SOR=0.871	GT:AD:DP:GQ:PL	1/1:0,473:473:99:20693,1447,0
scaffold_1	72310	.	G	A	19652.77	.	AC=2;AF=1.00;AN=2;DP=542;ExcessHet=3.0103;FS=0.000;MLEAC=2;MLEAF=1.00;MQ=59.89;QD=36.22;SOR=0.841	GT:AD:DP:GQ:PL	1/1:0,518:518:99:19681,1557,0
scaffold_1	72341	.	G	GT	24380.73	.	AC=2;AF=1.00;AN=2;DP=558;ExcessHet=3.0103;FS=0.000;MLEAC=2;MLEAF=1.00;MQ=59.85;QD=26.79;SOR=0.739	GT:AD:DP:GQ:PL	1/1:0,534:534:99:24418,1651,0
scaffold_1	72342	.	C	T	24794.77	.	AC=2;AF=1.00;AN=2;DP=547;ExcessHet=3.0103;FS=0.000;MLEAC=2;MLEAF=1.00;MQ=59.84;QD=32.82;SOR=0.755	GT:AD:DP:GQ:PL	1/1:0,530:530:99:24823,1678,0
scaffold_1	72354	.	AAT	A	18868.73	.	AC=2;AF=1.00;AN=2;BaseQRankSum=0.334;ClippingRankSum=0.546;DP=553;ExcessHet=3.0103;FS=0.000;MLEAC=2;MLEAF=1.00;MQ=59.84;MQRankSum=1.925;QD=34.64;ReadPosRankSum=-0.079;SOR=0.392	GT:AD:DP:GQ:PL	1/1:2,508:510:99:18906,1478,0
scaffold_1	72372	.	A	G	25806.77	.	AC=2;AF=1.00;AN=2;DP=564;ExcessHet=3.0103;FS=0.000;MLEAC=2;MLEAF=1.00;MQ=59.85;QD=29.87;SOR=0.784	GT:AD:DP:GQ:PL	1/1:0,552:552:99:25835,1737,0
scaffold_1	72393	.	C	A	24117.77	.	AC=2;AF=1.00;AN=2;DP=564;ExcessHet=3.0103;FS=0.000;MLEAC=2;MLEAF=1.00;MQ=59.91;QD=31.00;SOR=0.832	GT:AD:DP:GQ:PL	1/1:0,552:552:99:24146,1691,0
scaffold_1	72449	.	A	T	18687.77	.	AC=2;AF=1.00;AN=2;DP=522;ExcessHet=3.0103;FS=0.000;MLEAC=2;MLEAF=1.00;MQ=59.99;QD=28.58;SOR=0.976	GT:AD:DP:GQ:PL	1/1:0,510:510:99:18716,1531,0
scaffold_1	72926	.	C	T	25648.77	.	AC=2;AF=1.00;AN=2;DP=602;ExcessHet=3.0103;FS=0.000;MLEAC=2;MLEAF=1.00;MQ=59.99;QD=30.41;SOR=0.794	GT:AD:DP:GQ:PL	1/1:0,580:580:99:25677,1763,0
scaffold_1	72935	.	C	T	25363.77	.	AC=2;AF=1.00;AN=2;DP=582;ExcessHet=3.0103;FS=0.000;MLEAC=2;MLEAF=1.00;MQ=59.99;QD=29.69;SOR=0.751	GT:AD:DP:GQ:PL	1/1:0,564:564:99:25392,1739,0
scaffold_1	72963	.	C	T	20352.77	.	AC=2;AF=1.00;AN=2;DP=578;ExcessHet=3.0103;FS=0.000;MLEAC=2;MLEAF=1.00;MQ=60.00;QD=35.01;SOR=0.748	GT:AD:DP:GQ:PL	1/1:0,555:555:99:20381,1667,0
scaffold_1	73018	.	C	T	23251.77	.	AC=2;AF=1.00;AN=2;DP=541;ExcessHet=3.0103;FS=0.000;MLEAC=2;MLEAF=1.00;MQ=59.97;QD=29.71;SOR=0.807	GT:AD:DP:GQ:PL	1/1:0,516:516:99:23280,1607,0
scaffold_1	73036	.	A	G	24402.77	.	AC=2;AF=1.00;AN=2;DP=582;ExcessHet=3.0103;FS=0.000;MLEAC=2;MLEAF=1.00;MQ=59.97;QD=26.99;SOR=0.838	GT:AD:DP:GQ:PL	1/1:0,558:558:99:24431,1709,0
scaffold_1	73258	.	A	G	21153.77	.	AC=2;AF=1.00;AN=2;DP=586;ExcessHet=3.0103;FS=0.000;MLEAC=2;MLEAF=1.00;MQ=60.00;QD=33.18;SOR=0.828	GT:AD:DP:GQ:PL	1/1:0,566:566:99:21182,1700,0
scaffold_1	73287	.	C	T	20718.77	.	AC=2;AF=1.00;AN=2;DP=585;ExcessHet=3.0103;FS=0.000;MLEAC=2;MLEAF=1.00;MQ=60.00;QD=28.50;SOR=0.755	GT:AD:DP:GQ:PL	1/1:0,567:567:99:20747,1701,0
scaffold_1	73555	.	A	G	24099.77	.	AC=2;AF=1.00;AN=2;DP=673;ExcessHet=3.0103;FS=0.000;MLEAC=2;MLEAF=1.00;MQ=60.00;QD=26.03;SOR=0.766	GT:AD:DP:GQ:PL	1/1:0,655:655:99:24128,1967,0
scaffold_1	73610	.	A	G	28712.77	.	AC=2;AF=1.00;AN=2;DP=665;ExcessHet=3.0103;FS=0.000;MLEAC=2;MLEAF=1.00;MQ=60.00;QD=26.71;SOR=0.865	GT:AD:DP:GQ:PL	1/1:0,652:652:99:28741,1983,0
scaffold_1	73628	.	C	G	29581.77	.	AC=2;AF=1.00;AN=2;DP=695;ExcessHet=3.0103;FS=0.000;MLEAC=2;MLEAF=1.00;MQ=60.00;QD=30.07;SOR=0.732	GT:AD:DP:GQ:PL	1/1:0,682:682:99:29610,2076,0
scaffold_1	74388	.	A	C	26602.77	.	AC=2;AF=1.00;AN=2;DP=608;ExcessHet=3.0103;FS=0.000;MLEAC=2;MLEAF=1.00;MQ=59.95;QD=29.13;SOR=0.910	GT:AD:DP:GQ:PL	1/1:0,588:588:99:26631,1788,0
scaffold_1	74389	.	C	T	26952.77	.	AC=2;AF=1.00;AN=2;DP=602;ExcessHet=3.0103;FS=0.000;MLEAC=2;MLEAF=1.00;MQ=59.95;QD=27.21;SOR=0.896	GT:AD:DP:GQ:PL	1/1:0,582:582:99:26981,1812,0
scaffold_1	74391	.	A	G	27176.77	.	AC=2;AF=1.00;AN=2;DP=604;ExcessHet=3.0103;FS=0.000;MLEAC=2;MLEAF=1.00;MQ=59.95;QD=26.50;SOR=0.851	GT:AD:DP:GQ:PL	1/1:0,583:583:99:27205,1827,0
scaffold_1	74410	.	C	T	25799.77	.	AC=2;AF=1.00;AN=2;DP=609;ExcessHet=3.0103;FS=0.000;MLEAC=2;MLEAF=1.00;MQ=59.95;QD=33.09;SOR=0.830	GT:AD:DP:GQ:PL	1/1:0,588:588:99:25828,1785,0
scaffold_1	74438	.	C	T	24980.77	.	AC=2;AF=1.00;AN=2;DP=591;ExcessHet=3.0103;FS=0.000;MLEAC=2;MLEAF=1.00;MQ=59.97;QD=30.87;SOR=0.770	GT:AD:DP:GQ:PL	1/1:0,565:565:99:25009,1730,0
scaffold_1	74449	.	C	T	24536.77	.	AC=2;AF=1.00;AN=2;DP=573;ExcessHet=3.0103;FS=0.000;MLEAC=2;MLEAF=1.00;MQ=60.00;QD=29.73;SOR=0.800	GT:AD:DP:GQ:PL	1/1:0,548:548:99:24565,1697,0
scaffold_1	74685	.	G	T	19501.77	.	AC=2;AF=1.00;AN=2;DP=531;ExcessHet=3.0103;FS=0.000;MLEAC=2;MLEAF=1.00;MQ=59.95;QD=30.51;SOR=0.709	GT:AD:DP:GQ:PL	1/1:0,506:506:99:19530,1521,0
scaffold_1	74751	.	C	T	19022.77	.	AC=2;AF=1.00;AN=2;DP=524;ExcessHet=3.0103;FS=0.000;MLEAC=2;MLEAF=1.00;MQ=60.00;QD=29.30;SOR=0.713	GT:AD:DP:GQ:PL	1/1:0,501:501:99:19051,1504,0
scaffold_1	74946	.	C	T	16408.77	.	AC=2;AF=1.00;AN=2;DP=461;ExcessHet=3.0103;FS=0.000;MLEAC=2;MLEAF=1.00;MQ=60.00;QD=31.00;SOR=0.773	GT:AD:DP:GQ:PL	1/1:0,441:441:99:16437,1324,0
scaffold_1	75119	.	G	T	20454.77	.	AC=2;AF=1.00;AN=2;DP=507;ExcessHet=3.0103;FS=0.000;MLEAC=2;MLEAF=1.00;MQ=59.97;QD=30.15;SOR=0.714	GT:AD:DP:GQ:PL	1/1:0,481:481:99:20483,1474,0
scaffold_1	75152	.	A	G	20300.77	.	AC=2;AF=1.00;AN=2;DP=465;ExcessHet=3.0103;FS=0.000;MLEAC=2;MLEAF=1.00;MQ=59.75;QD=28.62;SOR=1.000	GT:AD:DP:GQ:PL	1/1:0,437:437:99:20329,1370,0
scaffold_1	75153	.	A	G	20203.77	.	AC=2;AF=1.00;AN=2;DP=457;ExcessHet=3.0103;FS=0.000;MLEAC=2;MLEAF=1.00;MQ=59.74;QD=28.96;SOR=1.052	GT:AD:DP:GQ:PL	1/1:0,429:429:99:20232,1360,0
scaffold_1	75156	.	A	G	20266.77	.	AC=2;AF=1.00;AN=2;DP=458;ExcessHet=3.0103;FS=0.000;MLEAC=2;MLEAF=1.00;MQ=59.69;QD=31.90;SOR=1.018	GT:AD:DP:GQ:PL	1/1:0,429:429:99:20295,1358,0
scaffold_1	75158	.	A	G	20086.77	.	AC=2;AF=1.00;AN=2;DP=460;ExcessHet=3.0103;FS=0.000;MLEAC=2;MLEAF=1.00;MQ=59.62;QD=34.00;SOR=1.025	GT:AD:DP:GQ:PL	1/1:0,428:428:99:20115,1346,0
scaffold_1	75162	.	G	T	20041.77	.	AC=2;AF=1.00;AN=2;DP=458;ExcessHet=3.0103;FS=0.000;MLEAC=2;MLEAF=1.00;MQ=59.56;QD=22.56;SOR=1.064	GT:AD:DP:GQ:PL	1/1:0,426:426:99:20070,1343,0
scaffold_1	75196	.	A	G	17386.77	.	AC=2;AF=1.00;AN=2;DP=380;ExcessHet=3.0103;FS=0.000;MLEAC=2;MLEAF=1.00;MQ=57.13;QD=32.26;SOR=1.498	GT:AD:DP:GQ:PL	1/1:0,356:356:99:17415,1165,0
scaffold_1	75201	.	C	T	17206.77	.	AC=2;AF=1.00;AN=2;DP=390;ExcessHet=3.0103;FS=0.000;MLEAC=2;MLEAF=1.00;MQ=55.91;QD=34.45;SOR=1.552	GT:AD:DP:GQ:PL	1/1:0,367:367:99:17235,1153,0
scaffold_1	75210	.	A	T	16621.77	.	AC=2;AF=1.00;AN=2;DP=375;ExcessHet=3.0103;FS=0.000;MLEAC=2;MLEAF=1.00;MQ=54.93;QD=31.13;SOR=1.376	GT:AD:DP:GQ:PL	1/1:0,357:357:99:16650,1114,0
scaffold_1	75212	.	A	T	16261.77	.	AC=2;AF=1.00;AN=2;DP=347;ExcessHet=3.0103;FS=0.000;MLEAC=2;MLEAF=1.00;MQ=54.54;QD=32.90;SOR=1.690	GT:AD:DP:GQ:PL	1/1:0,330:330:99:16290,1090,0
scaffold_1	75217	.	A	T	14866.77	.	AC=2;AF=1.00;AN=2;DP=340;ExcessHet=3.0103;FS=0.000;MLEAC=2;MLEAF=1.00;MQ=54.34;QD=30.12;SOR=1.559	GT:AD:DP:GQ:PL	1/1:0,324:324:99:14895,996,0
scaffold_1	75220	.	A	T	14866.77	.	AC=2;AF=1.00;AN=2;DP=342;ExcessHet=3.0103;FS=0.000;MLEAC=2;MLEAF=1.00;MQ=54.25;QD=32.43;SOR=1.453	GT:AD:DP:GQ:PL	1/1:0,324:324:99:14895,996,0
scaffold_1	75223	.	A	T	14686.77	.	AC=2;AF=1.00;AN=2;DP=331;ExcessHet=3.0103;FS=0.000;MLEAC=2;MLEAF=1.00;MQ=54.05;QD=29.15;SOR=1.359	GT:AD:DP:GQ:PL	1/1:0,314:314:99:14715,984,0
scaffold_1	75226	.	A	G	14416.77	.	AC=2;AF=1.00;AN=2;DP=334;ExcessHet=3.0103;FS=0.000;MLEAC=2;MLEAF=1.00;MQ=54.11;QD=34.90;SOR=1.302	GT:AD:DP:GQ:PL	1/1:0,317:317:99:14445,966,0
scaffold_1	75228	.	C	T	14641.77	.	AC=2;AF=1.00;AN=2;DP=330;ExcessHet=3.0103;FS=0.000;MLEAC=2;MLEAF=1.00;MQ=54.05;QD=23.89;SOR=1.280	GT:AD:DP:GQ:PL	1/1:0,314:314:99:14670,981,0
scaffold_1	75230	.	C	T	14641.77	.	AC=2;AF=1.00;AN=2;DP=334;ExcessHet=3.0103;FS=0.000;MLEAC=2;MLEAF=1.00;MQ=54.08;QD=34.20;SOR=1.245	GT:AD:DP:GQ:PL	1/1:0,317:317:99:14670,981,0
scaffold_1	75231	.	GA	G	14632.73	.	AC=2;AF=1.00;AN=2;DP=332;ExcessHet=3.0103;FS=0.000;MLEAC=2;MLEAF=1.00;MQ=54.11;QD=29.39;SOR=1.208	GT:AD:DP:GQ:PL	1/1:0,317:317:99:14670,981,0
scaffold_1	75238	.	A	T	14101.77	.	AC=2;AF=1.00;AN=2;DP=321;ExcessHet=3.0103;FS=0.000;MLEAC=2;MLEAF=1.00;MQ=53.83;QD=27.30;SOR=1.164	GT:AD:DP:GQ:PL	1/1:0,306:306:99:14130,945,0
scaffold_1	75242	.	T	TTGC	13957.73	.	AC=2;AF=1.00;AN=2;DP=316;ExcessHet=3.0103;FS=0.000;MLEAC=2;MLEAF=1.00;MQ=53.72;QD=24.65;SOR=1.119	GT:AD:DP:GQ:PL	1/1:0,300:300:99:13995,936,0
scaffold_1	75243	.	GAC	G	14407.73	.	AC=2;AF=1.00;AN=2;DP=304;ExcessHet=3.0103;FS=0.000;MLEAC=2;MLEAF=1.00;MQ=53.49;QD=27.73;SOR=0.991	GT:AD:DP:GQ:PL	1/1:0,288:288:99:14445,966,0
scaffold_1	75248	.	A	T	13786.77	.	AC=2;AF=1.00;AN=2;DP=311;ExcessHet=3.0103;FS=0.000;MLEAC=2;MLEAF=1.00;MQ=53.70;QD=36.95;SOR=0.923	GT:AD:DP:GQ:PL	1/1:0,297:297:99:13815,924,0
scaffold_1	75251	.	A	G	14648.77	.	AC=2;AF=1.00;AN=2;DP=301;ExcessHet=3.0103;FS=0.000;MLEAC=2;MLEAF=1.00;MQ=53.51;QD=25.70;SOR=0.779	GT:AD:DP:GQ:PL	1/1:0,288:288:99:14677,949,0
scaffold_1	75259	.	A	T	15008.77	.	AC=2;AF=1.00;AN=2;BaseQRankSum=1.710;ClippingRankSum=1.631;DP=319;ExcessHet=3.0103;FS=3.110;MLEAC=2;MLEAF=1.00;MQ=54.09;MQRankSum=-0.297;QD=31.42;ReadPosRankSum=0.970;SOR=0.307	GT:AD:DP:GQ:PL	1/1:1,308:309:99:15037,973,0
scaffold_1	75265	.	A	T	15323.77	.	AC=2;AF=1.00;AN=2;BaseQRankSum=1.721;ClippingRankSum=-0.898;DP=339;ExcessHet=3.0103;FS=3.427;MLEAC=2;MLEAF=1.00;MQ=54.48;MQRankSum=-0.433;QD=29.62;ReadPosRankSum=0.391;SOR=0.536	GT:AD:DP:GQ:PL	1/1:1,327:328:99:15352,995,0
scaffold_1	75271	.	A	T	15530.77	.	AC=2;AF=1.00;AN=2;BaseQRankSum=1.722;ClippingRankSum=-0.897;DP=348;ExcessHet=3.0103;FS=3.650;MLEAC=2;MLEAF=1.00;MQ=54.69;MQRankSum=0.217;QD=27.33;ReadPosRankSum=0.124;SOR=0.695	GT:AD:DP:GQ:PL	1/1:1,335:336:99:15559,1016,0
scaffold_1	75276	.	A	T	14892.77	.	AC=2;AF=1.00;AN=2;BaseQRankSum=1.722;ClippingRankSum=1.239;DP=349;ExcessHet=3.0103;FS=3.663;MLEAC=2;MLEAF=1.00;MQ=54.78;MQRankSum=-0.519;QD=35.53;ReadPosRankSum=-0.406;SOR=0.704	GT:AD:DP:GQ:PL	1/1:1,336:337:99:14921,984,0
scaffold_1	75325	.	A	C	14205.77	.	AC=2;AF=1.00;AN=2;DP=420;ExcessHet=3.0103;FS=0.000;MLEAC=2;MLEAF=1.00;MQ=59.86;QD=31.13;SOR=1.276	GT:AD:DP:GQ:PL	1/1:0,402:402:99:14234,1203,0
scaffold_1	75597	.	C	G	20308.77	.	AC=2;AF=1.00;AN=2;DP=572;ExcessHet=3.0103;FS=0.000;MLEAC=2;MLEAF=1.00;MQ=60.00;QD=34.76;SOR=0.723	GT:AD:DP:GQ:PL	1/1:0,550:550:99:20337,1654,0
scaffold_1	76769	.	C	T	19466.77	.	AC=2;AF=1.00;AN=2;DP=560;ExcessHet=3.0103;FS=0.000;MLEAC=2;MLEAF=1.00;MQ=60.00;QD=30.49;SOR=0.780	GT:AD:DP:GQ:PL	1/1:0,549:549:99:19495,1644,0
scaffold_1	76886	.	C	T	17610.77	.	AC=2;AF=1.00;AN=2;DP=507;ExcessHet=3.0103;FS=0.000;MLEAC=2;MLEAF=1.00;MQ=60.00;QD=29.94;SOR=0.864	GT:AD:DP:GQ:PL	1/1:0,491:491:99:17639,1470,0
scaffold_1	76966	.	G	A	16220.77	.	AC=2;AF=1.00;AN=2;DP=475;ExcessHet=3.0103;FS=0.000;MLEAC=2;MLEAF=1.00;MQ=60.00;QD=33.01;SOR=0.959	GT:AD:DP:GQ:PL	1/1:0,454:454:99:16249,1360,0
scaffold_1	77002	.	T	C	16114.77	.	AC=2;AF=1.00;AN=2;DP=457;ExcessHet=3.0103;FS=0.000;MLEAC=2;MLEAF=1.00;MQ=59.92;QD=29.62;SOR=0.721	GT:AD:DP:GQ:PL	1/1:0,432:432:99:16143,1297,0
scaffold_1	77028	.	G	C	19109.77	.	AC=2;AF=1.00;AN=2;DP=443;ExcessHet=3.0103;FS=0.000;MLEAC=2;MLEAF=1.00;MQ=59.88;QD=29.41;SOR=0.883	GT:AD:DP:GQ:PL	1/1:0,423:423:99:19138,1315,0
scaffold_1	77038	.	G	A	20035.77	.	AC=2;AF=1.00;AN=2;DP=445;ExcessHet=3.0103;FS=0.000;MLEAC=2;MLEAF=1.00;MQ=59.85;QD=34.14;SOR=1.181	GT:AD:DP:GQ:PL	1/1:0,421:421:99:20064,1349,0
scaffold_1	77042	.	C	T	19501.77	.	AC=2;AF=1.00;AN=2;DP=434;ExcessHet=3.0103;FS=0.000;MLEAC=2;MLEAF=1.00;MQ=59.82;QD=30.86;SOR=1.262	GT:AD:DP:GQ:PL	1/1:0,410:410:99:19530,1306,0
scaffold_1	77052	.	T	A	10127.77	.	AC=2;AF=1.00;AN=2;BaseQRankSum=-1.010;ClippingRankSum=1.314;DP=438;ExcessHet=3.0103;FS=0.000;MLEAC=2;MLEAF=1.00;MQ=59.82;MQRankSum=1.199;QD=27.90;ReadPosRankSum=-1.375;SOR=1.297	GT:AD:DP:GQ:PL	1/1:2,361:363:99:10156,1034,0
scaffold_1	77053	.	T	A	19341.73	.	AC=2;AF=1.00;AN=2;DP=432;ExcessHet=3.0103;FS=0.000;MLEAC=2;MLEAF=1.00;MQ=59.82;QD=30.42;SOR=1.297	GT:AD:DP:GQ:PL	1/1:0,407:407:99:19379,1312,0
scaffold_1	77060	.	A	G	19039.77	.	AC=2;AF=1.00;AN=2;DP=456;ExcessHet=3.0103;FS=0.000;MLEAC=2;MLEAF=1.00;MQ=59.83;QD=27.35;SOR=1.311	GT:AD:DP:GQ:PL	1/1:0,424:424:99:19068,1306,0
scaffold_1	77107	.	T	A	20983.77	.	AC=2;AF=1.00;AN=2;DP=483;ExcessHet=3.0103;FS=0.000;MLEAC=2;MLEAF=1.00;MQ=59.90;QD=25.16;SOR=0.991	GT:AD:DP:GQ:PL	1/1:0,456:456:99:21012,1420,0
scaffold_1	77113	.	G	A	21615.77	.	AC=2;AF=1.00;AN=2;DP=504;ExcessHet=3.0103;FS=0.000;MLEAC=2;MLEAF=1.00;MQ=59.90;QD=28.03;SOR=0.890	GT:AD:DP:GQ:PL	1/1:0,475:475:99:21644,1454,0
scaffold_1	77115	.	A	T	22075.77	.	AC=2;AF=1.00;AN=2;DP=497;ExcessHet=3.0103;FS=0.000;MLEAC=2;MLEAF=1.00;MQ=59.90;QD=29.93;SOR=0.858	GT:AD:DP:GQ:PL	1/1:0,468:468:99:22104,1481,0
scaffold_1	77120	.	AT	A	21612.73	.	AC=2;AF=1.00;AN=2;DP=506;ExcessHet=3.0103;FS=0.000;MLEAC=2;MLEAF=1.00;MQ=59.90;QD=27.45;SOR=0.799	GT:AD:DP:GQ:PL	1/1:0,474:474:99:21650,1457,0
scaffold_1	77122	.	G	C	21261.77	.	AC=2;AF=1.00;AN=2;DP=505;ExcessHet=3.0103;FS=0.000;MLEAC=2;MLEAF=1.00;MQ=59.90;QD=27.69;SOR=0.795	GT:AD:DP:GQ:PL	1/1:0,473:473:99:21290,1433,0
scaffold_1	77156	.	G	GA	14961.73	.	AC=2;AF=1.00;AN=2;DP=538;ExcessHet=3.0103;FS=0.000;MLEAC=2;MLEAF=1.00;MQ=59.96;QD=32.45;SOR=0.866	GT:AD:DP:GQ:PL	1/1:0,461:461:99:14999,1412,0
scaffold_1	77275	.	C	A	21931.77	.	AC=2;AF=1.00;AN=2;DP=511;ExcessHet=3.0103;FS=0.000;MLEAC=2;MLEAF=1.00;MQ=59.97;QD=28.12;SOR=0.751	GT:AD:DP:GQ:PL	1/1:0,494:494:99:21960,1513,0
scaffold_1	77291	.	T	A	23532.77	.	AC=2;AF=1.00;AN=2;DP=529;ExcessHet=3.0103;FS=0.000;MLEAC=2;MLEAF=1.00;MQ=59.98;QD=31.21;SOR=0.791	GT:AD:DP:GQ:PL	1/1:0,510:510:99:23561,1586,0
scaffold_1	77307	.	C	T	21825.77	.	AC=2;AF=1.00;AN=2;DP=513;ExcessHet=3.0103;FS=0.000;MLEAC=2;MLEAF=1.00;MQ=59.95;QD=27.12;SOR=0.834	GT:AD:DP:GQ:PL	1/1:0,497:497:99:21854,1507,0
scaffold_1	77505	.	G	T	18591.77	.	AC=2;AF=1.00;AN=2;DP=518;ExcessHet=3.0103;FS=0.000;MLEAC=2;MLEAF=1.00;MQ=59.99;QD=28.90;SOR=0.754	GT:AD:DP:GQ:PL	1/1:0,503:503:99:18620,1509,0
scaffold_1	78918	.	G	C	20854.77	.	AC=2;AF=1.00;AN=2;DP=594;ExcessHet=3.0103;FS=0.000;MLEAC=2;MLEAF=1.00;MQ=60.00;QD=29.87;SOR=0.964	GT:AD:DP:GQ:PL	1/1:0,571:571:99:20883,1712,0
scaffold_1	79113	.	A	T	20977.77	.	AC=2;AF=1.00;AN=2;BaseQRankSum=1.292;ClippingRankSum=1.487;DP=495;ExcessHet=3.0103;FS=0.000;MLEAC=2;MLEAF=1.00;MQ=59.97;MQRankSum=-0.144;QD=32.18;ReadPosRankSum=0.787;SOR=0.297	GT:AD:DP:GQ:PL	1/1:1,479:480:99:21006,1445,0
scaffold_1	79125	.	A	G	21159.77	.	AC=2;AF=1.00;AN=2;BaseQRankSum=-0.879;ClippingRankSum=-0.879;DP=470;ExcessHet=3.0103;FS=0.000;MLEAC=2;MLEAF=1.00;MQ=59.97;MQRankSum=-0.917;QD=27.60;ReadPosRankSum=1.702;SOR=0.245	GT:AD:DP:GQ:PL	1/1:1,454:455:99:21188,1431,0
scaffold_1	79126	.	C	T	20885.77	.	AC=2;AF=1.00;AN=2;DP=472;ExcessHet=3.0103;FS=0.000;MLEAC=2;MLEAF=1.00;MQ=59.97;QD=30.11;SOR=0.742	GT:AD:DP:GQ:PL	1/1:0,457:457:99:20914,1404,0
scaffold_1	79182	.	C	T	15819.77	.	AC=2;AF=1.00;AN=2;DP=461;ExcessHet=3.0103;FS=0.000;MLEAC=2;MLEAF=1.00;MQ=59.97;QD=28.31;SOR=0.744	GT:AD:DP:GQ:PL	1/1:0,439:439:99:15848,1273,0
scaffold_1	79223	.	A	G	17104.77	.	AC=2;AF=1.00;AN=2;DP=483;ExcessHet=3.0103;FS=0.000;MLEAC=2;MLEAF=1.00;MQ=60.00;QD=29.58;SOR=0.773	GT:AD:DP:GQ:PL	1/1:0,464:464:99:17133,1392,0
scaffold_1	79329	.	G	T	18143.77	.	AC=2;AF=1.00;AN=2;DP=511;ExcessHet=3.0103;FS=0.000;MLEAC=2;MLEAF=1.00;MQ=60.00;QD=28.31;SOR=0.747	GT:AD:DP:GQ:PL	1/1:0,491:491:99:18172,1473,0
scaffold_1	79491	.	A	G	18973.77	.	AC=2;AF=1.00;AN=2;BaseQRankSum=-0.940;ClippingRankSum=0.920;DP=539;ExcessHet=3.0103;FS=0.000;MLEAC=2;MLEAF=1.00;MQ=60.00;MQRankSum=-1.269;QD=32.54;ReadPosRankSum=1.658;SOR=0.316	GT:AD:DP:GQ:PL	1/1:1,515:516:99:19002,1511,0
scaffold_1	79782	.	C	T	23207.77	.	AC=2;AF=1.00;AN=2;BaseQRankSum=0.773;ClippingRankSum=-0.948;DP=647;ExcessHet=3.0103;FS=0.000;MLEAC=2;MLEAF=1.00;MQ=59.89;MQRankSum=0.674;QD=25.95;ReadPosRankSum=-1.655;SOR=0.297	GT:AD:DP:GQ:PL	1/1:1,631:632:99:23236,1871,0
scaffold_1	79833	.	C	T	21989.77	.	AC=2;AF=1.00;AN=2;DP=610;ExcessHet=3.0103;FS=0.000;MLEAC=2;MLEAF=1.00;MQ=59.85;QD=32.63;SOR=0.880	GT:AD:DP:GQ:PL	1/1:0,591:591:99:22018,1776,0
scaffold_1	80277	.	A	G	17371.77	.	AC=2;AF=1.00;AN=2;DP=493;ExcessHet=3.0103;FS=0.000;MLEAC=2;MLEAF=1.00;MQ=59.98;QD=33.12;SOR=0.786	GT:AD:DP:GQ:PL	1/1:0,473:473:99:17400,1419,0
scaffold_1	80457	.	C	T	18207.77	.	AC=2;AF=1.00;AN=2;BaseQRankSum=1.712;ClippingRankSum=0.953;DP=545;ExcessHet=3.0103;FS=0.000;MLEAC=2;MLEAF=1.00;MQ=59.98;MQRankSum=-0.573;QD=34.42;ReadPosRankSum=0.959;SOR=0.434	GT:AD:DP:GQ:PL	1/1:1,528:529:99:18236,1571,0
scaffold_1	81006	.	C	T	20683.77	.	AC=2;AF=1.00;AN=2;DP=574;ExcessHet=3.0103;FS=0.000;MLEAC=2;MLEAF=1.00;MQ=59.99;QD=32.93;SOR=0.849	GT:AD:DP:GQ:PL	1/1:0,563:563:99:20712,1694,0
scaffold_1	81078	.	C	T	18254.77	.	AC=2;AF=1.00;AN=2;BaseQRankSum=1.718;ClippingRankSum=1.690;DP=508;ExcessHet=3.0103;FS=0.000;MLEAC=2;MLEAF=1.00;MQ=60.00;MQRankSum=-0.424;QD=30.31;ReadPosRankSum=0.092;SOR=0.360	GT:AD:DP:GQ:PL	1/1:1,489:490:99:18283,1460,0
scaffold_1	81216	.	A	C	18376.77	.	AC=2;AF=1.00;AN=2;DP=525;ExcessHet=3.0103;FS=0.000;MLEAC=2;MLEAF=1.00;MQ=60.00;QD=27.34;SOR=0.854	GT:AD:DP:GQ:PL	1/1:0,508:508:99:18405,1524,0
scaffold_1	81261	.	C	T	20053.77	.	AC=2;AF=1.00;AN=2;DP=555;ExcessHet=3.0103;FS=0.000;MLEAC=2;MLEAF=1.00;MQ=60.00;QD=32.85;SOR=0.747	GT:AD:DP:GQ:PL	1/1:0,534:534:99:20082,1606,0
scaffold_1	81279	.	C	T	20093.77	.	AC=2;AF=1.00;AN=2;DP=555;ExcessHet=3.0103;FS=0.000;MLEAC=2;MLEAF=1.00;MQ=60.00;QD=29.30;SOR=0.724	GT:AD:DP:GQ:PL	1/1:0,530:530:99:20122,1591,0
scaffold_1	81957	.	A	T	20326.77	.	AC=2;AF=1.00;AN=2;DP=568;ExcessHet=3.0103;FS=0.000;MLEAC=2;MLEAF=1.00;MQ=60.00;QD=29.20;SOR=0.719	GT:AD:DP:GQ:PL	1/1:0,547:547:99:20355,1643,0
scaffold_1	81984	.	A	G	19925.77	.	AC=2;AF=1.00;AN=2;BaseQRankSum=-0.662;ClippingRankSum=-0.421;DP=554;ExcessHet=3.0103;FS=0.000;MLEAC=2;MLEAF=1.00;MQ=60.00;MQRankSum=-0.284;QD=28.92;ReadPosRankSum=-0.088;SOR=0.370	GT:AD:DP:GQ:PL	1/1:1,530:531:99:19954,1553,0
scaffold_1	82026	.	C	T	18210.77	.	AC=2;AF=1.00;AN=2;DP=543;ExcessHet=3.0103;FS=0.000;MLEAC=2;MLEAF=1.00;MQ=60.00;QD=30.80;SOR=0.811	GT:AD:DP:GQ:PL	1/1:0,519:519:99:18239,1548,0
scaffold_1	82086	.	A	G	18359.77	.	AC=2;AF=1.00;AN=2;DP=516;ExcessHet=3.0103;FS=0.000;MLEAC=2;MLEAF=1.00;MQ=60.00;QD=28.72;SOR=0.693	GT:AD:DP:GQ:PL	1/1:0,496:496:99:18388,1487,0
scaffold_1	82113	.	C	T	17668.77	.	AC=2;AF=1.00;AN=2;DP=496;ExcessHet=3.0103;FS=0.000;MLEAC=2;MLEAF=1.00;MQ=60.00;QD=27.24;SOR=0.753	GT:AD:DP:GQ:PL	1/1:0,476:476:99:17697,1428,0
scaffold_1	82170	.	C	T	16678.77	.	AC=2;AF=1.00;AN=2;DP=485;ExcessHet=3.0103;FS=0.000;MLEAC=2;MLEAF=1.00;MQ=60.00;QD=30.43;SOR=0.815	GT:AD:DP:GQ:PL	1/1:0,467:467:99:16707,1400,0
scaffold_1	82208	.	C	G	17214.77	.	AC=2;AF=1.00;AN=2;DP=464;ExcessHet=3.0103;FS=0.000;MLEAC=2;MLEAF=1.00;MQ=60.00;QD=34.38;SOR=0.752	GT:AD:DP:GQ:PL	1/1:0,453:453:99:17243,1361,0
scaffold_1	82952	.	G	T	18348.77	.	AC=2;AF=1.00;AN=2;BaseQRankSum=2.334;ClippingRankSum=0.362;DP=529;ExcessHet=3.0103;FS=0.000;MLEAC=2;MLEAF=1.00;MQ=60.00;MQRankSum=0.474;QD=28.39;ReadPosRankSum=1.881;SOR=0.437	GT:AD:DP:GQ:PL	1/1:3,498:501:99:18377,1409,0
scaffold_1	83018	.	A	G	18326.77	.	AC=2;AF=1.00;AN=2;DP=500;ExcessHet=3.0103;FS=0.000;MLEAC=2;MLEAF=1.00;MQ=59.95;QD=25.89;SOR=1.054	GT:AD:DP:GQ:PL	1/1:0,488:488:99:18355,1465,0
scaffold_1	83143	.	C	T	15819.77	.	AC=2;AF=1.00;AN=2;DP=449;ExcessHet=3.0103;FS=0.000;MLEAC=2;MLEAF=1.00;MQ=60.00;QD=26.89;SOR=0.760	GT:AD:DP:GQ:PL	1/1:0,432:432:99:15848,1301,0
scaffold_1	84458	.	A	G	20601.77	.	AC=2;AF=1.00;AN=2;DP=554;ExcessHet=3.0103;FS=0.000;MLEAC=2;MLEAF=1.00;MQ=60.00;QD=29.77;SOR=0.719	GT:AD:DP:GQ:PL	1/1:0,543:543:99:20630,1631,0
scaffold_1	84897	.	A	G	22300.77	.	AC=2;AF=1.00;AN=2;DP=620;ExcessHet=3.0103;FS=0.000;MLEAC=2;MLEAF=1.00;MQ=59.83;QD=28.55;SOR=0.866	GT:AD:DP:GQ:PL	1/1:0,598:598:99:22329,1794,0
scaffold_1	85257	.	A	C	21360.77	.	AC=2;AF=1.00;AN=2;BaseQRankSum=0.193;ClippingRankSum=1.019;DP=608;ExcessHet=3.0103;FS=0.000;MLEAC=2;MLEAF=1.00;MQ=59.96;MQRankSum=1.245;QD=28.91;ReadPosRankSum=1.233;SOR=0.460	GT:AD:DP:GQ:PL	1/1:1,582:583:99:21389,1709,0
scaffold_1	85475	.	C	G	19022.77	.	AC=2;AF=1.00;AN=2;DP=533;ExcessHet=3.0103;FS=0.000;MLEAC=2;MLEAF=1.00;MQ=60.00;QD=31.38;SOR=0.939	GT:AD:DP:GQ:PL	1/1:0,506:506:99:19051,1521,0
scaffold_1	85514	.	C	T	21620.77	.	AC=2;AF=1.00;AN=2;DP=522;ExcessHet=3.0103;FS=0.000;MLEAC=2;MLEAF=1.00;MQ=60.00;QD=31.11;SOR=0.721	GT:AD:DP:GQ:PL	1/1:0,501:501:99:21649,1525,0
scaffold_1	85535	.	T	C	21119.77	.	AC=2;AF=1.00;AN=2;DP=504;ExcessHet=3.0103;FS=0.000;MLEAC=2;MLEAF=1.00;MQ=60.00;QD=24.36;SOR=0.757	GT:AD:DP:GQ:PL	1/1:0,483:483:99:21148,1477,0
scaffold_1	85847	.	G	GA	10318.73	.	AC=2;AF=1.00;AN=2;BaseQRankSum=-1.868;ClippingRankSum=-0.771;DP=448;ExcessHet=3.0103;FS=3.051;MLEAC=2;MLEAF=1.00;MQ=59.95;MQRankSum=-0.057;QD=27.08;ReadPosRankSum=1.184;SOR=0.340	GT:AD:DP:GQ:PL	1/1:9,372:381:99:10356,907,0
scaffold_1	85908	.	TTTATTTTATTTATTCTA	T	9327.73	.	AC=2;AF=1.00;AN=2;BaseQRankSum=-0.338;ClippingRankSum=-0.643;DP=394;ExcessHet=3.0103;FS=5.897;MLEAC=2;MLEAF=1.00;MQ=58.15;MQRankSum=-0.881;QD=28.35;ReadPosRankSum=-0.418;SOR=0.091	GT:AD:DP:GQ:PL	1/1:3,326:329:99:9365,897,0
scaffold_1	85950	.	C	T	15000.77	.	AC=2;AF=1.00;AN=2;BaseQRankSum=1.722;ClippingRankSum=-0.775;DP=362;ExcessHet=3.0103;FS=3.873;MLEAC=2;MLEAF=1.00;MQ=58.02;MQRankSum=-1.359;QD=25.05;ReadPosRankSum=-0.023;SOR=0.852	GT:AD:DP:GQ:PL	1/1:1,343:344:99:15029,1074,0
scaffold_1	86007	.	G	A	13505.77	.	AC=2;AF=1.00;AN=2;DP=383;ExcessHet=3.0103;FS=0.000;MLEAC=2;MLEAF=1.00;MQ=60.00;QD=29.91;SOR=1.018	GT:AD:DP:GQ:PL	1/1:0,366:366:99:13534,1098,0
scaffold_1	86069	.	G	C	16975.77	.	AC=2;AF=1.00;AN=2;DP=394;ExcessHet=3.0103;FS=0.000;MLEAC=2;MLEAF=1.00;MQ=59.95;QD=26.61;SOR=0.715	GT:AD:DP:GQ:PL	1/1:0,376:376:99:17004,1165,0
scaffold_1	86073	.	C	T	17194.77	.	AC=2;AF=1.00;AN=2;DP=402;ExcessHet=3.0103;FS=0.000;MLEAC=2;MLEAF=1.00;MQ=59.95;QD=26.52;SOR=0.704	GT:AD:DP:GQ:PL	1/1:0,384:384:99:17223,1183,0
scaffold_1	86505	.	C	G	20519.77	.	AC=2;AF=1.00;AN=2;DP=581;ExcessHet=3.0103;FS=0.000;MLEAC=2;MLEAF=1.00;MQ=59.99;QD=33.27;SOR=0.700	GT:AD:DP:GQ:PL	1/1:0,562:562:99:20548,1690,0
scaffold_1	86592	.	A	G	21775.77	.	AC=2;AF=1.00;AN=2;BaseQRankSum=0.656;ClippingRankSum=-1.119;DP=623;ExcessHet=3.0103;FS=0.000;MLEAC=2;MLEAF=1.00;MQ=60.00;MQRankSum=0.946;QD=31.88;ReadPosRankSum=-0.529;SOR=0.223	GT:AD:DP:GQ:PL	1/1:1,598:599:99:21804,1773,0
scaffold_1	87114	.	A	G	17373.77	.	AC=2;AF=1.00;AN=2;BaseQRankSum=1.007;ClippingRankSum=1.088;DP=502;ExcessHet=3.0103;FS=0.000;MLEAC=2;MLEAF=1.00;MQ=60.00;MQRankSum=-1.741;QD=32.70;ReadPosRankSum=0.166;SOR=0.850	GT:AD:DP:GQ:PL	1/1:2,479:481:99:17402,1397,0
scaffold_1	87345	.	C	T	17470.77	.	AC=2;AF=1.00;AN=2;DP=500;ExcessHet=3.0103;FS=0.000;MLEAC=2;MLEAF=1.00;MQ=60.00;QD=24.27;SOR=0.772	GT:AD:DP:GQ:PL	1/1:0,472:472:99:17499,1416,0
scaffold_1	88542	.	C	T	14252.77	.	AC=2;AF=1.00;AN=2;DP=406;ExcessHet=3.0103;FS=0.000;MLEAC=2;MLEAF=1.00;MQ=60.00;QD=32.71;SOR=0.774	GT:AD:DP:GQ:PL	1/1:0,385:385:99:14281,1155,0
scaffold_1	90166	.	A	C	17590.77	.	AC=2;AF=1.00;AN=2;DP=483;ExcessHet=3.0103;FS=0.000;MLEAC=2;MLEAF=1.00;MQ=59.97;QD=30.49;SOR=1.152	GT:AD:DP:GQ:PL	1/1:0,465:465:99:17619,1396,0
scaffold_1	90315	.	C	T	18834.77	.	AC=2;AF=1.00;AN=2;DP=519;ExcessHet=3.0103;FS=0.000;MLEAC=2;MLEAF=1.00;MQ=60.00;QD=30.22;SOR=1.041	GT:AD:DP:GQ:PL	1/1:0,497:497:99:18863,1493,0
scaffold_1	91362	.	A	C	17367.77	.	AC=2;AF=1.00;AN=2;DP=492;ExcessHet=3.0103;FS=0.000;MLEAC=2;MLEAF=1.00;MQ=59.99;QD=27.84;SOR=0.827	GT:AD:DP:GQ:PL	1/1:0,476:476:99:17396,1427,0
scaffold_1	92031	.	A	G	21229.77	.	AC=2;AF=1.00;AN=2;DP=618;ExcessHet=3.0103;FS=0.000;MLEAC=2;MLEAF=1.00;MQ=59.99;QD=30.68;SOR=0.748	GT:AD:DP:GQ:PL	1/1:0,596:596:99:21258,1786,0
scaffold_1	92271	.	C	G	18137.77	.	AC=2;AF=1.00;AN=2;DP=504;ExcessHet=3.0103;FS=0.000;MLEAC=2;MLEAF=1.00;MQ=60.00;QD=31.79;SOR=0.743	GT:AD:DP:GQ:PL	1/1:0,488:488:99:18166,1464,0
scaffold_1	93608	.	C	T	18397.77	.	AC=2;AF=1.00;AN=2;DP=558;ExcessHet=3.0103;FS=0.000;MLEAC=2;MLEAF=1.00;MQ=60.00;QD=34.39;SOR=0.774	GT:AD:DP:GQ:PL	1/1:0,535:535:99:18426,1597,0
scaffold_1	93735	.	A	G	17450.77	.	AC=2;AF=1.00;AN=2;DP=477;ExcessHet=3.0103;FS=0.000;MLEAC=2;MLEAF=1.00;MQ=60.00;QD=31.22;SOR=0.875	GT:AD:DP:GQ:PL	1/1:0,465:465:99:17479,1396,0
scaffold_1	93781	.	C	T	21944.77	.	AC=2;AF=1.00;AN=2;DP=501;ExcessHet=3.0103;FS=0.000;MLEAC=2;MLEAF=1.00;MQ=60.00;QD=31.60;SOR=0.791	GT:AD:DP:GQ:PL	1/1:0,489:489:99:21973,1500,0
scaffold_1	93789	.	A	G	22393.77	.	AC=2;AF=1.00;AN=2;DP=491;ExcessHet=3.0103;FS=0.000;MLEAC=2;MLEAF=1.00;MQ=60.00;QD=28.31;SOR=0.757	GT:AD:DP:GQ:PL	1/1:0,481:481:99:22422,1514,0
scaffold_1	93792	.	A	G	21994.77	.	AC=2;AF=1.00;AN=2;DP=492;ExcessHet=3.0103;FS=0.000;MLEAC=2;MLEAF=1.00;MQ=60.00;QD=25.34;SOR=0.775	GT:AD:DP:GQ:PL	1/1:0,483:483:99:22023,1481,0
scaffold_1	94101	.	A	G	18152.77	.	AC=2;AF=1.00;AN=2;DP=518;ExcessHet=3.0103;FS=0.000;MLEAC=2;MLEAF=1.00;MQ=60.00;QD=26.75;SOR=0.858	GT:AD:DP:GQ:PL	1/1:0,496:496:99:18181,1490,0
scaffold_1	94368	.	A	G	20016.77	.	AC=2;AF=1.00;AN=2;DP=556;ExcessHet=3.0103;FS=0.000;MLEAC=2;MLEAF=1.00;MQ=60.00;QD=35.30;SOR=0.697	GT:AD:DP:GQ:PL	1/1:0,543:543:99:20045,1630,0
scaffold_1	94869	.	C	T	22832.77	.	AC=2;AF=1.00;AN=2;DP=514;ExcessHet=3.0103;FS=0.000;MLEAC=2;MLEAF=1.00;MQ=60.00;QD=30.56;SOR=0.705	GT:AD:DP:GQ:PL	1/1:0,499:499:99:22861,1541,0
scaffold_1	94872	.	C	T	23268.77	.	AC=2;AF=1.00;AN=2;DP=511;ExcessHet=3.0103;FS=0.000;MLEAC=2;MLEAF=1.00;MQ=60.00;QD=31.22;SOR=0.709	GT:AD:DP:GQ:PL	1/1:0,496:496:99:23297,1583,0
scaffold_1	94881	.	C	T	22921.77	.	AC=2;AF=1.00;AN=2;DP=528;ExcessHet=3.0103;FS=0.000;MLEAC=2;MLEAF=1.00;MQ=60.00;QD=26.81;SOR=0.737	GT:AD:DP:GQ:PL	1/1:0,513:513:99:22950,1580,0
scaffold_1	94959	.	A	G	17614.77	.	AC=2;AF=1.00;AN=2;DP=497;ExcessHet=3.0103;FS=0.000;MLEAC=2;MLEAF=1.00;MQ=59.98;QD=27.84;SOR=0.702	GT:AD:DP:GQ:PL	1/1:0,478:478:99:17643,1435,0
scaffold_1	95031	.	A	G	16829.77	.	AC=2;AF=1.00;AN=2;DP=455;ExcessHet=3.0103;FS=0.000;MLEAC=2;MLEAF=1.00;MQ=59.98;QD=32.64;SOR=0.698	GT:AD:DP:GQ:PL	1/1:0,431:431:99:16858,1301,0
scaffold_1	95070	.	A	G	17134.77	.	AC=2;AF=1.00;AN=2;DP=484;ExcessHet=3.0103;FS=0.000;MLEAC=2;MLEAF=1.00;MQ=59.99;QD=29.61;SOR=0.770	GT:AD:DP:GQ:PL	1/1:0,455:455:99:17163,1365,0
scaffold_1	95178	.	A	G	14703.77	.	AC=2;AF=1.00;AN=2;DP=411;ExcessHet=3.0103;FS=0.000;MLEAC=2;MLEAF=1.00;MQ=60.00;QD=26.69;SOR=0.924	GT:AD:DP:GQ:PL	1/1:0,391:391:99:14732,1172,0
scaffold_1	95248	.	A	G	16920.77	.	AC=2;AF=1.00;AN=2;DP=459;ExcessHet=3.0103;FS=0.000;MLEAC=2;MLEAF=1.00;MQ=60.00;QD=30.39;SOR=1.181	GT:AD:DP:GQ:PL	1/1:0,446:446:99:16949,1339,0
scaffold_1	95558	.	A	G	19002.77	.	AC=2;AF=1.00;AN=2;DP=553;ExcessHet=3.0103;FS=0.000;MLEAC=2;MLEAF=1.00;MQ=60.00;QD=27.53;SOR=0.829	GT:AD:DP:GQ:PL	1/1:0,530:530:99:19031,1589,0
scaffold_1	95937	.	C	T	21645.77	.	AC=2;AF=1.00;AN=2;DP=517;ExcessHet=3.0103;FS=0.000;MLEAC=2;MLEAF=1.00;MQ=59.95;QD=29.99;SOR=0.798	GT:AD:DP:GQ:PL	1/1:0,497:497:99:21674,1519,0
scaffold_1	95958	.	C	T	22417.77	.	AC=2;AF=1.00;AN=2;DP=504;ExcessHet=3.0103;FS=0.000;MLEAC=2;MLEAF=1.00;MQ=59.97;QD=30.23;SOR=0.866	GT:AD:DP:GQ:PL	1/1:0,485:485:99:22446,1520,0
scaffold_1	95976	.	C	T	20365.77	.	AC=2;AF=1.00;AN=2;DP=474;ExcessHet=3.0103;FS=0.000;MLEAC=2;MLEAF=1.00;MQ=60.00;QD=32.22;SOR=0.706	GT:AD:DP:GQ:PL	1/1:0,457:457:99:20394,1408,0
scaffold_1	96477	.	C	T	17029.77	.	AC=2;AF=1.00;AN=2;DP=479;ExcessHet=3.0103;FS=0.000;MLEAC=2;MLEAF=1.00;MQ=59.99;QD=33.86;SOR=0.824	GT:AD:DP:GQ:PL	1/1:0,452:452:99:17058,1358,0
scaffold_1	97751	.	A	G	15678.77	.	AC=2;AF=1.00;AN=2;DP=434;ExcessHet=3.0103;FS=0.000;MLEAC=2;MLEAF=1.00;MQ=60.00;QD=34.10;SOR=0.906	GT:AD:DP:GQ:PL	1/1:0,421:421:99:15707,1263,0
scaffold_1	98280	.	A	C	21058.77	.	AC=2;AF=1.00;AN=2;DP=510;ExcessHet=3.0103;FS=0.000;MLEAC=2;MLEAF=1.00;MQ=60.00;QD=31.02;SOR=0.693	GT:AD:DP:GQ:PL	1/1:0,482:482:99:21087,1454,0
scaffold_1	98288	.	C	T	21215.77	.	AC=2;AF=1.00;AN=2;DP=502;ExcessHet=3.0103;FS=0.000;MLEAC=2;MLEAF=1.00;MQ=60.00;QD=26.54;SOR=0.736	GT:AD:DP:GQ:PL	1/1:0,474:474:99:21244,1466,0
scaffold_1	98609	.	C	G	18037.77	.	AC=2;AF=1.00;AN=2;DP=509;ExcessHet=3.0103;FS=0.000;MLEAC=2;MLEAF=1.00;MQ=59.97;QD=30.03;SOR=0.714	GT:AD:DP:GQ:PL	1/1:0,487:487:99:18066,1463,0
scaffold_1	98658	.	A	T	15592.77	.	AC=2;AF=1.00;AN=2;DP=467;ExcessHet=3.0103;FS=0.000;MLEAC=2;MLEAF=1.00;MQ=59.97;QD=31.50;SOR=0.716	GT:AD:DP:GQ:PL	1/1:0,437:437:99:15621,1307,0
scaffold_1	98791	.	C	T	16178.77	.	AC=2;AF=1.00;AN=2;DP=456;ExcessHet=3.0103;FS=0.000;MLEAC=2;MLEAF=1.00;MQ=60.00;QD=28.57;SOR=0.744	GT:AD:DP:GQ:PL	1/1:0,441:441:99:16207,1324,0
scaffold_1	98868	.	C	T	16879.77	.	AC=2;AF=1.00;AN=2;DP=472;ExcessHet=3.0103;FS=0.000;MLEAC=2;MLEAF=1.00;MQ=60.00;QD=29.08;SOR=1.063	GT:AD:DP:GQ:PL	1/1:0,459:459:99:16908,1378,0
scaffold_1	98968	.	C	T	20517.77	.	AC=2;AF=1.00;AN=2;DP=585;ExcessHet=3.0103;FS=0.000;MLEAC=2;MLEAF=1.00;MQ=60.00;QD=33.19;SOR=0.766	GT:AD:DP:GQ:PL	1/1:0,570:570:99:20546,1709,0
scaffold_1	99606	.	A	G	20521.77	.	AC=2;AF=1.00;AN=2;DP=476;ExcessHet=3.0103;FS=0.000;MLEAC=2;MLEAF=1.00;MQ=59.99;QD=23.68;SOR=0.729	GT:AD:DP:GQ:PL	1/1:0,454:454:99:20550,1405,0
scaffold_1	99611	.	A	T	20640.77	.	AC=2;AF=1.00;AN=2;DP=483;ExcessHet=3.0103;FS=0.000;MLEAC=2;MLEAF=1.00;MQ=59.99;QD=26.79;SOR=0.724	GT:AD:DP:GQ:PL	1/1:0,461:461:99:20669,1417,0
scaffold_1	100009	.	A	T	21738.77	.	AC=2;AF=1.00;AN=2;BaseQRankSum=-1.274;ClippingRankSum=1.457;DP=507;ExcessHet=3.0103;FS=0.000;MLEAC=2;MLEAF=1.00;MQ=60.00;MQRankSum=1.028;QD=32.12;ReadPosRankSum=1.697;SOR=0.256	GT:AD:DP:GQ:PL	1/1:1,491:492:99:21767,1461,0
scaffold_1	100017	.	T	C	22081.77	.	AC=2;AF=1.00;AN=2;DP=506;ExcessHet=3.0103;FS=0.000;MLEAC=2;MLEAF=1.00;MQ=60.00;QD=22.21;SOR=0.693	GT:AD:DP:GQ:PL	1/1:0,492:492:99:22110,1519,0
scaffold_1	100067	.	T	C	17686.77	.	AC=2;AF=1.00;AN=2;DP=490;ExcessHet=3.0103;FS=0.000;MLEAC=2;MLEAF=1.00;MQ=60.00;QD=24.82;SOR=0.759	GT:AD:DP:GQ:PL	1/1:0,471:471:99:17715,1414,0
scaffold_1	100113	.	G	A	18583.77	.	AC=2;AF=1.00;AN=2;DP=514;ExcessHet=3.0103;FS=0.000;MLEAC=2;MLEAF=1.00;MQ=60.00;QD=31.36;SOR=0.738	GT:AD:DP:GQ:PL	1/1:0,495:495:99:18612,1488,0
scaffold_1	100195	.	A	G	18537.77	.	AC=2;AF=1.00;AN=2;DP=522;ExcessHet=3.0103;FS=0.000;MLEAC=2;MLEAF=1.00;MQ=59.36;QD=32.44;SOR=0.806	GT:AD:DP:GQ:PL	1/1:0,501:501:99:18566,1506,0
scaffold_1	100244	.	GGAA	G	18586.73	.	AC=2;AF=1.00;AN=2;DP=496;ExcessHet=3.0103;FS=0.000;MLEAC=2;MLEAF=1.00;MQ=58.86;QD=27.25;SOR=0.722	GT:AD:DP:GQ:PL	1/1:0,420:420:99:18624,1270,0
scaffold_1	100295	.	T	G	18108.77	.	AC=2;AF=1.00;AN=2;DP=495;ExcessHet=3.0103;FS=0.000;MLEAC=2;MLEAF=1.00;MQ=59.52;QD=32.74;SOR=0.731	GT:AD:DP:GQ:PL	1/1:0,485:485:99:18137,1456,0
scaffold_1	100322	.	A	T	17143.77	.	AC=2;AF=1.00;AN=2;DP=479;ExcessHet=3.0103;FS=0.000;MLEAC=2;MLEAF=1.00;MQ=59.50;QD=35.19;SOR=0.702	GT:AD:DP:GQ:PL	1/1:0,468:468:99:17172,1405,0
scaffold_1	100413	.	C	T	21840.77	.	AC=2;AF=1.00;AN=2;DP=501;ExcessHet=3.0103;FS=0.000;MLEAC=2;MLEAF=1.00;MQ=60.00;QD=31.17;SOR=0.744	GT:AD:DP:GQ:PL	1/1:0,480:480:99:21869,1477,0
scaffold_1	100418	.	G	C	22681.77	.	AC=2;AF=1.00;AN=2;DP=505;ExcessHet=3.0103;FS=0.000;MLEAC=2;MLEAF=1.00;MQ=60.00;QD=31.17;SOR=0.697	GT:AD:DP:GQ:PL	1/1:0,485:485:99:22710,1538,0
scaffold_1	100427	.	A	C	21392.77	.	AC=2;AF=1.00;AN=2;DP=496;ExcessHet=3.0103;FS=0.000;MLEAC=2;MLEAF=1.00;MQ=60.00;QD=30.45;SOR=0.732	GT:AD:DP:GQ:PL	1/1:0,475:475:99:21421,1468,0
scaffold_1	100533	.	A	G	19374.77	.	AC=2;AF=1.00;AN=2;DP=537;ExcessHet=3.0103;FS=0.000;MLEAC=2;MLEAF=1.00;MQ=60.00;QD=29.93;SOR=0.815	GT:AD:DP:GQ:PL	1/1:0,518:518:99:19403,1555,0
scaffold_1	100638	.	C	T	17651.77	.	AC=2;AF=1.00;AN=2;BaseQRankSum=1.593;ClippingRankSum=-1.316;DP=514;ExcessHet=3.0103;FS=0.000;MLEAC=2;MLEAF=1.00;MQ=60.00;MQRankSum=1.690;QD=28.75;ReadPosRankSum=1.067;SOR=0.660	GT:AD:DP:GQ:PL	1/1:1,499:500:99:17680,1480,0
scaffold_1	101133	.	C	T	14436.77	.	AC=2;AF=1.00;AN=2;DP=415;ExcessHet=3.0103;FS=0.000;MLEAC=2;MLEAF=1.00;MQ=60.00;QD=28.58;SOR=0.735	GT:AD:DP:GQ:PL	1/1:0,386:386:99:14465,1158,0
scaffold_1	101166	.	A	G	13908.77	.	AC=2;AF=1.00;AN=2;DP=397;ExcessHet=3.0103;FS=0.000;MLEAC=2;MLEAF=1.00;MQ=60.00;QD=32.36;SOR=0.715	GT:AD:DP:GQ:PL	1/1:0,376:376:99:13937,1126,0
scaffold_1	101340	.	A	T	17670.77	.	AC=2;AF=1.00;AN=2;DP=495;ExcessHet=3.0103;FS=0.000;MLEAC=2;MLEAF=1.00;MQ=60.00;QD=29.99;SOR=0.762	GT:AD:DP:GQ:PL	1/1:0,478:478:99:17699,1433,0
scaffold_1	101550	.	A	C	19685.77	.	AC=2;AF=1.00;AN=2;DP=541;ExcessHet=3.0103;FS=0.000;MLEAC=2;MLEAF=1.00;MQ=60.00;QD=30.37;SOR=0.876	GT:AD:DP:GQ:PL	1/1:0,522:522:99:19714,1567,0
scaffold_1	101684	.	A	G	17460.77	.	AC=2;AF=1.00;AN=2;DP=479;ExcessHet=3.0103;FS=0.000;MLEAC=2;MLEAF=1.00;MQ=60.00;QD=25.86;SOR=0.866	GT:AD:DP:GQ:PL	1/1:0,461:461:99:17489,1384,0
scaffold_1	101853	.	C	T	18088.77	.	AC=2;AF=1.00;AN=2;DP=486;ExcessHet=3.0103;FS=0.000;MLEAC=2;MLEAF=1.00;MQ=60.00;QD=26.86;SOR=0.758	GT:AD:DP:GQ:PL	1/1:0,473:473:99:18117,1421,0
scaffold_1	101943	.	C	T	21591.77	.	AC=2;AF=1.00;AN=2;BaseQRankSum=1.095;ClippingRankSum=-0.616;DP=498;ExcessHet=3.0103;FS=0.000;MLEAC=2;MLEAF=1.00;MQ=60.00;MQRankSum=-1.195;QD=28.57;ReadPosRankSum=1.446;SOR=0.253	GT:AD:DP:GQ:PL	1/1:1,483:484:99:21620,1462,0
scaffold_1	101947	.	A	C	21633.77	.	AC=2;AF=1.00;AN=2;BaseQRankSum=0.399;ClippingRankSum=-1.275;DP=490;ExcessHet=3.0103;FS=0.000;MLEAC=2;MLEAF=1.00;MQ=60.00;MQRankSum=-1.283;QD=30.30;ReadPosRankSum=1.689;SOR=0.242	GT:AD:DP:GQ:PL	1/1:1,477:478:99:21662,1468,0
scaffold_1	102048	.	C	T	19335.77	.	AC=2;AF=1.00;AN=2;BaseQRankSum=1.716;ClippingRankSum=0.263;DP=438;ExcessHet=3.0103;FS=0.000;MLEAC=2;MLEAF=1.00;MQ=59.93;MQRankSum=-0.525;QD=28.06;ReadPosRankSum=1.724;SOR=0.304	GT:AD:DP:GQ:PL	1/1:1,421:422:99:19364,1293,0
scaffold_1	102049	.	C	T	19470.77	.	AC=2;AF=1.00;AN=2;DP=438;ExcessHet=3.0103;FS=0.000;MLEAC=2;MLEAF=1.00;MQ=59.93;QD=30.26;SOR=0.878	GT:AD:DP:GQ:PL	1/1:0,422:422:99:19499,1302,0
scaffold_1	102066	.	C	T	21076.77	.	AC=2;AF=1.00;AN=2;DP=466;ExcessHet=3.0103;FS=0.000;MLEAC=2;MLEAF=1.00;MQ=59.93;QD=28.65;SOR=0.796	GT:AD:DP:GQ:PL	1/1:0,448:448:99:21105,1412,0
scaffold_1	102067	.	C	T	21121.77	.	AC=2;AF=1.00;AN=2;DP=463;ExcessHet=3.0103;FS=0.000;MLEAC=2;MLEAF=1.00;MQ=59.93;QD=31.71;SOR=0.792	GT:AD:DP:GQ:PL	1/1:0,445:445:99:21150,1415,0
scaffold_1	102085	.	A	C	22370.77	.	AC=2;AF=1.00;AN=2;DP=499;ExcessHet=3.0103;FS=0.000;MLEAC=2;MLEAF=1.00;MQ=59.95;QD=29.60;SOR=0.706	GT:AD:DP:GQ:PL	1/1:0,479:479:99:22399,1499,0
scaffold_1	102091	.	A	T	21908.77	.	AC=2;AF=1.00;AN=2;DP=496;ExcessHet=3.0103;FS=0.000;MLEAC=2;MLEAF=1.00;MQ=59.96;QD=28.36;SOR=0.706	GT:AD:DP:GQ:PL	1/1:0,475:475:99:21937,1472,0
scaffold_1	102109	.	C	T	20337.77	.	AC=2;AF=1.00;AN=2;DP=482;ExcessHet=3.0103;FS=0.000;MLEAC=2;MLEAF=1.00;MQ=59.94;QD=30.26;SOR=0.827	GT:AD:DP:GQ:PL	1/1:0,459:459:99:20366,1408,0
scaffold_1	102368	.	A	C	19054.77	.	AC=2;AF=1.00;AN=2;BaseQRankSum=1.679;ClippingRankSum=-0.076;DP=546;ExcessHet=3.0103;FS=0.000;MLEAC=2;MLEAF=1.00;MQ=59.99;MQRankSum=0.266;QD=29.15;ReadPosRankSum=1.134;SOR=0.752	GT:AD:DP:GQ:PL	1/1:1,526:527:99:19083,1571,0
scaffold_1	102426	.	G	T	19917.77	.	AC=2;AF=1.00;AN=2;DP=555;ExcessHet=3.0103;FS=0.000;MLEAC=2;MLEAF=1.00;MQ=60.00;QD=27.99;SOR=0.786	GT:AD:DP:GQ:PL	1/1:0,538:538:99:19946,1615,0
scaffold_1	102470	.	G	T	18853.77	.	AC=2;AF=1.00;AN=2;DP=520;ExcessHet=3.0103;FS=0.000;MLEAC=2;MLEAF=1.00;MQ=60.00;QD=30.32;SOR=0.873	GT:AD:DP:GQ:PL	1/1:0,506:506:99:18882,1519,0
scaffold_1	102562	.	C	T	19216.77	.	AC=2;AF=1.00;AN=2;DP=518;ExcessHet=3.0103;FS=0.000;MLEAC=2;MLEAF=1.00;MQ=59.94;QD=28.64;SOR=0.734	GT:AD:DP:GQ:PL	1/1:0,496:496:99:19245,1492,0
scaffold_1	102623	.	G	T	17754.77	.	AC=2;AF=1.00;AN=2;DP=500;ExcessHet=3.0103;FS=0.000;MLEAC=2;MLEAF=1.00;MQ=59.95;QD=33.06;SOR=0.848	GT:AD:DP:GQ:PL	1/1:0,483:483:99:17783,1449,0
scaffold_1	102690	.	C	T	19840.77	.	AC=2;AF=1.00;AN=2;DP=542;ExcessHet=3.0103;FS=0.000;MLEAC=2;MLEAF=1.00;MQ=60.00;QD=28.43;SOR=0.768	GT:AD:DP:GQ:PL	1/1:0,527:527:99:19869,1582,0
scaffold_1	102753	.	A	G	19997.77	.	AC=2;AF=1.00;AN=2;BaseQRankSum=0.442;ClippingRankSum=-0.709;DP=561;ExcessHet=3.0103;FS=0.000;MLEAC=2;MLEAF=1.00;MQ=60.00;MQRankSum=-0.702;QD=32.28;ReadPosRankSum=1.668;SOR=0.245	GT:AD:DP:GQ:PL	1/1:1,544:545:99:20026,1600,0
scaffold_1	102996	.	C	G	16950.77	.	AC=2;AF=1.00;AN=2;DP=476;ExcessHet=3.0103;FS=0.000;MLEAC=2;MLEAF=1.00;MQ=60.00;QD=25.27;SOR=0.706	GT:AD:DP:GQ:PL	1/1:0,461:461:99:16979,1383,0
scaffold_1	103101	.	C	T	17163.77	.	AC=2;AF=1.00;AN=2;DP=512;ExcessHet=3.0103;FS=0.000;MLEAC=2;MLEAF=1.00;MQ=59.95;QD=34.74;SOR=0.743	GT:AD:DP:GQ:PL	1/1:0,494:494:99:17192,1478,0
scaffold_1	104024	.	C	T	17831.77	.	AC=2;AF=1.00;AN=2;DP=503;ExcessHet=3.0103;FS=0.000;MLEAC=2;MLEAF=1.00;MQ=59.97;QD=35.14;SOR=0.861	GT:AD:DP:GQ:PL	1/1:0,488:488:99:17860,1465,0
scaffold_1	104115	.	A	AT	9161.73	.	AC=2;AF=1.00;AN=2;BaseQRankSum=2.179;ClippingRankSum=0.094;DP=397;ExcessHet=3.0103;FS=5.427;MLEAC=2;MLEAF=1.00;MQ=60.00;MQRankSum=-0.017;QD=27.27;ReadPosRankSum=2.732;SOR=0.188	GT:AD:DP:GQ:PL	1/1:8,328:336:99:9199,789,0
scaffold_1	105208	.	A	G	19627.77	.	AC=2;AF=1.00;AN=2;DP=540;ExcessHet=3.0103;FS=0.000;MLEAC=2;MLEAF=1.00;MQ=60.00;QD=27.37;SOR=0.752	GT:AD:DP:GQ:PL	1/1:0,521:521:99:19656,1564,0
scaffold_1	105235	.	C	T	20775.77	.	AC=2;AF=1.00;AN=2;DP=578;ExcessHet=3.0103;FS=0.000;MLEAC=2;MLEAF=1.00;MQ=60.00;QD=31.26;SOR=0.814	GT:AD:DP:GQ:PL	1/1:0,558:558:99:20804,1673,0
scaffold_1	105367	.	A	T	24386.77	.	AC=2;AF=1.00;AN=2;DP=559;ExcessHet=3.0103;FS=0.000;MLEAC=2;MLEAF=1.00;MQ=60.00;QD=33.79;SOR=0.753	GT:AD:DP:GQ:PL	1/1:0,550:550:99:24415,1670,0
scaffold_1	105376	.	C	T	24785.77	.	AC=2;AF=1.00;AN=2;DP=568;ExcessHet=3.0103;FS=0.000;MLEAC=2;MLEAF=1.00;MQ=60.00;QD=31.12;SOR=0.697	GT:AD:DP:GQ:PL	1/1:0,559:559:99:24814,1709,0
scaffold_1	105457	.	A	G	19461.77	.	AC=2;AF=1.00;AN=2;DP=565;ExcessHet=3.0103;FS=0.000;MLEAC=2;MLEAF=1.00;MQ=60.00;QD=34.26;SOR=0.945	GT:AD:DP:GQ:PL	1/1:0,539:539:99:19490,1616,0
scaffold_1	105592	.	A	G	15152.77	.	AC=2;AF=1.00;AN=2;BaseQRankSum=1.746;ClippingRankSum=-2.005;DP=433;ExcessHet=3.0103;FS=0.000;MLEAC=2;MLEAF=1.00;MQ=60.00;MQRankSum=-2.215;QD=25.13;ReadPosRankSum=1.596;SOR=0.109	GT:AD:DP:GQ:PL	1/1:2,406:408:99:15181,1179,0
scaffold_1	105637	.	A	G	15411.77	.	AC=2;AF=1.00;AN=2;DP=434;ExcessHet=3.0103;FS=0.000;MLEAC=2;MLEAF=1.00;MQ=59.95;QD=29.80;SOR=0.698	GT:AD:DP:GQ:PL	1/1:0,413:413:99:15440,1241,0
scaffold_1	105992	.	C	T	21886.77	.	AC=2;AF=1.00;AN=2;DP=504;ExcessHet=3.0103;FS=0.000;MLEAC=2;MLEAF=1.00;MQ=60.00;QD=27.78;SOR=0.801	GT:AD:DP:GQ:PL	1/1:0,487:487:99:21915,1481,0
scaffold_1	105993	.	A	G	21886.77	.	AC=2;AF=1.00;AN=2;DP=500;ExcessHet=3.0103;FS=0.000;MLEAC=2;MLEAF=1.00;MQ=60.00;QD=31.13;SOR=0.802	GT:AD:DP:GQ:PL	1/1:0,483:483:99:21915,1481,0
scaffold_1	106046	.	A	G	22210.77	.	AC=2;AF=1.00;AN=2;BaseQRankSum=0.668;ClippingRankSum=-0.500;DP=510;ExcessHet=3.0103;FS=0.000;MLEAC=2;MLEAF=1.00;MQ=59.92;MQRankSum=-0.213;QD=29.39;ReadPosRankSum=1.669;SOR=0.243	GT:AD:DP:GQ:PL	1/1:1,494:495:99:22239,1510,0
scaffold_1	106062	.	A	C	22108.77	.	AC=2;AF=1.00;AN=2;DP=522;ExcessHet=3.0103;FS=0.000;MLEAC=2;MLEAF=1.00;MQ=59.92;QD=29.61;SOR=0.725	GT:AD:DP:GQ:PL	1/1:0,506:506:99:22137,1537,0
scaffold_1	106576	.	C	T	18008.77	.	AC=2;AF=1.00;AN=2;DP=509;ExcessHet=3.0103;FS=0.000;MLEAC=2;MLEAF=1.00;MQ=60.00;QD=32.78;SOR=0.730	GT:AD:DP:GQ:PL	1/1:0,489:489:99:18037,1469,0
scaffold_1	106722	.	C	T	14491.77	.	AC=2;AF=1.00;AN=2;DP=404;ExcessHet=3.0103;FS=0.000;MLEAC=2;MLEAF=1.00;MQ=60.00;QD=26.75;SOR=0.784	GT:AD:DP:GQ:PL	1/1:0,389:389:99:14520,1125,0
scaffold_1	107145	.	A	G	16136.77	.	AC=2;AF=1.00;AN=2;DP=458;ExcessHet=3.0103;FS=0.000;MLEAC=2;MLEAF=1.00;MQ=59.97;QD=32.49;SOR=0.749	GT:AD:DP:GQ:PL	1/1:0,442:442:99:16165,1326,0
scaffold_1	107325	.	C	T	19056.77	.	AC=2;AF=1.00;AN=2;DP=449;ExcessHet=3.0103;FS=0.000;MLEAC=2;MLEAF=1.00;MQ=60.00;QD=29.89;SOR=0.756	GT:AD:DP:GQ:PL	1/1:0,427:427:99:19085,1318,0
scaffold_1	107334	.	A	G	18972.77	.	AC=2;AF=1.00;AN=2;DP=445;ExcessHet=3.0103;FS=0.000;MLEAC=2;MLEAF=1.00;MQ=60.00;QD=28.12;SOR=0.756	GT:AD:DP:GQ:PL	1/1:0,425:425:99:19001,1317,0
scaffold_1	107714	.	C	T	20284.77	.	AC=2;AF=1.00;AN=2;DP=476;ExcessHet=3.0103;FS=0.000;MLEAC=2;MLEAF=1.00;MQ=59.99;QD=27.27;SOR=0.857	GT:AD:DP:GQ:PL	1/1:0,459:459:99:20313,1428,0
scaffold_1	107738	.	A	T	22336.77	.	AC=2;AF=1.00;AN=2;DP=485;ExcessHet=3.0103;FS=0.000;MLEAC=2;MLEAF=1.00;MQ=59.99;QD=31.25;SOR=0.745	GT:AD:DP:GQ:PL	1/1:0,470:470:99:22365,1502,0
scaffold_1	107740	.	G	A	22154.77	.	AC=2;AF=1.00;AN=2;DP=495;ExcessHet=3.0103;FS=0.000;MLEAC=2;MLEAF=1.00;MQ=59.99;QD=29.98;SOR=0.753	GT:AD:DP:GQ:PL	1/1:0,480:480:99:22183,1484,0
scaffold_1	107760	.	A	G	23416.77	.	AC=2;AF=1.00;AN=2;DP=514;ExcessHet=3.0103;FS=0.000;MLEAC=2;MLEAF=1.00;MQ=59.93;QD=27.50;SOR=0.722	GT:AD:DP:GQ:PL	1/1:0,497:497:99:23445,1568,0
scaffold_1	107763	.	A	AGG	23137.73	.	AC=2;AF=1.00;AN=2;DP=519;ExcessHet=3.0103;FS=0.000;MLEAC=2;MLEAF=1.00;MQ=59.93;QD=28.32;SOR=0.771	GT:AD:DP:GQ:PL	1/1:0,503:503:99:23175,1550,0
scaffold_1	107771	.	C	T	22696.77	.	AC=2;AF=1.00;AN=2;DP=495;ExcessHet=3.0103;FS=0.000;MLEAC=2;MLEAF=1.00;MQ=59.91;QD=30.13;SOR=0.850	GT:AD:DP:GQ:PL	1/1:0,479:479:99:22725,1520,0
scaffold_1	107772	.	T	C	22336.77	.	AC=2;AF=1.00;AN=2;DP=496;ExcessHet=3.0103;FS=0.000;MLEAC=2;MLEAF=1.00;MQ=59.91;QD=28.34;SOR=0.864	GT:AD:DP:GQ:PL	1/1:0,480:480:99:22365,1496,0
scaffold_1	107786	.	A	T	21481.77	.	AC=2;AF=1.00;AN=2;DP=482;ExcessHet=3.0103;FS=0.000;MLEAC=2;MLEAF=1.00;MQ=59.88;QD=32.22;SOR=1.022	GT:AD:DP:GQ:PL	1/1:0,467:467:99:21510,1439,0
scaffold_1	107811	.	A	C	19115.77	.	AC=2;AF=1.00;AN=2;DP=421;ExcessHet=3.0103;FS=0.000;MLEAC=2;MLEAF=1.00;MQ=59.78;QD=29.29;SOR=0.970	GT:AD:DP:GQ:PL	1/1:0,406:406:99:19144,1282,0
scaffold_1	107829	.	A	ATT,ATTT	10836.73	.	AC=1,1;AF=0.500,0.500;AN=2;BaseQRankSum=-1.036;ClippingRankSum=0.677;DP=403;ExcessHet=3.0103;FS=0.000;MLEAC=1,1;MLEAF=0.500,0.500;MQ=59.69;MQRankSum=0.078;QD=29.88;ReadPosRankSum=0.198;SOR=0.896	GT:AD:DP:GQ:PL	1/2:3,38,207:248:99:10874,5050,4192,973,0,111
scaffold_1	107832	.	C	T	19827.73	.	AC=2;AF=1.00;AN=2;DP=460;ExcessHet=3.0103;FS=0.000;MLEAC=2;MLEAF=1.00;MQ=59.64;QD=30.17;SOR=0.771	GT:AD:DP:GQ:PL	1/1:0,440:440:99:19865,1360,0
scaffold_1	108004	.	G	T	12455.77	.	AC=2;AF=1.00;AN=2;BaseQRankSum=1.632;ClippingRankSum=0.387;DP=362;ExcessHet=3.0103;FS=3.475;MLEAC=2;MLEAF=1.00;MQ=59.95;MQRankSum=1.682;QD=26.53;ReadPosRankSum=-0.256;SOR=0.570	GT:AD:DP:GQ:PL	1/1:1,344:345:99:12484,1022,0
scaffold_1	108227	.	A	G	16073.77	.	AC=2;AF=1.00;AN=2;BaseQRankSum=-0.118;ClippingRankSum=-1.458;DP=465;ExcessHet=3.0103;FS=0.000;MLEAC=2;MLEAF=1.00;MQ=60.00;MQRankSum=0.933;QD=21.19;ReadPosRankSum=1.701;SOR=0.329	GT:AD:DP:GQ:PL	1/1:1,441:442:99:16102,1290,0
scaffold_1	108428	.	A	G	15819.77	.	AC=2;AF=1.00;AN=2;DP=443;ExcessHet=3.0103;FS=0.000;MLEAC=2;MLEAF=1.00;MQ=60.00;QD=27.55;SOR=0.703	GT:AD:DP:GQ:PL	1/1:0,424:424:99:15848,1272,0
scaffold_1	108492	.	A	G	15587.77	.	AC=2;AF=1.00;AN=2;DP=450;ExcessHet=3.0103;FS=0.000;MLEAC=2;MLEAF=1.00;MQ=60.00;QD=35.34;SOR=0.736	GT:AD:DP:GQ:PL	1/1:0,431:431:99:15616,1292,0
scaffold_1	108995	.	C	T	15803.77	.	AC=2;AF=1.00;AN=2;BaseQRankSum=0.404;ClippingRankSum=0.708;DP=450;ExcessHet=3.0103;FS=0.000;MLEAC=2;MLEAF=1.00;MQ=60.00;MQRankSum=-0.980;QD=28.59;ReadPosRankSum=1.612;SOR=0.242	GT:AD:DP:GQ:PL	1/1:1,432:433:99:15832,1249,0
scaffold_1	109127	.	A	G	14650.77	.	AC=2;AF=1.00;AN=2;DP=433;ExcessHet=3.0103;FS=0.000;MLEAC=2;MLEAF=1.00;MQ=60.00;QD=30.93;SOR=0.846	GT:AD:DP:GQ:PL	1/1:0,418:418:99:14679,1251,0
scaffold_1	109172	.	C	T	15092.77	.	AC=2;AF=1.00;AN=2;DP=429;ExcessHet=3.0103;FS=0.000;MLEAC=2;MLEAF=1.00;MQ=59.98;QD=30.24;SOR=0.703	GT:AD:DP:GQ:PL	1/1:0,408:408:99:15121,1223,0
scaffold_1	109409	.	A	G	17120.77	.	AC=2;AF=1.00;AN=2;BaseQRankSum=0.277;ClippingRankSum=-1.172;DP=499;ExcessHet=3.0103;FS=0.000;MLEAC=2;MLEAF=1.00;MQ=59.99;MQRankSum=0.713;QD=32.07;ReadPosRankSum=1.652;SOR=0.339	GT:AD:DP:GQ:PL	1/1:1,475:476:99:17149,1392,0
scaffold_1	109558	.	A	G	16091.77	.	AC=2;AF=1.00;AN=2;DP=454;ExcessHet=3.0103;FS=0.000;MLEAC=2;MLEAF=1.00;MQ=60.00;QD=32.77;SOR=0.721	GT:AD:DP:GQ:PL	1/1:0,438:438:99:16120,1313,0
scaffold_1	109610	.	A	G	16269.77	.	AC=2;AF=1.00;AN=2;DP=466;ExcessHet=3.0103;FS=0.000;MLEAC=2;MLEAF=1.00;MQ=60.00;QD=29.12;SOR=0.797	GT:AD:DP:GQ:PL	1/1:0,444:444:99:16298,1331,0
scaffold_1	109662	.	C	G	16904.77	.	AC=2;AF=1.00;AN=2;DP=491;ExcessHet=3.0103;FS=0.000;MLEAC=2;MLEAF=1.00;MQ=60.00;QD=33.58;SOR=0.719	GT:AD:DP:GQ:PL	1/1:0,470:470:99:16933,1409,0
scaffold_1	109807	.	T	TA	13390.73	.	AC=2;AF=1.00;AN=2;BaseQRankSum=-0.755;ClippingRankSum=0.004;DP=330;ExcessHet=3.0103;FS=7.465;MLEAC=2;MLEAF=1.00;MQ=58.79;MQRankSum=-0.714;QD=29.11;ReadPosRankSum=2.111;SOR=0.694	GT:AD:DP:GQ:PL	1/1:2,302:304:99:13428,836,0
scaffold_1	109815	.	A	G	13583.77	.	AC=2;AF=1.00;AN=2;DP=309;ExcessHet=3.0103;FS=0.000;MLEAC=2;MLEAF=1.00;MQ=58.38;QD=35.63;SOR=1.037	GT:AD:DP:GQ:PL	1/1:0,294:294:99:13612,918,0
scaffold_1	109835	.	T	C	11761.77	.	AC=2;AF=1.00;AN=2;DP=265;ExcessHet=3.0103;FS=0.000;MLEAC=2;MLEAF=1.00;MQ=57.60;QD=28.09;SOR=1.183	GT:AD:DP:GQ:PL	1/1:0,251:251:99:11790,789,0
scaffold_1	109841	.	C	T	11671.77	.	AC=2;AF=1.00;AN=2;DP=243;ExcessHet=3.0103;FS=0.000;MLEAC=2;MLEAF=1.00;MQ=57.14;QD=34.21;SOR=1.230	GT:AD:DP:GQ:PL	1/1:0,228:228:99:11700,783,0
scaffold_1	109842	.	A	C	11446.77	.	AC=2;AF=1.00;AN=2;DP=232;ExcessHet=3.0103;FS=0.000;MLEAC=2;MLEAF=1.00;MQ=56.92;QD=32.52;SOR=1.205	GT:AD:DP:GQ:PL	1/1:0,218:218:99:11475,768,0
scaffold_1	109847	.	A	ATTCTATTTTTTTTTTT	11409.73	.	AC=2;AF=1.00;AN=2;DP=210;ExcessHet=3.0103;FS=0.000;MLEAC=1;MLEAF=0.500;MQ=56.52;QD=29.21;SOR=1.329	GT:AD:DP:GQ:PL	1/1:0,197:197:99:11101,824,0
scaffold_1	109931	.	A	G	14768.77	.	AC=2;AF=1.00;AN=2;DP=356;ExcessHet=3.0103;FS=0.000;MLEAC=2;MLEAF=1.00;MQ=60.00;QD=24.85;SOR=1.037	GT:AD:DP:GQ:PL	1/1:0,334:334:99:14797,1037,0
scaffold_1	109956	.	A	G	16175.77	.	AC=2;AF=1.00;AN=2;DP=392;ExcessHet=3.0103;FS=0.000;MLEAC=2;MLEAF=1.00;MQ=60.00;QD=32.55;SOR=1.346	GT:AD:DP:GQ:PL	1/1:0,374:374:99:16204,1149,0
scaffold_1	109990	.	A	C	13830.77	.	AC=2;AF=1.00;AN=2;DP=398;ExcessHet=3.0103;FS=0.000;MLEAC=2;MLEAF=1.00;MQ=60.00;QD=34.26;SOR=1.209	GT:AD:DP:GQ:PL	1/1:0,383:383:99:13859,1146,0
scaffold_1	110067	.	C	T	16755.77	.	AC=2;AF=1.00;AN=2;DP=479;ExcessHet=3.0103;FS=0.000;MLEAC=2;MLEAF=1.00;MQ=60.00;QD=27.12;SOR=0.706	GT:AD:DP:GQ:PL	1/1:0,455:455:99:16784,1366,0
scaffold_1	110164	.	A	G	21128.77	.	AC=2;AF=1.00;AN=2;BaseQRankSum=1.679;ClippingRankSum=1.614;DP=498;ExcessHet=3.0103;FS=0.000;MLEAC=2;MLEAF=1.00;MQ=60.00;MQRankSum=0.616;QD=28.72;ReadPosRankSum=1.877;SOR=0.788	GT:AD:DP:GQ:PL	1/1:2,482:484:99:21157,1448,0
scaffold_1	110185	.	C	T	22573.77	.	AC=2;AF=1.00;AN=2;DP=509;ExcessHet=3.0103;FS=0.000;MLEAC=2;MLEAF=1.00;MQ=60.00;QD=30.87;SOR=0.722	GT:AD:DP:GQ:PL	1/1:0,495:495:99:22602,1520,0
scaffold_1	110186	.	A	T	22447.77	.	AC=2;AF=1.00;AN=2;DP=501;ExcessHet=3.0103;FS=0.000;MLEAC=2;MLEAF=1.00;MQ=60.00;QD=32.78;SOR=0.735	GT:AD:DP:GQ:PL	1/1:0,488:488:99:22476,1508,0
scaffold_1	110258	.	C	G	17419.77	.	AC=2;AF=1.00;AN=2;BaseQRankSum=1.710;ClippingRankSum=-0.033;DP=483;ExcessHet=3.0103;FS=0.000;MLEAC=2;MLEAF=1.00;MQ=60.00;MQRankSum=1.151;QD=33.52;ReadPosRankSum=-0.982;SOR=0.223	GT:AD:DP:GQ:PL	1/1:1,470:471:99:17448,1403,0
scaffold_1	110324	.	C	T	21390.77	.	AC=2;AF=1.00;AN=2;DP=499;ExcessHet=3.0103;FS=0.000;MLEAC=2;MLEAF=1.00;MQ=60.00;QD=29.27;SOR=0.967	GT:AD:DP:GQ:PL	1/1:0,483:483:99:21419,1471,0
scaffold_1	110335	.	C	T	21047.77	.	AC=2;AF=1.00;AN=2;DP=482;ExcessHet=3.0103;FS=0.000;MLEAC=2;MLEAF=1.00;MQ=59.99;QD=34.18;SOR=0.935	GT:AD:DP:GQ:PL	1/1:0,467:467:99:21076,1444,0
scaffold_1	110585	.	A	G	16480.77	.	AC=2;AF=1.00;AN=2;BaseQRankSum=0.225;ClippingRankSum=-1.010;DP=465;ExcessHet=3.0103;FS=0.000;MLEAC=2;MLEAF=1.00;MQ=60.00;MQRankSum=-0.598;QD=32.24;ReadPosRankSum=1.685;SOR=0.349	GT:AD:DP:GQ:PL	1/1:1,445:446:99:16509,1300,0
scaffold_1	110915	.	A	G	16766.77	.	AC=2;AF=1.00;AN=2;DP=462;ExcessHet=3.0103;FS=0.000;MLEAC=2;MLEAF=1.00;MQ=60.00;QD=33.85;SOR=0.826	GT:AD:DP:GQ:PL	1/1:0,446:446:99:16795,1339,0
scaffold_1	110963	.	A	G	17616.77	.	AC=2;AF=1.00;AN=2;BaseQRankSum=0.391;ClippingRankSum=1.609;DP=495;ExcessHet=3.0103;FS=0.000;MLEAC=2;MLEAF=1.00;MQ=60.00;MQRankSum=0.420;QD=27.50;ReadPosRankSum=0.413;SOR=0.422	GT:AD:DP:GQ:PL	1/1:1,477:478:99:17645,1429,0
scaffold_1	111895	.	C	T	18320.77	.	AC=2;AF=1.00;AN=2;BaseQRankSum=0.041;ClippingRankSum=-0.979;DP=531;ExcessHet=3.0103;FS=0.000;MLEAC=2;MLEAF=1.00;MQ=60.00;MQRankSum=-0.753;QD=21.94;ReadPosRankSum=-1.472;SOR=0.768	GT:AD:DP:GQ:PL	1/1:1,505:506:99:18349,1478,0
scaffold_1	111931	.	A	C	15664.77	.	AC=2;AF=1.00;AN=2;BaseQRankSum=1.724;ClippingRankSum=-0.395;DP=434;ExcessHet=3.0103;FS=0.000;MLEAC=2;MLEAF=1.00;MQ=60.00;MQRankSum=-0.235;QD=30.57;ReadPosRankSum=0.639;SOR=0.638	GT:AD:DP:GQ:PL	1/1:1,411:412:99:15693,1228,0
scaffold_1	112109	.	A	G	15694.77	.	AC=2;AF=1.00;AN=2;DP=427;ExcessHet=3.0103;FS=0.000;MLEAC=2;MLEAF=1.00;MQ=60.00;QD=32.99;SOR=0.892	GT:AD:DP:GQ:PL	1/1:0,416:416:99:15723,1250,0
scaffold_1	112251	.	A	G	20565.77	.	AC=2;AF=1.00;AN=2;DP=578;ExcessHet=3.0103;FS=0.000;MLEAC=2;MLEAF=1.00;MQ=59.98;QD=27.70;SOR=0.708	GT:AD:DP:GQ:PL	1/1:0,558:558:99:20594,1675,0
scaffold_1	112397	.	A	G	25203.77	.	AC=2;AF=1.00;AN=2;DP=570;ExcessHet=3.0103;FS=0.000;MLEAC=2;MLEAF=1.00;MQ=60.00;QD=28.84;SOR=0.788	GT:AD:DP:GQ:PL	1/1:0,551:551:99:25232,1718,0
scaffold_1	112409	.	C	T	26533.77	.	AC=2;AF=1.00;AN=2;DP=599;ExcessHet=3.0103;FS=0.000;MLEAC=2;MLEAF=1.00;MQ=60.00;QD=36.23;SOR=0.783	GT:AD:DP:GQ:PL	1/1:0,579:579:99:26562,1788,0
scaffold_1	112432	.	C	T	25768.77	.	AC=2;AF=1.00;AN=2;DP=617;ExcessHet=3.0103;FS=0.000;MLEAC=2;MLEAF=1.00;MQ=60.00;QD=28.08;SOR=0.727	GT:AD:DP:GQ:PL	1/1:0,598:598:99:25797,1841,0
scaffold_1	112509	.	G	T	18961.77	.	AC=2;AF=1.00;AN=2;DP=539;ExcessHet=3.0103;FS=0.000;MLEAC=2;MLEAF=1.00;MQ=60.00;QD=30.48;SOR=0.945	GT:AD:DP:GQ:PL	1/1:0,512:512:99:18990,1537,0
scaffold_1	112760	.	T	A	7625.77	.	AC=2;AF=1.00;AN=2;BaseQRankSum=-1.051;ClippingRankSum=0.033;DP=354;ExcessHet=3.0103;FS=14.539;MLEAC=2;MLEAF=1.00;MQ=59.26;MQRankSum=0.238;QD=26.39;ReadPosRankSum=-0.003;SOR=0.598	GT:AD:DP:GQ:PL	1/1:4,285:289:99:7654,751,0
scaffold_1	112782	.	AATTTTGGTGATGAAT	A	11237.73	.	AC=2;AF=1.00;AN=2;BaseQRankSum=-0.399;ClippingRankSum=-2.129;DP=361;ExcessHet=3.0103;FS=2.436;MLEAC=2;MLEAF=1.00;MQ=57.65;MQRankSum=-0.865;QD=31.43;ReadPosRankSum=1.759;SOR=0.924	GT:AD:DP:GQ:PL	1/1:3,286:289:99:11275,752,0
scaffold_1	112923	.	A	G	15668.77	.	AC=2;AF=1.00;AN=2;DP=429;ExcessHet=3.0103;FS=0.000;MLEAC=2;MLEAF=1.00;MQ=59.94;QD=27.38;SOR=0.718	GT:AD:DP:GQ:PL	1/1:0,413:413:99:15697,1244,0
scaffold_1	112978	.	G	A	16302.77	.	AC=2;AF=1.00;AN=2;DP=453;ExcessHet=3.0103;FS=0.000;MLEAC=2;MLEAF=1.00;MQ=59.96;QD=30.78;SOR=0.721	GT:AD:DP:GQ:PL	1/1:0,442:442:99:16331,1329,0
scaffold_1	113060	.	G	A	17615.77	.	AC=2;AF=1.00;AN=2;DP=491;ExcessHet=3.0103;FS=0.000;MLEAC=2;MLEAF=1.00;MQ=60.00;QD=29.61;SOR=0.878	GT:AD:DP:GQ:PL	1/1:0,481:481:99:17644,1444,0
scaffold_1	113198	.	C	T	18461.77	.	AC=2;AF=1.00;AN=2;BaseQRankSum=0.897;ClippingRankSum=-0.465;DP=502;ExcessHet=3.0103;FS=0.000;MLEAC=2;MLEAF=1.00;MQ=60.00;MQRankSum=-2.037;QD=34.93;ReadPosRankSum=-0.435;SOR=0.710	GT:AD:DP:GQ:PL	1/1:2,486:488:99:18490,1414,0
scaffold_1	113207	.	C	A	22533.77	.	AC=2;AF=1.00;AN=2;DP=503;ExcessHet=3.0103;FS=0.000;MLEAC=2;MLEAF=1.00;MQ=59.96;QD=25.09;SOR=0.710	GT:AD:DP:GQ:PL	1/1:0,490:490:99:22562,1514,0
scaffold_1	113213	.	T	C	23866.77	.	AC=2;AF=1.00;AN=2;DP=526;ExcessHet=3.0103;FS=0.000;MLEAC=2;MLEAF=1.00;MQ=59.96;QD=31.72;SOR=0.697	GT:AD:DP:GQ:PL	1/1:0,511:511:99:23895,1598,0
scaffold_1	113216	.	T	G	23956.77	.	AC=2;AF=1.00;AN=2;DP=522;ExcessHet=3.0103;FS=0.000;MLEAC=2;MLEAF=1.00;MQ=59.96;QD=31.11;SOR=0.725	GT:AD:DP:GQ:PL	1/1:0,508:508:99:23985,1604,0
scaffold_1	113237	.	G	A	23731.77	.	AC=2;AF=1.00;AN=2;DP=521;ExcessHet=3.0103;FS=0.000;MLEAC=2;MLEAF=1.00;MQ=59.95;QD=29.61;SOR=0.729	GT:AD:DP:GQ:PL	1/1:0,507:507:99:23760,1589,0
scaffold_1	113249	.	A	G	24119.77	.	AC=2;AF=1.00;AN=2;DP=531;ExcessHet=3.0103;FS=0.000;MLEAC=2;MLEAF=1.00;MQ=59.95;QD=34.66;SOR=0.736	GT:AD:DP:GQ:PL	1/1:0,517:517:99:24148,1625,0
scaffold_1	113254	.	C	G	23381.77	.	AC=2;AF=1.00;AN=2;DP=535;ExcessHet=3.0103;FS=0.000;MLEAC=2;MLEAF=1.00;MQ=59.95;QD=27.24;SOR=0.736	GT:AD:DP:GQ:PL	1/1:0,521:521:99:23410,1586,0
scaffold_1	113279	.	AGG	A	23204.73	.	AC=2;AF=1.00;AN=2;DP=527;ExcessHet=3.0103;FS=0.000;MLEAC=2;MLEAF=1.00;MQ=59.95;QD=26.23;SOR=0.762	GT:AD:DP:GQ:PL	1/1:0,509:509:99:23242,1571,0
scaffold_1	113282	.	A	ATT	23204.73	.	AC=2;AF=1.00;AN=2;DP=531;ExcessHet=3.0103;FS=0.000;MLEAC=2;MLEAF=1.00;MQ=59.95;QD=32.41;SOR=0.761	GT:AD:DP:GQ:PL	1/1:0,517:517:99:23242,1571,0
scaffold_1	113313	.	A	G	20597.77	.	AC=2;AF=1.00;AN=2;DP=472;ExcessHet=3.0103;FS=0.000;MLEAC=2;MLEAF=1.00;MQ=59.98;QD=35.69;SOR=0.728	GT:AD:DP:GQ:PL	1/1:0,460:460:99:20626,1394,0
scaffold_1	113314	.	G	A	20597.77	.	AC=2;AF=1.00;AN=2;DP=466;ExcessHet=3.0103;FS=0.000;MLEAC=2;MLEAF=1.00;MQ=59.98;QD=29.24;SOR=0.743	GT:AD:DP:GQ:PL	1/1:0,453:453:99:20626,1394,0
scaffold_1	113346	.	G	A	17832.77	.	AC=2;AF=1.00;AN=2;DP=486;ExcessHet=3.0103;FS=0.000;MLEAC=2;MLEAF=1.00;MQ=59.99;QD=33.03;SOR=0.768	GT:AD:DP:GQ:PL	1/1:0,467:467:99:17861,1402,0
scaffold_1	113521	.	G	C	16152.77	.	AC=2;AF=1.00;AN=2;DP=443;ExcessHet=3.0103;FS=0.000;MLEAC=2;MLEAF=1.00;MQ=60.00;QD=33.71;SOR=0.800	GT:AD:DP:GQ:PL	1/1:0,432:432:99:16181,1297,0
scaffold_1	113561	.	G	A	16891.77	.	AC=2;AF=1.00;AN=2;DP=469;ExcessHet=3.0103;FS=0.000;MLEAC=2;MLEAF=1.00;MQ=60.00;QD=26.00;SOR=0.724	GT:AD:DP:GQ:PL	1/1:0,455:455:99:16920,1368,0
scaffold_1	113647	.	C	T	13720.77	.	AC=2;AF=1.00;AN=2;DP=390;ExcessHet=3.0103;FS=0.000;MLEAC=2;MLEAF=1.00;MQ=60.00;QD=26.12;SOR=0.853	GT:AD:DP:GQ:PL	1/1:0,374:374:99:13749,1122,0
scaffold_1	113752	.	G	A	17100.77	.	AC=2;AF=1.00;AN=2;DP=501;ExcessHet=3.0103;FS=0.000;MLEAC=2;MLEAF=1.00;MQ=60.00;QD=29.88;SOR=0.943	GT:AD:DP:GQ:PL	1/1:0,471:471:99:17129,1416,0
scaffold_1	113797	.	G	A	14643.77	.	AC=2;AF=1.00;AN=2;BaseQRankSum=-1.140;ClippingRankSum=-0.619;DP=446;ExcessHet=3.0103;FS=0.000;MLEAC=2;MLEAF=1.00;MQ=60.00;MQRankSum=1.235;QD=26.96;ReadPosRankSum=1.389;SOR=0.763	GT:AD:DP:GQ:PL	1/1:2,412:414:99:14672,1187,0
scaffold_1	113798	.	A	G	14643.77	.	AC=2;AF=1.00;AN=2;BaseQRankSum=-1.429;ClippingRankSum=-0.504;DP=447;ExcessHet=3.0103;FS=0.000;MLEAC=2;MLEAF=1.00;MQ=60.00;MQRankSum=-0.206;QD=31.05;ReadPosRankSum=1.435;SOR=0.748	GT:AD:DP:GQ:PL	1/1:2,409:411:99:14672,1187,0
scaffold_1	113866	.	A	C	10394.73	.	AC=2;AF=1.00;AN=2;BaseQRankSum=-0.925;ClippingRankSum=-0.074;DP=436;ExcessHet=3.0103;FS=0.000;MLEAC=2;MLEAF=1.00;MQ=59.95;MQRankSum=-1.253;QD=27.00;ReadPosRankSum=1.948;SOR=0.848	GT:AD:DP:GQ:PL	1/1:7,378:385:99:10432,952,0
scaffold_1	113867	.	A	G	18412.73	.	AC=2;AF=1.00;AN=2;DP=431;ExcessHet=3.0103;FS=0.000;MLEAC=2;MLEAF=1.00;MQ=59.95;QD=29.17;SOR=1.163	GT:AD:DP:GQ:PL	1/1:0,410:410:99:18450,1266,0
scaffold_1	113931	.	T	C	11985.77	.	AC=2;AF=1.00;AN=2;DP=378;ExcessHet=3.0103;FS=0.000;MLEAC=2;MLEAF=1.00;MQ=60.00;QD=26.74;SOR=0.969	GT:AD:DP:GQ:PL	1/1:0,333:333:99:12014,999,0
scaffold_1	114097	.	A	G	5339.77	.	AC=2;AF=1.00;AN=2;DP=287;ExcessHet=3.0103;FS=0.000;MLEAC=2;MLEAF=1.00;MQ=59.97;QD=30.84;SOR=1.526	GT:AD:DP:GQ:PL	1/1:0,111:111:99:5368,364,0
scaffold_1	114109	.	A	T	6487.77	.	AC=2;AF=1.00;AN=2;DP=317;ExcessHet=3.0103;FS=0.000;MLEAC=2;MLEAF=1.00;MQ=59.97;QD=31.79;SOR=1.750	GT:AD:DP:GQ:PL	1/1:0,157:157:99:6516,475,0
scaffold_1	114256	.	G	A	13522.77	.	AC=2;AF=1.00;AN=2;DP=390;ExcessHet=3.0103;FS=0.000;MLEAC=2;MLEAF=1.00;MQ=60.00;QD=35.76;SOR=0.715	GT:AD:DP:GQ:PL	1/1:0,372:372:99:13551,1117,0
scaffold_1	114361	.	T	C	15455.77	.	AC=2;AF=1.00;AN=2;DP=421;ExcessHet=3.0103;FS=0.000;MLEAC=2;MLEAF=1.00;MQ=60.00;QD=29.14;SOR=0.944	GT:AD:DP:GQ:PL	1/1:0,408:408:99:15484,1226,0
scaffold_1	114375	.	TTGAAGGGTTATGAGTC	T	17118.73	.	AC=2;AF=1.00;AN=2;DP=421;ExcessHet=3.0103;FS=0.000;MLEAC=2;MLEAF=1.00;MQ=60.00;QD=29.43;SOR=0.935	GT:AD:DP:GQ:PL	1/1:0,384:384:99:17156,1165,0
scaffold_1	114521	.	G	A	16991.77	.	AC=2;AF=1.00;AN=2;DP=472;ExcessHet=3.0103;FS=0.000;MLEAC=2;MLEAF=1.00;MQ=60.00;QD=30.64;SOR=0.734	GT:AD:DP:GQ:PL	1/1:0,449:449:99:17020,1348,0
scaffold_1	114553	.	C	T	19913.77	.	AC=2;AF=1.00;AN=2;DP=463;ExcessHet=3.0103;FS=0.000;MLEAC=2;MLEAF=1.00;MQ=60.00;QD=33.82;SOR=0.837	GT:AD:DP:GQ:PL	1/1:0,444:444:99:19942,1362,0
scaffold_1	114557	.	GA	G	19756.73	.	AC=2;AF=1.00;AN=2;DP=455;ExcessHet=3.0103;FS=0.000;MLEAC=2;MLEAF=1.00;MQ=60.00;QD=31.01;SOR=0.932	GT:AD:DP:GQ:PL	1/1:0,435:435:99:19794,1357,0
scaffold_1	115374	.	C	T	11493.77	.	AC=2;AF=1.00;AN=2;DP=335;ExcessHet=3.0103;FS=0.000;MLEAC=2;MLEAF=1.00;MQ=59.98;QD=31.97;SOR=0.958	GT:AD:DP:GQ:PL	1/1:0,320:320:99:11522,959,0
scaffold_1	115849	.	T	G	16499.77	.	AC=2;AF=1.00;AN=2;DP=480;ExcessHet=3.0103;FS=0.000;MLEAC=2;MLEAF=1.00;MQ=60.00;QD=32.43;SOR=0.866	GT:AD:DP:GQ:PL	1/1:0,461:461:99:16528,1382,0
scaffold_1	116399	.	C	T	14631.77	.	AC=2;AF=1.00;AN=2;DP=415;ExcessHet=3.0103;FS=0.000;MLEAC=2;MLEAF=1.00;MQ=60.00;QD=36.93;SOR=0.728	GT:AD:DP:GQ:PL	1/1:0,401:401:99:14660,1201,0
scaffold_1	116450	.	T	C	16981.77	.	AC=2;AF=1.00;AN=2;DP=396;ExcessHet=3.0103;FS=0.000;MLEAC=2;MLEAF=1.00;MQ=60.00;QD=29.83;SOR=0.730	GT:AD:DP:GQ:PL	1/1:0,385:385:99:17010,1176,0
scaffold_1	116470	.	C	T	16735.77	.	AC=2;AF=1.00;AN=2;DP=400;ExcessHet=3.0103;FS=0.000;MLEAC=2;MLEAF=1.00;MQ=60.00;QD=29.88;SOR=0.703	GT:AD:DP:GQ:PL	1/1:0,390:390:99:16764,1176,0
scaffold_1	116691	.	A	G	19005.77	.	AC=2;AF=1.00;AN=2;DP=537;ExcessHet=3.0103;FS=0.000;MLEAC=2;MLEAF=1.00;MQ=60.00;QD=32.46;SOR=1.035	GT:AD:DP:GQ:PL	1/1:0,519:519:99:19034,1559,0
scaffold_1	116731	.	A	G	25226.77	.	AC=2;AF=1.00;AN=2;DP=582;ExcessHet=3.0103;FS=0.000;MLEAC=2;MLEAF=1.00;MQ=59.99;QD=24.27;SOR=0.740	GT:AD:DP:GQ:PL	1/1:0,563:563:99:25255,1712,0
scaffold_1	116732	.	A	T	25226.77	.	AC=2;AF=1.00;AN=2;DP=581;ExcessHet=3.0103;FS=0.000;MLEAC=2;MLEAF=1.00;MQ=59.99;QD=30.95;SOR=0.729	GT:AD:DP:GQ:PL	1/1:0,562:562:99:25255,1712,0
scaffold_1	116878	.	T	C	17001.77	.	AC=2;AF=1.00;AN=2;DP=472;ExcessHet=3.0103;FS=0.000;MLEAC=2;MLEAF=1.00;MQ=59.97;QD=28.92;SOR=0.762	GT:AD:DP:GQ:PL	1/1:0,451:451:99:17030,1353,0
scaffold_1	116917	.	G	T	21971.77	.	AC=2;AF=1.00;AN=2;DP=511;ExcessHet=3.0103;FS=0.000;MLEAC=2;MLEAF=1.00;MQ=59.96;QD=31.13;SOR=0.765	GT:AD:DP:GQ:PL	1/1:0,489:489:99:22000,1495,0
scaffold_1	116919	.	AGAAGG	A	22410.73	.	AC=2;AF=1.00;AN=2;DP=504;ExcessHet=3.0103;FS=0.000;MLEAC=2;MLEAF=1.00;MQ=59.96;QD=32.37;SOR=0.723	GT:AD:DP:GQ:PL	1/1:0,477:477:99:22448,1524,0
scaffold_1	116928	.	G	A	22093.77	.	AC=2;AF=1.00;AN=2;DP=507;ExcessHet=3.0103;FS=0.000;MLEAC=2;MLEAF=1.00;MQ=59.96;QD=30.70;SOR=0.710	GT:AD:DP:GQ:PL	1/1:0,480:480:99:22122,1490,0
scaffold_1	116930	.	G	A	21780.77	.	AC=2;AF=1.00;AN=2;DP=509;ExcessHet=3.0103;FS=0.000;MLEAC=2;MLEAF=1.00;MQ=59.96;QD=18.82;SOR=0.744	GT:AD:DP:GQ:PL	1/1:0,482:482:99:21809,1470,0
scaffold_1	117092	.	T	TAGGA	23170.73	.	AC=2;AF=1.00;AN=2;BaseQRankSum=1.436;ClippingRankSum=0.049;DP=556;ExcessHet=3.0103;FS=0.000;MLEAC=2;MLEAF=1.00;MQ=59.96;MQRankSum=-1.563;QD=34.15;ReadPosRankSum=1.345;SOR=0.283	GT:AD:DP:GQ:PL	1/1:1,503:504:99:23208,1533,0
scaffold_1	117115	.	G	A	22901.77	.	AC=2;AF=1.00;AN=2;DP=508;ExcessHet=3.0103;FS=0.000;MLEAC=2;MLEAF=1.00;MQ=59.91;QD=26.65;SOR=0.774	GT:AD:DP:GQ:PL	1/1:0,487:487:99:22930,1535,0
scaffold_1	117135	.	AAAAATAT	A	20411.73	.	AC=2;AF=1.00;AN=2;BaseQRankSum=0.138;ClippingRankSum=-0.490;DP=534;ExcessHet=3.0103;FS=3.189;MLEAC=2;MLEAF=1.00;MQ=59.22;MQRankSum=0.890;QD=28.71;ReadPosRankSum=3.726;SOR=0.300	GT:AD:DP:GQ:PL	1/1:5,481:486:99:20449,1441,0
scaffold_1	117172	.	A	G	23623.77	.	AC=2;AF=1.00;AN=2;DP=556;ExcessHet=3.0103;FS=0.000;MLEAC=2;MLEAF=1.00;MQ=59.27;QD=29.89;SOR=0.858	GT:AD:DP:GQ:PL	1/1:0,546:546:99:23652,1657,0
scaffold_1	117190	.	G	GAA	24966.73	.	AC=2;AF=1.00;AN=2;DP=547;ExcessHet=3.0103;FS=0.000;MLEAC=2;MLEAF=1.00;MQ=59.22;QD=32.16;SOR=0.838	GT:AD:DP:GQ:PL	1/1:0,532:532:99:25004,1706,0
scaffold_1	117207	.	A	G	23047.77	.	AC=2;AF=1.00;AN=2;DP=536;ExcessHet=3.0103;FS=0.000;MLEAC=2;MLEAF=1.00;MQ=59.22;QD=30.23;SOR=0.697	GT:AD:DP:GQ:PL	1/1:0,525:525:99:23076,1592,0
scaffold_1	117310	.	GA	G	21601.73	.	AC=2;AF=1.00;AN=2;DP=507;ExcessHet=3.0103;FS=0.000;MLEAC=2;MLEAF=1.00;MQ=59.97;QD=28.52;SOR=0.862	GT:AD:DP:GQ:PL	1/1:0,484:484:99:21639,1487,0
scaffold_1	117328	.	A	G	21654.77	.	AC=2;AF=1.00;AN=2;DP=519;ExcessHet=3.0103;FS=0.000;MLEAC=2;MLEAF=1.00;MQ=59.97;QD=31.75;SOR=0.991	GT:AD:DP:GQ:PL	1/1:0,502:502:99:21683,1522,0
scaffold_1	117834	.	A	G	16612.77	.	AC=2;AF=1.00;AN=2;DP=464;ExcessHet=3.0103;FS=0.000;MLEAC=2;MLEAF=1.00;MQ=60.00;QD=28.99;SOR=0.752	GT:AD:DP:GQ:PL	1/1:0,451:451:99:16641,1359,0
scaffold_1	118933	.	G	T	16157.77	.	AC=2;AF=1.00;AN=2;BaseQRankSum=1.010;ClippingRankSum=0.466;DP=463;ExcessHet=3.0103;FS=0.000;MLEAC=2;MLEAF=1.00;MQ=60.00;MQRankSum=1.592;QD=26.97;ReadPosRankSum=-1.546;SOR=0.421	GT:AD:DP:GQ:PL	1/1:1,445:446:99:16186,1335,0
scaffold_1	120311	.	G	T	15417.77	.	AC=2;AF=1.00;AN=2;DP=428;ExcessHet=3.0103;FS=0.000;MLEAC=2;MLEAF=1.00;MQ=59.90;QD=35.02;SOR=0.813	GT:AD:DP:GQ:PL	1/1:0,403:403:99:15446,1212,0
scaffold_1	120322	.	A	T	15115.77	.	AC=2;AF=1.00;AN=2;DP=426;ExcessHet=3.0103;FS=0.000;MLEAC=2;MLEAF=1.00;MQ=59.86;QD=29.50;SOR=0.729	GT:AD:DP:GQ:PL	1/1:0,399:399:99:15144,1197,0
scaffold_1	120342	.	A	G	14630.77	.	AC=2;AF=1.00;AN=2;DP=417;ExcessHet=3.0103;FS=0.000;MLEAC=2;MLEAF=1.00;MQ=59.87;QD=27.05;SOR=0.767	GT:AD:DP:GQ:PL	1/1:0,390:390:99:14659,1172,0
scaffold_1	120354	.	C	T	13333.77	.	AC=2;AF=1.00;AN=2;DP=380;ExcessHet=3.0103;FS=0.000;MLEAC=2;MLEAF=1.00;MQ=59.86;QD=26.23;SOR=0.856	GT:AD:DP:GQ:PL	1/1:0,355:355:99:13362,1064,0
scaffold_1	120370	.	A	T	13767.77	.	AC=2;AF=1.00;AN=2;DP=391;ExcessHet=3.0103;FS=0.000;MLEAC=2;MLEAF=1.00;MQ=59.96;QD=31.03;SOR=0.922	GT:AD:DP:GQ:PL	1/1:0,366:366:99:13796,1099,0
scaffold_1	124579	.	A	G	18636.77	.	AC=2;AF=1.00;AN=2;DP=516;ExcessHet=3.0103;FS=0.000;MLEAC=2;MLEAF=1.00;MQ=60.00;QD=31.14;SOR=0.905	GT:AD:DP:GQ:PL	1/1:0,496:496:99:18665,1490,0
scaffold_1	124821	.	A	T	18147.77	.	AC=2;AF=1.00;AN=2;DP=496;ExcessHet=3.0103;FS=0.000;MLEAC=2;MLEAF=1.00;MQ=60.00;QD=27.80;SOR=0.718	GT:AD:DP:GQ:PL	1/1:0,486:486:99:18176,1460,0
scaffold_1	125016	.	C	G	19102.77	.	AC=2;AF=1.00;AN=2;BaseQRankSum=1.718;ClippingRankSum=-0.952;DP=520;ExcessHet=3.0103;FS=0.000;MLEAC=2;MLEAF=1.00;MQ=60.00;MQRankSum=0.000;QD=34.00;ReadPosRankSum=0.738;SOR=0.230	GT:AD:DP:GQ:PL	1/1:1,501:502:99:19131,1498,0
scaffold_1	125927	.	C	G	21896.77	.	AC=2;AF=1.00;AN=2;DP=512;ExcessHet=3.0103;FS=0.000;MLEAC=2;MLEAF=1.00;MQ=59.95;QD=38.86;SOR=0.980	GT:AD:DP:GQ:PL	1/1:0,488:488:99:21925,1484,0
scaffold_1	125928	.	A	T	21896.77	.	AC=2;AF=1.00;AN=2;DP=516;ExcessHet=3.0103;FS=0.000;MLEAC=2;MLEAF=1.00;MQ=59.95;QD=29.58;SOR=0.957	GT:AD:DP:GQ:PL	1/1:0,492:492:99:21925,1484,0
scaffold_1	125988	.	CGG	C	17911.73	.	AC=2;AF=1.00;AN=2;BaseQRankSum=2.142;ClippingRankSum=-0.422;DP=507;ExcessHet=3.0103;FS=0.000;MLEAC=2;MLEAF=1.00;MQ=59.54;MQRankSum=0.470;QD=33.43;ReadPosRankSum=-0.640;SOR=0.832	GT:AD:DP:GQ:PL	1/1:2,460:462:99:17949,1313,0
scaffold_1	125995	.	A	AAG	22147.73	.	AC=2;AF=1.00;AN=2;DP=495;ExcessHet=3.0103;FS=0.000;MLEAC=2;MLEAF=1.00;MQ=58.82;QD=30.27;SOR=0.805	GT:AD:DP:GQ:PL	1/1:0,469:469:99:22185,1484,0
scaffold_1	126013	.	C	T	21886.77	.	AC=2;AF=1.00;AN=2;DP=500;ExcessHet=3.0103;FS=0.000;MLEAC=2;MLEAF=1.00;MQ=58.38;QD=31.42;SOR=0.944	GT:AD:DP:GQ:PL	1/1:0,478:478:99:21915,1466,0
scaffold_1	126036	.	A	T	21905.77	.	AC=2;AF=1.00;AN=2;DP=472;ExcessHet=3.0103;FS=0.000;MLEAC=2;MLEAF=1.00;MQ=58.06;QD=30.13;SOR=0.856	GT:AD:DP:GQ:PL	1/1:0,461:461:99:21934,1469,0
scaffold_1	126047	.	G	A	21544.77	.	AC=2;AF=1.00;AN=2;DP=481;ExcessHet=3.0103;FS=0.000;MLEAC=2;MLEAF=1.00;MQ=58.15;QD=25.16;SOR=0.697	GT:AD:DP:GQ:PL	1/1:0,467:467:99:21573,1454,0
scaffold_1	126051	.	AAAAGAGTGAAGCAAAAAAGGGTGAGGCAAC	A	20963.73	.	AC=2;AF=1.00;AN=2;DP=489;ExcessHet=3.0103;FS=0.000;MLEAC=2;MLEAF=1.00;MQ=58.15;QD=32.02;SOR=0.782	GT:AD:DP:GQ:PL	1/1:0,466:466:99:21001,1427,0
scaffold_1	126146	.	C	A	16483.77	.	AC=2;AF=1.00;AN=2;DP=368;ExcessHet=3.0103;FS=0.000;MLEAC=2;MLEAF=1.00;MQ=59.96;QD=29.60;SOR=0.821	GT:AD:DP:GQ:PL	1/1:0,347:347:99:16512,1114,0
scaffold_1	126151	.	A	G	12711.77	.	AC=2;AF=1.00;AN=2;BaseQRankSum=1.009;ClippingRankSum=0.092;DP=359;ExcessHet=3.0103;FS=0.000;MLEAC=2;MLEAF=1.00;MQ=59.96;MQRankSum=-0.927;QD=35.23;ReadPosRankSum=1.942;SOR=0.718	GT:AD:DP:GQ:PL	1/1:2,330:332:99:12740,1010,0
scaffold_1	126153	.	T	C	12462.77	.	AC=2;AF=1.00;AN=2;BaseQRankSum=1.917;ClippingRankSum=-1.157;DP=357;ExcessHet=3.0103;FS=0.000;MLEAC=2;MLEAF=1.00;MQ=59.96;MQRankSum=0.690;QD=28.27;ReadPosRankSum=1.054;SOR=0.693	GT:AD:DP:GQ:PL	1/1:2,334:336:99:12491,995,0
scaffold_1	126156	.	G	A	15518.73	.	AC=2;AF=1.00;AN=2;DP=374;ExcessHet=3.0103;FS=0.000;MLEAC=2;MLEAF=1.00;MQ=59.96;QD=33.14;SOR=0.705	GT:AD:DP:GQ:PL	1/1:0,353:353:99:15556,1062,0
scaffold_1	126328	.	A	C	16113.77	.	AC=2;AF=1.00;AN=2;DP=462;ExcessHet=3.0103;FS=0.000;MLEAC=2;MLEAF=1.00;MQ=59.96;QD=24.81;SOR=0.859	GT:AD:DP:GQ:PL	1/1:0,440:440:99:16142,1320,0
scaffold_1	126826	.	G	A	15849.77	.	AC=2;AF=1.00;AN=2;DP=381;ExcessHet=3.0103;FS=0.000;MLEAC=2;MLEAF=1.00;MQ=60.00;QD=28.38;SOR=0.890	GT:AD:DP:GQ:PL	1/1:0,365:365:99:15878,1113,0
scaffold_1	126850	.	G	A	17904.77	.	AC=2;AF=1.00;AN=2;DP=402;ExcessHet=3.0103;FS=0.000;MLEAC=2;MLEAF=1.00;MQ=60.00;QD=29.80;SOR=0.848	GT:AD:DP:GQ:PL	1/1:0,386:386:99:17933,1207,0
scaffold_1	126856	.	C	T	17434.77	.	AC=2;AF=1.00;AN=2;DP=395;ExcessHet=3.0103;FS=0.000;MLEAC=2;MLEAF=1.00;MQ=60.00;QD=28.54;SOR=0.868	GT:AD:DP:GQ:PL	1/1:0,381:381:99:17463,1177,0
scaffold_1	127168	.	CAAT	C	27496.73	.	AC=2;AF=1.00;AN=2;DP=668;ExcessHet=3.0103;FS=0.000;MLEAC=2;MLEAF=1.00;MQ=57.61;QD=31.28;SOR=0.782	GT:AD:DP:GQ:PL	1/1:0,629:629:99:27534,1919,0
scaffold_1	127202	.	TACA	T	27147.73	.	AC=2;AF=1.00;AN=2;DP=595;ExcessHet=3.0103;FS=0.000;MLEAC=2;MLEAF=1.00;MQ=55.31;QD=32.98;SOR=0.782	GT:AD:DP:GQ:PL	1/1:0,583:583:99:27185,1833,0
scaffold_1	127211	.	A	T	26263.77	.	AC=2;AF=1.00;AN=2;DP=596;ExcessHet=3.0103;FS=0.000;MLEAC=2;MLEAF=1.00;MQ=55.22;QD=28.73;SOR=0.778	GT:AD:DP:GQ:PL	1/1:0,586:586:99:26292,1789,0
scaffold_1	127693	.	T	G	6342.77	.	AC=2;AF=1.00;AN=2;DP=188;ExcessHet=3.0103;FS=0.000;MLEAC=2;MLEAF=1.00;MQ=60.00;QD=25.66;SOR=2.577	GT:AD:DP:GQ:PL	1/1:0,173:173:99:6371,519,0
scaffold_1	127786	.	T	C	4227.77	.	AC=2;AF=1.00;AN=2;DP=107;ExcessHet=3.0103;FS=0.000;MLEAC=2;MLEAF=1.00;MQ=59.84;QD=28.47;SOR=0.901	GT:AD:DP:GQ:PL	1/1:0,93:93:99:4256,292,0
scaffold_1	127792	.	T	C	4030.77	.	AC=2;AF=1.00;AN=2;DP=99;ExcessHet=3.0103;FS=0.000;MLEAC=2;MLEAF=1.00;MQ=59.83;QD=29.92;SOR=1.429	GT:AD:DP:GQ:PL	1/1:0,87:87:99:4059,277,0
scaffold_1	127828	.	T	C	4477.77	.	AC=2;AF=1.00;AN=2;DP=128;ExcessHet=3.0103;FS=0.000;MLEAC=2;MLEAF=1.00;MQ=59.87;QD=32.77;SOR=2.833	GT:AD:DP:GQ:PL	1/1:0,118:118:99:4506,354,0
scaffold_1	127960	.	C	T	8167.77	.	AC=2;AF=1.00;AN=2;DP=256;ExcessHet=3.0103;FS=0.000;MLEAC=2;MLEAF=1.00;MQ=60.00;QD=34.61;SOR=0.727	GT:AD:DP:GQ:PL	1/1:0,236:236:99:8196,701,0
scaffold_1	128324	.	C	T	15310.77	.	AC=2;AF=1.00;AN=2;BaseQRankSum=1.722;ClippingRankSum=0.153;DP=381;ExcessHet=3.0103;FS=0.000;MLEAC=2;MLEAF=1.00;MQ=60.00;MQRankSum=-0.239;QD=29.23;ReadPosRankSum=0.651;SOR=0.296	GT:AD:DP:GQ:PL	1/1:1,361:362:99:15339,1106,0
scaffold_1	128368	.	T	C	19115.77	.	AC=2;AF=1.00;AN=2;DP=436;ExcessHet=3.0103;FS=0.000;MLEAC=2;MLEAF=1.00;MQ=59.92;QD=32.95;SOR=0.752	GT:AD:DP:GQ:PL	1/1:0,420:420:99:19144,1285,0
scaffold_1	128389	.	C	T	19138.77	.	AC=2;AF=1.00;AN=2;DP=414;ExcessHet=3.0103;FS=0.000;MLEAC=2;MLEAF=1.00;MQ=59.05;QD=29.95;SOR=0.787	GT:AD:DP:GQ:PL	1/1:0,400:400:99:19167,1282,0
scaffold_1	128421	.	A	G	17746.77	.	AC=2;AF=1.00;AN=2;DP=395;ExcessHet=3.0103;FS=0.000;MLEAC=2;MLEAF=1.00;MQ=56.80;QD=31.48;SOR=0.984	GT:AD:DP:GQ:PL	1/1:0,388:388:99:17775,1189,0
scaffold_1	128424	.	A	C	17881.77	.	AC=2;AF=1.00;AN=2;DP=388;ExcessHet=3.0103;FS=0.000;MLEAC=2;MLEAF=1.00;MQ=56.74;QD=34.06;SOR=0.924	GT:AD:DP:GQ:PL	1/1:0,382:382:99:17910,1198,0
scaffold_1	128428	.	T	G	18511.77	.	AC=2;AF=1.00;AN=2;DP=406;ExcessHet=3.0103;FS=0.000;MLEAC=2;MLEAF=1.00;MQ=56.79;QD=31.20;SOR=0.937	GT:AD:DP:GQ:PL	1/1:0,400:400:99:18540,1240,0
scaffold_1	128430	.	G	A	18871.77	.	AC=2;AF=1.00;AN=2;DP=408;ExcessHet=3.0103;FS=0.000;MLEAC=2;MLEAF=1.00;MQ=56.81;QD=28.63;SOR=0.948	GT:AD:DP:GQ:PL	1/1:0,402:402:99:18900,1264,0
scaffold_1	128440	.	ATGATCCAACTGGAGTAAGAGCTCGTGTGGTTT	A	19072.73	.	AC=2;AF=1.00;AN=2;DP=429;ExcessHet=3.0103;FS=0.000;MLEAC=2;MLEAF=1.00;MQ=56.75;QD=27.82;SOR=1.057	GT:AD:DP:GQ:PL	1/1:0,420:420:99:19110,1292,0
scaffold_1	128681	.	G	T	20698.77	.	AC=2;AF=1.00;AN=2;DP=576;ExcessHet=3.0103;FS=0.000;MLEAC=2;MLEAF=1.00;MQ=60.00;QD=28.39;SOR=0.711	GT:AD:DP:GQ:PL	1/1:0,561:561:99:20727,1685,0
scaffold_1	128723	.	A	T	18770.77	.	AC=2;AF=1.00;AN=2;BaseQRankSum=1.705;ClippingRankSum=1.143;DP=524;ExcessHet=3.0103;FS=0.000;MLEAC=2;MLEAF=1.00;MQ=60.00;MQRankSum=-0.548;QD=26.35;ReadPosRankSum=0.988;SOR=0.231	GT:AD:DP:GQ:PL	1/1:1,511:512:99:18799,1524,0
scaffold_1	128809	.	C	T	19450.77	.	AC=2;AF=1.00;AN=2;DP=547;ExcessHet=3.0103;FS=0.000;MLEAC=2;MLEAF=1.00;MQ=60.00;QD=30.96;SOR=0.704	GT:AD:DP:GQ:PL	1/1:0,533:533:99:19479,1600,0
scaffold_1	130488	.	A	G	13335.77	.	AC=2;AF=1.00;AN=2;DP=370;ExcessHet=3.0103;FS=0.000;MLEAC=2;MLEAF=1.00;MQ=59.96;QD=27.94;SOR=0.923	GT:AD:DP:GQ:PL	1/1:0,355:355:99:13364,1064,0
scaffold_1	130536	.	A	G	12395.77	.	AC=2;AF=1.00;AN=2;DP=349;ExcessHet=3.0103;FS=0.000;MLEAC=2;MLEAF=1.00;MQ=59.96;QD=30.36;SOR=0.825	GT:AD:DP:GQ:PL	1/1:0,337:337:99:12424,1011,0
scaffold_1	130549	.	A	C	12055.77	.	AC=2;AF=1.00;AN=2;DP=336;ExcessHet=3.0103;FS=0.000;MLEAC=2;MLEAF=1.00;MQ=59.96;QD=29.47;SOR=0.737	GT:AD:DP:GQ:PL	1/1:0,325:325:99:12084,976,0
scaffold_1	130567	.	A	G	11712.77	.	AC=2;AF=1.00;AN=2;DP=342;ExcessHet=3.0103;FS=0.000;MLEAC=2;MLEAF=1.00;MQ=60.00;QD=22.01;SOR=0.869	GT:AD:DP:GQ:PL	1/1:0,331:331:99:11741,990,0
scaffold_1	130728	.	C	G	11148.77	.	AC=2;AF=1.00;AN=2;DP=328;ExcessHet=3.0103;FS=0.000;MLEAC=2;MLEAF=1.00;MQ=60.00;QD=21.14;SOR=0.821	GT:AD:DP:GQ:PL	1/1:0,313:313:99:11177,937,0
scaffold_1	130805	.	C	T	11371.77	.	AC=2;AF=1.00;AN=2;DP=324;ExcessHet=3.0103;FS=0.000;MLEAC=2;MLEAF=1.00;MQ=60.00;QD=26.30;SOR=0.713	GT:AD:DP:GQ:PL	1/1:0,311:311:99:11400,931,0
scaffold_1	130908	.	C	T	7967.77	.	AC=2;AF=1.00;AN=2;DP=205;ExcessHet=3.0103;FS=0.000;MLEAC=2;MLEAF=1.00;MQ=59.98;QD=31.94;SOR=2.303	GT:AD:DP:GQ:PL	1/1:0,186:186:99:7996,570,0
scaffold_1	130911	.	C	T	7918.77	.	AC=2;AF=1.00;AN=2;DP=202;ExcessHet=3.0103;FS=0.000;MLEAC=2;MLEAF=1.00;MQ=59.98;QD=23.72;SOR=2.303	GT:AD:DP:GQ:PL	1/1:0,186:186:99:7947,567,0
scaffold_1	131020	.	A	G	3651.77	.	AC=2;AF=1.00;AN=2;BaseQRankSum=1.119;ClippingRankSum=0.686;DP=106;ExcessHet=3.0103;FS=0.000;MLEAC=2;MLEAF=1.00;MQ=60.00;MQRankSum=0.902;QD=29.58;ReadPosRankSum=-1.732;SOR=0.309	GT:AD:DP:GQ:PL	1/1:1,95:96:99:3680,282,0
scaffold_1	131073	.	C	T	5356.77	.	AC=2;AF=1.00;AN=2;DP=166;ExcessHet=3.0103;FS=0.000;MLEAC=2;MLEAF=1.00;MQ=60.00;QD=28.06;SOR=3.121	GT:AD:DP:GQ:PL	1/1:0,145:145:99:5385,435,0
scaffold_1	131142	.	C	T	8546.77	.	AC=2;AF=1.00;AN=2;BaseQRankSum=1.703;ClippingRankSum=-0.755;DP=263;ExcessHet=3.0103;FS=4.135;MLEAC=2;MLEAF=1.00;MQ=60.00;MQRankSum=-1.488;QD=27.19;ReadPosRankSum=0.712;SOR=1.036	GT:AD:DP:GQ:PL	1/1:1,240:241:99:8575,711,0
scaffold_1	131362	.	A	G	14497.77	.	AC=2;AF=1.00;AN=2;DP=403;ExcessHet=3.0103;FS=0.000;MLEAC=2;MLEAF=1.00;MQ=59.95;QD=36.26;SOR=0.855	GT:AD:DP:GQ:PL	1/1:0,385:385:99:14526,1156,0
scaffold_1	131706	.	C	T	16320.77	.	AC=2;AF=1.00;AN=2;DP=482;ExcessHet=3.0103;FS=0.000;MLEAC=2;MLEAF=1.00;MQ=60.00;QD=30.17;SOR=0.750	GT:AD:DP:GQ:PL	1/1:0,465:465:99:16349,1395,0
scaffold_1	131979	.	C	T	13461.77	.	AC=2;AF=1.00;AN=2;DP=395;ExcessHet=3.0103;FS=0.000;MLEAC=2;MLEAF=1.00;MQ=59.96;QD=27.97;SOR=0.836	GT:AD:DP:GQ:PL	1/1:0,373:373:99:13490,1116,0
scaffold_1	132367	.	A	G	16880.77	.	AC=2;AF=1.00;AN=2;DP=406;ExcessHet=3.0103;FS=0.000;MLEAC=2;MLEAF=1.00;MQ=60.00;QD=30.98;SOR=0.791	GT:AD:DP:GQ:PL	1/1:0,382:382:99:16909,1177,0
scaffold_1	132384	.	C	T	17785.77	.	AC=2;AF=1.00;AN=2;DP=437;ExcessHet=3.0103;FS=0.000;MLEAC=2;MLEAF=1.00;MQ=60.00;QD=29.44;SOR=0.800	GT:AD:DP:GQ:PL	1/1:0,413:413:99:17814,1269,0
scaffold_1	132450	.	A	T	15321.77	.	AC=2;AF=1.00;AN=2;BaseQRankSum=-0.117;ClippingRankSum=1.016;DP=439;ExcessHet=3.0103;FS=0.000;MLEAC=2;MLEAF=1.00;MQ=60.00;MQRankSum=1.083;QD=26.93;ReadPosRankSum=-1.282;SOR=0.231	GT:AD:DP:GQ:PL	1/1:1,415:416:99:15350,1205,0
scaffold_1	133921	.	C	G	15039.77	.	AC=2;AF=1.00;AN=2;DP=433;ExcessHet=3.0103;FS=0.000;MLEAC=2;MLEAF=1.00;MQ=60.00;QD=29.62;SOR=0.703	GT:AD:DP:GQ:PL	1/1:0,412:412:99:15068,1237,0
scaffold_1	134021	.	C	T	14159.77	.	AC=2;AF=1.00;AN=2;BaseQRankSum=1.689;ClippingRankSum=0.235;DP=423;ExcessHet=3.0103;FS=0.000;MLEAC=2;MLEAF=1.00;MQ=60.00;MQRankSum=-0.774;QD=34.96;ReadPosRankSum=-1.245;SOR=0.351	GT:AD:DP:GQ:PL	1/1:1,404:405:99:14188,1202,0
scaffold_1	134174	.	A	G	13437.77	.	AC=2;AF=1.00;AN=2;DP=391;ExcessHet=3.0103;FS=0.000;MLEAC=2;MLEAF=1.00;MQ=59.96;QD=31.14;SOR=0.990	GT:AD:DP:GQ:PL	1/1:0,366:366:99:13466,1098,0
scaffold_1	134198	.	A	G	13051.77	.	AC=2;AF=1.00;AN=2;BaseQRankSum=0.554;ClippingRankSum=0.711;DP=379;ExcessHet=3.0103;FS=0.000;MLEAC=2;MLEAF=1.00;MQ=60.00;MQRankSum=-1.634;QD=29.36;SOR=0.237	GT:AD:DP:GQ:PL	1/1:1,352:353:99:13080,1055,0
scaffold_1	134210	.	A	G	13525.77	.	AC=2;AF=1.00;AN=2;BaseQRankSum=1.723;ClippingRankSum=0.159;DP=395;ExcessHet=3.0103;FS=3.081;MLEAC=2;MLEAF=1.00;MQ=60.00;MQRankSum=1.470;QD=30.91;ReadPosRankSum=-0.852;SOR=0.284	GT:AD:DP:GQ:PL	1/1:1,369:370:99:13554,1099,0
scaffold_1	134370	.	C	T	17675.77	.	AC=2;AF=1.00;AN=2;DP=495;ExcessHet=3.0103;FS=0.000;MLEAC=2;MLEAF=1.00;MQ=59.96;QD=33.77;SOR=0.864	GT:AD:DP:GQ:PL	1/1:0,480:480:99:17704,1440,0
scaffold_1	134451	.	T	C	18677.77	.	AC=2;AF=1.00;AN=2;BaseQRankSum=1.698;ClippingRankSum=-1.491;DP=519;ExcessHet=3.0103;FS=0.000;MLEAC=2;MLEAF=1.00;MQ=60.00;MQRankSum=0.747;QD=30.27;ReadPosRankSum=0.513;SOR=0.274	GT:AD:DP:GQ:PL	1/1:1,502:503:99:18706,1498,0
scaffold_1	134546	.	A	C	12859.77	.	AC=2;AF=1.00;AN=2;BaseQRankSum=1.671;ClippingRankSum=-0.957;DP=450;ExcessHet=3.0103;FS=0.000;MLEAC=2;MLEAF=1.00;MQ=60.00;MQRankSum=1.004;QD=30.69;ReadPosRankSum=-1.326;SOR=0.820	GT:AD:DP:GQ:PL	1/1:2,417:419:99:12888,1174,0
scaffold_1	134730	.	C	T	22581.77	.	AC=2;AF=1.00;AN=2;DP=537;ExcessHet=3.0103;FS=0.000;MLEAC=2;MLEAF=1.00;MQ=59.96;QD=33.70;SOR=0.976	GT:AD:DP:GQ:PL	1/1:0,517:517:99:22610,1565,0
scaffold_1	134742	.	A	G	22557.77	.	AC=2;AF=1.00;AN=2;DP=519;ExcessHet=3.0103;FS=0.000;MLEAC=2;MLEAF=1.00;MQ=60.00;QD=33.51;SOR=0.900	GT:AD:DP:GQ:PL	1/1:0,497:497:99:22586,1564,0
scaffold_1	135066	.	A	G	26652.77	.	AC=2;AF=1.00;AN=2;DP=610;ExcessHet=3.0103;FS=0.000;MLEAC=2;MLEAF=1.00;MQ=59.97;QD=28.38;SOR=0.825	GT:AD:DP:GQ:PL	1/1:0,595:595:99:26681,1820,0
scaffold_1	135074	.	G	T	27778.77	.	AC=2;AF=1.00;AN=2;DP=620;ExcessHet=3.0103;FS=0.000;MLEAC=2;MLEAF=1.00;MQ=59.98;QD=33.56;SOR=0.819	GT:AD:DP:GQ:PL	1/1:0,604:604:99:27807,1877,0
scaffold_1	135083	.	A	G	26768.77	.	AC=2;AF=1.00;AN=2;DP=611;ExcessHet=3.0103;FS=0.000;MLEAC=2;MLEAF=1.00;MQ=59.97;QD=32.26;SOR=0.777	GT:AD:DP:GQ:PL	1/1:0,594:594:99:26797,1821,0
scaffold_1	135567	.	T	C	16855.77	.	AC=2;AF=1.00;AN=2;DP=461;ExcessHet=3.0103;FS=0.000;MLEAC=2;MLEAF=1.00;MQ=60.00;QD=35.28;SOR=0.776	GT:AD:DP:GQ:PL	1/1:0,448:448:99:16884,1345,0
scaffold_1	136338	.	GGAGGAGATGGAGTGGAAC	G	22747.73	.	AC=2;AF=1.00;AN=2;BaseQRankSum=1.024;ClippingRankSum=0.282;DP=568;ExcessHet=3.0103;FS=0.000;MLEAC=2;MLEAF=1.00;MQ=57.81;MQRankSum=-1.038;QD=29.93;ReadPosRankSum=1.487;SOR=0.366	GT:AD:DP:GQ:PL	1/1:1,508:509:99:22785,1573,0
scaffold_1	136364	.	A	G	23758.77	.	AC=2;AF=1.00;AN=2;DP=531;ExcessHet=3.0103;FS=0.000;MLEAC=2;MLEAF=1.00;MQ=57.68;QD=27.47;SOR=0.954	GT:AD:DP:GQ:PL	1/1:0,514:514:99:23787,1595,0
scaffold_1	136368	.	GAGGAGAGAGA	G	24079.73	.	AC=2;AF=1.00;AN=2;DP=536;ExcessHet=3.0103;FS=0.000;MLEAC=2;MLEAF=1.00;MQ=57.67;QD=31.29;SOR=0.982	GT:AD:DP:GQ:PL	1/1:0,516:516:99:24117,1613,0
scaffold_1	136382	.	A	AT	26062.73	.	AC=2;AF=1.00;AN=2;DP=551;ExcessHet=3.0103;FS=0.000;MLEAC=2;MLEAF=1.00;MQ=57.78;QD=29.13;SOR=1.004	GT:AD:DP:GQ:PL	1/1:0,535:535:99:26100,1746,0
scaffold_1	136394	.	C	A	27238.77	.	AC=2;AF=1.00;AN=2;DP=595;ExcessHet=3.0103;FS=0.000;MLEAC=2;MLEAF=1.00;MQ=57.92;QD=27.64;SOR=0.894	GT:AD:DP:GQ:PL	1/1:0,575:575:99:27267,1824,0
scaffold_1	136409	.	T	C	27000.77	.	AC=2;AF=1.00;AN=2;DP=603;ExcessHet=3.0103;FS=0.000;MLEAC=2;MLEAF=1.00;MQ=57.99;QD=25.31;SOR=0.887	GT:AD:DP:GQ:PL	1/1:0,584:584:99:27029,1818,0
scaffold_1	136415	.	A	G	26384.77	.	AC=2;AF=1.00;AN=2;DP=610;ExcessHet=3.0103;FS=0.000;MLEAC=2;MLEAF=1.00;MQ=58.04;QD=30.08;SOR=0.841	GT:AD:DP:GQ:PL	1/1:0,591:591:99:26413,1799,0
scaffold_1	137042	.	G	T	11513.77	.	AC=2;AF=1.00;AN=2;DP=330;ExcessHet=3.0103;FS=0.000;MLEAC=2;MLEAF=1.00;MQ=59.98;QD=31.86;SOR=0.835	GT:AD:DP:GQ:PL	1/1:0,315:315:99:11542,944,0
scaffold_1	137106	.	A	G	11233.77	.	AC=2;AF=1.00;AN=2;DP=345;ExcessHet=3.0103;FS=0.000;MLEAC=2;MLEAF=1.00;MQ=60.00;QD=34.67;SOR=0.718	GT:AD:DP:GQ:PL	1/1:0,324:324:99:11262,970,0
scaffold_1	137192	.	A	G	12364.77	.	AC=2;AF=1.00;AN=2;DP=354;ExcessHet=3.0103;FS=0.000;MLEAC=2;MLEAF=1.00;MQ=60.00;QD=25.95;SOR=0.779	GT:AD:DP:GQ:PL	1/1:0,338:338:99:12393,1015,0
scaffold_1	137336	.	C	T	12199.77	.	AC=2;AF=1.00;AN=2;BaseQRankSum=1.711;ClippingRankSum=1.016;DP=347;ExcessHet=3.0103;FS=3.306;MLEAC=2;MLEAF=1.00;MQ=60.00;MQRankSum=1.639;QD=34.73;ReadPosRankSum=0.394;SOR=0.449	GT:AD:DP:GQ:PL	1/1:1,333:334:99:12228,993,0
scaffold_1	137393	.	C	T	10560.77	.	AC=2;AF=1.00;AN=2;BaseQRankSum=1.021;ClippingRankSum=-0.964;DP=315;ExcessHet=3.0103;FS=3.339;MLEAC=2;MLEAF=1.00;MQ=60.00;MQRankSum=-0.700;QD=34.97;ReadPosRankSum=1.514;SOR=0.473	GT:AD:DP:GQ:PL	1/1:1,301:302:99:10589,874,0
scaffold_1	139592	.	C	T	13354.77	.	AC=2;AF=1.00;AN=2;DP=381;ExcessHet=3.0103;FS=0.000;MLEAC=2;MLEAF=1.00;MQ=60.00;QD=29.52;SOR=0.841	GT:AD:DP:GQ:PL	1/1:0,359:359:99:13383,1077,0
scaffold_1	139605	.	A	C	13689.77	.	AC=2;AF=1.00;AN=2;DP=379;ExcessHet=3.0103;FS=0.000;MLEAC=2;MLEAF=1.00;MQ=60.00;QD=24.16;SOR=0.768	GT:AD:DP:GQ:PL	1/1:0,359:359:99:13718,1077,0
scaffold_1	139637	.	C	T	13809.77	.	AC=2;AF=1.00;AN=2;DP=383;ExcessHet=3.0103;FS=0.000;MLEAC=2;MLEAF=1.00;MQ=60.00;QD=30.44;SOR=0.832	GT:AD:DP:GQ:PL	1/1:0,366:366:99:13838,1099,0
scaffold_1	140007	.	A	G	16748.77	.	AC=2;AF=1.00;AN=2;DP=485;ExcessHet=3.0103;FS=0.000;MLEAC=2;MLEAF=1.00;MQ=59.98;QD=31.03;SOR=0.706	GT:AD:DP:GQ:PL	1/1:0,465:465:99:16777,1396,0
scaffold_1	140386	.	A	T	16139.77	.	AC=2;AF=1.00;AN=2;BaseQRankSum=1.708;ClippingRankSum=-1.318;DP=455;ExcessHet=3.0103;FS=0.000;MLEAC=2;MLEAF=1.00;MQ=59.97;MQRankSum=-0.840;QD=24.52;ReadPosRankSum=-0.577;SOR=0.242	GT:AD:DP:GQ:PL	1/1:1,434:435:99:16168,1296,0
scaffold_1	140404	.	A	G	18792.77	.	AC=2;AF=1.00;AN=2;DP=448;ExcessHet=3.0103;FS=0.000;MLEAC=2;MLEAF=1.00;MQ=59.97;QD=28.24;SOR=0.848	GT:AD:DP:GQ:PL	1/1:0,429:429:99:18821,1318,0
scaffold_1	140505	.	C	T	18477.77	.	AC=2;AF=1.00;AN=2;DP=515;ExcessHet=3.0103;FS=0.000;MLEAC=2;MLEAF=1.00;MQ=59.96;QD=27.70;SOR=0.994	GT:AD:DP:GQ:PL	1/1:0,498:498:99:18506,1494,0
scaffold_1	140714	.	C	T	21294.77	.	AC=2;AF=1.00;AN=2;DP=517;ExcessHet=3.0103;FS=0.000;MLEAC=2;MLEAF=1.00;MQ=60.00;QD=31.77;SOR=0.790	GT:AD:DP:GQ:PL	1/1:0,495:495:99:21323,1504,0
scaffold_1	140738	.	A	C	21089.77	.	AC=2;AF=1.00;AN=2;DP=506;ExcessHet=3.0103;FS=0.000;MLEAC=2;MLEAF=1.00;MQ=60.00;QD=30.68;SOR=0.765	GT:AD:DP:GQ:PL	1/1:0,485:485:99:21118,1483,0
scaffold_1	140972	.	G	T	13541.77	.	AC=2;AF=1.00;AN=2;DP=402;ExcessHet=3.0103;FS=0.000;MLEAC=2;MLEAF=1.00;MQ=60.00;QD=33.35;SOR=0.741	GT:AD:DP:GQ:PL	1/1:0,385:385:99:13570,1148,0
scaffold_1	141062	.	C	T	16139.77	.	AC=2;AF=1.00;AN=2;DP=379;ExcessHet=3.0103;FS=0.000;MLEAC=2;MLEAF=1.00;MQ=60.00;QD=25.08;SOR=1.095	GT:AD:DP:GQ:PL	1/1:0,362:362:99:16168,1093,0
scaffold_1	141063	.	C	T	16139.77	.	AC=2;AF=1.00;AN=2;DP=376;ExcessHet=3.0103;FS=0.000;MLEAC=2;MLEAF=1.00;MQ=60.00;QD=26.70;SOR=1.107	GT:AD:DP:GQ:PL	1/1:0,359:359:99:16168,1093,0
scaffold_1	141533	.	C	T	15602.77	.	AC=2;AF=1.00;AN=2;DP=419;ExcessHet=3.0103;FS=0.000;MLEAC=2;MLEAF=1.00;MQ=60.00;QD=26.29;SOR=0.991	GT:AD:DP:GQ:PL	1/1:0,410:410:99:15631,1231,0
scaffold_1	141773	.	T	C	11586.77	.	AC=2;AF=1.00;AN=2;DP=334;ExcessHet=3.0103;FS=0.000;MLEAC=2;MLEAF=1.00;MQ=60.00;QD=27.85;SOR=0.719	GT:AD:DP:GQ:PL	1/1:0,316:316:99:11615,947,0
scaffold_1	141929	.	C	G	11023.77	.	AC=2;AF=1.00;AN=2;DP=334;ExcessHet=3.0103;FS=0.000;MLEAC=2;MLEAF=1.00;MQ=59.99;QD=33.58;SOR=0.793	GT:AD:DP:GQ:PL	1/1:0,313:313:99:11052,939,0
scaffold_1	142058	.	A	G	12521.77	.	AC=2;AF=1.00;AN=2;BaseQRankSum=0.567;ClippingRankSum=-0.546;DP=369;ExcessHet=3.0103;FS=2.954;MLEAC=2;MLEAF=1.00;MQ=59.99;MQRankSum=-1.019;QD=31.29;ReadPosRankSum=2.337;SOR=0.166	GT:AD:DP:GQ:PL	1/1:2,346:348:99:12550,975,0
scaffold_1	142121	.	A	T	17931.77	.	AC=2;AF=1.00;AN=2;DP=420;ExcessHet=3.0103;FS=0.000;MLEAC=2;MLEAF=1.00;MQ=60.00;QD=29.67;SOR=0.857	GT:AD:DP:GQ:PL	1/1:0,405:405:99:17960,1241,0
scaffold_1	142136	.	C	T	19150.77	.	AC=2;AF=1.00;AN=2;DP=433;ExcessHet=3.0103;FS=0.000;MLEAC=2;MLEAF=1.00;MQ=60.00;QD=30.37;SOR=0.863	GT:AD:DP:GQ:PL	1/1:0,419:419:99:19179,1294,0
scaffold_1	142137	.	A	C	19046.77	.	AC=2;AF=1.00;AN=2;DP=436;ExcessHet=3.0103;FS=0.000;MLEAC=2;MLEAF=1.00;MQ=60.00;QD=35.64;SOR=0.900	GT:AD:DP:GQ:PL	1/1:0,422:422:99:19075,1285,0
scaffold_1	142304	.	G	T	17865.77	.	AC=2;AF=1.00;AN=2;DP=504;ExcessHet=3.0103;FS=0.000;MLEAC=2;MLEAF=1.00;MQ=60.00;QD=30.72;SOR=0.766	GT:AD:DP:GQ:PL	1/1:0,481:481:99:17894,1445,0
scaffold_1	142439	.	A	G	24461.77	.	AC=2;AF=1.00;AN=2;DP=568;ExcessHet=3.0103;FS=0.000;MLEAC=2;MLEAF=1.00;MQ=60.00;QD=31.37;SOR=0.815	GT:AD:DP:GQ:PL	1/1:0,556:556:99:24490,1700,0
scaffold_1	142450	.	A	C	18331.77	.	AC=2;AF=1.00;AN=2;BaseQRankSum=1.278;ClippingRankSum=-1.231;DP=540;ExcessHet=3.0103;FS=0.000;MLEAC=2;MLEAF=1.00;MQ=60.00;MQRankSum=-1.452;QD=34.72;ReadPosRankSum=-1.334;SOR=0.598	GT:AD:DP:GQ:PL	1/1:5,523:528:99:18360,1480,0
scaffold_1	142460	.	C	T	23587.77	.	AC=2;AF=1.00;AN=2;DP=537;ExcessHet=3.0103;FS=0.000;MLEAC=2;MLEAF=1.00;MQ=60.00;QD=30.74;SOR=0.984	GT:AD:DP:GQ:PL	1/1:0,528:528:99:23616,1614,0
scaffold_1	142733	.	A	C	12436.77	.	AC=2;AF=1.00;AN=2;DP=348;ExcessHet=3.0103;FS=0.000;MLEAC=2;MLEAF=1.00;MQ=59.99;QD=34.06;SOR=0.826	GT:AD:DP:GQ:PL	1/1:0,335:335:99:12465,1005,0
scaffold_1	143348	.	C	T	13645.77	.	AC=2;AF=1.00;AN=2;DP=328;ExcessHet=3.0103;FS=0.000;MLEAC=2;MLEAF=1.00;MQ=59.91;QD=36.99;SOR=0.828	GT:AD:DP:GQ:PL	1/1:0,314:314:99:13674,954,0
scaffold_1	143363	.	C	T	13395.77	.	AC=2;AF=1.00;AN=2;DP=319;ExcessHet=3.0103;FS=0.000;MLEAC=2;MLEAF=1.00;MQ=59.90;QD=28.92;SOR=0.832	GT:AD:DP:GQ:PL	1/1:0,306:306:99:13424,927,0
scaffold_1	143390	.	C	T	11535.77	.	AC=2;AF=1.00;AN=2;DP=319;ExcessHet=3.0103;FS=0.000;MLEAC=2;MLEAF=1.00;MQ=59.94;QD=30.25;SOR=0.846	GT:AD:DP:GQ:PL	1/1:0,306:306:99:11564,919,0
scaffold_1	143468	.	C	T	10803.77	.	AC=2;AF=1.00;AN=2;DP=313;ExcessHet=3.0103;FS=0.000;MLEAC=2;MLEAF=1.00;MQ=60.00;QD=31.15;SOR=0.852	GT:AD:DP:GQ:PL	1/1:0,296:296:99:10832,888,0
scaffold_1	143564	.	G	A	10471.77	.	AC=2;AF=1.00;AN=2;DP=301;ExcessHet=3.0103;FS=0.000;MLEAC=2;MLEAF=1.00;MQ=59.99;QD=29.14;SOR=0.968	GT:AD:DP:GQ:PL	1/1:0,285:285:99:10500,855,0
scaffold_1	143609	.	T	C	9774.77	.	AC=2;AF=1.00;AN=2;DP=276;ExcessHet=3.0103;FS=0.000;MLEAC=2;MLEAF=1.00;MQ=59.95;QD=28.76;SOR=0.708	GT:AD:DP:GQ:PL	1/1:0,262:262:99:9803,783,0
scaffold_1	143636	.	G	A	8803.77	.	AC=2;AF=1.00;AN=2;DP=274;ExcessHet=3.0103;FS=0.000;MLEAC=2;MLEAF=1.00;MQ=59.95;QD=33.60;SOR=0.822	GT:AD:DP:GQ:PL	1/1:0,262:262:99:8832,780,0
scaffold_1	143666	.	A	G	10269.77	.	AC=2;AF=1.00;AN=2;DP=294;ExcessHet=3.0103;FS=0.000;MLEAC=2;MLEAF=1.00;MQ=59.95;QD=33.11;SOR=1.087	GT:AD:DP:GQ:PL	1/1:0,279:279:99:10298,836,0
scaffold_1	143720	.	A	G	10343.77	.	AC=2;AF=1.00;AN=2;DP=294;ExcessHet=3.0103;FS=0.000;MLEAC=2;MLEAF=1.00;MQ=59.99;QD=30.52;SOR=0.849	GT:AD:DP:GQ:PL	1/1:0,274:274:99:10372,822,0
scaffold_1	143753	.	A	G	9370.77	.	AC=2;AF=1.00;AN=2;DP=278;ExcessHet=3.0103;FS=0.000;MLEAC=2;MLEAF=1.00;MQ=59.99;QD=29.82;SOR=0.933	GT:AD:DP:GQ:PL	1/1:0,258:258:99:9399,774,0
scaffold_1	143980	.	G	T	10631.77	.	AC=2;AF=1.00;AN=2;DP=311;ExcessHet=3.0103;FS=0.000;MLEAC=2;MLEAF=1.00;MQ=59.94;QD=25.67;SOR=0.948	GT:AD:DP:GQ:PL	1/1:0,296:296:99:10660,888,0
scaffold_1	144241	.	A	G	10611.77	.	AC=2;AF=1.00;AN=2;DP=311;ExcessHet=3.0103;FS=0.000;MLEAC=2;MLEAF=1.00;MQ=60.00;QD=32.57;SOR=0.734	GT:AD:DP:GQ:PL	1/1:0,296:296:99:10640,887,0
scaffold_1	144311	.	A	G	12971.77	.	AC=2;AF=1.00;AN=2;DP=302;ExcessHet=3.0103;FS=0.000;MLEAC=2;MLEAF=1.00;MQ=60.00;QD=26.51;SOR=0.735	GT:AD:DP:GQ:PL	1/1:0,288:288:99:13000,893,0
scaffold_1	144317	.	A	G	13103.77	.	AC=2;AF=1.00;AN=2;DP=309;ExcessHet=3.0103;FS=0.000;MLEAC=2;MLEAF=1.00;MQ=60.00;QD=29.49;SOR=0.807	GT:AD:DP:GQ:PL	1/1:0,294:294:99:13132,899,0
scaffold_1	144440	.	G	T	11077.77	.	AC=2;AF=1.00;AN=2;DP=321;ExcessHet=3.0103;FS=0.000;MLEAC=2;MLEAF=1.00;MQ=59.90;QD=22.13;SOR=0.706	GT:AD:DP:GQ:PL	1/1:0,310:310:99:11106,928,0
scaffold_1	144647	.	G	T	11123.77	.	AC=2;AF=1.00;AN=2;BaseQRankSum=1.721;ClippingRankSum=-0.107;DP=322;ExcessHet=3.0103;FS=3.765;MLEAC=2;MLEAF=1.00;MQ=60.00;MQRankSum=-1.439;QD=30.76;ReadPosRankSum=0.073;SOR=0.777	GT:AD:DP:GQ:PL	1/1:1,306:307:99:11152,912,0
scaffold_1	145361	.	A	C	7421.77	.	AC=2;AF=1.00;AN=2;DP=235;ExcessHet=3.0103;FS=0.000;MLEAC=2;MLEAF=1.00;MQ=60.00;QD=22.88;SOR=0.898	GT:AD:DP:GQ:PL	1/1:0,212:212:99:7450,631,0
scaffold_1	145427	.	C	T	7974.77	.	AC=2;AF=1.00;AN=2;DP=226;ExcessHet=3.0103;FS=0.000;MLEAC=2;MLEAF=1.00;MQ=60.00;QD=30.89;SOR=0.740	GT:AD:DP:GQ:PL	1/1:0,217:217:99:8003,652,0
scaffold_1	145688	.	A	T	13889.77	.	AC=2;AF=1.00;AN=2;BaseQRankSum=1.714;ClippingRankSum=-1.492;DP=411;ExcessHet=3.0103;FS=3.606;MLEAC=2;MLEAF=1.00;MQ=59.99;MQRankSum=0.222;QD=29.17;ReadPosRankSum=1.315;SOR=0.663	GT:AD:DP:GQ:PL	1/1:1,389:390:99:13918,1157,0
scaffold_1	146036	.	A	T	15567.77	.	AC=2;AF=1.00;AN=2;DP=491;ExcessHet=3.0103;FS=0.000;MLEAC=2;MLEAF=1.00;MQ=59.97;QD=33.19;SOR=0.750	GT:AD:DP:GQ:PL	1/1:0,469:469:99:15596,1396,0
scaffold_1	147071	.	A	C	5606.77	.	AC=2;AF=1.00;AN=2;DP=162;ExcessHet=3.0103;FS=0.000;MLEAC=2;MLEAF=1.00;MQ=60.00;QD=33.62;SOR=0.733	GT:AD:DP:GQ:PL	1/1:0,151:151:99:5635,453,0
scaffold_1	147473	.	C	T	13248.77	.	AC=2;AF=1.00;AN=2;DP=323;ExcessHet=3.0103;FS=0.000;MLEAC=2;MLEAF=1.00;MQ=59.94;QD=29.00;SOR=0.761	GT:AD:DP:GQ:PL	1/1:0,304:304:99:13277,925,0
scaffold_1	147491	.	C	G	13354.77	.	AC=2;AF=1.00;AN=2;DP=328;ExcessHet=3.0103;FS=0.000;MLEAC=2;MLEAF=1.00;MQ=59.95;QD=30.80;SOR=0.801	GT:AD:DP:GQ:PL	1/1:0,310:310:99:13383,935,0
scaffold_1	147530	.	G	A	14929.77	.	AC=2;AF=1.00;AN=2;DP=354;ExcessHet=3.0103;FS=0.000;MLEAC=2;MLEAF=1.00;MQ=60.00;QD=26.05;SOR=0.845	GT:AD:DP:GQ:PL	1/1:0,336:336:99:14958,1046,0
scaffold_1	147548	.	T	C	15241.77	.	AC=2;AF=1.00;AN=2;DP=368;ExcessHet=3.0103;FS=0.000;MLEAC=2;MLEAF=1.00;MQ=60.00;QD=33.09;SOR=0.857	GT:AD:DP:GQ:PL	1/1:0,353:353:99:15270,1070,0
scaffold_1	147590	.	T	C	15377.77	.	AC=2;AF=1.00;AN=2;DP=440;ExcessHet=3.0103;FS=0.000;MLEAC=2;MLEAF=1.00;MQ=60.00;QD=27.48;SOR=0.848	GT:AD:DP:GQ:PL	1/1:0,427:427:99:15406,1280,0
scaffold_1	147657	.	A	T	21785.77	.	AC=2;AF=1.00;AN=2;DP=503;ExcessHet=3.0103;FS=0.000;MLEAC=2;MLEAF=1.00;MQ=59.97;QD=27.50;SOR=0.718	GT:AD:DP:GQ:PL	1/1:0,482:482:99:21814,1508,0
scaffold_1	147663	.	AT	A	21388.73	.	AC=2;AF=1.00;AN=2;DP=507;ExcessHet=3.0103;FS=0.000;MLEAC=2;MLEAF=1.00;MQ=59.97;QD=31.20;SOR=0.838	GT:AD:DP:GQ:PL	1/1:0,485:485:99:21426,1480,0
scaffold_1	147694	.	C	A	18437.77	.	AC=2;AF=1.00;AN=2;DP=528;ExcessHet=3.0103;FS=0.000;MLEAC=2;MLEAF=1.00;MQ=59.98;QD=25.50;SOR=0.738	GT:AD:DP:GQ:PL	1/1:0,503:503:99:18466,1509,0
scaffold_1	147867	.	C	T	25643.77	.	AC=2;AF=1.00;AN=2;DP=611;ExcessHet=3.0103;FS=0.000;MLEAC=2;MLEAF=1.00;MQ=59.98;QD=34.92;SOR=0.970	GT:AD:DP:GQ:PL	1/1:0,593:593:99:25672,1826,0
scaffold_1	147891	.	A	T	25710.77	.	AC=2;AF=1.00;AN=2;DP=619;ExcessHet=3.0103;FS=0.000;MLEAC=2;MLEAF=1.00;MQ=59.98;QD=30.36;SOR=0.713	GT:AD:DP:GQ:PL	1/1:0,598:598:99:25739,1831,0
scaffold_1	148120	.	C	T	19007.77	.	AC=2;AF=1.00;AN=2;DP=448;ExcessHet=3.0103;FS=0.000;MLEAC=2;MLEAF=1.00;MQ=60.00;QD=24.43;SOR=0.707	GT:AD:DP:GQ:PL	1/1:0,427:427:99:19036,1306,0
scaffold_1	148140	.	A	T	21043.77	.	AC=2;AF=1.00;AN=2;DP=475;ExcessHet=3.0103;FS=0.000;MLEAC=2;MLEAF=1.00;MQ=60.00;QD=32.88;SOR=0.785	GT:AD:DP:GQ:PL	1/1:0,454:454:99:21072,1424,0
scaffold_1	148143	.	A	G	20908.77	.	AC=2;AF=1.00;AN=2;DP=475;ExcessHet=3.0103;FS=0.000;MLEAC=2;MLEAF=1.00;MQ=60.00;QD=31.97;SOR=0.864	GT:AD:DP:GQ:PL	1/1:0,454:454:99:20937,1415,0
scaffold_1	148962	.	A	C	15626.77	.	AC=2;AF=1.00;AN=2;BaseQRankSum=0.074;ClippingRankSum=-1.464;DP=367;ExcessHet=3.0103;FS=3.333;MLEAC=2;MLEAF=1.00;MQ=59.95;MQRankSum=-0.233;QD=30.55;ReadPosRankSum=1.643;SOR=0.468	GT:AD:DP:GQ:PL	1/1:1,348:349:99:15655,1043,0
scaffold_1	148967	.	A	T	15756.77	.	AC=2;AF=1.00;AN=2;DP=371;ExcessHet=3.0103;FS=0.000;MLEAC=2;MLEAF=1.00;MQ=59.95;QD=30.44;SOR=0.897	GT:AD:DP:GQ:PL	1/1:0,353:353:99:15785,1083,0
scaffold_1	149067	.	TGTATGTG	T	8112.73	.	AC=2;AF=1.00;AN=2;BaseQRankSum=1.016;ClippingRankSum=-2.442;DP=342;ExcessHet=3.0103;FS=2.454;MLEAC=2;MLEAF=1.00;MQ=56.85;MQRankSum=0.375;QD=30.85;ReadPosRankSum=5.192;SOR=0.498	GT:AD:DP:GQ:PL	1/1:12,251:263:99:8150,342,0
scaffold_1	149077	.	AATGTATGTGATAATGTATGTGATAATGTATGTGATAATG	A	7852.73	.	AC=2;AF=1.00;AN=2;BaseQRankSum=1.066;ClippingRankSum=1.513;DP=345;ExcessHet=3.0103;FS=2.454;MLEAC=2;MLEAF=1.00;MQ=56.72;MQRankSum=1.408;QD=29.86;ReadPosRankSum=5.332;SOR=0.498	GT:AD:DP:GQ:PL	1/1:12,251:263:90:7890,90,0
scaffold_1	149122	.	ATTTATATATT	A	7851.73	.	AC=2;AF=1.00;AN=2;BaseQRankSum=1.199;ClippingRankSum=0.580;DP=370;ExcessHet=3.0103;FS=0.000;MLEAC=2;MLEAF=1.00;MQ=56.77;MQRankSum=1.503;QD=29.52;ReadPosRankSum=2.867;SOR=0.618	GT:AD:DP:GQ:PL	1/1:15,251:266:89:7889,89,0
scaffold_1	149175	.	C	A	16081.77	.	AC=2;AF=1.00;AN=2;DP=358;ExcessHet=3.0103;FS=0.000;MLEAC=2;MLEAF=1.00;MQ=59.09;QD=31.01;SOR=1.336	GT:AD:DP:GQ:PL	1/1:0,343:343:99:16110,1078,0
scaffold_1	149185	.	G	GTTGATAGTT	18203.73	.	AC=2;AF=1.00;AN=2;DP=368;ExcessHet=3.0103;FS=0.000;MLEAC=2;MLEAF=1.00;MQ=59.73;QD=29.74;SOR=1.296	GT:AD:DP:GQ:PL	1/1:0,353:353:99:18241,1222,0
scaffold_1	149230	.	G	C	20102.77	.	AC=2;AF=1.00;AN=2;DP=452;ExcessHet=3.0103;FS=0.000;MLEAC=2;MLEAF=1.00;MQ=59.87;QD=26.02;SOR=1.247	GT:AD:DP:GQ:PL	1/1:0,428:428:99:20131,1349,0
scaffold_1	149249	.	C	CACATACATATAGACT	21819.73	.	AC=2;AF=1.00;AN=2;DP=425;ExcessHet=3.0103;FS=0.000;MLEAC=2;MLEAF=1.00;MQ=59.88;QD=27.27;SOR=1.091	GT:AD:DP:GQ:PL	1/1:0,407:407:99:21857,1474,0
scaffold_1	149329	.	A	G	25231.77	.	AC=2;AF=1.00;AN=2;DP=579;ExcessHet=3.0103;FS=0.000;MLEAC=2;MLEAF=1.00;MQ=59.99;QD=34.35;SOR=0.730	GT:AD:DP:GQ:PL	1/1:0,558:558:99:25260,1704,0
scaffold_1	149335	.	A	G	26043.77	.	AC=2;AF=1.00;AN=2;DP=588;ExcessHet=3.0103;FS=0.000;MLEAC=2;MLEAF=1.00;MQ=59.99;QD=31.28;SOR=0.759	GT:AD:DP:GQ:PL	1/1:0,566:566:99:26072,1755,0
scaffold_1	149355	.	C	T	23107.77	.	AC=2;AF=1.00;AN=2;DP=542;ExcessHet=3.0103;FS=0.000;MLEAC=2;MLEAF=1.00;MQ=59.99;QD=29.00;SOR=0.720	GT:AD:DP:GQ:PL	1/1:0,521:521:99:23136,1616,0
scaffold_1	149587	.	A	C	16609.77	.	AC=2;AF=1.00;AN=2;DP=475;ExcessHet=3.0103;FS=0.000;MLEAC=2;MLEAF=1.00;MQ=60.00;QD=32.16;SOR=1.189	GT:AD:DP:GQ:PL	1/1:0,455:455:99:16638,1365,0
scaffold_1	149675	.	A	G	17671.77	.	AC=2;AF=1.00;AN=2;DP=493;ExcessHet=3.0103;FS=0.000;MLEAC=2;MLEAF=1.00;MQ=60.00;QD=30.50;SOR=0.795	GT:AD:DP:GQ:PL	1/1:0,471:471:99:17700,1415,0
scaffold_1	149813	.	C	T	16765.77	.	AC=2;AF=1.00;AN=2;DP=486;ExcessHet=3.0103;FS=0.000;MLEAC=2;MLEAF=1.00;MQ=60.00;QD=33.67;SOR=0.728	GT:AD:DP:GQ:PL	1/1:0,468:468:99:16794,1399,0
scaffold_1	150962	.	A	G	15413.77	.	AC=2;AF=1.00;AN=2;BaseQRankSum=-0.949;ClippingRankSum=1.183;DP=443;ExcessHet=3.0103;FS=0.000;MLEAC=2;MLEAF=1.00;MQ=60.00;MQRankSum=1.344;QD=30.89;SOR=0.500	GT:AD:DP:GQ:PL	1/1:1,428:429:99:15442,1285,0
scaffold_1	151017	.	G	T	16167.77	.	AC=2;AF=1.00;AN=2;DP=448;ExcessHet=3.0103;FS=0.000;MLEAC=2;MLEAF=1.00;MQ=60.00;QD=26.80;SOR=0.779	GT:AD:DP:GQ:PL	1/1:0,434:434:99:16196,1302,0
scaffold_1	151294	.	C	T	18341.77	.	AC=2;AF=1.00;AN=2;DP=537;ExcessHet=3.0103;FS=0.000;MLEAC=2;MLEAF=1.00;MQ=60.00;QD=28.22;SOR=0.802	GT:AD:DP:GQ:PL	1/1:0,519:519:99:18370,1558,0
scaffold_1	151756	.	A	G	17139.77	.	AC=2;AF=1.00;AN=2;DP=410;ExcessHet=3.0103;FS=0.000;MLEAC=2;MLEAF=1.00;MQ=59.72;QD=29.74;SOR=0.926	GT:AD:DP:GQ:PL	1/1:0,398:398:99:17168,1230,0
scaffold_1	151778	.	G	T	6397.77	.	AC=2;AF=1.00;AN=2;BaseQRankSum=1.950;ClippingRankSum=2.054;DP=434;ExcessHet=3.0103;FS=7.043;MLEAC=2;MLEAF=1.00;MQ=59.67;MQRankSum=0.051;QD=21.54;ReadPosRankSum=3.913;SOR=0.836	GT:AD:DP:GQ:PL	1/1:24,273:297:99:6426,451,0
scaffold_1	152590	.	A	G	16673.77	.	AC=2;AF=1.00;AN=2;BaseQRankSum=1.725;ClippingRankSum=-0.125;DP=473;ExcessHet=3.0103;FS=0.000;MLEAC=2;MLEAF=1.00;MQ=60.00;MQRankSum=0.562;QD=33.62;ReadPosRankSum=-0.109;SOR=0.678	GT:AD:DP:GQ:PL	1/1:1,458:459:99:16702,1366,0
scaffold_1	152744	.	T	C	16428.77	.	AC=2;AF=1.00;AN=2;DP=385;ExcessHet=3.0103;FS=0.000;MLEAC=2;MLEAF=1.00;MQ=59.99;QD=26.41;SOR=0.883	GT:AD:DP:GQ:PL	1/1:0,366:366:99:16457,1123,0
scaffold_1	152746	.	C	T	16428.77	.	AC=2;AF=1.00;AN=2;DP=385;ExcessHet=3.0103;FS=0.000;MLEAC=2;MLEAF=1.00;MQ=59.99;QD=31.53;SOR=0.857	GT:AD:DP:GQ:PL	1/1:0,366:366:99:16457,1123,0
scaffold_1	152896	.	C	T	13097.77	.	AC=2;AF=1.00;AN=2;DP=386;ExcessHet=3.0103;FS=0.000;MLEAC=2;MLEAF=1.00;MQ=60.00;QD=24.55;SOR=0.936	GT:AD:DP:GQ:PL	1/1:0,364:364:99:13126,1090,0
scaffold_1	152992	.	C	T	15036.77	.	AC=2;AF=1.00;AN=2;DP=351;ExcessHet=3.0103;FS=0.000;MLEAC=2;MLEAF=1.00;MQ=59.93;QD=31.30;SOR=0.852	GT:AD:DP:GQ:PL	1/1:0,337:337:99:15065,1032,0
scaffold_1	153001	.	C	T	14853.77	.	AC=2;AF=1.00;AN=2;DP=349;ExcessHet=3.0103;FS=0.000;MLEAC=2;MLEAF=1.00;MQ=59.93;QD=28.46;SOR=0.895	GT:AD:DP:GQ:PL	1/1:0,335:335:99:14882,1022,0
scaffold_1	153118	.	A	T	12120.77	.	AC=2;AF=1.00;AN=2;BaseQRankSum=0.062;ClippingRankSum=1.464;DP=349;ExcessHet=3.0103;FS=0.000;MLEAC=2;MLEAF=1.00;MQ=59.96;MQRankSum=-0.794;QD=31.79;ReadPosRankSum=-0.825;SOR=0.235	GT:AD:DP:GQ:PL	1/1:1,335:336:99:12149,966,0
scaffold_1	153165	.	C	A	14321.77	.	AC=2;AF=1.00;AN=2;DP=349;ExcessHet=3.0103;FS=0.000;MLEAC=2;MLEAF=1.00;MQ=60.00;QD=31.01;SOR=1.175	GT:AD:DP:GQ:PL	1/1:0,330:330:99:14350,1008,0
scaffold_1	153186	.	GACC	G	15355.73	.	AC=2;AF=1.00;AN=2;DP=346;ExcessHet=3.0103;FS=0.000;MLEAC=2;MLEAF=1.00;MQ=60.00;QD=28.45;SOR=1.172	GT:AD:DP:GQ:PL	1/1:0,332:332:99:15393,1044,0
scaffold_1	153190	.	GGGTAGT	G	15048.73	.	AC=2;AF=1.00;AN=2;DP=355;ExcessHet=3.0103;FS=0.000;MLEAC=2;MLEAF=1.00;MQ=60.00;QD=33.06;SOR=1.103	GT:AD:DP:GQ:PL	1/1:0,339:339:99:15086,1021,0
scaffold_1	153319	.	A	G	14612.77	.	AC=2;AF=1.00;AN=2;BaseQRankSum=0.645;ClippingRankSum=1.127;DP=416;ExcessHet=3.0103;FS=0.000;MLEAC=2;MLEAF=1.00;MQ=59.98;MQRankSum=0.267;QD=25.78;ReadPosRankSum=1.679;SOR=0.330	GT:AD:DP:GQ:PL	1/1:1,394:395:99:14641,1149,0
scaffold_1	153400	.	A	T	16213.77	.	AC=2;AF=1.00;AN=2;DP=458;ExcessHet=3.0103;FS=0.000;MLEAC=2;MLEAF=1.00;MQ=60.00;QD=32.62;SOR=0.811	GT:AD:DP:GQ:PL	1/1:0,445:445:99:16242,1340,0
scaffold_1	153971	.	A	C	19056.77	.	AC=2;AF=1.00;AN=2;DP=558;ExcessHet=3.0103;FS=0.000;MLEAC=2;MLEAF=1.00;MQ=60.00;QD=24.02;SOR=0.712	GT:AD:DP:GQ:PL	1/1:0,537:537:99:19085,1608,0
scaffold_1	154055	.	C	T	17173.77	.	AC=2;AF=1.00;AN=2;DP=465;ExcessHet=3.0103;FS=0.000;MLEAC=2;MLEAF=1.00;MQ=60.00;QD=30.25;SOR=0.830	GT:AD:DP:GQ:PL	1/1:0,451:451:99:17202,1355,0
scaffold_1	154218	.	A	G	21209.77	.	AC=2;AF=1.00;AN=2;DP=587;ExcessHet=3.0103;FS=0.000;MLEAC=2;MLEAF=1.00;MQ=59.98;QD=29.73;SOR=0.796	GT:AD:DP:GQ:PL	1/1:0,570:570:99:21238,1713,0
scaffold_1	154260	.	C	T	21745.77	.	AC=2;AF=1.00;AN=2;DP=608;ExcessHet=3.0103;FS=0.000;MLEAC=2;MLEAF=1.00;MQ=59.94;QD=33.40;SOR=0.865	GT:AD:DP:GQ:PL	1/1:0,589:589:99:21774,1769,0
scaffold_1	154376	.	C	T	18964.77	.	AC=2;AF=1.00;AN=2;DP=521;ExcessHet=3.0103;FS=0.000;MLEAC=2;MLEAF=1.00;MQ=59.98;QD=32.50;SOR=0.805	GT:AD:DP:GQ:PL	1/1:0,505:505:99:18993,1517,0
scaffold_1	156080	.	C	T	20902.77	.	AC=2;AF=1.00;AN=2;DP=492;ExcessHet=3.0103;FS=0.000;MLEAC=2;MLEAF=1.00;MQ=59.89;QD=26.90;SOR=0.732	GT:AD:DP:GQ:PL	1/1:0,469:469:99:20931,1436,0
scaffold_1	156087	.	A	G	20549.77	.	AC=2;AF=1.00;AN=2;DP=481;ExcessHet=3.0103;FS=0.000;MLEAC=2;MLEAF=1.00;MQ=59.89;QD=33.28;SOR=0.774	GT:AD:DP:GQ:PL	1/1:0,462:462:99:20578,1414,0
scaffold_1	156612	.	G	A	17882.77	.	AC=2;AF=1.00;AN=2;DP=505;ExcessHet=3.0103;FS=0.000;MLEAC=2;MLEAF=1.00;MQ=60.00;QD=32.43;SOR=0.936	GT:AD:DP:GQ:PL	1/1:0,483:483:99:17911,1449,0
scaffold_1	156880	.	A	G	19161.77	.	AC=2;AF=1.00;AN=2;DP=530;ExcessHet=3.0103;FS=0.000;MLEAC=2;MLEAF=1.00;MQ=60.00;QD=26.39;SOR=0.778	GT:AD:DP:GQ:PL	1/1:0,511:511:99:19190,1535,0
scaffold_1	157248	.	A	G	22557.77	.	AC=2;AF=1.00;AN=2;DP=627;ExcessHet=3.0103;FS=0.000;MLEAC=2;MLEAF=1.00;MQ=60.00;QD=29.98;SOR=0.747	GT:AD:DP:GQ:PL	1/1:0,612:612:99:22586,1839,0
scaffold_1	157337	.	G	T	20692.77	.	AC=2;AF=1.00;AN=2;DP=572;ExcessHet=3.0103;FS=0.000;MLEAC=2;MLEAF=1.00;MQ=59.99;QD=32.09;SOR=0.942	GT:AD:DP:GQ:PL	1/1:0,545:545:99:20721,1638,0
scaffold_1	157804	.	A	T	21500.77	.	AC=2;AF=1.00;AN=2;BaseQRankSum=2.420;ClippingRankSum=-1.368;DP=604;ExcessHet=3.0103;FS=0.000;MLEAC=2;MLEAF=1.00;MQ=60.00;MQRankSum=0.850;QD=34.00;ReadPosRankSum=1.359;SOR=0.859	GT:AD:DP:GQ:PL	1/1:2,585:587:99:21529,1729,0
scaffold_1	157840	.	A	G	22657.77	.	AC=2;AF=1.00;AN=2;BaseQRankSum=0.519;ClippingRankSum=1.424;DP=532;ExcessHet=3.0103;FS=0.000;MLEAC=2;MLEAF=1.00;MQ=60.00;MQRankSum=0.446;QD=26.78;ReadPosRankSum=1.692;SOR=0.248	GT:AD:DP:GQ:PL	1/1:1,516:517:99:22686,1546,0
scaffold_1	157852	.	A	G	22357.77	.	AC=2;AF=1.00;AN=2;DP=510;ExcessHet=3.0103;FS=0.000;MLEAC=2;MLEAF=1.00;MQ=60.00;QD=30.98;SOR=0.742	GT:AD:DP:GQ:PL	1/1:0,498:498:99:22386,1555,0
scaffold_1	158219	.	A	G	18737.77	.	AC=2;AF=1.00;AN=2;DP=531;ExcessHet=3.0103;FS=0.000;MLEAC=2;MLEAF=1.00;MQ=59.96;QD=33.50;SOR=0.841	GT:AD:DP:GQ:PL	1/1:0,505:505:99:18766,1518,0
scaffold_1	158858	.	C	T	19518.77	.	AC=2;AF=1.00;AN=2;DP=568;ExcessHet=3.0103;FS=0.000;MLEAC=2;MLEAF=1.00;MQ=59.97;QD=32.35;SOR=0.757	GT:AD:DP:GQ:PL	1/1:0,543:543:99:19547,1629,0
scaffold_1	158887	.	C	T	19020.77	.	AC=2;AF=1.00;AN=2;DP=543;ExcessHet=3.0103;FS=0.000;MLEAC=2;MLEAF=1.00;MQ=59.96;QD=24.95;SOR=0.701	GT:AD:DP:GQ:PL	1/1:0,522:522:99:19049,1567,0
scaffold_1	158909	.	A	T	22752.77	.	AC=2;AF=1.00;AN=2;BaseQRankSum=0.750;ClippingRankSum=0.614;DP=526;ExcessHet=3.0103;FS=0.000;MLEAC=2;MLEAF=1.00;MQ=59.96;MQRankSum=0.730;QD=23.89;ReadPosRankSum=1.671;SOR=0.331	GT:AD:DP:GQ:PL	1/1:1,507:508:99:22781,1512,0
scaffold_1	158913	.	C	G	22686.77	.	AC=2;AF=1.00;AN=2;DP=522;ExcessHet=3.0103;FS=0.000;MLEAC=2;MLEAF=1.00;MQ=59.96;QD=32.93;SOR=0.746	GT:AD:DP:GQ:PL	1/1:0,505:505:99:22715,1535,0
scaffold_1	159548	.	C	G	12586.77	.	AC=2;AF=1.00;AN=2;DP=370;ExcessHet=3.0103;FS=0.000;MLEAC=2;MLEAF=1.00;MQ=60.00;QD=27.08;SOR=0.801	GT:AD:DP:GQ:PL	1/1:0,350:350:99:12615,1048,0
scaffold_1	159778	.	C	T	10555.77	.	AC=2;AF=1.00;AN=2;DP=310;ExcessHet=3.0103;FS=0.000;MLEAC=2;MLEAF=1.00;MQ=60.00;QD=28.86;SOR=0.896	GT:AD:DP:GQ:PL	1/1:0,289:289:99:10584,865,0
scaffold_1	160172	.	A	G	15312.77	.	AC=2;AF=1.00;AN=2;DP=360;ExcessHet=3.0103;FS=0.000;MLEAC=2;MLEAF=1.00;MQ=60.00;QD=30.78;SOR=0.849	GT:AD:DP:GQ:PL	1/1:0,343:343:99:15341,1053,0
scaffold_1	160181	.	C	T	15440.77	.	AC=2;AF=1.00;AN=2;DP=360;ExcessHet=3.0103;FS=0.000;MLEAC=2;MLEAF=1.00;MQ=60.00;QD=33.80;SOR=0.868	GT:AD:DP:GQ:PL	1/1:0,344:344:99:15469,1053,0
scaffold_1	160307	.	C	T	20289.77	.	AC=2;AF=1.00;AN=2;DP=570;ExcessHet=3.0103;FS=0.000;MLEAC=2;MLEAF=1.00;MQ=60.00;QD=30.06;SOR=0.998	GT:AD:DP:GQ:PL	1/1:0,552:552:99:20318,1655,0
scaffold_1	160395	.	C	T	24171.77	.	AC=2;AF=1.00;AN=2;DP=678;ExcessHet=3.0103;FS=0.000;MLEAC=2;MLEAF=1.00;MQ=59.98;QD=29.37;SOR=0.779	GT:AD:DP:GQ:PL	1/1:0,655:655:99:24200,1969,0
scaffold_1	160424	.	A	C	29445.77	.	AC=2;AF=1.00;AN=2;BaseQRankSum=1.601;ClippingRankSum=-0.120;DP=685;ExcessHet=3.0103;FS=0.000;MLEAC=2;MLEAF=1.00;MQ=59.98;MQRankSum=-0.309;QD=30.32;ReadPosRankSum=0.047;SOR=0.612	GT:AD:DP:GQ:PL	1/1:1,661:662:99:29474,2066,0
scaffold_1	160448	.	A	G	30095.77	.	AC=2;AF=1.00;AN=2;BaseQRankSum=0.214;ClippingRankSum=1.278;DP=676;ExcessHet=3.0103;FS=0.000;MLEAC=2;MLEAF=1.00;MQ=59.98;MQRankSum=-1.117;QD=29.79;ReadPosRankSum=1.684;SOR=0.866	GT:AD:DP:GQ:PL	1/1:1,647:648:99:30124,2020,0
scaffold_1	160449	.	A	G	30065.77	.	AC=2;AF=1.00;AN=2;DP=676;ExcessHet=3.0103;FS=0.000;MLEAC=2;MLEAF=1.00;MQ=59.98;QD=32.15;SOR=1.135	GT:AD:DP:GQ:PL	1/1:0,648:648:99:30094,2020,0
scaffold_1	160462	.	C	T	28447.77	.	AC=2;AF=1.00;AN=2;DP=672;ExcessHet=3.0103;FS=0.000;MLEAC=2;MLEAF=1.00;MQ=59.98;QD=36.07;SOR=1.053	GT:AD:DP:GQ:PL	1/1:0,644:644:99:28476,1956,0
scaffold_1	161656	.	A	T	18492.77	.	AC=2;AF=1.00;AN=2;DP=434;ExcessHet=3.0103;FS=0.000;MLEAC=2;MLEAF=1.00;MQ=60.00;QD=29.80;SOR=0.763	GT:AD:DP:GQ:PL	1/1:0,414:414:99:18521,1275,0
scaffold_1	161664	.	C	G	18680.77	.	AC=2;AF=1.00;AN=2;DP=437;ExcessHet=3.0103;FS=0.000;MLEAC=2;MLEAF=1.00;MQ=60.00;QD=29.38;SOR=0.752	GT:AD:DP:GQ:PL	1/1:0,420:420:99:18709,1289,0
scaffold_1	161707	.	A	G	17123.77	.	AC=2;AF=1.00;AN=2;BaseQRankSum=-0.305;ClippingRankSum=0.519;DP=473;ExcessHet=3.0103;FS=0.000;MLEAC=2;MLEAF=1.00;MQ=60.00;MQRankSum=1.145;QD=27.24;ReadPosRankSum=1.717;SOR=0.280	GT:AD:DP:GQ:PL	1/1:1,453:454:99:17152,1354,0
scaffold_1	162724	.	TTTTCTTTTCATTTTCTTTTCAC	T	8688.73	.	AC=2;AF=1.00;AN=2;BaseQRankSum=0.717;ClippingRankSum=1.621;DP=387;ExcessHet=3.0103;FS=24.555;MLEAC=2;MLEAF=1.00;MQ=51.94;MQRankSum=-3.418;QD=33.86;ReadPosRankSum=3.345;SOR=0.010	GT:AD:DP:GQ:PL	1/1:9,202:211:99:8726,545,0
scaffold_1	162811	.	C	T	15263.77	.	AC=2;AF=1.00;AN=2;BaseQRankSum=1.603;ClippingRankSum=1.985;DP=441;ExcessHet=3.0103;FS=0.000;MLEAC=2;MLEAF=1.00;MQ=58.05;MQRankSum=0.715;QD=31.38;ReadPosRankSum=1.119;SOR=0.969	GT:AD:DP:GQ:PL	1/1:2,415:417:99:15292,1163,0
scaffold_1	162859	.	GCT	G	19797.73	.	AC=2;AF=1.00;AN=2;DP=478;ExcessHet=3.0103;FS=0.000;MLEAC=2;MLEAF=1.00;MQ=59.92;QD=32.46;SOR=0.861	GT:AD:DP:GQ:PL	1/1:0,436:436:99:19835,1330,0
scaffold_1	162863	.	T	TAC	20558.73	.	AC=2;AF=1.00;AN=2;DP=471;ExcessHet=3.0103;FS=0.000;MLEAC=2;MLEAF=1.00;MQ=59.92;QD=32.10;SOR=0.849	GT:AD:DP:GQ:PL	1/1:0,440:440:99:20596,1391,0
scaffold_1	162864	.	G	GT	20787.73	.	AC=2;AF=1.00;AN=2;DP=470;ExcessHet=3.0103;FS=0.000;MLEAC=2;MLEAF=1.00;MQ=59.92;QD=31.74;SOR=0.875	GT:AD:DP:GQ:PL	1/1:0,439:439:99:20825,1409,0
scaffold_1	162873	.	C	A	20314.77	.	AC=2;AF=1.00;AN=2;DP=489;ExcessHet=3.0103;FS=0.000;MLEAC=2;MLEAF=1.00;MQ=59.92;QD=38.10;SOR=0.852	GT:AD:DP:GQ:PL	1/1:0,458:458:99:20343,1397,0
scaffold_1	163202	.	C	T	16387.77	.	AC=2;AF=1.00;AN=2;DP=473;ExcessHet=3.0103;FS=0.000;MLEAC=2;MLEAF=1.00;MQ=60.00;QD=28.23;SOR=0.996	GT:AD:DP:GQ:PL	1/1:0,457:457:99:16416,1369,0
scaffold_1	163950	.	A	C	15407.77	.	AC=2;AF=1.00;AN=2;BaseQRankSum=1.620;ClippingRankSum=-0.406;DP=456;ExcessHet=3.0103;FS=2.847;MLEAC=2;MLEAF=1.00;MQ=60.00;MQRankSum=-0.381;QD=29.07;ReadPosRankSum=0.468;SOR=0.221	GT:AD:DP:GQ:PL	1/1:2,394:396:99:15436,1131,0
scaffold_1	165556	.	G	T	25123.77	.	AC=2;AF=1.00;AN=2;DP=568;ExcessHet=3.0103;FS=0.000;MLEAC=2;MLEAF=1.00;MQ=60.00;QD=23.11;SOR=0.787	GT:AD:DP:GQ:PL	1/1:0,555:555:99:25152,1710,0
scaffold_1	165559	.	A	G	24984.77	.	AC=2;AF=1.00;AN=2;DP=567;ExcessHet=3.0103;FS=0.000;MLEAC=2;MLEAF=1.00;MQ=60.00;QD=29.36;SOR=0.776	GT:AD:DP:GQ:PL	1/1:0,552:552:99:25013,1697,0
scaffold_1	166041	.	A	G	14535.77	.	AC=2;AF=1.00;AN=2;BaseQRankSum=-0.422;ClippingRankSum=0.638;DP=423;ExcessHet=3.0103;FS=0.000;MLEAC=2;MLEAF=1.00;MQ=59.98;MQRankSum=1.542;QD=30.80;SOR=0.366	GT:AD:DP:GQ:PL	1/1:1,401:402:99:14564,1199,0
scaffold_1	166128	.	A	T	18511.77	.	AC=2;AF=1.00;AN=2;BaseQRankSum=0.331;ClippingRankSum=1.656;DP=519;ExcessHet=3.0103;FS=0.000;MLEAC=2;MLEAF=1.00;MQ=60.00;MQRankSum=-0.021;QD=30.73;ReadPosRankSum=1.670;SOR=0.294	GT:AD:DP:GQ:PL	1/1:1,501:502:99:18540,1468,0
scaffold_1	166259	.	A	C	18858.77	.	AC=2;AF=1.00;AN=2;DP=525;ExcessHet=3.0103;FS=0.000;MLEAC=2;MLEAF=1.00;MQ=59.99;QD=32.07;SOR=0.829	GT:AD:DP:GQ:PL	1/1:0,500:500:99:18887,1480,0
scaffold_1	166428	.	C	G	20739.77	.	AC=2;AF=1.00;AN=2;DP=487;ExcessHet=3.0103;FS=0.000;MLEAC=2;MLEAF=1.00;MQ=60.00;QD=32.19;SOR=0.772	GT:AD:DP:GQ:PL	1/1:0,470:470:99:20768,1436,0
scaffold_1	166443	.	A	G	20449.77	.	AC=2;AF=1.00;AN=2;DP=484;ExcessHet=3.0103;FS=0.000;MLEAC=2;MLEAF=1.00;MQ=60.00;QD=30.25;SOR=0.764	GT:AD:DP:GQ:PL	1/1:0,468:468:99:20478,1420,0
scaffold_1	166477	.	C	T	15206.77	.	AC=2;AF=1.00;AN=2;DP=428;ExcessHet=3.0103;FS=0.000;MLEAC=2;MLEAF=1.00;MQ=60.00;QD=31.35;SOR=0.794	GT:AD:DP:GQ:PL	1/1:0,414:414:99:15235,1238,0
scaffold_1	166625	.	C	T	19055.77	.	AC=2;AF=1.00;AN=2;DP=532;ExcessHet=3.0103;FS=0.000;MLEAC=2;MLEAF=1.00;MQ=60.00;QD=32.64;SOR=0.729	GT:AD:DP:GQ:PL	1/1:0,513:513:99:19084,1541,0
scaffold_1	166664	.	A	G	19775.77	.	AC=2;AF=1.00;AN=2;DP=549;ExcessHet=3.0103;FS=0.000;MLEAC=2;MLEAF=1.00;MQ=59.99;QD=26.83;SOR=0.842	GT:AD:DP:GQ:PL	1/1:0,531:531:99:19804,1595,0
scaffold_1	167409	.	ATAGTGCGGGTTATTATTAATCCCAGTGGAC	A	22407.73	.	AC=2;AF=1.00;AN=2;DP=515;ExcessHet=3.0103;FS=0.000;MLEAC=2;MLEAF=1.00;MQ=58.97;QD=26.41;SOR=1.141	GT:AD:DP:GQ:PL	1/1:0,485:485:99:22445,1531,0
scaffold_1	167455	.	G	A	22307.77	.	AC=2;AF=1.00;AN=2;DP=503;ExcessHet=3.0103;FS=0.000;MLEAC=2;MLEAF=1.00;MQ=58.92;QD=35.61;SOR=0.969	GT:AD:DP:GQ:PL	1/1:0,488:488:99:22336,1501,0
scaffold_1	167456	.	CA	C	22126.73	.	AC=2;AF=1.00;AN=2;DP=506;ExcessHet=3.0103;FS=0.000;MLEAC=2;MLEAF=1.00;MQ=58.93;QD=24.95;SOR=0.952	GT:AD:DP:GQ:PL	1/1:0,491:491:99:22164,1493,0
scaffold_1	168090	.	TGCTTTTTTTTTTGCAATG	T	20041.73	.	AC=2;AF=1.00;AN=2;DP=508;ExcessHet=3.0103;FS=0.000;MLEAC=2;MLEAF=1.00;MQ=59.93;QD=29.91;SOR=0.814	GT:AD:DP:GQ:PL	1/1:0,454:454:99:20079,1375,0
scaffold_1	168137	.	G	A	20988.77	.	AC=2;AF=1.00;AN=2;BaseQRankSum=-0.238;ClippingRankSum=-0.079;DP=501;ExcessHet=3.0103;FS=0.000;MLEAC=2;MLEAF=1.00;MQ=60.00;MQRankSum=-1.400;QD=27.29;ReadPosRankSum=0.829;SOR=0.343	GT:AD:DP:GQ:PL	1/1:1,479:480:99:21017,1482,0
scaffold_1	168157	.	G	A	21245.77	.	AC=2;AF=1.00;AN=2;BaseQRankSum=-0.764;ClippingRankSum=-0.531;DP=499;ExcessHet=3.0103;FS=0.000;MLEAC=2;MLEAF=1.00;MQ=59.95;MQRankSum=-0.422;QD=30.70;ReadPosRankSum=-0.737;SOR=0.285	GT:AD:DP:GQ:PL	1/1:1,475:476:99:21274,1496,0
scaffold_1	168188	.	T	C	21940.77	.	AC=2;AF=1.00;AN=2;DP=526;ExcessHet=3.0103;FS=0.000;MLEAC=2;MLEAF=1.00;MQ=59.95;QD=28.17;SOR=0.755	GT:AD:DP:GQ:PL	1/1:0,501:501:99:21969,1552,0
scaffold_1	168208	.	T	C	21948.77	.	AC=2;AF=1.00;AN=2;DP=529;ExcessHet=3.0103;FS=0.000;MLEAC=2;MLEAF=1.00;MQ=59.95;QD=33.53;SOR=0.915	GT:AD:DP:GQ:PL	1/1:0,505:505:99:21977,1556,0
scaffold_1	168235	.	T	C	19316.77	.	AC=2;AF=1.00;AN=2;DP=548;ExcessHet=3.0103;FS=0.000;MLEAC=2;MLEAF=1.00;MQ=59.95;QD=32.52;SOR=0.888	GT:AD:DP:GQ:PL	1/1:0,525:525:99:19345,1577,0
scaffold_1	168279	.	A	G	19676.77	.	AC=2;AF=1.00;AN=2;DP=545;ExcessHet=3.0103;FS=0.000;MLEAC=2;MLEAF=1.00;MQ=60.00;QD=23.98;SOR=0.709	GT:AD:DP:GQ:PL	1/1:0,522:522:99:19705,1568,0
scaffold_1	168324	.	G	A	17404.77	.	AC=2;AF=1.00;AN=2;DP=496;ExcessHet=3.0103;FS=0.000;MLEAC=2;MLEAF=1.00;MQ=60.00;QD=32.28;SOR=0.768	GT:AD:DP:GQ:PL	1/1:0,471:471:99:17433,1418,0
scaffold_1	168361	.	T	C	19108.77	.	AC=2;AF=1.00;AN=2;DP=521;ExcessHet=3.0103;FS=0.000;MLEAC=2;MLEAF=1.00;MQ=60.00;QD=33.76;SOR=0.780	GT:AD:DP:GQ:PL	1/1:0,503:503:99:19137,1511,0
scaffold_1	168693	.	C	T	19320.77	.	AC=2;AF=1.00;AN=2;DP=532;ExcessHet=3.0103;FS=0.000;MLEAC=2;MLEAF=1.00;MQ=60.00;QD=28.64;SOR=0.821	GT:AD:DP:GQ:PL	1/1:0,511:511:99:19349,1534,0
scaffold_1	169209	.	C	T	27689.77	.	AC=2;AF=1.00;AN=2;DP=639;ExcessHet=3.0103;FS=0.000;MLEAC=2;MLEAF=1.00;MQ=60.00;QD=30.71;SOR=0.823	GT:AD:DP:GQ:PL	1/1:0,622:622:99:27718,1883,0
scaffold_1	169213	.	C	T	27455.77	.	AC=2;AF=1.00;AN=2;DP=623;ExcessHet=3.0103;FS=0.000;MLEAC=2;MLEAF=1.00;MQ=60.00;QD=32.32;SOR=0.793	GT:AD:DP:GQ:PL	1/1:0,607:607:99:27484,1860,0
scaffold_1	169346	.	A	G	26870.77	.	AC=2;AF=1.00;AN=2;DP=632;ExcessHet=3.0103;FS=0.000;MLEAC=2;MLEAF=1.00;MQ=59.99;QD=33.36;SOR=0.819	GT:AD:DP:GQ:PL	1/1:0,606:606:99:26899,1869,0
scaffold_1	169364	.	A	T	22219.77	.	AC=2;AF=1.00;AN=2;BaseQRankSum=-0.737;ClippingRankSum=0.966;DP=633;ExcessHet=3.0103;FS=0.000;MLEAC=2;MLEAF=1.00;MQ=59.99;MQRankSum=-1.189;QD=30.06;ReadPosRankSum=-1.698;SOR=0.304	GT:AD:DP:GQ:PL	1/1:1,605:606:99:22248,1776,0
scaffold_1	169456	.	C	T	17993.77	.	AC=2;AF=1.00;AN=2;BaseQRankSum=1.960;ClippingRankSum=-0.054;DP=520;ExcessHet=3.0103;FS=0.000;MLEAC=2;MLEAF=1.00;MQ=60.00;MQRankSum=0.599;QD=26.93;ReadPosRankSum=0.400;SOR=0.784	GT:AD:DP:GQ:PL	1/1:2,479:481:99:18022,1354,0
scaffold_1	169930	.	A	G	20634.77	.	AC=2;AF=1.00;AN=2;BaseQRankSum=-0.531;ClippingRankSum=1.116;DP=554;ExcessHet=3.0103;FS=0.000;MLEAC=2;MLEAF=1.00;MQ=60.00;MQRankSum=1.344;QD=24.08;SOR=0.238	GT:AD:DP:GQ:PL	1/1:1,544:545:99:20663,1630,0
scaffold_1	169954	.	C	T	19318.77	.	AC=2;AF=1.00;AN=2;DP=533;ExcessHet=3.0103;FS=0.000;MLEAC=2;MLEAF=1.00;MQ=60.00;QD=32.22;SOR=0.756	GT:AD:DP:GQ:PL	1/1:0,520:520:99:19347,1562,0
scaffold_1	169969	.	A	G	19436.77	.	AC=2;AF=1.00;AN=2;BaseQRankSum=0.494;ClippingRankSum=-1.694;DP=567;ExcessHet=3.0103;FS=0.000;MLEAC=2;MLEAF=1.00;MQ=60.00;MQRankSum=-0.380;QD=27.80;ReadPosRankSum=1.694;SOR=0.232	GT:AD:DP:GQ:PL	1/1:1,550:551:99:19465,1621,0
scaffold_1	170020	.	G	T	17501.77	.	AC=2;AF=1.00;AN=2;DP=498;ExcessHet=3.0103;FS=0.000;MLEAC=2;MLEAF=1.00;MQ=60.00;QD=26.48;SOR=0.992	GT:AD:DP:GQ:PL	1/1:0,477:477:99:17530,1432,0
scaffold_1	170143	.	A	G	18342.77	.	AC=2;AF=1.00;AN=2;DP=532;ExcessHet=3.0103;FS=0.000;MLEAC=2;MLEAF=1.00;MQ=60.00;QD=31.15;SOR=0.830	GT:AD:DP:GQ:PL	1/1:0,513:513:99:18371,1539,0
scaffold_1	170533	.	A	G	17966.77	.	AC=2;AF=1.00;AN=2;BaseQRankSum=2.272;ClippingRankSum=0.881;DP=501;ExcessHet=3.0103;FS=0.000;MLEAC=2;MLEAF=1.00;MQ=59.98;MQRankSum=1.627;QD=33.58;ReadPosRankSum=0.018;SOR=0.766	GT:AD:DP:GQ:PL	1/1:2,481:483:99:17995,1415,0
scaffold_1	170550	.	G	T	17644.77	.	AC=2;AF=1.00;AN=2;DP=513;ExcessHet=3.0103;FS=0.000;MLEAC=2;MLEAF=1.00;MQ=59.98;QD=32.69;SOR=0.709	GT:AD:DP:GQ:PL	1/1:0,496:496:99:17673,1488,0
scaffold_1	170641	.	C	T	17132.77	.	AC=2;AF=1.00;AN=2;DP=473;ExcessHet=3.0103;FS=0.000;MLEAC=2;MLEAF=1.00;MQ=59.97;QD=30.24;SOR=0.757	GT:AD:DP:GQ:PL	1/1:0,452:452:99:17161,1356,0
scaffold_1	170784	.	C	T	19328.77	.	AC=2;AF=1.00;AN=2;DP=550;ExcessHet=3.0103;FS=0.000;MLEAC=2;MLEAF=1.00;MQ=59.75;QD=35.20;SOR=0.708	GT:AD:DP:GQ:PL	1/1:0,524:524:99:19357,1572,0
scaffold_1	171477	.	T	TA	440.74	.	AC=2;AF=1.00;AN=2;BaseQRankSum=1.584;ClippingRankSum=-0.564;DP=199;ExcessHet=3.0103;FS=8.321;MLEAC=2;MLEAF=1.00;MQ=56.09;MQRankSum=0.564;QD=14.22;ReadPosRankSum=-0.671;SOR=0.064	GT:AD:DP:GQ:PL	1/1:5,26:31:29:478,29,0
scaffold_1	171632	.	G	A	19257.77	.	AC=2;AF=1.00;AN=2;DP=532;ExcessHet=3.0103;FS=0.000;MLEAC=2;MLEAF=1.00;MQ=60.00;QD=30.90;SOR=1.091	GT:AD:DP:GQ:PL	1/1:0,508:508:99:19286,1524,0
scaffold_1	172591	.	A	G	20504.77	.	AC=2;AF=1.00;AN=2;DP=572;ExcessHet=3.0103;FS=0.000;MLEAC=2;MLEAF=1.00;MQ=60.00;QD=34.58;SOR=0.787	GT:AD:DP:GQ:PL	1/1:0,555:555:99:20533,1667,0
scaffold_1	173116	.	C	T	20471.77	.	AC=2;AF=1.00;AN=2;DP=596;ExcessHet=3.0103;FS=0.000;MLEAC=2;MLEAF=1.00;MQ=60.00;QD=31.98;SOR=0.711	GT:AD:DP:GQ:PL	1/1:0,569:569:99:20500,1708,0
scaffold_1	173409	.	C	T	19534.77	.	AC=2;AF=1.00;AN=2;DP=547;ExcessHet=3.0103;FS=0.000;MLEAC=2;MLEAF=1.00;MQ=60.00;QD=31.90;SOR=0.716	GT:AD:DP:GQ:PL	1/1:0,532:532:99:19563,1595,0
scaffold_1	173478	.	A	G	19544.77	.	AC=2;AF=1.00;AN=2;DP=557;ExcessHet=3.0103;FS=0.000;MLEAC=2;MLEAF=1.00;MQ=60.00;QD=32.93;SOR=0.853	GT:AD:DP:GQ:PL	1/1:0,536:536:99:19573,1608,0
scaffold_1	173747	.	T	C	7630.77	.	AC=1;AF=0.500;AN=2;BaseQRankSum=-2.288;ClippingRankSum=0.772;DP=495;ExcessHet=3.0103;FS=1.102;MLEAC=1;MLEAF=0.500;MQ=60.00;MQRankSum=-0.206;QD=16.00;ReadPosRankSum=1.233;SOR=0.798	GT:AD:DP:GQ:PL	0/1:227,250:477:99:7659,0,7337
scaffold_1	176566	.	A	G	20417.77	.	AC=2;AF=1.00;AN=2;BaseQRankSum=-0.722;ClippingRankSum=-0.869;DP=575;ExcessHet=3.0103;FS=0.000;MLEAC=2;MLEAF=1.00;MQ=59.96;MQRankSum=-1.585;QD=36.24;ReadPosRankSum=1.687;SOR=0.253	GT:AD:DP:GQ:PL	1/1:1,541:542:99:20446,1586,0
scaffold_1	176612	.	T	C	23317.77	.	AC=2;AF=1.00;AN=2;DP=554;ExcessHet=3.0103;FS=0.000;MLEAC=2;MLEAF=1.00;MQ=60.00;QD=29.99;SOR=0.808	GT:AD:DP:GQ:PL	1/1:0,533:533:99:23346,1646,0
scaffold_1	176634	.	C	T	23126.77	.	AC=2;AF=1.00;AN=2;DP=540;ExcessHet=3.0103;FS=0.000;MLEAC=2;MLEAF=1.00;MQ=59.97;QD=28.58;SOR=0.728	GT:AD:DP:GQ:PL	1/1:0,523:523:99:23155,1616,0
scaffold_1	176685	.	G	A	22544.77	.	AC=2;AF=1.00;AN=2;DP=525;ExcessHet=3.0103;FS=0.000;MLEAC=2;MLEAF=1.00;MQ=59.97;QD=29.68;SOR=0.697	GT:AD:DP:GQ:PL	1/1:0,505:505:99:22573,1550,0
scaffold_1	176694	.	A	G	22226.77	.	AC=2;AF=1.00;AN=2;DP=518;ExcessHet=3.0103;FS=0.000;MLEAC=2;MLEAF=1.00;MQ=59.97;QD=28.45;SOR=0.697	GT:AD:DP:GQ:PL	1/1:0,501:501:99:22255,1517,0
scaffold_1	176898	.	T	A	26448.77	.	AC=2;AF=1.00;AN=2;DP=760;ExcessHet=3.0103;FS=0.000;MLEAC=2;MLEAF=1.00;MQ=59.97;QD=27.57;SOR=0.749	GT:AD:DP:GQ:PL	1/1:0,740:740:99:26477,2221,0
scaffold_1	176936	.	A	T	31735.77	.	AC=2;AF=1.00;AN=2;DP=739;ExcessHet=3.0103;FS=0.000;MLEAC=2;MLEAF=1.00;MQ=59.95;QD=26.47;SOR=0.882	GT:AD:DP:GQ:PL	1/1:0,712:712:99:31764,2175,0
scaffold_1	176946	.	A	C	33212.77	.	AC=2;AF=1.00;AN=2;DP=753;ExcessHet=3.0103;FS=0.000;MLEAC=2;MLEAF=1.00;MQ=59.95;QD=29.52;SOR=0.821	GT:AD:DP:GQ:PL	1/1:0,726:726:99:33241,2228,0
scaffold_1	176971	.	C	T	31825.77	.	AC=2;AF=1.00;AN=2;DP=732;ExcessHet=3.0103;FS=0.000;MLEAC=2;MLEAF=1.00;MQ=59.97;QD=26.87;SOR=0.813	GT:AD:DP:GQ:PL	1/1:0,702:702:99:31854,2163,0
scaffold_1	176973	.	C	A	31825.77	.	AC=2;AF=1.00;AN=2;DP=737;ExcessHet=3.0103;FS=0.000;MLEAC=2;MLEAF=1.00;MQ=59.97;QD=33.86;SOR=0.803	GT:AD:DP:GQ:PL	1/1:0,705:705:99:31854,2163,0
scaffold_1	177005	.	G	C	24697.77	.	AC=2;AF=1.00;AN=2;DP=719;ExcessHet=3.0103;FS=0.000;MLEAC=2;MLEAF=1.00;MQ=59.98;QD=32.55;SOR=0.840	GT:AD:DP:GQ:PL	1/1:0,683:683:99:24726,2050,0
scaffold_1	178377	.	A	G	19999.77	.	AC=2;AF=1.00;AN=2;DP=555;ExcessHet=3.0103;FS=0.000;MLEAC=2;MLEAF=1.00;MQ=60.00;QD=32.07;SOR=0.858	GT:AD:DP:GQ:PL	1/1:0,533:533:99:20028,1601,0
scaffold_1	178428	.	C	T	21328.77	.	AC=2;AF=1.00;AN=2;DP=598;ExcessHet=3.0103;FS=0.000;MLEAC=2;MLEAF=1.00;MQ=60.00;QD=29.13;SOR=0.810	GT:AD:DP:GQ:PL	1/1:0,578:578:99:21357,1740,0
scaffold_1	178599	.	C	T	26396.77	.	AC=2;AF=1.00;AN=2;DP=627;ExcessHet=3.0103;FS=0.000;MLEAC=2;MLEAF=1.00;MQ=59.99;QD=30.29;SOR=0.842	GT:AD:DP:GQ:PL	1/1:0,604:604:99:26425,1855,0
scaffold_1	178618	.	C	G	26215.77	.	AC=2;AF=1.00;AN=2;DP=620;ExcessHet=3.0103;FS=0.000;MLEAC=2;MLEAF=1.00;MQ=59.99;QD=29.11;SOR=0.980	GT:AD:DP:GQ:PL	1/1:0,598:598:99:26244,1836,0
scaffold_1	178822	.	C	T	22789.77	.	AC=2;AF=1.00;AN=2;DP=620;ExcessHet=3.0103;FS=0.000;MLEAC=2;MLEAF=1.00;MQ=60.00;QD=29.97;SOR=0.740	GT:AD:DP:GQ:PL	1/1:0,604:604:99:22818,1817,0
scaffold_1	178947	.	A	G	27327.77	.	AC=2;AF=1.00;AN=2;DP=626;ExcessHet=3.0103;FS=0.000;MLEAC=2;MLEAF=1.00;MQ=59.99;QD=32.74;SOR=0.852	GT:AD:DP:GQ:PL	1/1:0,609:609:99:27356,1872,0
scaffold_1	178956	.	C	T	28128.77	.	AC=2;AF=1.00;AN=2;DP=623;ExcessHet=3.0103;FS=0.000;MLEAC=2;MLEAF=1.00;MQ=59.99;QD=27.40;SOR=0.883	GT:AD:DP:GQ:PL	1/1:0,607:607:99:28157,1896,0
scaffold_1	178977	.	A	G	27156.77	.	AC=2;AF=1.00;AN=2;DP=622;ExcessHet=3.0103;FS=0.000;MLEAC=2;MLEAF=1.00;MQ=59.98;QD=28.17;SOR=0.797	GT:AD:DP:GQ:PL	1/1:0,606:606:99:27185,1877,0
scaffold_1	179301	.	A	G	20799.77	.	AC=2;AF=1.00;AN=2;BaseQRankSum=0.620;ClippingRankSum=0.397;DP=556;ExcessHet=3.0103;FS=0.000;MLEAC=2;MLEAF=1.00;MQ=59.97;MQRankSum=-0.556;QD=31.70;ReadPosRankSum=1.313;SOR=0.464	GT:AD:DP:GQ:PL	1/1:1,544:545:99:20828,1599,0
scaffold_1	179419	.	G	T	18445.77	.	AC=2;AF=1.00;AN=2;DP=505;ExcessHet=3.0103;FS=0.000;MLEAC=2;MLEAF=1.00;MQ=60.00;QD=26.72;SOR=1.040	GT:AD:DP:GQ:PL	1/1:0,485:485:99:18474,1457,0
scaffold_1	180103	.	A	G	23209.77	.	AC=2;AF=1.00;AN=2;DP=648;ExcessHet=3.0103;FS=0.000;MLEAC=2;MLEAF=1.00;MQ=60.00;QD=27.15;SOR=0.700	GT:AD:DP:GQ:PL	1/1:0,624:624:99:23238,1872,0
scaffold_1	180843	.	A	C	24713.77	.	AC=2;AF=1.00;AN=2;DP=586;ExcessHet=3.0103;FS=0.000;MLEAC=2;MLEAF=1.00;MQ=59.99;QD=30.65;SOR=0.951	GT:AD:DP:GQ:PL	1/1:0,563:563:99:24742,1718,0
scaffold_1	180855	.	C	T	24483.77	.	AC=2;AF=1.00;AN=2;DP=571;ExcessHet=3.0103;FS=0.000;MLEAC=2;MLEAF=1.00;MQ=59.99;QD=31.52;SOR=0.971	GT:AD:DP:GQ:PL	1/1:0,550:550:99:24512,1694,0
scaffold_1	181186	.	A	G	14877.77	.	AC=2;AF=1.00;AN=2;DP=430;ExcessHet=3.0103;FS=0.000;MLEAC=2;MLEAF=1.00;MQ=59.99;QD=28.37;SOR=0.824	GT:AD:DP:GQ:PL	1/1:0,405:405:99:14906,1215,0
scaffold_1	181287	.	C	T	18930.77	.	AC=2;AF=1.00;AN=2;DP=555;ExcessHet=3.0103;FS=0.000;MLEAC=2;MLEAF=1.00;MQ=60.00;QD=29.70;SOR=0.955	GT:AD:DP:GQ:PL	1/1:0,521:521:99:18959,1564,0
scaffold_1	181380	.	A	G	21262.77	.	AC=2;AF=1.00;AN=2;DP=586;ExcessHet=3.0103;FS=0.000;MLEAC=2;MLEAF=1.00;MQ=60.00;QD=28.89;SOR=0.858	GT:AD:DP:GQ:PL	1/1:0,559:559:99:21291,1676,0
scaffold_1	181616	.	A	T	21995.77	.	AC=2;AF=1.00;AN=2;BaseQRankSum=1.726;ClippingRankSum=1.107;DP=592;ExcessHet=3.0103;FS=0.000;MLEAC=2;MLEAF=1.00;MQ=60.00;MQRankSum=1.275;QD=30.72;ReadPosRankSum=-1.377;SOR=0.492	GT:AD:DP:GQ:PL	1/1:1,575:576:99:22024,1721,0
scaffold_1	182485	.	C	G	18900.77	.	AC=2;AF=1.00;AN=2;DP=527;ExcessHet=3.0103;FS=0.000;MLEAC=2;MLEAF=1.00;MQ=60.00;QD=37.11;SOR=1.050	GT:AD:DP:GQ:PL	1/1:0,506:506:99:18929,1518,0
scaffold_1	182533	.	A	G	18941.77	.	AC=2;AF=1.00;AN=2;BaseQRankSum=0.643;ClippingRankSum=0.981;DP=530;ExcessHet=3.0103;FS=0.000;MLEAC=2;MLEAF=1.00;MQ=60.00;MQRankSum=0.995;QD=28.37;ReadPosRankSum=1.671;SOR=0.395	GT:AD:DP:GQ:PL	1/1:1,511:512:99:18970,1504,0
scaffold_1	183118	.	C	T	19925.77	.	AC=2;AF=1.00;AN=2;DP=532;ExcessHet=3.0103;FS=0.000;MLEAC=2;MLEAF=1.00;MQ=59.98;QD=29.85;SOR=0.832	GT:AD:DP:GQ:PL	1/1:0,520:520:99:19954,1563,0
scaffold_1	183854	.	A	G	18794.77	.	AC=2;AF=1.00;AN=2;DP=530;ExcessHet=3.0103;FS=0.000;MLEAC=2;MLEAF=1.00;MQ=60.00;QD=28.11;SOR=0.895	GT:AD:DP:GQ:PL	1/1:0,509:509:99:18823,1532,0
scaffold_1	185882	.	GT	G,TT	6672.73	.	AC=1,1;AF=0.500,0.500;AN=2;DP=210;ExcessHet=3.0103;FS=0.000;MLEAC=1,1;MLEAF=0.500,0.500;MQ=57.38;QD=28.61;SOR=1.911	GT:AD:DP:GQ:PL	1/2:0,10,5:15:96:6710,551,96,617,0,116
scaffold_1	185940	.	T	C	11490.77	.	AC=2;AF=1.00;AN=2;DP=344;ExcessHet=3.0103;FS=0.000;MLEAC=2;MLEAF=1.00;MQ=60.00;QD=31.82;SOR=0.918	GT:AD:DP:GQ:PL	1/1:0,323:323:99:11519,967,0
scaffold_1	186108	.	C	T	20553.77	.	AC=2;AF=1.00;AN=2;DP=582;ExcessHet=3.0103;FS=0.000;MLEAC=2;MLEAF=1.00;MQ=60.00;QD=25.85;SOR=0.850	GT:AD:DP:GQ:PL	1/1:0,561:561:99:20582,1684,0
scaffold_1	186411	.	C	T	20543.77	.	AC=2;AF=1.00;AN=2;BaseQRankSum=1.695;ClippingRankSum=-1.368;DP=581;ExcessHet=3.0103;FS=0.000;MLEAC=2;MLEAF=1.00;MQ=59.99;MQRankSum=-0.296;QD=30.73;ReadPosRankSum=1.270;SOR=0.261	GT:AD:DP:GQ:PL	1/1:1,561:562:99:20572,1677,0
scaffold_1	186507	.	A	G	17842.77	.	AC=2;AF=1.00;AN=2;BaseQRankSum=-0.695;ClippingRankSum=0.068;DP=507;ExcessHet=3.0103;FS=0.000;MLEAC=2;MLEAF=1.00;MQ=59.99;MQRankSum=0.947;QD=31.27;ReadPosRankSum=1.653;SOR=0.237	GT:AD:DP:GQ:PL	1/1:1,480:481:99:17871,1407,0
scaffold_1	186558	.	T	G	19239.77	.	AC=2;AF=1.00;AN=2;BaseQRankSum=0.168;ClippingRankSum=1.673;DP=537;ExcessHet=3.0103;FS=0.000;MLEAC=2;MLEAF=1.00;MQ=60.00;MQRankSum=0.258;QD=29.21;ReadPosRankSum=1.001;SOR=0.851	GT:AD:DP:GQ:PL	1/1:2,516:518:99:19268,1477,0
scaffold_1	186561	.	T	G	23771.77	.	AC=2;AF=1.00;AN=2;DP=530;ExcessHet=3.0103;FS=0.000;MLEAC=2;MLEAF=1.00;MQ=60.00;QD=32.39;SOR=0.804	GT:AD:DP:GQ:PL	1/1:0,511:511:99:23800,1610,0
scaffold_1	186567	.	T	G	23200.77	.	AC=2;AF=1.00;AN=2;DP=525;ExcessHet=3.0103;FS=0.000;MLEAC=2;MLEAF=1.00;MQ=60.00;QD=29.87;SOR=0.779	GT:AD:DP:GQ:PL	1/1:0,507:507:99:23229,1577,0
scaffold_1	187684	.	A	G	22972.77	.	AC=2;AF=1.00;AN=2;DP=559;ExcessHet=3.0103;FS=0.000;MLEAC=2;MLEAF=1.00;MQ=59.98;QD=33.70;SOR=0.890	GT:AD:DP:GQ:PL	1/1:0,530:530:99:23001,1629,0
scaffold_1	187707	.	G	T	23141.77	.	AC=2;AF=1.00;AN=2;DP=554;ExcessHet=3.0103;FS=0.000;MLEAC=2;MLEAF=1.00;MQ=59.97;QD=28.56;SOR=0.751	GT:AD:DP:GQ:PL	1/1:0,531:531:99:23170,1630,0
scaffold_1	187830	.	C	T	24352.77	.	AC=2;AF=1.00;AN=2;DP=581;ExcessHet=3.0103;FS=0.000;MLEAC=2;MLEAF=1.00;MQ=59.99;QD=30.91;SOR=0.778	GT:AD:DP:GQ:PL	1/1:0,565:565:99:24381,1732,0
scaffold_1	187852	.	A	G	23557.77	.	AC=2;AF=1.00;AN=2;DP=552;ExcessHet=3.0103;FS=0.000;MLEAC=2;MLEAF=1.00;MQ=60.00;QD=32.65;SOR=0.848	GT:AD:DP:GQ:PL	1/1:0,539:539:99:23586,1661,0
scaffold_1	187971	.	AC	A	19581.73	.	AC=2;AF=1.00;AN=2;DP=523;ExcessHet=3.0103;FS=0.000;MLEAC=2;MLEAF=1.00;MQ=60.00;QD=31.94;SOR=0.697	GT:AD:DP:GQ:PL	1/1:0,505:505:99:19619,1519,0
scaffold_1	188340	.	AT	A	7416.73	.	AC=2;AF=1.00;AN=2;BaseQRankSum=1.567;ClippingRankSum=0.160;DP=396;ExcessHet=3.0103;FS=0.000;MLEAC=2;MLEAF=1.00;MQ=59.97;MQRankSum=0.960;QD=24.40;ReadPosRankSum=1.133;SOR=0.714	GT:AD:DP:GQ:PL	1/1:6,298:304:99:7454,765,0
scaffold_1	189429	.	G	T	16850.77	.	AC=2;AF=1.00;AN=2;DP=480;ExcessHet=3.0103;FS=0.000;MLEAC=2;MLEAF=1.00;MQ=60.00;QD=30.96;SOR=0.970	GT:AD:DP:GQ:PL	1/1:0,463:463:99:16879,1390,0
scaffold_1	189446	.	T	TA	11228.73	.	AC=2;AF=1.00;AN=2;BaseQRankSum=-1.356;ClippingRankSum=-1.399;DP=454;ExcessHet=3.0103;FS=8.604;MLEAC=2;MLEAF=1.00;MQ=60.00;MQRankSum=-1.236;QD=28.00;ReadPosRankSum=-1.049;SOR=0.115	GT:AD:DP:GQ:PL	1/1:7,394:401:99:11266,1039,0
scaffold_1	190553	.	C	T	18934.77	.	AC=2;AF=1.00;AN=2;DP=509;ExcessHet=3.0103;FS=0.000;MLEAC=2;MLEAF=1.00;MQ=59.97;QD=31.03;SOR=0.796	GT:AD:DP:GQ:PL	1/1:0,490:490:99:18963,1472,0
scaffold_1	190950	.	C	A	25475.77	.	AC=2;AF=1.00;AN=2;DP=606;ExcessHet=3.0103;FS=0.000;MLEAC=2;MLEAF=1.00;MQ=60.00;QD=26.85;SOR=0.793	GT:AD:DP:GQ:PL	1/1:0,592:592:99:25504,1799,0
scaffold_1	190975	.	A	G	24587.77	.	AC=2;AF=1.00;AN=2;DP=589;ExcessHet=3.0103;FS=0.000;MLEAC=2;MLEAF=1.00;MQ=60.00;QD=32.16;SOR=0.736	GT:AD:DP:GQ:PL	1/1:0,572:572:99:24616,1742,0
scaffold_1	191058	.	C	T	19791.77	.	AC=2;AF=1.00;AN=2;DP=564;ExcessHet=3.0103;FS=0.000;MLEAC=2;MLEAF=1.00;MQ=60.00;QD=30.62;SOR=0.741	GT:AD:DP:GQ:PL	1/1:0,549:549:99:19820,1646,0
scaffold_1	191320	.	C	T	19962.77	.	AC=2;AF=1.00;AN=2;DP=545;ExcessHet=3.0103;FS=0.000;MLEAC=2;MLEAF=1.00;MQ=60.00;QD=30.99;SOR=0.977	GT:AD:DP:GQ:PL	1/1:0,531:531:99:19991,1592,0
scaffold_1	191415	.	C	T	21599.77	.	AC=2;AF=1.00;AN=2;DP=598;ExcessHet=3.0103;FS=0.000;MLEAC=2;MLEAF=1.00;MQ=60.00;QD=29.73;SOR=0.721	GT:AD:DP:GQ:PL	1/1:0,582:582:99:21628,1748,0
scaffold_1	191475	.	C	T	21673.77	.	AC=2;AF=1.00;AN=2;DP=625;ExcessHet=3.0103;FS=0.000;MLEAC=2;MLEAF=1.00;MQ=59.99;QD=28.60;SOR=0.713	GT:AD:DP:GQ:PL	1/1:0,604:604:99:21702,1811,0
scaffold_1	192121	.	C	T	21352.77	.	AC=2;AF=1.00;AN=2;DP=598;ExcessHet=3.0103;FS=0.000;MLEAC=2;MLEAF=1.00;MQ=60.00;QD=30.55;SOR=0.869	GT:AD:DP:GQ:PL	1/1:0,577:577:99:21381,1729,0
scaffold_1	192253	.	A	C	24490.77	.	AC=2;AF=1.00;AN=2;DP=571;ExcessHet=3.0103;FS=0.000;MLEAC=2;MLEAF=1.00;MQ=59.98;QD=26.34;SOR=0.780	GT:AD:DP:GQ:PL	1/1:0,549:549:99:24519,1676,0
scaffold_1	192259	.	G	T	24566.77	.	AC=2;AF=1.00;AN=2;DP=563;ExcessHet=3.0103;FS=0.000;MLEAC=2;MLEAF=1.00;MQ=59.98;QD=36.57;SOR=0.758	GT:AD:DP:GQ:PL	1/1:0,541:541:99:24595,1676,0
scaffold_1	192274	.	A	G	18933.77	.	AC=2;AF=1.00;AN=2;BaseQRankSum=1.678;ClippingRankSum=1.400;DP=533;ExcessHet=3.0103;FS=0.000;MLEAC=2;MLEAF=1.00;MQ=59.98;MQRankSum=-0.498;QD=34.65;ReadPosRankSum=-1.610;SOR=0.494	GT:AD:DP:GQ:PL	1/1:1,510:511:99:18962,1522,0
scaffold_1	192361	.	C	T	21550.77	.	AC=2;AF=1.00;AN=2;BaseQRankSum=1.702;ClippingRankSum=1.312;DP=610;ExcessHet=3.0103;FS=0.000;MLEAC=2;MLEAF=1.00;MQ=60.00;MQRankSum=0.086;QD=31.55;ReadPosRankSum=1.430;SOR=0.245	GT:AD:DP:GQ:PL	1/1:1,584:585:99:21579,1746,0
scaffold_1	192412	.	C	T	23103.77	.	AC=2;AF=1.00;AN=2;DP=640;ExcessHet=3.0103;FS=0.000;MLEAC=2;MLEAF=1.00;MQ=60.00;QD=31.05;SOR=0.753	GT:AD:DP:GQ:PL	1/1:0,616:616:99:23132,1850,0
scaffold_1	192631	.	C	T	20025.77	.	AC=2;AF=1.00;AN=2;DP=569;ExcessHet=3.0103;FS=0.000;MLEAC=2;MLEAF=1.00;MQ=59.98;QD=28.98;SOR=0.749	GT:AD:DP:GQ:PL	1/1:0,551:551:99:20054,1652,0
scaffold_1	192750	.	A	T	10525.77	.	AC=2;AF=1.00;AN=2;BaseQRankSum=-0.833;ClippingRankSum=-1.776;DP=464;ExcessHet=3.0103;FS=7.242;MLEAC=2;MLEAF=1.00;MQ=59.98;MQRankSum=-0.009;QD=26.78;ReadPosRankSum=-1.120;SOR=0.605	GT:AD:DP:GQ:PL	1/1:2,391:393:99:10554,1120,0
scaffold_1	192975	.	C	T	20201.77	.	AC=2;AF=1.00;AN=2;DP=580;ExcessHet=3.0103;FS=0.000;MLEAC=2;MLEAF=1.00;MQ=59.99;QD=27.66;SOR=0.801	GT:AD:DP:GQ:PL	1/1:0,563:563:99:20230,1690,0
scaffold_1	193165	.	A	G	16525.77	.	AC=2;AF=1.00;AN=2;BaseQRankSum=0.385;ClippingRankSum=1.164;DP=457;ExcessHet=3.0103;FS=0.000;MLEAC=2;MLEAF=1.00;MQ=60.00;MQRankSum=-0.230;QD=37.15;ReadPosRankSum=1.608;SOR=0.270	GT:AD:DP:GQ:PL	1/1:1,444:445:99:16554,1298,0
scaffold_1	193392	.	G	A	30768.77	.	AC=2;AF=1.00;AN=2;DP=706;ExcessHet=3.0103;FS=0.000;MLEAC=2;MLEAF=1.00;MQ=59.97;QD=29.81;SOR=0.769	GT:AD:DP:GQ:PL	1/1:0,683:683:99:30797,2086,0
scaffold_1	193398	.	T	G	30759.77	.	AC=2;AF=1.00;AN=2;DP=706;ExcessHet=3.0103;FS=0.000;MLEAC=2;MLEAF=1.00;MQ=59.97;QD=30.10;SOR=0.760	GT:AD:DP:GQ:PL	1/1:0,682:682:99:30788,2095,0
scaffold_1	193439	.	GAGTATT	G	21881.73	.	AC=2;AF=1.00;AN=2;BaseQRankSum=-0.005;ClippingRankSum=-0.745;DP=706;ExcessHet=3.0103;FS=0.000;MLEAC=2;MLEAF=1.00;MQ=60.00;MQRankSum=0.241;QD=33.87;ReadPosRankSum=1.239;SOR=0.379	GT:AD:DP:GQ:PL	1/1:1,645:646:99:21919,1908,0
scaffold_1	193533	.	C	T	24164.77	.	AC=2;AF=1.00;AN=2;DP=557;ExcessHet=3.0103;FS=0.000;MLEAC=2;MLEAF=1.00;MQ=59.95;QD=28.17;SOR=1.112	GT:AD:DP:GQ:PL	1/1:0,542:542:99:24193,1680,0
scaffold_1	193550	.	A	G	23882.77	.	AC=2;AF=1.00;AN=2;DP=555;ExcessHet=3.0103;FS=0.000;MLEAC=2;MLEAF=1.00;MQ=59.95;QD=27.81;SOR=0.959	GT:AD:DP:GQ:PL	1/1:0,538:538:99:23911,1655,0
scaffold_1	193587	.	A	G	20185.77	.	AC=2;AF=1.00;AN=2;DP=545;ExcessHet=3.0103;FS=0.000;MLEAC=2;MLEAF=1.00;MQ=59.95;QD=35.39;SOR=0.712	GT:AD:DP:GQ:PL	1/1:0,523:523:99:20214,1573,0
scaffold_1	193635	.	C	T	19545.77	.	AC=2;AF=1.00;AN=2;DP=564;ExcessHet=3.0103;FS=0.000;MLEAC=2;MLEAF=1.00;MQ=60.00;QD=31.04;SOR=0.795	GT:AD:DP:GQ:PL	1/1:0,536:536:99:19574,1606,0
scaffold_1	193676	.	G	A	19713.77	.	AC=2;AF=1.00;AN=2;DP=560;ExcessHet=3.0103;FS=0.000;MLEAC=2;MLEAF=1.00;MQ=60.00;QD=32.22;SOR=0.728	GT:AD:DP:GQ:PL	1/1:0,527:527:99:19742,1583,0
scaffold_1	193764	.	C	T	19333.77	.	AC=2;AF=1.00;AN=2;BaseQRankSum=0.459;ClippingRankSum=0.189;DP=541;ExcessHet=3.0103;FS=0.000;MLEAC=2;MLEAF=1.00;MQ=60.00;MQRankSum=0.548;QD=30.66;ReadPosRankSum=-1.042;SOR=0.138	GT:AD:DP:GQ:PL	1/1:2,524:526:99:19362,1529,0
scaffold_1	193781	.	C	T	18212.77	.	AC=2;AF=1.00;AN=2;DP=522;ExcessHet=3.0103;FS=0.000;MLEAC=2;MLEAF=1.00;MQ=60.00;QD=27.54;SOR=0.985	GT:AD:DP:GQ:PL	1/1:0,503:503:99:18241,1508,0
scaffold_1	194564	.	C	T	22303.77	.	AC=2;AF=1.00;AN=2;DP=535;ExcessHet=3.0103;FS=0.000;MLEAC=2;MLEAF=1.00;MQ=60.00;QD=33.58;SOR=1.002	GT:AD:DP:GQ:PL	1/1:0,516:516:99:22332,1570,0
scaffold_1	194587	.	A	C	19869.77	.	AC=2;AF=1.00;AN=2;BaseQRankSum=-0.594;ClippingRankSum=-0.756;DP=565;ExcessHet=3.0103;FS=0.000;MLEAC=2;MLEAF=1.00;MQ=60.00;MQRankSum=-0.336;QD=33.97;ReadPosRankSum=-0.431;SOR=0.146	GT:AD:DP:GQ:PL	1/1:2,541:543:99:19898,1546,0
scaffold_1	194867	.	A	T	21100.77	.	AC=2;AF=1.00;AN=2;DP=591;ExcessHet=3.0103;FS=0.000;MLEAC=2;MLEAF=1.00;MQ=60.00;QD=37.73;SOR=0.927	GT:AD:DP:GQ:PL	1/1:0,568:568:99:21129,1709,0
scaffold_1	194988	.	C	T	21026.77	.	AC=2;AF=1.00;AN=2;BaseQRankSum=3.135;ClippingRankSum=0.129;DP=640;ExcessHet=3.0103;FS=0.000;MLEAC=2;MLEAF=1.00;MQ=59.90;MQRankSum=0.581;QD=34.47;ReadPosRankSum=0.294;SOR=0.842	GT:AD:DP:GQ:PL	1/1:6,604:610:99:21055,1690,0
scaffold_1	195980	.	G	A	16988.77	.	AC=2;AF=1.00;AN=2;DP=470;ExcessHet=3.0103;FS=0.000;MLEAC=2;MLEAF=1.00;MQ=60.00;QD=34.17;SOR=0.707	GT:AD:DP:GQ:PL	1/1:0,443:443:99:17017,1329,0
scaffold_1	196068	.	C	T	20915.77	.	AC=2;AF=1.00;AN=2;DP=515;ExcessHet=3.0103;FS=0.000;MLEAC=2;MLEAF=1.00;MQ=59.99;QD=29.88;SOR=0.739	GT:AD:DP:GQ:PL	1/1:0,493:493:99:20944,1494,0
scaffold_1	196090	.	C	A	12396.77	.	AC=2;AF=1.00;AN=2;BaseQRankSum=-2.116;ClippingRankSum=1.372;DP=490;ExcessHet=3.0103;FS=0.000;MLEAC=2;MLEAF=1.00;MQ=59.99;MQRankSum=0.980;QD=28.24;ReadPosRankSum=-0.224;SOR=0.726	GT:AD:DP:GQ:PL	1/1:4,435:439:99:12425,1221,0
scaffold_1	196100	.	G	GAA	17268.73	.	AC=2;AF=1.00;AN=2;BaseQRankSum=-0.300;ClippingRankSum=1.546;DP=503;ExcessHet=3.0103;FS=0.000;MLEAC=2;MLEAF=1.00;MQ=60.00;MQRankSum=-1.535;QD=29.06;ReadPosRankSum=0.730;SOR=0.895	GT:AD:DP:GQ:PL	1/1:2,443:445:99:17306,1344,0
scaffold_1	196103	.	G	T	17573.77	.	AC=2;AF=1.00;AN=2;BaseQRankSum=-0.730;ClippingRankSum=-0.849;DP=501;ExcessHet=3.0103;FS=0.000;MLEAC=2;MLEAF=1.00;MQ=60.00;MQRankSum=-0.792;QD=33.51;ReadPosRankSum=-0.333;SOR=0.823	GT:AD:DP:GQ:PL	1/1:2,473:475:99:17602,1371,0
scaffold_1	196104	.	CCT	C	17543.73	.	AC=2;AF=1.00;AN=2;BaseQRankSum=-0.732;ClippingRankSum=0.609;DP=505;ExcessHet=3.0103;FS=0.000;MLEAC=2;MLEAF=1.00;MQ=60.00;MQRankSum=0.701;QD=28.04;ReadPosRankSum=-0.308;SOR=0.821	GT:AD:DP:GQ:PL	1/1:2,479:481:99:17581,1371,0
scaffold_1	196134	.	A	G	21735.77	.	AC=2;AF=1.00;AN=2;DP=509;ExcessHet=3.0103;FS=0.000;MLEAC=2;MLEAF=1.00;MQ=60.00;QD=29.38;SOR=0.744	GT:AD:DP:GQ:PL	1/1:0,486:486:99:21764,1481,0
scaffold_1	196142	.	CT	C	22710.73	.	AC=2;AF=1.00;AN=2;DP=508;ExcessHet=3.0103;FS=0.000;MLEAC=2;MLEAF=1.00;MQ=60.00;QD=33.35;SOR=0.743	GT:AD:DP:GQ:PL	1/1:0,490:490:99:22748,1541,0
scaffold_1	196148	.	G	A	22471.77	.	AC=2;AF=1.00;AN=2;DP=518;ExcessHet=3.0103;FS=0.000;MLEAC=2;MLEAF=1.00;MQ=60.00;QD=26.68;SOR=0.734	GT:AD:DP:GQ:PL	1/1:0,500:500:99:22500,1535,0
scaffold_1	196226	.	G	A	19409.77	.	AC=2;AF=1.00;AN=2;BaseQRankSum=1.718;ClippingRankSum=0.062;DP=518;ExcessHet=3.0103;FS=0.000;MLEAC=2;MLEAF=1.00;MQ=59.99;MQRankSum=1.208;QD=31.56;ReadPosRankSum=-1.377;SOR=0.266	GT:AD:DP:GQ:PL	1/1:1,501:502:99:19438,1505,0
scaffold_1	196269	.	T	C	19531.77	.	AC=2;AF=1.00;AN=2;DP=543;ExcessHet=3.0103;FS=0.000;MLEAC=2;MLEAF=1.00;MQ=60.00;QD=29.01;SOR=0.755	GT:AD:DP:GQ:PL	1/1:0,528:528:99:19560,1588,0
scaffold_1	196343	.	A	G	24883.77	.	AC=2;AF=1.00;AN=2;DP=587;ExcessHet=3.0103;FS=0.000;MLEAC=2;MLEAF=1.00;MQ=60.00;QD=30.58;SOR=0.898	GT:AD:DP:GQ:PL	1/1:0,565:565:99:24912,1730,0
scaffold_1	196361	.	G	A	26113.77	.	AC=2;AF=1.00;AN=2;DP=588;ExcessHet=3.0103;FS=0.000;MLEAC=2;MLEAF=1.00;MQ=60.00;QD=26.29;SOR=0.920	GT:AD:DP:GQ:PL	1/1:0,564:564:99:26142,1764,0
scaffold_1	196394	.	C	T	21720.77	.	AC=2;AF=1.00;AN=2;DP=528;ExcessHet=3.0103;FS=0.000;MLEAC=2;MLEAF=1.00;MQ=60.00;QD=24.93;SOR=1.113	GT:AD:DP:GQ:PL	1/1:0,501:501:99:21749,1552,0
scaffold_1	205184	.	A	G	16770.77	.	AC=2;AF=1.00;AN=2;DP=478;ExcessHet=3.0103;FS=0.000;MLEAC=2;MLEAF=1.00;MQ=57.91;QD=25.12;SOR=0.773	GT:AD:DP:GQ:PL	1/1:0,464:464:99:16799,1392,0
scaffold_1	205253	.	G	A	20286.77	.	AC=2;AF=1.00;AN=2;DP=570;ExcessHet=3.0103;FS=0.000;MLEAC=2;MLEAF=1.00;MQ=60.00;QD=24.60;SOR=0.841	GT:AD:DP:GQ:PL	1/1:0,550:550:99:20315,1652,0
scaffold_1	205294	.	T	C	23644.77	.	AC=2;AF=1.00;AN=2;BaseQRankSum=0.095;ClippingRankSum=1.667;DP=550;ExcessHet=3.0103;FS=0.000;MLEAC=2;MLEAF=1.00;MQ=60.00;MQRankSum=-1.354;QD=25.38;ReadPosRankSum=-0.838;SOR=0.420	GT:AD:DP:GQ:PL	1/1:1,530:531:99:23673,1646,0
scaffold_1	205310	.	G	T	23738.77	.	AC=2;AF=1.00;AN=2;BaseQRankSum=0.340;ClippingRankSum=1.110;DP=560;ExcessHet=3.0103;FS=0.000;MLEAC=2;MLEAF=1.00;MQ=60.00;MQRankSum=0.751;QD=32.74;ReadPosRankSum=0.090;SOR=0.301	GT:AD:DP:GQ:PL	1/1:1,539:540:99:23767,1650,0
scaffold_1	205355	.	C	T	22567.77	.	AC=2;AF=1.00;AN=2;DP=521;ExcessHet=3.0103;FS=0.000;MLEAC=2;MLEAF=1.00;MQ=59.98;QD=34.89;SOR=0.815	GT:AD:DP:GQ:PL	1/1:0,501:501:99:22596,1526,0
scaffold_1	205357	.	C	T	22825.77	.	AC=2;AF=1.00;AN=2;DP=512;ExcessHet=3.0103;FS=0.000;MLEAC=2;MLEAF=1.00;MQ=59.98;QD=27.91;SOR=0.831	GT:AD:DP:GQ:PL	1/1:0,492:492:99:22854,1547,0
scaffold_1	205363	.	C	T	22327.77	.	AC=2;AF=1.00;AN=2;DP=513;ExcessHet=3.0103;FS=0.000;MLEAC=2;MLEAF=1.00;MQ=59.98;QD=32.63;SOR=0.909	GT:AD:DP:GQ:PL	1/1:0,497:497:99:22356,1511,0
scaffold_1	205402	.	C	T	19230.77	.	AC=2;AF=1.00;AN=2;DP=532;ExcessHet=3.0103;FS=0.000;MLEAC=2;MLEAF=1.00;MQ=59.96;QD=36.50;SOR=0.930	GT:AD:DP:GQ:PL	1/1:0,513:513:99:19259,1542,0
scaffold_1	205512	.	A	G	18905.77	.	AC=2;AF=1.00;AN=2;DP=524;ExcessHet=3.0103;FS=0.000;MLEAC=2;MLEAF=1.00;MQ=59.96;QD=26.90;SOR=0.779	GT:AD:DP:GQ:PL	1/1:0,505:505:99:18934,1514,0
scaffold_1	205538	.	A	G	19552.77	.	AC=2;AF=1.00;AN=2;BaseQRankSum=-1.100;ClippingRankSum=-0.203;DP=542;ExcessHet=3.0103;FS=0.000;MLEAC=2;MLEAF=1.00;MQ=59.99;MQRankSum=-1.240;QD=38.55;ReadPosRankSum=1.699;SOR=0.528	GT:AD:DP:GQ:PL	1/1:1,520:521:99:19581,1523,0
scaffold_1	205709	.	T	A	21496.77	.	AC=2;AF=1.00;AN=2;BaseQRankSum=1.938;ClippingRankSum=-0.177;DP=606;ExcessHet=3.0103;FS=0.000;MLEAC=2;MLEAF=1.00;MQ=60.00;MQRankSum=0.139;QD=29.34;ReadPosRankSum=-0.330;SOR=0.785	GT:AD:DP:GQ:PL	1/1:2,588:590:99:21525,1719,0
scaffold_1	205767	.	G	T	20887.77	.	AC=2;AF=1.00;AN=2;DP=582;ExcessHet=3.0103;FS=0.000;MLEAC=2;MLEAF=1.00;MQ=59.94;QD=32.60;SOR=0.729	GT:AD:DP:GQ:PL	1/1:0,562:562:99:20916,1687,0
scaffold_1	205808	.	C	T	20000.77	.	AC=2;AF=1.00;AN=2;DP=557;ExcessHet=3.0103;FS=0.000;MLEAC=2;MLEAF=1.00;MQ=59.94;QD=27.01;SOR=0.829	GT:AD:DP:GQ:PL	1/1:0,530:530:99:20029,1592,0
scaffold_1	205894	.	T	C	17816.77	.	AC=2;AF=1.00;AN=2;DP=491;ExcessHet=3.0103;FS=0.000;MLEAC=2;MLEAF=1.00;MQ=59.95;QD=35.19;SOR=0.944	GT:AD:DP:GQ:PL	1/1:0,469:469:99:17845,1407,0
scaffold_1	205927	.	C	T	17110.77	.	AC=2;AF=1.00;AN=2;BaseQRankSum=1.725;ClippingRankSum=1.250;DP=489;ExcessHet=3.0103;FS=0.000;MLEAC=2;MLEAF=1.00;MQ=59.95;MQRankSum=-1.710;QD=26.96;ReadPosRankSum=-0.872;SOR=0.535	GT:AD:DP:GQ:PL	1/1:1,466:467:99:17139,1391,0
scaffold_1	205988	.	A	T	20215.77	.	AC=2;AF=1.00;AN=2;DP=471;ExcessHet=3.0103;FS=0.000;MLEAC=2;MLEAF=1.00;MQ=59.99;QD=28.74;SOR=0.738	GT:AD:DP:GQ:PL	1/1:0,450:450:99:20244,1366,0
scaffold_1	205989	.	A	T	20215.77	.	AC=2;AF=1.00;AN=2;DP=469;ExcessHet=3.0103;FS=0.000;MLEAC=2;MLEAF=1.00;MQ=59.99;QD=27.65;SOR=0.734	GT:AD:DP:GQ:PL	1/1:0,449:449:99:20244,1366,0
scaffold_1	206320	.	T	C	17757.77	.	AC=2;AF=1.00;AN=2;DP=569;ExcessHet=3.0103;FS=0.000;MLEAC=2;MLEAF=1.00;MQ=59.98;QD=34.88;SOR=1.103	GT:AD:DP:GQ:PL	1/1:0,477:477:99:17786,1434,0
scaffold_1	206347	.	G	A	17360.77	.	AC=2;AF=1.00;AN=2;DP=544;ExcessHet=3.0103;FS=0.000;MLEAC=2;MLEAF=1.00;MQ=59.97;QD=27.44;SOR=1.405	GT:AD:DP:GQ:PL	1/1:0,389:389:99:17389,1177,0
scaffold_1	206349	.	T	C	17285.77	.	AC=2;AF=1.00;AN=2;DP=542;ExcessHet=3.0103;FS=0.000;MLEAC=2;MLEAF=1.00;MQ=59.99;QD=30.52;SOR=1.428	GT:AD:DP:GQ:PL	1/1:0,381:381:99:17314,1175,0
scaffold_1	206377	.	G	T	10466.77	.	AC=2;AF=1.00;AN=2;DP=482;ExcessHet=3.0103;FS=0.000;MLEAC=2;MLEAF=1.00;MQ=59.95;QD=32.36;SOR=1.483	GT:AD:DP:GQ:PL	1/1:0,257:257:99:10495,776,0
scaffold_1	206402	.	C	G	6091.77	.	AC=2;AF=1.00;AN=2;DP=353;ExcessHet=3.0103;FS=0.000;MLEAC=2;MLEAF=1.00;MQ=59.61;QD=25.27;SOR=1.294	GT:AD:DP:GQ:PL	1/1:0,132:132:99:6120,415,0
scaffold_1	206477	.	T	A	5506.77	.	AC=2;AF=1.00;AN=2;DP=295;ExcessHet=3.0103;FS=0.000;MLEAC=2;MLEAF=1.00;MQ=57.22;QD=28.86;SOR=2.624	GT:AD:DP:GQ:PL	1/1:0,117:117:99:5535,370,0
scaffold_1	206478	.	G	A	5686.77	.	AC=2;AF=1.00;AN=2;DP=298;ExcessHet=3.0103;FS=0.000;MLEAC=2;MLEAF=1.00;MQ=57.25;QD=29.96;SOR=2.664	GT:AD:DP:GQ:PL	1/1:0,119:119:99:5715,382,0
scaffold_1	206503	.	C	T	10356.77	.	AC=2;AF=1.00;AN=2;DP=420;ExcessHet=3.0103;FS=0.000;MLEAC=2;MLEAF=1.00;MQ=58.37;QD=26.94;SOR=2.121	GT:AD:DP:GQ:PL	1/1:0,228:228:99:10385,698,0
scaffold_1	206518	.	T	C	11859.77	.	AC=2;AF=1.00;AN=2;DP=479;ExcessHet=3.0103;FS=0.000;MLEAC=2;MLEAF=1.00;MQ=58.88;QD=27.08;SOR=1.705	GT:AD:DP:GQ:PL	1/1:0,279:279:99:11888,839,0
scaffold_1	206550	.	T	G	18383.77	.	AC=2;AF=1.00;AN=2;DP=549;ExcessHet=3.0103;FS=0.000;MLEAC=2;MLEAF=1.00;MQ=59.87;QD=32.80;SOR=1.427	GT:AD:DP:GQ:PL	1/1:0,401:401:99:18412,1261,0
scaffold_1	206557	.	T	A	14634.77	.	AC=2;AF=1.00;AN=2;BaseQRankSum=1.459;ClippingRankSum=2.243;DP=546;ExcessHet=3.0103;FS=0.000;MLEAC=2;MLEAF=1.00;MQ=59.87;MQRankSum=0.799;QD=27.74;ReadPosRankSum=0.964;SOR=1.143	GT:AD:DP:GQ:PL	1/1:2,414:416:99:14663,1199,0
scaffold_1	206560	.	C	T	19607.77	.	AC=2;AF=1.00;AN=2;DP=542;ExcessHet=3.0103;FS=0.000;MLEAC=2;MLEAF=1.00;MQ=59.89;QD=28.23;SOR=1.104	GT:AD:DP:GQ:PL	1/1:0,419:419:99:19636,1315,0
scaffold_1	206583	.	T	A	18360.77	.	AC=2;AF=1.00;AN=2;DP=489;ExcessHet=3.0103;FS=0.000;MLEAC=2;MLEAF=1.00;MQ=59.98;QD=33.64;SOR=0.801	GT:AD:DP:GQ:PL	1/1:0,409:409:99:18389,1273,0
scaffold_1	206622	.	G	A	17834.77	.	AC=2;AF=1.00;AN=2;DP=505;ExcessHet=3.0103;FS=0.000;MLEAC=2;MLEAF=1.00;MQ=60.00;QD=31.00;SOR=0.714	GT:AD:DP:GQ:PL	1/1:0,473:473:99:17863,1421,0
scaffold_1	206684	.	G	A	22492.77	.	AC=2;AF=1.00;AN=2;DP=531;ExcessHet=3.0103;FS=0.000;MLEAC=2;MLEAF=1.00;MQ=59.96;QD=28.56;SOR=0.738	GT:AD:DP:GQ:PL	1/1:0,499:499:99:22521,1547,0
scaffold_1	206690	.	T	C	22154.77	.	AC=2;AF=1.00;AN=2;DP=519;ExcessHet=3.0103;FS=0.000;MLEAC=2;MLEAF=1.00;MQ=59.96;QD=29.17;SOR=0.735	GT:AD:DP:GQ:PL	1/1:0,490:490:99:22183,1523,0
scaffold_1	206720	.	A	G	21442.77	.	AC=2;AF=1.00;AN=2;BaseQRankSum=-0.421;ClippingRankSum=1.432;DP=520;ExcessHet=3.0103;FS=3.166;MLEAC=2;MLEAF=1.00;MQ=59.96;MQRankSum=-0.798;QD=33.68;ReadPosRankSum=2.834;SOR=0.208	GT:AD:DP:GQ:PL	1/1:3,487:490:99:21471,1434,0
scaffold_1	206729	.	A	G	21430.77	.	AC=2;AF=1.00;AN=2;DP=511;ExcessHet=3.0103;FS=0.000;MLEAC=2;MLEAF=1.00;MQ=59.93;QD=26.53;SOR=0.789	GT:AD:DP:GQ:PL	1/1:0,480:480:99:21459,1478,0
scaffold_1	206774	.	G	A	16745.77	.	AC=2;AF=1.00;AN=2;BaseQRankSum=0.782;ClippingRankSum=0.774;DP=508;ExcessHet=3.0103;FS=0.000;MLEAC=2;MLEAF=1.00;MQ=59.97;MQRankSum=1.579;QD=26.62;ReadPosRankSum=-1.724;SOR=0.404	GT:AD:DP:GQ:PL	1/1:1,451:452:99:16774,1330,0
scaffold_1	206834	.	A	G	16083.77	.	AC=2;AF=1.00;AN=2;DP=536;ExcessHet=3.0103;FS=0.000;MLEAC=2;MLEAF=1.00;MQ=58.36;QD=26.92;SOR=1.296	GT:AD:DP:GQ:PL	1/1:0,374:374:99:16112,1143,0
scaffold_1	206858	.	A	G	15197.77	.	AC=2;AF=1.00;AN=2;DP=505;ExcessHet=3.0103;FS=0.000;MLEAC=2;MLEAF=1.00;MQ=56.37;QD=28.23;SOR=1.957	GT:AD:DP:GQ:PL	1/1:0,355:355:99:15226,1101,0
scaffold_1	208807	.	A	T	20588.77	.	AC=2;AF=1.00;AN=2;DP=583;ExcessHet=3.0103;FS=0.000;MLEAC=2;MLEAF=1.00;MQ=60.00;QD=32.20;SOR=0.756	GT:AD:DP:GQ:PL	1/1:0,555:555:99:20617,1665,0
scaffold_1	208870	.	A	G	21584.77	.	AC=2;AF=1.00;AN=2;BaseQRankSum=0.236;ClippingRankSum=-0.248;DP=628;ExcessHet=3.0103;FS=0.000;MLEAC=2;MLEAF=1.00;MQ=60.00;MQRankSum=0.321;QD=29.90;ReadPosRankSum=-1.072;SOR=0.972	GT:AD:DP:GQ:PL	1/1:2,605:607:99:21613,1766,0
scaffold_1	208979	.	C	T	22305.77	.	AC=2;AF=1.00;AN=2;DP=622;ExcessHet=3.0103;FS=0.000;MLEAC=2;MLEAF=1.00;MQ=60.00;QD=37.59;SOR=0.997	GT:AD:DP:GQ:PL	1/1:0,605:605:99:22334,1817,0
scaffold_1	209026	.	A	G	25728.77	.	AC=2;AF=1.00;AN=2;DP=597;ExcessHet=3.0103;FS=0.000;MLEAC=2;MLEAF=1.00;MQ=59.99;QD=32.33;SOR=1.023	GT:AD:DP:GQ:PL	1/1:0,577:577:99:25757,1800,0
scaffold_1	209043	.	A	C	25745.77	.	AC=2;AF=1.00;AN=2;DP=610;ExcessHet=3.0103;FS=0.000;MLEAC=2;MLEAF=1.00;MQ=59.99;QD=29.59;SOR=0.850	GT:AD:DP:GQ:PL	1/1:0,587:587:99:25774,1799,0
scaffold_1	209089	.	G	T	20218.77	.	AC=2;AF=1.00;AN=2;DP=570;ExcessHet=3.0103;FS=0.000;MLEAC=2;MLEAF=1.00;MQ=59.98;QD=28.90;SOR=0.704	GT:AD:DP:GQ:PL	1/1:0,545:545:99:20247,1636,0
scaffold_1	209247	.	A	T	24984.77	.	AC=2;AF=1.00;AN=2;BaseQRankSum=0.914;ClippingRankSum=1.707;DP=573;ExcessHet=3.0103;FS=0.000;MLEAC=2;MLEAF=1.00;MQ=59.98;MQRankSum=1.032;QD=28.93;ReadPosRankSum=1.521;SOR=0.313	GT:AD:DP:GQ:PL	1/1:1,558:559:99:25013,1689,0
scaffold_1	209250	.	A	G	24922.77	.	AC=2;AF=1.00;AN=2;BaseQRankSum=-0.757;ClippingRankSum=1.054;DP=560;ExcessHet=3.0103;FS=0.000;MLEAC=2;MLEAF=1.00;MQ=59.98;MQRankSum=-0.168;QD=30.13;ReadPosRankSum=1.675;SOR=0.308	GT:AD:DP:GQ:PL	1/1:1,546:547:99:24951,1683,0
scaffold_1	209403	.	C	T	21721.77	.	AC=2;AF=1.00;AN=2;DP=523;ExcessHet=3.0103;FS=0.000;MLEAC=2;MLEAF=1.00;MQ=59.97;QD=28.44;SOR=0.793	GT:AD:DP:GQ:PL	1/1:0,500:500:99:21750,1529,0
scaffold_1	209427	.	G	A	22279.77	.	AC=2;AF=1.00;AN=2;DP=538;ExcessHet=3.0103;FS=0.000;MLEAC=2;MLEAF=1.00;MQ=59.97;QD=28.56;SOR=0.803	GT:AD:DP:GQ:PL	1/1:0,515:515:99:22308,1579,0
scaffold_1	209487	.	G	T	21985.77	.	AC=2;AF=1.00;AN=2;DP=515;ExcessHet=3.0103;FS=0.000;MLEAC=2;MLEAF=1.00;MQ=60.00;QD=30.17;SOR=0.697	GT:AD:DP:GQ:PL	1/1:0,499:499:99:22014,1531,0
scaffold_1	209508	.	G	A	22800.77	.	AC=2;AF=1.00;AN=2;DP=536;ExcessHet=3.0103;FS=0.000;MLEAC=2;MLEAF=1.00;MQ=59.97;QD=30.74;SOR=0.803	GT:AD:DP:GQ:PL	1/1:0,517:517:99:22829,1600,0
scaffold_1	209539	.	C	T	22565.77	.	AC=2;AF=1.00;AN=2;DP=534;ExcessHet=3.0103;FS=0.000;MLEAC=2;MLEAF=1.00;MQ=59.97;QD=27.47;SOR=0.713	GT:AD:DP:GQ:PL	1/1:0,515:515:99:22594,1587,0
scaffold_1	209553	.	C	T	23691.77	.	AC=2;AF=1.00;AN=2;DP=513;ExcessHet=3.0103;FS=0.000;MLEAC=2;MLEAF=1.00;MQ=59.97;QD=26.70;SOR=0.790	GT:AD:DP:GQ:PL	1/1:0,495:495:99:23720,1598,0
scaffold_1	209559	.	C	G	23602.77	.	AC=2;AF=1.00;AN=2;DP=535;ExcessHet=3.0103;FS=0.000;MLEAC=2;MLEAF=1.00;MQ=59.97;QD=28.89;SOR=0.749	GT:AD:DP:GQ:PL	1/1:0,516:516:99:23631,1583,0
scaffold_1	209562	.	T	C	23316.77	.	AC=2;AF=1.00;AN=2;DP=533;ExcessHet=3.0103;FS=0.000;MLEAC=2;MLEAF=1.00;MQ=59.97;QD=25.78;SOR=0.733	GT:AD:DP:GQ:PL	1/1:0,514:514:99:23345,1565,0
scaffold_1	209595	.	T	C	23815.77	.	AC=2;AF=1.00;AN=2;DP=547;ExcessHet=3.0103;FS=0.000;MLEAC=2;MLEAF=1.00;MQ=59.97;QD=30.51;SOR=0.775	GT:AD:DP:GQ:PL	1/1:0,529:529:99:23844,1622,0
scaffold_1	209598	.	G	A	19484.77	.	AC=2;AF=1.00;AN=2;BaseQRankSum=1.418;ClippingRankSum=-1.506;DP=548;ExcessHet=3.0103;FS=0.000;MLEAC=2;MLEAF=1.00;MQ=59.97;MQRankSum=1.857;QD=31.02;ReadPosRankSum=0.016;SOR=0.763	GT:AD:DP:GQ:PL	1/1:2,528:530:99:19513,1544,0
scaffold_1	209918	.	C	T	25746.77	.	AC=2;AF=1.00;AN=2;BaseQRankSum=1.727;ClippingRankSum=-0.597;DP=711;ExcessHet=3.0103;FS=0.000;MLEAC=2;MLEAF=1.00;MQ=59.95;MQRankSum=-0.047;QD=27.05;ReadPosRankSum=-1.241;SOR=0.232	GT:AD:DP:GQ:PL	1/1:1,698:699:99:25775,2088,0
scaffold_1	209940	.	C	T	25078.73	.	AC=2;AF=1.00;AN=2;DP=690;ExcessHet=3.0103;FS=0.000;MLEAC=2;MLEAF=1.00;MQ=59.95;QD=27.29;SOR=0.759	GT:AD:DP:GQ:PL	1/1:0,670:670:99:25116,2014,0
scaffold_1	213343	.	G	T	24010.77	.	AC=2;AF=1.00;AN=2;DP=707;ExcessHet=3.0103;FS=0.000;MLEAC=2;MLEAF=1.00;MQ=59.98;QD=34.01;SOR=0.886	GT:AD:DP:GQ:PL	1/1:0,678:678:99:24039,2030,0
scaffold_1	213405	.	G	T	25198.77	.	AC=2;AF=1.00;AN=2;DP=615;ExcessHet=3.0103;FS=0.000;MLEAC=2;MLEAF=1.00;MQ=59.99;QD=34.92;SOR=1.083	GT:AD:DP:GQ:PL	1/1:0,583:583:99:25227,1787,0
scaffold_1	213428	.	C	T	23469.77	.	AC=2;AF=1.00;AN=2;DP=564;ExcessHet=3.0103;FS=0.000;MLEAC=2;MLEAF=1.00;MQ=60.00;QD=27.85;SOR=1.130	GT:AD:DP:GQ:PL	1/1:0,539:539:99:23498,1660,0
scaffold_1	213500	.	C	T	19522.77	.	AC=2;AF=1.00;AN=2;DP=520;ExcessHet=3.0103;FS=0.000;MLEAC=2;MLEAF=1.00;MQ=60.00;QD=28.54;SOR=1.204	GT:AD:DP:GQ:PL	1/1:0,501:501:99:19551,1506,0
scaffold_1	213648	.	C	T	20397.77	.	AC=2;AF=1.00;AN=2;BaseQRankSum=1.726;ClippingRankSum=1.301;DP=584;ExcessHet=3.0103;FS=0.000;MLEAC=2;MLEAF=1.00;MQ=60.00;MQRankSum=0.703;QD=25.97;ReadPosRankSum=0.894;SOR=0.451	GT:AD:DP:GQ:PL	1/1:1,561:562:99:20426,1672,0
scaffold_1	213667	.	C	T	20934.77	.	AC=2;AF=1.00;AN=2;DP=582;ExcessHet=3.0103;FS=0.000;MLEAC=2;MLEAF=1.00;MQ=60.00;QD=29.77;SOR=0.711	GT:AD:DP:GQ:PL	1/1:0,563:563:99:20963,1692,0
scaffold_1	214203	.	A	T	17339.77	.	AC=2;AF=1.00;AN=2;DP=495;ExcessHet=3.0103;FS=0.000;MLEAC=2;MLEAF=1.00;MQ=60.00;QD=32.05;SOR=1.005	GT:AD:DP:GQ:PL	1/1:0,475:475:99:17368,1428,0
scaffold_1	214311	.	A	G	16174.77	.	AC=2;AF=1.00;AN=2;DP=466;ExcessHet=3.0103;FS=0.000;MLEAC=2;MLEAF=1.00;MQ=59.95;QD=26.82;SOR=0.771	GT:AD:DP:GQ:PL	1/1:0,449:449:99:16203,1348,0
scaffold_1	214410	.	C	T	16518.77	.	AC=2;AF=1.00;AN=2;BaseQRankSum=2.428;ClippingRankSum=0.508;DP=483;ExcessHet=3.0103;FS=0.000;MLEAC=2;MLEAF=1.00;MQ=60.00;MQRankSum=0.832;QD=28.93;ReadPosRankSum=0.955;SOR=0.176	GT:AD:DP:GQ:PL	1/1:2,459:461:99:16547,1362,0
scaffold_1	214478	.	C	T	17213.77	.	AC=2;AF=1.00;AN=2;DP=480;ExcessHet=3.0103;FS=0.000;MLEAC=2;MLEAF=1.00;MQ=60.00;QD=29.11;SOR=0.711	GT:AD:DP:GQ:PL	1/1:0,454:454:99:17242,1367,0
scaffold_1	214541	.	A	T	19367.77	.	AC=2;AF=1.00;AN=2;DP=525;ExcessHet=3.0103;FS=0.000;MLEAC=2;MLEAF=1.00;MQ=60.00;QD=32.80;SOR=0.845	GT:AD:DP:GQ:PL	1/1:0,508:508:99:19396,1526,0
scaffold_1	215158	.	C	T	22660.77	.	AC=2;AF=1.00;AN=2;DP=627;ExcessHet=3.0103;FS=0.000;MLEAC=2;MLEAF=1.00;MQ=59.97;QD=29.59;SOR=0.740	GT:AD:DP:GQ:PL	1/1:0,604:604:99:22689,1812,0
scaffold_1	215534	.	C	T	21669.77	.	AC=2;AF=1.00;AN=2;DP=600;ExcessHet=3.0103;FS=0.000;MLEAC=2;MLEAF=1.00;MQ=60.00;QD=33.17;SOR=0.697	GT:AD:DP:GQ:PL	1/1:0,587:587:99:21698,1763,0
scaffold_1	215582	.	C	T	21923.77	.	AC=2;AF=1.00;AN=2;DP=604;ExcessHet=3.0103;FS=0.000;MLEAC=2;MLEAF=1.00;MQ=59.95;QD=30.54;SOR=0.693	GT:AD:DP:GQ:PL	1/1:0,588:588:99:21952,1767,0
scaffold_1	215633	.	C	T	21078.77	.	AC=2;AF=1.00;AN=2;DP=590;ExcessHet=3.0103;FS=0.000;MLEAC=2;MLEAF=1.00;MQ=59.95;QD=32.52;SOR=0.733	GT:AD:DP:GQ:PL	1/1:0,561:561:99:21107,1686,0
scaffold_1	218079	.	C	T	19381.77	.	AC=2;AF=1.00;AN=2;DP=549;ExcessHet=3.0103;FS=0.000;MLEAC=2;MLEAF=1.00;MQ=60.00;QD=26.72;SOR=0.872	GT:AD:DP:GQ:PL	1/1:0,532:532:99:19410,1599,0
scaffold_1	218394	.	A	G	20928.77	.	AC=2;AF=1.00;AN=2;DP=575;ExcessHet=3.0103;FS=0.000;MLEAC=2;MLEAF=1.00;MQ=59.98;QD=30.57;SOR=0.755	GT:AD:DP:GQ:PL	1/1:0,561:561:99:20957,1683,0
scaffold_1	220311	.	A	G	21965.77	.	AC=2;AF=1.00;AN=2;BaseQRankSum=-0.663;ClippingRankSum=1.633;DP=618;ExcessHet=3.0103;FS=0.000;MLEAC=2;MLEAF=1.00;MQ=60.00;MQRankSum=1.232;QD=29.01;ReadPosRankSum=1.720;SOR=0.239	GT:AD:DP:GQ:PL	1/1:1,595:596:99:21994,1753,0
scaffold_1	220439	.	A	G	28718.77	.	AC=2;AF=1.00;AN=2;DP=664;ExcessHet=3.0103;FS=0.000;MLEAC=2;MLEAF=1.00;MQ=60.00;QD=28.57;SOR=0.699	GT:AD:DP:GQ:PL	1/1:0,638:638:99:28747,1956,0
scaffold_1	220442	.	C	T	28832.77	.	AC=2;AF=1.00;AN=2;DP=666;ExcessHet=3.0103;FS=0.000;MLEAC=2;MLEAF=1.00;MQ=60.00;QD=27.44;SOR=0.703	GT:AD:DP:GQ:PL	1/1:0,641:641:99:28861,1968,0
scaffold_1	220571	.	A	G	21571.77	.	AC=2;AF=1.00;AN=2;DP=598;ExcessHet=3.0103;FS=0.000;MLEAC=2;MLEAF=1.00;MQ=60.00;QD=33.95;SOR=0.697	GT:AD:DP:GQ:PL	1/1:0,583:583:99:21600,1751,0
scaffold_1	220622	.	A	C	21266.77	.	AC=2;AF=1.00;AN=2;BaseQRankSum=0.522;ClippingRankSum=1.050;DP=594;ExcessHet=3.0103;FS=0.000;MLEAC=2;MLEAF=1.00;MQ=60.00;MQRankSum=0.350;QD=31.37;SOR=0.251	GT:AD:DP:GQ:PL	1/1:1,583:584:99:21295,1750,0
scaffold_1	220748	.	C	T	21051.77	.	AC=2;AF=1.00;AN=2;BaseQRankSum=2.115;ClippingRankSum=-0.335;DP=620;ExcessHet=3.0103;FS=0.000;MLEAC=2;MLEAF=1.00;MQ=60.00;MQRankSum=-0.092;QD=35.03;ReadPosRankSum=0.142;SOR=0.415	GT:AD:DP:GQ:PL	1/1:3,598:601:99:21080,1688,0
scaffold_1	221054	.	A	G	20841.77	.	AC=2;AF=1.00;AN=2;DP=590;ExcessHet=3.0103;FS=0.000;MLEAC=2;MLEAF=1.00;MQ=60.00;QD=30.41;SOR=0.707	GT:AD:DP:GQ:PL	1/1:0,564:564:99:20870,1693,0
scaffold_1	221631	.	A	G	19703.77	.	AC=2;AF=1.00;AN=2;DP=548;ExcessHet=3.0103;FS=0.000;MLEAC=2;MLEAF=1.00;MQ=59.97;QD=36.49;SOR=0.823	GT:AD:DP:GQ:PL	1/1:0,537:537:99:19732,1611,0
scaffold_1	222571	.	A	G	23775.77	.	AC=2;AF=1.00;AN=2;BaseQRankSum=-0.633;ClippingRankSum=-1.958;DP=669;ExcessHet=3.0103;FS=0.000;MLEAC=2;MLEAF=1.00;MQ=60.00;MQRankSum=0.494;QD=30.52;ReadPosRankSum=-0.043;SOR=0.357	GT:AD:DP:GQ:PL	1/1:2,651:653:99:23804,1918,0
scaffold_1	223609	.	C	T	19902.77	.	AC=2;AF=1.00;AN=2;DP=567;ExcessHet=3.0103;FS=0.000;MLEAC=2;MLEAF=1.00;MQ=60.00;QD=31.39;SOR=0.737	GT:AD:DP:GQ:PL	1/1:0,552:552:99:19931,1660,0
scaffold_1	223663	.	C	T	20734.77	.	AC=2;AF=1.00;AN=2;DP=564;ExcessHet=3.0103;FS=0.000;MLEAC=2;MLEAF=1.00;MQ=60.00;QD=30.73;SOR=0.734	GT:AD:DP:GQ:PL	1/1:0,551:551:99:20763,1653,0
scaffold_1	224413	.	A	G	19963.77	.	AC=2;AF=1.00;AN=2;BaseQRankSum=-1.095;ClippingRankSum=0.102;DP=560;ExcessHet=3.0103;FS=0.000;MLEAC=2;MLEAF=1.00;MQ=60.00;MQRankSum=1.197;QD=38.09;ReadPosRankSum=1.713;SOR=0.348	GT:AD:DP:GQ:PL	1/1:1,543:544:99:19992,1597,0
scaffold_1	224587	.	A	T	18388.77	.	AC=2;AF=1.00;AN=2;DP=509;ExcessHet=3.0103;FS=0.000;MLEAC=2;MLEAF=1.00;MQ=59.99;QD=34.06;SOR=0.765	GT:AD:DP:GQ:PL	1/1:0,487:487:99:18417,1463,0
scaffold_1	224712	.	C	T	19907.77	.	AC=2;AF=1.00;AN=2;DP=558;ExcessHet=3.0103;FS=0.000;MLEAC=2;MLEAF=1.00;MQ=60.00;QD=31.02;SOR=0.849	GT:AD:DP:GQ:PL	1/1:0,537:537:99:19936,1612,0
scaffold_1	224794	.	A	G	24082.77	.	AC=2;AF=1.00;AN=2;BaseQRankSum=0.571;ClippingRankSum=1.585;DP=560;ExcessHet=3.0103;FS=0.000;MLEAC=2;MLEAF=1.00;MQ=60.00;MQRankSum=-0.654;QD=30.03;SOR=0.270	GT:AD:DP:GQ:PL	1/1:1,542:543:99:24111,1657,0
scaffold_1	224806	.	C	T	24990.77	.	AC=2;AF=1.00;AN=2;DP=584;ExcessHet=3.0103;FS=0.000;MLEAC=2;MLEAF=1.00;MQ=59.99;QD=26.79;SOR=0.740	GT:AD:DP:GQ:PL	1/1:0,567:567:99:25019,1741,0
scaffold_1	224898	.	C	T	22256.77	.	AC=2;AF=1.00;AN=2;BaseQRankSum=1.585;ClippingRankSum=1.697;DP=524;ExcessHet=3.0103;FS=0.000;MLEAC=2;MLEAF=1.00;MQ=59.99;MQRankSum=1.095;QD=33.13;ReadPosRankSum=1.339;SOR=0.573	GT:AD:DP:GQ:PL	1/1:1,494:495:99:22285,1517,0
scaffold_1	224902	.	A	T	22272.77	.	AC=2;AF=1.00;AN=2;BaseQRankSum=0.341;ClippingRankSum=-1.725;DP=516;ExcessHet=3.0103;FS=0.000;MLEAC=2;MLEAF=1.00;MQ=59.99;MQRankSum=-0.909;QD=25.80;ReadPosRankSum=1.647;SOR=0.599	GT:AD:DP:GQ:PL	1/1:1,487:488:99:22301,1517,0
scaffold_1	225512	.	CT	C	5020.73	.	AC=1;AF=0.500;AN=2;BaseQRankSum=1.444;ClippingRankSum=2.345;DP=537;ExcessHet=3.0103;FS=1.126;MLEAC=1;MLEAF=0.500;MQ=60.00;MQRankSum=0.126;QD=11.87;ReadPosRankSum=0.331;SOR=0.814	GT:AD:DP:GQ:PL	0/1:196,227:423:99:5058,0,4224
scaffold_1	225624	.	GA	G	12545.73	.	AC=2;AF=1.00;AN=2;DP=537;ExcessHet=3.0103;FS=0.000;MLEAC=2;MLEAF=1.00;MQ=60.00;QD=28.58;SOR=0.938	GT:AD:DP:GQ:PL	1/1:0,439:439:99:12583,1318,0
scaffold_1	225669	.	A	T	22045.77	.	AC=2;AF=1.00;AN=2;BaseQRankSum=1.721;ClippingRankSum=1.052;DP=635;ExcessHet=3.0103;FS=0.000;MLEAC=2;MLEAF=1.00;MQ=59.99;MQRankSum=0.623;QD=29.60;ReadPosRankSum=0.525;SOR=0.233	GT:AD:DP:GQ:PL	1/1:1,605:606:99:22074,1809,0
scaffold_1	225729	.	A	G	21174.77	.	AC=2;AF=1.00;AN=2;DP=598;ExcessHet=3.0103;FS=0.000;MLEAC=2;MLEAF=1.00;MQ=59.99;QD=34.84;SOR=0.794	GT:AD:DP:GQ:PL	1/1:0,578:578:99:21203,1734,0
scaffold_1	225805	.	A	G	22043.77	.	AC=2;AF=1.00;AN=2;BaseQRankSum=0.411;ClippingRankSum=-0.845;DP=598;ExcessHet=3.0103;FS=0.000;MLEAC=2;MLEAF=1.00;MQ=60.00;MQRankSum=-1.653;QD=30.70;ReadPosRankSum=0.331;SOR=0.840	GT:AD:DP:GQ:PL	1/1:2,580:582:99:22072,1712,0
scaffold_1	226206	.	C	T	22006.77	.	AC=2;AF=1.00;AN=2;DP=609;ExcessHet=3.0103;FS=0.000;MLEAC=2;MLEAF=1.00;MQ=60.00;QD=33.43;SOR=0.926	GT:AD:DP:GQ:PL	1/1:0,588:588:99:22035,1766,0
scaffold_1	227096	.	C	T	23199.77	.	AC=2;AF=1.00;AN=2;DP=655;ExcessHet=3.0103;FS=0.000;MLEAC=2;MLEAF=1.00;MQ=59.23;QD=35.49;SOR=1.033	GT:AD:DP:GQ:PL	1/1:0,617:617:99:23228,1853,0
scaffold_1	227613	.	A	G	21916.77	.	AC=2;AF=1.00;AN=2;DP=528;ExcessHet=3.0103;FS=0.000;MLEAC=2;MLEAF=1.00;MQ=59.95;QD=26.66;SOR=0.754	GT:AD:DP:GQ:PL	1/1:0,503:503:99:21945,1540,0
scaffold_1	227631	.	A	G	21039.77	.	AC=2;AF=1.00;AN=2;DP=499;ExcessHet=3.0103;FS=0.000;MLEAC=2;MLEAF=1.00;MQ=59.95;QD=29.25;SOR=0.706	GT:AD:DP:GQ:PL	1/1:0,479:479:99:21068,1462,0
scaffold_1	227722	.	A	T	17857.77	.	AC=2;AF=1.00;AN=2;DP=505;ExcessHet=3.0103;FS=0.000;MLEAC=2;MLEAF=1.00;MQ=60.00;QD=29.38;SOR=0.727	GT:AD:DP:GQ:PL	1/1:0,482:482:99:17886,1447,0
scaffold_1	228008	.	C	T	18505.77	.	AC=2;AF=1.00;AN=2;BaseQRankSum=1.725;ClippingRankSum=-0.864;DP=515;ExcessHet=3.0103;FS=0.000;MLEAC=2;MLEAF=1.00;MQ=60.00;MQRankSum=-0.633;QD=25.56;ReadPosRankSum=-0.822;SOR=0.341	GT:AD:DP:GQ:PL	1/1:1,494:495:99:18534,1477,0
scaffold_1	228049	.	A	G	17586.77	.	AC=2;AF=1.00;AN=2;DP=488;ExcessHet=3.0103;FS=0.000;MLEAC=2;MLEAF=1.00;MQ=60.00;QD=33.34;SOR=0.791	GT:AD:DP:GQ:PL	1/1:0,468:468:99:17615,1408,0
scaffold_1	228114	.	A	G	17560.77	.	AC=2;AF=1.00;AN=2;DP=502;ExcessHet=3.0103;FS=0.000;MLEAC=2;MLEAF=1.00;MQ=60.00;QD=29.24;SOR=0.845	GT:AD:DP:GQ:PL	1/1:0,478:478:99:17589,1435,0
scaffold_1	228251	.	C	T	19068.77	.	AC=2;AF=1.00;AN=2;DP=541;ExcessHet=3.0103;FS=0.000;MLEAC=2;MLEAF=1.00;MQ=60.00;QD=32.99;SOR=0.878	GT:AD:DP:GQ:PL	1/1:0,516:516:99:19097,1550,0
scaffold_1	228321	.	C	T	18758.77	.	AC=2;AF=1.00;AN=2;BaseQRankSum=1.725;ClippingRankSum=-1.116;DP=537;ExcessHet=3.0103;FS=0.000;MLEAC=2;MLEAF=1.00;MQ=59.97;MQRankSum=-1.001;QD=25.31;ReadPosRankSum=1.198;SOR=0.663	GT:AD:DP:GQ:PL	1/1:1,511:512:99:18787,1528,0
scaffold_1	228458	.	A	G	21241.77	.	AC=2;AF=1.00;AN=2;DP=587;ExcessHet=3.0103;FS=0.000;MLEAC=2;MLEAF=1.00;MQ=60.00;QD=24.56;SOR=0.707	GT:AD:DP:GQ:PL	1/1:0,570:570:99:21270,1711,0
scaffold_1	228581	.	A	G	25203.77	.	AC=2;AF=1.00;AN=2;DP=589;ExcessHet=3.0103;FS=0.000;MLEAC=2;MLEAF=1.00;MQ=59.97;QD=29.17;SOR=0.744	GT:AD:DP:GQ:PL	1/1:0,564:564:99:25232,1730,0
scaffold_1	228588	.	C	T	25347.77	.	AC=2;AF=1.00;AN=2;DP=596;ExcessHet=3.0103;FS=0.000;MLEAC=2;MLEAF=1.00;MQ=59.97;QD=26.82;SOR=0.750	GT:AD:DP:GQ:PL	1/1:0,572:572:99:25376,1743,0
scaffold_1	228949	.	A	G	20121.77	.	AC=2;AF=1.00;AN=2;BaseQRankSum=1.726;ClippingRankSum=-0.501;DP=563;ExcessHet=3.0103;FS=0.000;MLEAC=2;MLEAF=1.00;MQ=60.00;MQRankSum=-0.228;QD=30.93;ReadPosRankSum=-1.485;SOR=0.280	GT:AD:DP:GQ:PL	1/1:1,545:546:99:20150,1631,0
scaffold_1	229586	.	A	G	22714.77	.	AC=2;AF=1.00;AN=2;DP=521;ExcessHet=3.0103;FS=0.000;MLEAC=2;MLEAF=1.00;MQ=60.00;QD=34.43;SOR=0.717	GT:AD:DP:GQ:PL	1/1:0,510:510:99:22743,1549,0
scaffold_1	229587	.	C	T	22714.77	.	AC=2;AF=1.00;AN=2;DP=514;ExcessHet=3.0103;FS=0.000;MLEAC=2;MLEAF=1.00;MQ=60.00;QD=29.72;SOR=0.729	GT:AD:DP:GQ:PL	1/1:0,503:503:99:22743,1549,0
scaffold_1	230438	.	A	G	22577.77	.	AC=2;AF=1.00;AN=2;BaseQRankSum=1.725;ClippingRankSum=1.257;DP=528;ExcessHet=3.0103;FS=0.000;MLEAC=2;MLEAF=1.00;MQ=60.00;MQRankSum=-1.164;QD=25.83;ReadPosRankSum=1.364;SOR=0.280	GT:AD:DP:GQ:PL	1/1:1,517:518:99:22606,1573,0
scaffold_1	230461	.	A	G	19335.77	.	AC=2;AF=1.00;AN=2;BaseQRankSum=-1.036;ClippingRankSum=0.759;DP=550;ExcessHet=3.0103;FS=0.000;MLEAC=2;MLEAF=1.00;MQ=60.00;MQRankSum=-0.217;QD=27.92;ReadPosRankSum=1.910;SOR=0.085	GT:AD:DP:GQ:PL	1/1:3,533:536:99:19364,1499,0
scaffold_1	230726	.	A	T	23058.77	.	AC=2;AF=1.00;AN=2;BaseQRankSum=-0.444;ClippingRankSum=0.708;DP=624;ExcessHet=3.0103;FS=0.000;MLEAC=2;MLEAF=1.00;MQ=60.00;MQRankSum=0.078;QD=35.47;ReadPosRankSum=-0.006;SOR=0.736	GT:AD:DP:GQ:PL	1/1:2,613:615:99:23087,1762,0
scaffold_1	230931	.	AT	A	20843.73	.	AC=2;AF=1.00;AN=2;DP=550;ExcessHet=3.0103;FS=0.000;MLEAC=2;MLEAF=1.00;MQ=59.99;QD=29.30;SOR=0.806	GT:AD:DP:GQ:PL	1/1:0,522:522:99:20881,1571,0
scaffold_1	231026	.	T	C	21557.77	.	AC=2;AF=1.00;AN=2;DP=490;ExcessHet=3.0103;FS=0.000;MLEAC=2;MLEAF=1.00;MQ=60.00;QD=26.26;SOR=0.804	GT:AD:DP:GQ:PL	1/1:0,475:475:99:21586,1468,0
scaffold_1	231034	.	T	G	21931.77	.	AC=2;AF=1.00;AN=2;DP=495;ExcessHet=3.0103;FS=0.000;MLEAC=2;MLEAF=1.00;MQ=60.00;QD=36.25;SOR=0.888	GT:AD:DP:GQ:PL	1/1:0,479:479:99:21960,1480,0
scaffold_1	231059	.	G	A	21456.77	.	AC=2;AF=1.00;AN=2;DP=506;ExcessHet=3.0103;FS=0.000;MLEAC=2;MLEAF=1.00;MQ=60.00;QD=29.25;SOR=0.971	GT:AD:DP:GQ:PL	1/1:0,493:493:99:21485,1503,0
scaffold_1	231230	.	C	T	17259.77	.	AC=2;AF=1.00;AN=2;DP=508;ExcessHet=3.0103;FS=0.000;MLEAC=2;MLEAF=1.00;MQ=60.00;QD=26.83;SOR=0.805	GT:AD:DP:GQ:PL	1/1:0,486:486:99:17288,1454,0
scaffold_1	231705	.	A	T	23938.77	.	AC=2;AF=1.00;AN=2;BaseQRankSum=1.722;ClippingRankSum=1.202;DP=679;ExcessHet=3.0103;FS=0.000;MLEAC=2;MLEAF=1.00;MQ=59.99;MQRankSum=0.745;QD=29.82;ReadPosRankSum=0.808;SOR=0.275	GT:AD:DP:GQ:PL	1/1:1,659:660:99:23967,1973,0
scaffold_1	231770	.	A	G	27316.77	.	AC=2;AF=1.00;AN=2;BaseQRankSum=0.152;ClippingRankSum=0.804;DP=649;ExcessHet=3.0103;FS=0.000;MLEAC=2;MLEAF=1.00;MQ=60.00;MQRankSum=-0.804;QD=31.11;ReadPosRankSum=1.682;SOR=0.663	GT:AD:DP:GQ:PL	1/1:1,626:627:99:27345,1878,0
scaffold_1	231788	.	A	G	25776.77	.	AC=2;AF=1.00;AN=2;DP=612;ExcessHet=3.0103;FS=0.000;MLEAC=2;MLEAF=1.00;MQ=60.00;QD=30.33;SOR=0.969	GT:AD:DP:GQ:PL	1/1:0,586:586:99:25805,1801,0
scaffold_1	232347	.	A	G	18283.77	.	AC=2;AF=1.00;AN=2;BaseQRankSum=1.697;ClippingRankSum=0.659;DP=515;ExcessHet=3.0103;FS=0.000;MLEAC=2;MLEAF=1.00;MQ=60.00;MQRankSum=0.554;QD=33.16;ReadPosRankSum=-1.283;SOR=0.456	GT:AD:DP:GQ:PL	1/1:1,493:494:99:18312,1472,0
scaffold_1	232483	.	A	G	19086.77	.	AC=2;AF=1.00;AN=2;BaseQRankSum=0.033;ClippingRankSum=-1.406;DP=550;ExcessHet=3.0103;FS=0.000;MLEAC=2;MLEAF=1.00;MQ=60.00;MQRankSum=-1.087;QD=30.56;ReadPosRankSum=1.589;SOR=0.404	GT:AD:DP:GQ:PL	1/1:1,531:532:99:19115,1558,0
scaffold_1	232870	.	G	T	18003.77	.	AC=2;AF=1.00;AN=2;DP=524;ExcessHet=3.0103;FS=0.000;MLEAC=2;MLEAF=1.00;MQ=60.00;QD=21.14;SOR=0.848	GT:AD:DP:GQ:PL	1/1:0,498:498:99:18032,1491,0
scaffold_1	232923	.	A	G	19327.77	.	AC=2;AF=1.00;AN=2;DP=533;ExcessHet=3.0103;FS=0.000;MLEAC=2;MLEAF=1.00;MQ=60.00;QD=23.64;SOR=0.791	GT:AD:DP:GQ:PL	1/1:0,514:514:99:19356,1544,0
scaffold_1	233115	.	A	C	20373.77	.	AC=2;AF=1.00;AN=2;DP=562;ExcessHet=3.0103;FS=0.000;MLEAC=2;MLEAF=1.00;MQ=60.00;QD=29.23;SOR=0.887	GT:AD:DP:GQ:PL	1/1:0,549:549:99:20402,1646,0
scaffold_1	233187	.	A	G	24662.77	.	AC=2;AF=1.00;AN=2;DP=590;ExcessHet=3.0103;FS=0.000;MLEAC=2;MLEAF=1.00;MQ=60.00;QD=26.71;SOR=0.843	GT:AD:DP:GQ:PL	1/1:0,570:570:99:24691,1735,0
scaffold_1	233211	.	A	T	23750.77	.	AC=2;AF=1.00;AN=2;DP=559;ExcessHet=3.0103;FS=0.000;MLEAC=2;MLEAF=1.00;MQ=60.00;QD=29.18;SOR=0.704	GT:AD:DP:GQ:PL	1/1:0,539:539:99:23779,1654,0
scaffold_1	233279	.	A	T	20418.77	.	AC=2;AF=1.00;AN=2;DP=580;ExcessHet=3.0103;FS=0.000;MLEAC=2;MLEAF=1.00;MQ=60.00;QD=19.56;SOR=0.895	GT:AD:DP:GQ:PL	1/1:0,551:551:99:20447,1655,0
scaffold_1	233664	.	A	C	18563.77	.	AC=2;AF=1.00;AN=2;DP=515;ExcessHet=3.0103;FS=0.000;MLEAC=2;MLEAF=1.00;MQ=60.00;QD=34.09;SOR=0.807	GT:AD:DP:GQ:PL	1/1:0,499:499:99:18592,1498,0
scaffold_1	233928	.	A	G	21123.77	.	AC=2;AF=1.00;AN=2;BaseQRankSum=0.809;ClippingRankSum=-1.179;DP=598;ExcessHet=3.0103;FS=0.000;MLEAC=2;MLEAF=1.00;MQ=60.00;MQRankSum=-0.202;QD=30.28;ReadPosRankSum=1.532;SOR=0.391	GT:AD:DP:GQ:PL	1/1:2,575:577:99:21152,1675,0
scaffold_1	234358	.	G	T	20311.77	.	AC=2;AF=1.00;AN=2;DP=561;ExcessHet=3.0103;FS=0.000;MLEAC=2;MLEAF=1.00;MQ=60.00;QD=29.98;SOR=0.758	GT:AD:DP:GQ:PL	1/1:0,537:537:99:20340,1615,0
scaffold_1	234510	.	C	T	21998.77	.	AC=2;AF=1.00;AN=2;DP=601;ExcessHet=3.0103;FS=0.000;MLEAC=2;MLEAF=1.00;MQ=60.00;QD=27.04;SOR=0.700	GT:AD:DP:GQ:PL	1/1:0,588:588:99:22027,1766,0
scaffold_1	234535	.	A	G	22302.77	.	AC=2;AF=1.00;AN=2;DP=615;ExcessHet=3.0103;FS=0.000;MLEAC=2;MLEAF=1.00;MQ=60.00;QD=31.59;SOR=0.783	GT:AD:DP:GQ:PL	1/1:0,602:602:99:22331,1812,0
scaffold_1	234619	.	C	T	20899.77	.	AC=2;AF=1.00;AN=2;DP=573;ExcessHet=3.0103;FS=0.000;MLEAC=2;MLEAF=1.00;MQ=60.00;QD=26.77;SOR=0.847	GT:AD:DP:GQ:PL	1/1:0,556:556:99:20928,1670,0
scaffold_1	234639	.	C	T	20028.77	.	AC=2;AF=1.00;AN=2;DP=569;ExcessHet=3.0103;FS=0.000;MLEAC=2;MLEAF=1.00;MQ=59.98;QD=30.95;SOR=0.757	GT:AD:DP:GQ:PL	1/1:0,551:551:99:20057,1658,0
scaffold_1	234731	.	A	C	24537.77	.	AC=2;AF=1.00;AN=2;DP=567;ExcessHet=3.0103;FS=0.000;MLEAC=2;MLEAF=1.00;MQ=60.00;QD=29.76;SOR=0.727	GT:AD:DP:GQ:PL	1/1:0,545:545:99:24566,1676,0
scaffold_1	234739	.	A	C	25088.77	.	AC=2;AF=1.00;AN=2;DP=566;ExcessHet=3.0103;FS=0.000;MLEAC=2;MLEAF=1.00;MQ=60.00;QD=30.61;SOR=0.701	GT:AD:DP:GQ:PL	1/1:0,542:542:99:25117,1683,0
scaffold_1	234761	.	C	T	25370.77	.	AC=2;AF=1.00;AN=2;DP=581;ExcessHet=3.0103;FS=0.000;MLEAC=2;MLEAF=1.00;MQ=60.00;QD=28.85;SOR=0.764	GT:AD:DP:GQ:PL	1/1:0,555:555:99:25399,1701,0
scaffold_1	234786	.	C	T	24618.77	.	AC=2;AF=1.00;AN=2;DP=594;ExcessHet=3.0103;FS=0.000;MLEAC=2;MLEAF=1.00;MQ=60.00;QD=31.54;SOR=0.729	GT:AD:DP:GQ:PL	1/1:0,570:570:99:24647,1732,0
scaffold_1	234905	.	C	T	20715.77	.	AC=2;AF=1.00;AN=2;DP=571;ExcessHet=3.0103;FS=0.000;MLEAC=2;MLEAF=1.00;MQ=59.97;QD=28.05;SOR=0.821	GT:AD:DP:GQ:PL	1/1:0,547:547:99:20744,1643,0
scaffold_1	234952	.	C	T	20186.77	.	AC=2;AF=1.00;AN=2;DP=554;ExcessHet=3.0103;FS=0.000;MLEAC=2;MLEAF=1.00;MQ=59.97;QD=27.54;SOR=0.884	GT:AD:DP:GQ:PL	1/1:0,535:535:99:20215,1607,0
scaffold_1	235104	.	A	G	16256.77	.	AC=2;AF=1.00;AN=2;BaseQRankSum=0.556;ClippingRankSum=1.948;DP=446;ExcessHet=3.0103;FS=0.000;MLEAC=2;MLEAF=1.00;MQ=60.00;MQRankSum=-1.218;QD=27.15;ReadPosRankSum=1.149;SOR=0.843	GT:AD:DP:GQ:PL	1/1:2,428:430:99:16285,1215,0
scaffold_1	235303	.	A	G	20446.77	.	AC=2;AF=1.00;AN=2;BaseQRankSum=0.635;ClippingRankSum=0.362;DP=576;ExcessHet=3.0103;FS=0.000;MLEAC=2;MLEAF=1.00;MQ=59.99;MQRankSum=-0.169;QD=23.57;ReadPosRankSum=-0.710;SOR=0.122	GT:AD:DP:GQ:PL	1/1:2,556:558:99:20475,1619,0
scaffold_1	235578	.	G	A	22870.77	.	AC=2;AF=1.00;AN=2;DP=548;ExcessHet=3.0103;FS=0.000;MLEAC=2;MLEAF=1.00;MQ=60.00;QD=27.61;SOR=0.768	GT:AD:DP:GQ:PL	1/1:0,523:523:99:22899,1586,0
scaffold_1	235593	.	T	A	23142.77	.	AC=2;AF=1.00;AN=2;DP=552;ExcessHet=3.0103;FS=0.000;MLEAC=2;MLEAF=1.00;MQ=60.00;QD=32.89;SOR=0.736	GT:AD:DP:GQ:PL	1/1:0,525:525:99:23171,1604,0
scaffold_1	235619	.	C	G	21966.77	.	AC=2;AF=1.00;AN=2;DP=520;ExcessHet=3.0103;FS=0.000;MLEAC=2;MLEAF=1.00;MQ=60.00;QD=27.10;SOR=0.755	GT:AD:DP:GQ:PL	1/1:0,499:499:99:21995,1549,0
scaffold_1	235637	.	C	T	22426.77	.	AC=2;AF=1.00;AN=2;DP=537;ExcessHet=3.0103;FS=0.000;MLEAC=2;MLEAF=1.00;MQ=60.00;QD=25.84;SOR=0.789	GT:AD:DP:GQ:PL	1/1:0,520:520:99:22455,1592,0
scaffold_1	235658	.	TAA	T	17675.73	.	AC=2;AF=1.00;AN=2;DP=520;ExcessHet=3.0103;FS=0.000;MLEAC=2;MLEAF=1.00;MQ=60.00;QD=28.90;SOR=0.821	GT:AD:DP:GQ:PL	1/1:0,447:447:99:17713,1348,0
scaffold_1	235721	.	A	T	18686.77	.	AC=2;AF=1.00;AN=2;BaseQRankSum=-0.184;ClippingRankSum=1.236;DP=530;ExcessHet=3.0103;FS=0.000;MLEAC=2;MLEAF=1.00;MQ=59.97;MQRankSum=-0.652;QD=29.45;ReadPosRankSum=1.634;SOR=0.141	GT:AD:DP:GQ:PL	1/1:2,511:513:99:18715,1471,0
scaffold_1	235748	.	G	A	18322.77	.	AC=2;AF=1.00;AN=2;DP=513;ExcessHet=3.0103;FS=0.000;MLEAC=2;MLEAF=1.00;MQ=59.95;QD=24.55;SOR=0.931	GT:AD:DP:GQ:PL	1/1:0,493:493:99:18351,1483,0
scaffold_1	235781	.	G	A	19526.77	.	AC=2;AF=1.00;AN=2;DP=459;ExcessHet=3.0103;FS=0.000;MLEAC=2;MLEAF=1.00;MQ=59.95;QD=27.77;SOR=0.763	GT:AD:DP:GQ:PL	1/1:0,441:441:99:19555,1354,0
scaffold_1	235800	.	A	G	20778.77	.	AC=2;AF=1.00;AN=2;DP=473;ExcessHet=3.0103;FS=0.000;MLEAC=2;MLEAF=1.00;MQ=59.95;QD=27.56;SOR=0.693	GT:AD:DP:GQ:PL	1/1:0,456:456:99:20807,1406,0
scaffold_1	235812	.	A	G	20229.77	.	AC=2;AF=1.00;AN=2;DP=471;ExcessHet=3.0103;FS=0.000;MLEAC=2;MLEAF=1.00;MQ=59.98;QD=33.32;SOR=0.770	GT:AD:DP:GQ:PL	1/1:0,455:455:99:20258,1402,0
scaffold_1	235868	.	G	A	20646.77	.	AC=2;AF=1.00;AN=2;DP=477;ExcessHet=3.0103;FS=0.000;MLEAC=2;MLEAF=1.00;MQ=59.96;QD=29.42;SOR=1.033	GT:AD:DP:GQ:PL	1/1:0,460:460:99:20675,1397,0
scaffold_1	235872	.	T	C	20760.77	.	AC=2;AF=1.00;AN=2;DP=464;ExcessHet=3.0103;FS=0.000;MLEAC=2;MLEAF=1.00;MQ=59.99;QD=26.41;SOR=1.020	GT:AD:DP:GQ:PL	1/1:0,448:448:99:20789,1406,0
scaffold_1	235895	.	A	G	19257.77	.	AC=2;AF=1.00;AN=2;DP=452;ExcessHet=3.0103;FS=0.000;MLEAC=2;MLEAF=1.00;MQ=59.99;QD=24.84;SOR=0.900	GT:AD:DP:GQ:PL	1/1:0,433:433:99:19286,1341,0
scaffold_1	235924	.	A	T	19529.77	.	AC=2;AF=1.00;AN=2;DP=458;ExcessHet=3.0103;FS=0.000;MLEAC=2;MLEAF=1.00;MQ=60.00;QD=26.68;SOR=0.702	GT:AD:DP:GQ:PL	1/1:0,436:436:99:19558,1360,0
scaffold_1	235942	.	C	T	20318.77	.	AC=2;AF=1.00;AN=2;DP=465;ExcessHet=3.0103;FS=0.000;MLEAC=2;MLEAF=1.00;MQ=59.97;QD=30.07;SOR=0.802	GT:AD:DP:GQ:PL	1/1:0,441:441:99:20347,1373,0
scaffold_1	235966	.	T	G	17981.77	.	AC=2;AF=1.00;AN=2;DP=429;ExcessHet=3.0103;FS=0.000;MLEAC=2;MLEAF=1.00;MQ=59.97;QD=32.42;SOR=0.851	GT:AD:DP:GQ:PL	1/1:0,406:406:99:18010,1252,0
scaffold_1	236009	.	C	T	15552.77	.	AC=2;AF=1.00;AN=2;DP=452;ExcessHet=3.0103;FS=0.000;MLEAC=2;MLEAF=1.00;MQ=59.97;QD=29.29;SOR=0.846	GT:AD:DP:GQ:PL	1/1:0,433:433:99:15581,1299,0
scaffold_1	236101	.	C	T	23970.77	.	AC=2;AF=1.00;AN=2;DP=548;ExcessHet=3.0103;FS=0.000;MLEAC=2;MLEAF=1.00;MQ=59.96;QD=27.79;SOR=0.967	GT:AD:DP:GQ:PL	1/1:0,533:533:99:23999,1630,0
scaffold_1	236102	.	G	A	23970.77	.	AC=2;AF=1.00;AN=2;DP=548;ExcessHet=3.0103;FS=0.000;MLEAC=2;MLEAF=1.00;MQ=59.96;QD=28.63;SOR=0.976	GT:AD:DP:GQ:PL	1/1:0,533:533:99:23999,1630,0
scaffold_1	236149	.	C	T	18773.77	.	AC=2;AF=1.00;AN=2;DP=552;ExcessHet=3.0103;FS=0.000;MLEAC=2;MLEAF=1.00;MQ=59.92;QD=24.14;SOR=0.708	GT:AD:DP:GQ:PL	1/1:0,532:532:99:18802,1595,0
scaffold_1	236294	.	C	G	19743.77	.	AC=2;AF=1.00;AN=2;DP=566;ExcessHet=3.0103;FS=0.000;MLEAC=2;MLEAF=1.00;MQ=60.00;QD=30.61;SOR=0.782	GT:AD:DP:GQ:PL	1/1:0,541:541:99:19772,1623,0
scaffold_1	237210	.	C	T	27412.77	.	AC=2;AF=1.00;AN=2;DP=637;ExcessHet=3.0103;FS=0.000;MLEAC=2;MLEAF=1.00;MQ=59.98;QD=32.49;SOR=0.706	GT:AD:DP:GQ:PL	1/1:0,610:610:99:27441,1881,0
scaffold_1	237222	.	C	T	28194.77	.	AC=2;AF=1.00;AN=2;DP=666;ExcessHet=3.0103;FS=0.000;MLEAC=2;MLEAF=1.00;MQ=59.98;QD=36.27;SOR=0.696	GT:AD:DP:GQ:PL	1/1:0,639:639:99:28223,1959,0
scaffold_1	237274	.	A	G	21588.77	.	AC=2;AF=1.00;AN=2;BaseQRankSum=-0.666;ClippingRankSum=-1.603;DP=610;ExcessHet=3.0103;FS=0.000;MLEAC=2;MLEAF=1.00;MQ=59.95;MQRankSum=-0.587;QD=29.69;ReadPosRankSum=2.375;SOR=0.422	GT:AD:DP:GQ:PL	1/1:2,589:591:99:21617,1693,0
scaffold_1	237396	.	C	A	23041.77	.	AC=2;AF=1.00;AN=2;DP=546;ExcessHet=3.0103;FS=0.000;MLEAC=2;MLEAF=1.00;MQ=60.00;QD=33.36;SOR=0.861	GT:AD:DP:GQ:PL	1/1:0,525:525:99:23070,1616,0
scaffold_1	237409	.	C	A	17820.77	.	AC=2;AF=1.00;AN=2;BaseQRankSum=-0.649;ClippingRankSum=-0.196;DP=502;ExcessHet=3.0103;FS=0.000;MLEAC=2;MLEAF=1.00;MQ=60.00;MQRankSum=-1.417;QD=30.40;ReadPosRankSum=-1.285;SOR=0.873	GT:AD:DP:GQ:PL	1/1:2,480:482:99:17849,1388,0
scaffold_1	237410	.	T	A	22227.73	.	AC=2;AF=1.00;AN=2;DP=504;ExcessHet=3.0103;FS=0.000;MLEAC=2;MLEAF=1.00;MQ=60.00;QD=36.29;SOR=0.884	GT:AD:DP:GQ:PL	1/1:0,490:490:99:22265,1507,0
scaffold_1	237449	.	A	G	20215.77	.	AC=2;AF=1.00;AN=2;DP=547;ExcessHet=3.0103;FS=0.000;MLEAC=2;MLEAF=1.00;MQ=60.00;QD=27.03;SOR=0.854	GT:AD:DP:GQ:PL	1/1:0,532:532:99:20244,1601,0
scaffold_1	237504	.	A	G	24842.77	.	AC=2;AF=1.00;AN=2;DP=566;ExcessHet=3.0103;FS=0.000;MLEAC=2;MLEAF=1.00;MQ=59.97;QD=30.41;SOR=0.956	GT:AD:DP:GQ:PL	1/1:0,544:544:99:24871,1686,0
scaffold_1	237511	.	G	T	27174.77	.	AC=2;AF=1.00;AN=2;DP=602;ExcessHet=3.0103;FS=0.000;MLEAC=2;MLEAF=1.00;MQ=59.97;QD=28.10;SOR=0.939	GT:AD:DP:GQ:PL	1/1:0,578:578:99:27203,1833,0
scaffold_1	237532	.	A	T	28022.77	.	AC=2;AF=1.00;AN=2;DP=638;ExcessHet=3.0103;FS=0.000;MLEAC=2;MLEAF=1.00;MQ=59.97;QD=35.71;SOR=0.785	GT:AD:DP:GQ:PL	1/1:0,611:611:99:28051,1890,0
scaffold_1	237539	.	T	A	26815.77	.	AC=2;AF=1.00;AN=2;DP=619;ExcessHet=3.0103;FS=0.000;MLEAC=2;MLEAF=1.00;MQ=59.97;QD=30.03;SOR=0.727	GT:AD:DP:GQ:PL	1/1:0,592:592:99:26844,1821,0
scaffold_1	237604	.	CT	C	9840.73	.	AC=2;AF=1.00;AN=2;BaseQRankSum=-0.739;ClippingRankSum=1.146;DP=588;ExcessHet=3.0103;FS=9.234;MLEAC=2;MLEAF=1.00;MQ=59.93;MQRankSum=1.169;QD=23.26;ReadPosRankSum=0.300;SOR=0.557	GT:AD:DP:GQ:PL	1/1:15,408:423:99:9878,917,0
scaffold_1	237644	.	A	G	21527.77	.	AC=2;AF=1.00;AN=2;DP=502;ExcessHet=3.0103;FS=0.000;MLEAC=2;MLEAF=1.00;MQ=59.96;QD=31.57;SOR=0.797	GT:AD:DP:GQ:PL	1/1:0,482:482:99:21556,1480,0
scaffold_1	237646	.	A	G	21482.77	.	AC=2;AF=1.00;AN=2;DP=504;ExcessHet=3.0103;FS=0.000;MLEAC=2;MLEAF=1.00;MQ=59.96;QD=29.35;SOR=0.788	GT:AD:DP:GQ:PL	1/1:0,484:484:99:21511,1477,0
scaffold_1	237688	.	A	T	17972.77	.	AC=2;AF=1.00;AN=2;BaseQRankSum=0.057;ClippingRankSum=1.567;DP=504;ExcessHet=3.0103;FS=0.000;MLEAC=2;MLEAF=1.00;MQ=59.96;MQRankSum=-0.859;QD=32.39;ReadPosRankSum=-1.711;SOR=0.276	GT:AD:DP:GQ:PL	1/1:1,483:484:99:18001,1412,0
scaffold_1	237769	.	T	C	24201.77	.	AC=2;AF=1.00;AN=2;BaseQRankSum=0.786;ClippingRankSum=-0.504;DP=576;ExcessHet=3.0103;FS=0.000;MLEAC=2;MLEAF=1.00;MQ=59.96;MQRankSum=1.106;QD=27.26;ReadPosRankSum=0.548;SOR=0.412	GT:AD:DP:GQ:PL	1/1:1,552:553:99:24230,1670,0
scaffold_1	237789	.	C	G	24035.77	.	AC=2;AF=1.00;AN=2;DP=556;ExcessHet=3.0103;FS=0.000;MLEAC=2;MLEAF=1.00;MQ=59.96;QD=32.28;SOR=0.896	GT:AD:DP:GQ:PL	1/1:0,538:538:99:24064,1667,0
scaffold_1	238008	.	A	G	20572.77	.	AC=2;AF=1.00;AN=2;BaseQRankSum=1.720;ClippingRankSum=1.243;DP=586;ExcessHet=3.0103;FS=0.000;MLEAC=2;MLEAF=1.00;MQ=60.00;MQRankSum=-0.247;QD=32.36;ReadPosRankSum=0.365;SOR=0.368	GT:AD:DP:GQ:PL	1/1:1,559:560:99:20601,1673,0
scaffold_1	238338	.	A	G	19676.77	.	AC=2;AF=1.00;AN=2;DP=555;ExcessHet=3.0103;FS=0.000;MLEAC=2;MLEAF=1.00;MQ=60.00;QD=29.34;SOR=0.727	GT:AD:DP:GQ:PL	1/1:0,543:543:99:19705,1629,0
scaffold_1	238377	.	A	G	18784.77	.	AC=2;AF=1.00;AN=2;DP=545;ExcessHet=3.0103;FS=0.000;MLEAC=2;MLEAF=1.00;MQ=59.97;QD=31.85;SOR=1.118	GT:AD:DP:GQ:PL	1/1:0,524:524:99:18813,1572,0
scaffold_1	238470	.	C	T	17380.77	.	AC=2;AF=1.00;AN=2;DP=455;ExcessHet=3.0103;FS=0.000;MLEAC=2;MLEAF=1.00;MQ=60.00;QD=24.54;SOR=1.168	GT:AD:DP:GQ:PL	1/1:0,441:441:99:17409,1325,0
scaffold_1	238573	.	C	T	19247.77	.	AC=2;AF=1.00;AN=2;DP=536;ExcessHet=3.0103;FS=0.000;MLEAC=2;MLEAF=1.00;MQ=59.97;QD=31.11;SOR=0.946	GT:AD:DP:GQ:PL	1/1:0,519:519:99:19276,1558,0
scaffold_1	238710	.	A	G	17729.77	.	AC=2;AF=1.00;AN=2;BaseQRankSum=0.622;ClippingRankSum=-1.377;DP=483;ExcessHet=3.0103;FS=0.000;MLEAC=2;MLEAF=1.00;MQ=59.96;MQRankSum=0.962;QD=28.29;ReadPosRankSum=1.695;SOR=0.243	GT:AD:DP:GQ:PL	1/1:1,467:468:99:17758,1370,0
scaffold_1	238895	.	A	G	20323.77	.	AC=2;AF=1.00;AN=2;DP=553;ExcessHet=3.0103;FS=0.000;MLEAC=2;MLEAF=1.00;MQ=60.00;QD=33.97;SOR=0.873	GT:AD:DP:GQ:PL	1/1:0,528:528:99:20352,1587,0
scaffold_1	239316	.	A	C	20143.77	.	AC=2;AF=1.00;AN=2;DP=564;ExcessHet=3.0103;FS=0.000;MLEAC=2;MLEAF=1.00;MQ=60.00;QD=32.23;SOR=0.838	GT:AD:DP:GQ:PL	1/1:0,543:543:99:20172,1631,0
scaffold_1	240089	.	T	C	20094.77	.	AC=2;AF=1.00;AN=2;DP=541;ExcessHet=3.0103;FS=0.000;MLEAC=2;MLEAF=1.00;MQ=59.92;QD=31.56;SOR=0.827	GT:AD:DP:GQ:PL	1/1:0,523:523:99:20123,1570,0
scaffold_1	240124	.	G	A	19791.77	.	AC=2;AF=1.00;AN=2;BaseQRankSum=-0.453;ClippingRankSum=-0.119;DP=564;ExcessHet=3.0103;FS=0.000;MLEAC=2;MLEAF=1.00;MQ=59.94;MQRankSum=-1.102;QD=26.61;ReadPosRankSum=-1.366;SOR=0.321	GT:AD:DP:GQ:PL	1/1:1,538:539:99:19820,1573,0
scaffold_1	240141	.	T	C	19737.77	.	AC=2;AF=1.00;AN=2;DP=568;ExcessHet=3.0103;FS=0.000;MLEAC=2;MLEAF=1.00;MQ=59.94;QD=28.12;SOR=0.966	GT:AD:DP:GQ:PL	1/1:0,542:542:99:19766,1627,0
scaffold_1	240153	.	C	T	19556.77	.	AC=2;AF=1.00;AN=2;DP=553;ExcessHet=3.0103;FS=0.000;MLEAC=2;MLEAF=1.00;MQ=59.98;QD=34.36;SOR=0.763	GT:AD:DP:GQ:PL	1/1:0,530:530:99:19585,1591,0
scaffold_1	240185	.	G	A	20478.77	.	AC=2;AF=1.00;AN=2;DP=561;ExcessHet=3.0103;FS=0.000;MLEAC=2;MLEAF=1.00;MQ=59.93;QD=30.79;SOR=0.746	GT:AD:DP:GQ:PL	1/1:0,542:542:99:20507,1628,0
scaffold_1	240278	.	G	C	19166.77	.	AC=2;AF=1.00;AN=2;DP=524;ExcessHet=3.0103;FS=0.000;MLEAC=2;MLEAF=1.00;MQ=60.00;QD=28.23;SOR=0.772	GT:AD:DP:GQ:PL	1/1:0,501:501:99:19195,1505,0
scaffold_1	240342	.	C	T	23071.77	.	AC=2;AF=1.00;AN=2;DP=541;ExcessHet=3.0103;FS=0.000;MLEAC=2;MLEAF=1.00;MQ=59.98;QD=29.90;SOR=0.705	GT:AD:DP:GQ:PL	1/1:0,521:521:99:23100,1600,0
scaffold_1	240355	.	G	A	23435.77	.	AC=2;AF=1.00;AN=2;DP=549;ExcessHet=3.0103;FS=0.000;MLEAC=2;MLEAF=1.00;MQ=59.94;QD=33.77;SOR=0.735	GT:AD:DP:GQ:PL	1/1:0,531:531:99:23464,1631,0
scaffold_1	240385	.	A	G	23583.77	.	AC=2;AF=1.00;AN=2;DP=544;ExcessHet=3.0103;FS=0.000;MLEAC=2;MLEAF=1.00;MQ=59.86;QD=28.33;SOR=0.712	GT:AD:DP:GQ:PL	1/1:0,529:529:99:23612,1613,0
scaffold_1	240392	.	T	C	24538.77	.	AC=2;AF=1.00;AN=2;DP=532;ExcessHet=3.0103;FS=0.000;MLEAC=2;MLEAF=1.00;MQ=59.86;QD=33.65;SOR=0.716	GT:AD:DP:GQ:PL	1/1:0,518:518:99:24567,1653,0
scaffold_1	240394	.	T	G	24545.77	.	AC=2;AF=1.00;AN=2;DP=535;ExcessHet=3.0103;FS=0.000;MLEAC=2;MLEAF=1.00;MQ=59.86;QD=29.26;SOR=0.740	GT:AD:DP:GQ:PL	1/1:0,520:520:99:24574,1647,0
scaffold_1	240409	.	T	C	25261.77	.	AC=2;AF=1.00;AN=2;DP=555;ExcessHet=3.0103;FS=0.000;MLEAC=2;MLEAF=1.00;MQ=59.86;QD=28.62;SOR=0.770	GT:AD:DP:GQ:PL	1/1:0,538:538:99:25290,1692,0
scaffold_1	240426	.	A	T	26206.77	.	AC=2;AF=1.00;AN=2;DP=586;ExcessHet=3.0103;FS=0.000;MLEAC=2;MLEAF=1.00;MQ=59.89;QD=30.87;SOR=0.852	GT:AD:DP:GQ:PL	1/1:0,568:568:99:26235,1755,0
scaffold_1	240436	.	T	A	26579.77	.	AC=2;AF=1.00;AN=2;DP=590;ExcessHet=3.0103;FS=0.000;MLEAC=2;MLEAF=1.00;MQ=59.89;QD=28.04;SOR=0.850	GT:AD:DP:GQ:PL	1/1:0,572:572:99:26608,1788,0
scaffold_1	240455	.	T	C	25189.77	.	AC=2;AF=1.00;AN=2;DP=588;ExcessHet=3.0103;FS=0.000;MLEAC=2;MLEAF=1.00;MQ=59.93;QD=27.81;SOR=0.934	GT:AD:DP:GQ:PL	1/1:0,570:570:99:25218,1736,0
scaffold_1	240488	.	T	C	25737.77	.	AC=2;AF=1.00;AN=2;DP=606;ExcessHet=3.0103;FS=0.000;MLEAC=2;MLEAF=1.00;MQ=59.98;QD=30.48;SOR=0.800	GT:AD:DP:GQ:PL	1/1:0,586:586:99:25766,1808,0
scaffold_1	240508	.	T	C	27650.77	.	AC=2;AF=1.00;AN=2;DP=607;ExcessHet=3.0103;FS=0.000;MLEAC=2;MLEAF=1.00;MQ=59.93;QD=28.37;SOR=0.955	GT:AD:DP:GQ:PL	1/1:0,589:589:99:27679,1860,0
scaffold_1	240522	.	G	A	27248.77	.	AC=2;AF=1.00;AN=2;DP=609;ExcessHet=3.0103;FS=0.000;MLEAC=2;MLEAF=1.00;MQ=59.94;QD=30.15;SOR=0.891	GT:AD:DP:GQ:PL	1/1:0,585:585:99:27277,1836,0
scaffold_1	240539	.	G	A	26079.77	.	AC=2;AF=1.00;AN=2;DP=613;ExcessHet=3.0103;FS=0.000;MLEAC=2;MLEAF=1.00;MQ=59.93;QD=29.86;SOR=0.774	GT:AD:DP:GQ:PL	1/1:0,589:589:99:26108,1806,0
scaffold_1	240601	.	T	G	27721.77	.	AC=2;AF=1.00;AN=2;DP=642;ExcessHet=3.0103;FS=0.000;MLEAC=2;MLEAF=1.00;MQ=59.39;QD=30.56;SOR=0.907	GT:AD:DP:GQ:PL	1/1:0,616:616:99:27750,1882,0
scaffold_1	240605	.	G	T	27758.77	.	AC=2;AF=1.00;AN=2;DP=631;ExcessHet=3.0103;FS=0.000;MLEAC=2;MLEAF=1.00;MQ=59.38;QD=32.44;SOR=0.931	GT:AD:DP:GQ:PL	1/1:0,605:605:99:27787,1872,0
scaffold_1	240630	.	C	A	26456.77	.	AC=2;AF=1.00;AN=2;DP=584;ExcessHet=3.0103;FS=0.000;MLEAC=2;MLEAF=1.00;MQ=59.33;QD=29.49;SOR=0.877	GT:AD:DP:GQ:PL	1/1:0,566:566:99:26485,1773,0
scaffold_1	240666	.	CTAATTT	C	25768.73	.	AC=2;AF=1.00;AN=2;DP=587;ExcessHet=3.0103;FS=0.000;MLEAC=2;MLEAF=1.00;MQ=57.92;QD=29.48;SOR=0.811	GT:AD:DP:GQ:PL	1/1:0,570:570:99:25806,1746,0
scaffold_1	241588	.	G	GT	2669.73	.	AC=1;AF=0.500;AN=2;BaseQRankSum=-3.662;ClippingRankSum=1.968;DP=1491;ExcessHet=3.0103;FS=0.764;MLEAC=1;MLEAF=0.500;MQ=41.51;MQRankSum=-6.041;QD=1.81;ReadPosRankSum=-0.571;SOR=0.525	GT:AD:DP:GQ:PL	0/1:1238,237:1475:99:2707,0,51360
scaffold_1	241590	.	G	T	6572.77	.	AC=1;AF=0.500;AN=2;BaseQRankSum=2.086;ClippingRankSum=0.987;DP=1522;ExcessHet=3.0103;FS=1.609;MLEAC=1;MLEAF=0.500;MQ=41.36;MQRankSum=-5.385;QD=4.34;ReadPosRankSum=-0.221;SOR=0.513	GT:AD:DP:GQ:PL	0/1:1263,252:1515:99:6601,0,41047
scaffold_1	241646	.	T	TA	5687.73	.	AC=1;AF=0.500;AN=2;BaseQRankSum=0.691;ClippingRankSum=0.795;DP=1636;ExcessHet=3.0103;FS=2.465;MLEAC=1;MLEAF=0.500;MQ=39.48;MQRankSum=-8.288;QD=3.59;ReadPosRankSum=3.316;SOR=0.973	GT:AD:DP:GQ:PL	0/1:1304,280:1584:99:5725,0,41500
scaffold_1	241656	.	G	T	7679.77	.	AC=1;AF=0.500;AN=2;BaseQRankSum=-2.186;ClippingRankSum=-0.112;DP=1637;ExcessHet=3.0103;FS=12.462;MLEAC=1;MLEAF=0.500;MQ=39.39;MQRankSum=-2.626;QD=4.71;ReadPosRankSum=-2.705;SOR=1.773	GT:AD:DP:GQ:PL	0/1:1340,292:1632:99:7708,0,55770
scaffold_1	241662	.	A	T	7318.77	.	AC=1;AF=0.500;AN=2;BaseQRankSum=-1.333;ClippingRankSum=-0.632;DP=1611;ExcessHet=3.0103;FS=13.442;MLEAC=1;MLEAF=0.500;MQ=38.67;MQRankSum=-1.031;QD=4.55;ReadPosRankSum=-2.749;SOR=1.973	GT:AD:DP:GQ:PL	0/1:1332,275:1607:99:7347,0,55079
scaffold_1	241701	.	G	A	1454.77	.	AC=1;AF=0.500;AN=2;BaseQRankSum=3.459;ClippingRankSum=0.068;DP=984;ExcessHet=3.0103;FS=25.354;MLEAC=1;MLEAF=0.500;MQ=38.30;MQRankSum=-2.337;QD=1.48;ReadPosRankSum=1.571;SOR=6.123	GT:AD:DP:GQ:PL	0/1:861,121:982:99:1483,0,29084
scaffold_1	244603	.	A	T	9650.77	.	AC=2;AF=1.00;AN=2;DP=291;ExcessHet=3.0103;FS=0.000;MLEAC=2;MLEAF=1.00;MQ=49.22;QD=23.69;SOR=2.774	GT:AD:DP:GQ:PL	1/1:0,271:271:99:9679,814,0
scaffold_1	246245	.	C	CA	5902.73	.	AC=2;AF=1.00;AN=2;DP=327;ExcessHet=3.0103;FS=0.000;MLEAC=2;MLEAF=1.00;MQ=56.35;QD=24.70;SOR=3.651	GT:AD:DP:GQ:PL	1/1:0,112:112:99:5940,397,0
scaffold_1	246268	.	TA	T	10042.73	.	AC=2;AF=1.00;AN=2;DP=417;ExcessHet=3.0103;FS=0.000;MLEAC=2;MLEAF=1.00;MQ=57.27;QD=30.90;SOR=3.279	GT:AD:DP:GQ:PL	1/1:0,216:216:99:10080,674,0
scaffold_1	246271	.	A	AAATG	11572.73	.	AC=2;AF=1.00;AN=2;DP=404;ExcessHet=3.0103;FS=0.000;MLEAC=2;MLEAF=1.00;MQ=57.22;QD=31.24;SOR=3.362	GT:AD:DP:GQ:PL	1/1:0,224:224:99:11610,777,0
scaffold_1	246295	.	T	C	12008.77	.	AC=2;AF=1.00;AN=2;BaseQRankSum=1.955;ClippingRankSum=0.848;DP=457;ExcessHet=3.0103;FS=4.178;MLEAC=2;MLEAF=1.00;MQ=56.95;MQRankSum=-0.433;QD=33.25;ReadPosRankSum=-0.986;SOR=2.677	GT:AD:DP:GQ:PL	1/1:2,335:337:99:12037,952,0
scaffold_1	246296	.	A	C	12008.77	.	AC=2;AF=1.00;AN=2;BaseQRankSum=1.668;ClippingRankSum=-1.632;DP=458;ExcessHet=3.0103;FS=4.200;MLEAC=2;MLEAF=1.00;MQ=56.91;MQRankSum=1.169;QD=28.86;ReadPosRankSum=-0.785;SOR=2.691	GT:AD:DP:GQ:PL	1/1:2,337:339:99:12037,952,0
scaffold_1	246308	.	C	T	18376.77	.	AC=2;AF=1.00;AN=2;DP=487;ExcessHet=3.0103;FS=0.000;MLEAC=2;MLEAF=1.00;MQ=56.61;QD=27.54;SOR=2.244	GT:AD:DP:GQ:PL	1/1:0,400:400:99:18405,1231,0
scaffold_1	246310	.	C	T	18781.77	.	AC=2;AF=1.00;AN=2;DP=486;ExcessHet=3.0103;FS=0.000;MLEAC=2;MLEAF=1.00;MQ=56.61;QD=27.65;SOR=2.209	GT:AD:DP:GQ:PL	1/1:0,402:402:99:18810,1258,0
scaffold_1	246314	.	T	C	19092.77	.	AC=2;AF=1.00;AN=2;DP=485;ExcessHet=3.0103;FS=0.000;MLEAC=2;MLEAF=1.00;MQ=56.54;QD=30.59;SOR=2.205	GT:AD:DP:GQ:PL	1/1:0,412:412:99:19121,1282,0
scaffold_1	246316	.	T	C	19184.77	.	AC=2;AF=1.00;AN=2;DP=491;ExcessHet=3.0103;FS=0.000;MLEAC=2;MLEAF=1.00;MQ=56.55;QD=28.30;SOR=2.128	GT:AD:DP:GQ:PL	1/1:0,422:422:99:19213,1291,0
scaffold_1	246320	.	G	A	19341.77	.	AC=2;AF=1.00;AN=2;DP=496;ExcessHet=3.0103;FS=0.000;MLEAC=2;MLEAF=1.00;MQ=56.60;QD=30.51;SOR=2.060	GT:AD:DP:GQ:PL	1/1:0,432:432:99:19370,1312,0
scaffold_1	246417	.	TTTTTGAAGGA	T	19681.73	.	AC=2;AF=1.00;AN=2;DP=504;ExcessHet=3.0103;FS=0.000;MLEAC=2;MLEAF=1.00;MQ=59.02;QD=31.52;SOR=1.284	GT:AD:DP:GQ:PL	1/1:0,440:440:99:19719,1344,0
scaffold_1	246442	.	C	CTGCTCGGTGATCGA	24617.73	.	AC=2;AF=1.00;AN=2;DP=469;ExcessHet=3.0103;FS=0.000;MLEAC=2;MLEAF=1.00;MQ=59.12;QD=27.85;SOR=1.164	GT:AD:DP:GQ:PL	1/1:0,446:446:99:24655,1654,0
scaffold_1	246464	.	T	A	23188.77	.	AC=2;AF=1.00;AN=2;DP=507;ExcessHet=3.0103;FS=0.000;MLEAC=2;MLEAF=1.00;MQ=59.26;QD=27.44;SOR=0.924	GT:AD:DP:GQ:PL	1/1:0,487:487:99:23217,1553,0
scaffold_1	246480	.	C	T	22451.77	.	AC=2;AF=1.00;AN=2;DP=511;ExcessHet=3.0103;FS=0.000;MLEAC=2;MLEAF=1.00;MQ=59.34;QD=28.81;SOR=0.815	GT:AD:DP:GQ:PL	1/1:0,486:486:99:22480,1505,0
scaffold_1	246491	.	A	C	21094.77	.	AC=2;AF=1.00;AN=2;DP=497;ExcessHet=3.0103;FS=0.000;MLEAC=2;MLEAF=1.00;MQ=59.73;QD=31.46;SOR=0.715	GT:AD:DP:GQ:PL	1/1:0,471:471:99:21123,1441,0
scaffold_1	246522	.	C	T	15721.77	.	AC=2;AF=1.00;AN=2;DP=444;ExcessHet=3.0103;FS=0.000;MLEAC=2;MLEAF=1.00;MQ=59.97;QD=26.00;SOR=0.959	GT:AD:DP:GQ:PL	1/1:0,420:420:99:15750,1264,0
scaffold_1	246588	.	A	G	15130.77	.	AC=2;AF=1.00;AN=2;BaseQRankSum=0.780;ClippingRankSum=-0.635;DP=427;ExcessHet=3.0103;FS=0.000;MLEAC=2;MLEAF=1.00;MQ=59.94;MQRankSum=1.269;QD=24.32;ReadPosRankSum=-1.329;SOR=0.292	GT:AD:DP:GQ:PL	1/1:1,403:404:99:15159,1187,0
scaffold_1	246811	.	A	G	18641.77	.	AC=2;AF=1.00;AN=2;BaseQRankSum=1.735;ClippingRankSum=-1.211;DP=556;ExcessHet=3.0103;FS=0.000;MLEAC=2;MLEAF=1.00;MQ=59.98;MQRankSum=1.338;QD=37.12;ReadPosRankSum=1.346;SOR=0.233	GT:AD:DP:GQ:PL	1/1:4,516:520:99:18670,1440,0
scaffold_1	246953	.	A	G	21817.77	.	AC=2;AF=1.00;AN=2;DP=616;ExcessHet=3.0103;FS=0.000;MLEAC=2;MLEAF=1.00;MQ=60.00;QD=29.50;SOR=0.795	GT:AD:DP:GQ:PL	1/1:0,597:597:99:21846,1791,0
scaffold_1	247537	.	G	T	18044.77	.	AC=2;AF=1.00;AN=2;DP=509;ExcessHet=3.0103;FS=0.000;MLEAC=2;MLEAF=1.00;MQ=60.00;QD=30.99;SOR=0.805	GT:AD:DP:GQ:PL	1/1:0,490:490:99:18073,1471,0
scaffold_1	247648	.	A	G	18766.77	.	AC=2;AF=1.00;AN=2;DP=540;ExcessHet=3.0103;FS=0.000;MLEAC=2;MLEAF=1.00;MQ=60.00;QD=32.57;SOR=0.697	GT:AD:DP:GQ:PL	1/1:0,519:519:99:18795,1558,0
scaffold_1	247684	.	C	T	18429.77	.	AC=2;AF=1.00;AN=2;DP=516;ExcessHet=3.0103;FS=0.000;MLEAC=2;MLEAF=1.00;MQ=60.00;QD=30.06;SOR=0.709	GT:AD:DP:GQ:PL	1/1:0,498:498:99:18458,1495,0
scaffold_1	248017	.	A	G	21020.77	.	AC=2;AF=1.00;AN=2;DP=581;ExcessHet=3.0103;FS=0.000;MLEAC=2;MLEAF=1.00;MQ=60.00;QD=35.27;SOR=0.851	GT:AD:DP:GQ:PL	1/1:0,557:557:99:21049,1673,0
scaffold_1	248121	.	A	C	22727.77	.	AC=2;AF=1.00;AN=2;BaseQRankSum=1.726;ClippingRankSum=-0.445;DP=638;ExcessHet=3.0103;FS=0.000;MLEAC=2;MLEAF=1.00;MQ=59.97;MQRankSum=0.311;QD=28.73;ReadPosRankSum=0.803;SOR=0.268	GT:AD:DP:GQ:PL	1/1:1,618:619:99:22756,1847,0
scaffold_1	248552	.	C	T	19181.77	.	AC=2;AF=1.00;AN=2;DP=567;ExcessHet=3.0103;FS=0.000;MLEAC=2;MLEAF=1.00;MQ=59.99;QD=30.19;SOR=0.826	GT:AD:DP:GQ:PL	1/1:0,542:542:99:19210,1621,0
scaffold_1	248598	.	A	G	19619.77	.	AC=2;AF=1.00;AN=2;BaseQRankSum=-1.088;ClippingRankSum=0.992;DP=571;ExcessHet=3.0103;FS=0.000;MLEAC=2;MLEAF=1.00;MQ=59.95;MQRankSum=-1.132;QD=24.22;ReadPosRankSum=1.719;SOR=0.247	GT:AD:DP:GQ:PL	1/1:1,542:543:99:19648,1587,0
scaffold_1	248758	.	A	G	20626.77	.	AC=2;AF=1.00;AN=2;DP=589;ExcessHet=3.0103;FS=0.000;MLEAC=2;MLEAF=1.00;MQ=59.93;QD=28.96;SOR=0.816	GT:AD:DP:GQ:PL	1/1:0,565:565:99:20655,1693,0
scaffold_1	248784	.	A	G	18553.77	.	AC=2;AF=1.00;AN=2;BaseQRankSum=0.217;ClippingRankSum=-0.289;DP=593;ExcessHet=3.0103;FS=3.166;MLEAC=2;MLEAF=1.00;MQ=60.00;MQRankSum=2.063;QD=33.19;ReadPosRankSum=-1.970;SOR=0.223	GT:AD:DP:GQ:PL	1/1:3,556:559:99:18582,1598,0
scaffold_1	249223	.	A	G	23946.77	.	AC=2;AF=1.00;AN=2;BaseQRankSum=0.742;ClippingRankSum=-0.268;DP=662;ExcessHet=3.0103;FS=0.000;MLEAC=2;MLEAF=1.00;MQ=59.99;MQRankSum=1.148;QD=27.93;ReadPosRankSum=2.317;SOR=0.112	GT:AD:DP:GQ:PL	1/1:2,644:646:99:23975,1863,0
scaffold_1	249348	.	A	C	21145.77	.	AC=2;AF=1.00;AN=2;BaseQRankSum=-0.920;ClippingRankSum=-0.312;DP=597;ExcessHet=3.0103;FS=0.000;MLEAC=2;MLEAF=1.00;MQ=59.96;MQRankSum=0.359;QD=33.86;ReadPosRankSum=0.882;SOR=0.894	GT:AD:DP:GQ:PL	1/1:2,575:577:99:21174,1650,0
scaffold_1	249516	.	C	T	17670.77	.	AC=2;AF=1.00;AN=2;DP=483;ExcessHet=3.0103;FS=0.000;MLEAC=2;MLEAF=1.00;MQ=60.00;QD=33.95;SOR=0.864	GT:AD:DP:GQ:PL	1/1:0,465:465:99:17699,1397,0
scaffold_1	250074	.	A	G	20779.77	.	AC=2;AF=1.00;AN=2;DP=572;ExcessHet=3.0103;FS=0.000;MLEAC=2;MLEAF=1.00;MQ=60.00;QD=27.13;SOR=0.737	GT:AD:DP:GQ:PL	1/1:0,554:554:99:20808,1662,0
scaffold_1	250382	.	C	T	22420.77	.	AC=2;AF=1.00;AN=2;DP=618;ExcessHet=3.0103;FS=0.000;MLEAC=2;MLEAF=1.00;MQ=60.00;QD=31.74;SOR=0.737	GT:AD:DP:GQ:PL	1/1:0,605:605:99:22449,1816,0
scaffold_1	250463	.	TA	T	25470.73	.	AC=2;AF=1.00;AN=2;DP=624;ExcessHet=3.0103;FS=0.000;MLEAC=2;MLEAF=1.00;MQ=60.00;QD=32.15;SOR=0.704	GT:AD:DP:GQ:PL	1/1:0,572:572:99:25508,1745,0
scaffold_1	250477	.	T	C	28373.77	.	AC=2;AF=1.00;AN=2;DP=619;ExcessHet=3.0103;FS=0.000;MLEAC=2;MLEAF=1.00;MQ=60.00;QD=31.74;SOR=0.706	GT:AD:DP:GQ:PL	1/1:0,606:606:99:28402,1923,0
scaffold_1	250497	.	T	C	26696.77	.	AC=2;AF=1.00;AN=2;DP=625;ExcessHet=3.0103;FS=0.000;MLEAC=2;MLEAF=1.00;MQ=60.00;QD=26.15;SOR=0.818	GT:AD:DP:GQ:PL	1/1:0,610:610:99:26725,1869,0
scaffold_1	250533	.	G	A	21763.77	.	AC=2;AF=1.00;AN=2;DP=613;ExcessHet=3.0103;FS=0.000;MLEAC=2;MLEAF=1.00;MQ=60.00;QD=25.35;SOR=0.717	GT:AD:DP:GQ:PL	1/1:0,593:593:99:21792,1782,0
scaffold_1	250601	.	A	C	19819.77	.	AC=2;AF=1.00;AN=2;BaseQRankSum=-0.696;ClippingRankSum=-0.903;DP=556;ExcessHet=3.0103;FS=0.000;MLEAC=2;MLEAF=1.00;MQ=59.97;MQRankSum=0.696;QD=28.30;ReadPosRankSum=1.719;SOR=0.663	GT:AD:DP:GQ:PL	1/1:1,534:535:99:19848,1570,0
scaffold_1	250722	.	A	T	20516.77	.	AC=2;AF=1.00;AN=2;DP=493;ExcessHet=3.0103;FS=0.000;MLEAC=2;MLEAF=1.00;MQ=60.00;QD=25.75;SOR=0.710	GT:AD:DP:GQ:PL	1/1:0,466:466:99:20545,1441,0
scaffold_1	250745	.	T	C	22167.77	.	AC=2;AF=1.00;AN=2;DP=493;ExcessHet=3.0103;FS=0.000;MLEAC=2;MLEAF=1.00;MQ=60.00;QD=27.56;SOR=0.912	GT:AD:DP:GQ:PL	1/1:0,471:471:99:22196,1487,0
scaffold_1	250760	.	G	A	22210.77	.	AC=2;AF=1.00;AN=2;DP=504;ExcessHet=3.0103;FS=0.000;MLEAC=2;MLEAF=1.00;MQ=60.00;QD=28.93;SOR=0.892	GT:AD:DP:GQ:PL	1/1:0,482:482:99:22239,1493,0
scaffold_1	250762	.	C	T	21805.77	.	AC=2;AF=1.00;AN=2;DP=500;ExcessHet=3.0103;FS=0.000;MLEAC=2;MLEAF=1.00;MQ=60.00;QD=27.36;SOR=0.914	GT:AD:DP:GQ:PL	1/1:0,478:478:99:21834,1466,0
scaffold_1	250819	.	A	T	18157.77	.	AC=2;AF=1.00;AN=2;BaseQRankSum=1.725;ClippingRankSum=0.501;DP=516;ExcessHet=3.0103;FS=0.000;MLEAC=2;MLEAF=1.00;MQ=60.00;MQRankSum=-0.174;QD=32.49;ReadPosRankSum=-1.050;SOR=0.373	GT:AD:DP:GQ:PL	1/1:1,497:498:99:18186,1484,0
scaffold_1	250897	.	G	A	24880.77	.	AC=2;AF=1.00;AN=2;DP=586;ExcessHet=3.0103;FS=0.000;MLEAC=2;MLEAF=1.00;MQ=60.00;QD=29.92;SOR=0.726	GT:AD:DP:GQ:PL	1/1:0,551:551:99:24909,1685,0
scaffold_1	250900	.	C	T	24797.77	.	AC=2;AF=1.00;AN=2;DP=583;ExcessHet=3.0103;FS=0.000;MLEAC=2;MLEAF=1.00;MQ=60.00;QD=31.60;SOR=0.745	GT:AD:DP:GQ:PL	1/1:0,550:550:99:24826,1679,0
scaffold_1	251035	.	C	T	20390.77	.	AC=2;AF=1.00;AN=2;DP=563;ExcessHet=3.0103;FS=0.000;MLEAC=2;MLEAF=1.00;MQ=59.98;QD=27.47;SOR=0.735	GT:AD:DP:GQ:PL	1/1:0,537:537:99:20419,1614,0
scaffold_1	251071	.	T	C	18789.77	.	AC=2;AF=1.00;AN=2;BaseQRankSum=-0.996;ClippingRankSum=-0.809;DP=522;ExcessHet=3.0103;FS=0.000;MLEAC=2;MLEAF=1.00;MQ=60.00;MQRankSum=0.149;QD=31.39;ReadPosRankSum=-0.524;SOR=0.226	GT:AD:DP:GQ:PL	1/1:1,498:499:99:18818,1454,0
scaffold_1	251159	.	C	A	20027.77	.	AC=2;AF=1.00;AN=2;DP=559;ExcessHet=3.0103;FS=0.000;MLEAC=2;MLEAF=1.00;MQ=60.00;QD=33.43;SOR=0.739	GT:AD:DP:GQ:PL	1/1:0,536:536:99:20056,1610,0
scaffold_1	251176	.	G	A	19877.77	.	AC=2;AF=1.00;AN=2;DP=553;ExcessHet=3.0103;FS=0.000;MLEAC=2;MLEAF=1.00;MQ=60.00;QD=29.81;SOR=0.712	GT:AD:DP:GQ:PL	1/1:0,527:527:99:19906,1582,0
scaffold_1	251311	.	C	T	22721.77	.	AC=2;AF=1.00;AN=2;DP=639;ExcessHet=3.0103;FS=0.000;MLEAC=2;MLEAF=1.00;MQ=60.00;QD=27.49;SOR=0.749	GT:AD:DP:GQ:PL	1/1:0,621:621:99:22750,1865,0
scaffold_1	251992	.	G	T	20390.77	.	AC=2;AF=1.00;AN=2;DP=577;ExcessHet=3.0103;FS=0.000;MLEAC=2;MLEAF=1.00;MQ=59.96;QD=28.54;SOR=0.857	GT:AD:DP:GQ:PL	1/1:0,550:550:99:20419,1651,0
scaffold_1	252040	.	A	G	18561.77	.	AC=2;AF=1.00;AN=2;BaseQRankSum=0.587;ClippingRankSum=1.423;DP=510;ExcessHet=3.0103;FS=0.000;MLEAC=2;MLEAF=1.00;MQ=60.00;MQRankSum=-0.987;QD=30.89;ReadPosRankSum=1.683;SOR=0.395	GT:AD:DP:GQ:PL	1/1:1,492:493:99:18590,1446,0
scaffold_1	252107	.	A	G	20152.77	.	AC=2;AF=1.00;AN=2;DP=550;ExcessHet=3.0103;FS=0.000;MLEAC=2;MLEAF=1.00;MQ=60.00;QD=32.09;SOR=1.071	GT:AD:DP:GQ:PL	1/1:0,525:525:99:20181,1577,0
scaffold_1	252199	.	A	G	19470.77	.	AC=2;AF=1.00;AN=2;DP=545;ExcessHet=3.0103;FS=0.000;MLEAC=2;MLEAF=1.00;MQ=60.00;QD=34.00;SOR=0.876	GT:AD:DP:GQ:PL	1/1:0,522:522:99:19499,1569,0
scaffold_1	252538	.	C	G	21537.77	.	AC=2;AF=1.00;AN=2;BaseQRankSum=1.720;ClippingRankSum=0.936;DP=595;ExcessHet=3.0103;FS=0.000;MLEAC=2;MLEAF=1.00;MQ=60.00;MQRankSum=-0.906;QD=35.37;ReadPosRankSum=-1.513;SOR=0.401	GT:AD:DP:GQ:PL	1/1:1,569:570:99:21566,1704,0
scaffold_1	252714	.	A	G	21811.77	.	AC=2;AF=1.00;AN=2;DP=620;ExcessHet=3.0103;FS=0.000;MLEAC=2;MLEAF=1.00;MQ=60.00;QD=31.36;SOR=0.952	GT:AD:DP:GQ:PL	1/1:0,595:595:99:21840,1785,0
scaffold_1	252937	.	A	G	19727.77	.	AC=2;AF=1.00;AN=2;DP=542;ExcessHet=3.0103;FS=0.000;MLEAC=2;MLEAF=1.00;MQ=60.00;QD=34.89;SOR=0.760	GT:AD:DP:GQ:PL	1/1:0,525:525:99:19756,1576,0
scaffold_1	253319	.	T	G	23612.77	.	AC=2;AF=1.00;AN=2;DP=547;ExcessHet=3.0103;FS=0.000;MLEAC=2;MLEAF=1.00;MQ=59.98;QD=28.23;SOR=1.001	GT:AD:DP:GQ:PL	1/1:0,525:525:99:23641,1626,0
scaffold_1	253330	.	T	C	23692.77	.	AC=2;AF=1.00;AN=2;DP=561;ExcessHet=3.0103;FS=0.000;MLEAC=2;MLEAF=1.00;MQ=59.98;QD=35.49;SOR=0.891	GT:AD:DP:GQ:PL	1/1:0,539:539:99:23721,1641,0
scaffold_1	253402	.	T	C	21988.77	.	AC=2;AF=1.00;AN=2;DP=591;ExcessHet=3.0103;FS=0.000;MLEAC=2;MLEAF=1.00;MQ=60.00;QD=34.80;SOR=0.697	GT:AD:DP:GQ:PL	1/1:0,577:577:99:22017,1733,0
scaffold_1	253450	.	C	T	20590.77	.	AC=2;AF=1.00;AN=2;DP=589;ExcessHet=3.0103;FS=0.000;MLEAC=2;MLEAF=1.00;MQ=59.94;QD=30.43;SOR=0.752	GT:AD:DP:GQ:PL	1/1:0,562:562:99:20619,1690,0
scaffold_1	253496	.	G	A	21513.77	.	AC=2;AF=1.00;AN=2;DP=624;ExcessHet=3.0103;FS=0.000;MLEAC=2;MLEAF=1.00;MQ=59.92;QD=36.28;SOR=0.802	GT:AD:DP:GQ:PL	1/1:0,595:595:99:21542,1780,0
scaffold_1	253530	.	C	G	21314.77	.	AC=2;AF=1.00;AN=2;DP=601;ExcessHet=3.0103;FS=0.000;MLEAC=2;MLEAF=1.00;MQ=59.94;QD=36.35;SOR=0.801	GT:AD:DP:GQ:PL	1/1:0,582:582:99:21343,1747,0
scaffold_1	253645	.	A	G	19968.77	.	AC=2;AF=1.00;AN=2;DP=536;ExcessHet=3.0103;FS=0.000;MLEAC=2;MLEAF=1.00;MQ=60.00;QD=30.15;SOR=0.786	GT:AD:DP:GQ:PL	1/1:0,517:517:99:19997,1552,0
scaffold_1	253682	.	A	G	21467.77	.	AC=2;AF=1.00;AN=2;DP=577;ExcessHet=3.0103;FS=0.000;MLEAC=2;MLEAF=1.00;MQ=60.00;QD=33.91;SOR=0.906	GT:AD:DP:GQ:PL	1/1:0,567:567:99:21496,1701,0
scaffold_1	253915	.	A	C	20132.77	.	AC=2;AF=1.00;AN=2;DP=564;ExcessHet=3.0103;FS=0.000;MLEAC=2;MLEAF=1.00;MQ=60.00;QD=31.95;SOR=0.701	GT:AD:DP:GQ:PL	1/1:0,544:544:99:20161,1631,0
scaffold_1	254035	.	A	G	15146.77	.	AC=2;AF=1.00;AN=2;DP=415;ExcessHet=3.0103;FS=0.000;MLEAC=2;MLEAF=1.00;MQ=60.00;QD=33.37;SOR=1.029	GT:AD:DP:GQ:PL	1/1:0,403:403:99:15175,1208,0
scaffold_1	254472	.	A	G	22635.77	.	AC=2;AF=1.00;AN=2;DP=660;ExcessHet=3.0103;FS=0.000;MLEAC=2;MLEAF=1.00;MQ=59.97;QD=34.75;SOR=0.939	GT:AD:DP:GQ:PL	1/1:0,641:641:99:22664,1923,0
scaffold_1	254519	.	A	G	22824.77	.	AC=2;AF=1.00;AN=2;DP=624;ExcessHet=3.0103;FS=0.000;MLEAC=2;MLEAF=1.00;MQ=60.00;QD=30.22;SOR=0.723	GT:AD:DP:GQ:PL	1/1:0,609:609:99:22853,1832,0
scaffold_1	254765	.	A	T	17732.77	.	AC=2;AF=1.00;AN=2;BaseQRankSum=1.779;ClippingRankSum=0.358;DP=521;ExcessHet=3.0103;FS=0.000;MLEAC=2;MLEAF=1.00;MQ=60.00;MQRankSum=0.096;QD=28.67;ReadPosRankSum=1.132;SOR=0.697	GT:AD:DP:GQ:PL	1/1:2,495:497:99:17761,1413,0
scaffold_1	254808	.	AGGAG	A	23704.73	.	AC=2;AF=1.00;AN=2;DP=568;ExcessHet=3.0103;FS=0.000;MLEAC=2;MLEAF=1.00;MQ=60.00;QD=33.43;SOR=0.811	GT:AD:DP:GQ:PL	1/1:0,534:534:99:23742,1608,0
scaffold_1	254880	.	C	T	20437.77	.	AC=2;AF=1.00;AN=2;BaseQRankSum=1.726;ClippingRankSum=0.087;DP=581;ExcessHet=3.0103;FS=0.000;MLEAC=2;MLEAF=1.00;MQ=60.00;MQRankSum=0.223;QD=25.21;ReadPosRankSum=0.225;SOR=0.245	GT:AD:DP:GQ:PL	1/1:1,559:560:99:20466,1673,0
scaffold_1	255113	.	A	G	21460.77	.	AC=2;AF=1.00;AN=2;BaseQRankSum=-0.379;ClippingRankSum=-0.426;DP=599;ExcessHet=3.0103;FS=0.000;MLEAC=2;MLEAF=1.00;MQ=60.00;MQRankSum=-1.583;QD=38.32;ReadPosRankSum=-1.661;SOR=0.325	GT:AD:DP:GQ:PL	1/1:1,580:581:99:21489,1703,0
scaffold_1	255143	.	C	T	27457.77	.	AC=2;AF=1.00;AN=2;DP=639;ExcessHet=3.0103;FS=0.000;MLEAC=2;MLEAF=1.00;MQ=60.00;QD=24.30;SOR=0.770	GT:AD:DP:GQ:PL	1/1:0,621:621:99:27486,1895,0
scaffold_1	255153	.	A	G	26924.77	.	AC=2;AF=1.00;AN=2;DP=622;ExcessHet=3.0103;FS=0.000;MLEAC=2;MLEAF=1.00;MQ=60.00;QD=27.06;SOR=0.761	GT:AD:DP:GQ:PL	1/1:0,604:604:99:26953,1839,0
scaffold_1	255362	.	A	G	22340.77	.	AC=2;AF=1.00;AN=2;DP=620;ExcessHet=3.0103;FS=0.000;MLEAC=2;MLEAF=1.00;MQ=60.00;QD=36.58;SOR=0.766	GT:AD:DP:GQ:PL	1/1:0,599:599:99:22369,1797,0
scaffold_1	255869	.	C	G	19565.77	.	AC=2;AF=1.00;AN=2;DP=559;ExcessHet=3.0103;FS=0.000;MLEAC=2;MLEAF=1.00;MQ=59.97;QD=31.27;SOR=0.697	GT:AD:DP:GQ:PL	1/1:0,537:537:99:19594,1612,0
scaffold_1	255977	.	A	C	19545.77	.	AC=2;AF=1.00;AN=2;BaseQRankSum=2.332;ClippingRankSum=1.851;DP=546;ExcessHet=3.0103;FS=0.000;MLEAC=2;MLEAF=1.00;MQ=60.00;MQRankSum=-0.790;QD=24.47;ReadPosRankSum=0.728;SOR=0.933	GT:AD:DP:GQ:PL	1/1:2,518:520:99:19574,1511,0
scaffold_1	256169	.	C	T	21217.77	.	AC=2;AF=1.00;AN=2;DP=590;ExcessHet=3.0103;FS=0.000;MLEAC=2;MLEAF=1.00;MQ=60.00;QD=35.34;SOR=0.796	GT:AD:DP:GQ:PL	1/1:0,568:568:99:21246,1702,0
scaffold_1	256350	.	A	G	22289.77	.	AC=2;AF=1.00;AN=2;DP=624;ExcessHet=3.0103;FS=0.000;MLEAC=2;MLEAF=1.00;MQ=60.00;QD=36.42;SOR=0.822	GT:AD:DP:GQ:PL	1/1:0,607:607:99:22318,1821,0
scaffold_1	256469	.	A	G	23129.77	.	AC=2;AF=1.00;AN=2;DP=644;ExcessHet=3.0103;FS=0.000;MLEAC=2;MLEAF=1.00;MQ=60.00;QD=28.51;SOR=0.860	GT:AD:DP:GQ:PL	1/1:0,620:620:99:23158,1862,0
scaffold_1	256626	.	C	T	23465.77	.	AC=2;AF=1.00;AN=2;DP=656;ExcessHet=3.0103;FS=0.000;MLEAC=2;MLEAF=1.00;MQ=59.94;QD=26.86;SOR=0.793	GT:AD:DP:GQ:PL	1/1:0,628:628:99:23494,1885,0
scaffold_1	256689	.	A	G	25265.77	.	AC=2;AF=1.00;AN=2;DP=728;ExcessHet=3.0103;FS=0.000;MLEAC=2;MLEAF=1.00;MQ=59.97;QD=32.30;SOR=0.864	GT:AD:DP:GQ:PL	1/1:0,695:695:99:25294,2085,0
scaffold_1	256857	.	A	G	26366.77	.	AC=2;AF=1.00;AN=2;DP=741;ExcessHet=3.0103;FS=0.000;MLEAC=2;MLEAF=1.00;MQ=60.00;QD=33.27;SOR=0.816	GT:AD:DP:GQ:PL	1/1:0,720:720:99:26395,2159,0
scaffold_1	256925	.	A	G	24696.77	.	AC=2;AF=1.00;AN=2;DP=669;ExcessHet=3.0103;FS=0.000;MLEAC=2;MLEAF=1.00;MQ=59.99;QD=27.40;SOR=0.693	GT:AD:DP:GQ:PL	1/1:0,652:652:99:24725,1960,0
scaffold_1	256998	.	A	G	26411.77	.	AC=2;AF=1.00;AN=2;DP=712;ExcessHet=3.0103;FS=0.000;MLEAC=2;MLEAF=1.00;MQ=59.96;QD=24.16;SOR=0.764	GT:AD:DP:GQ:PL	1/1:0,696:696:99:26440,2091,0
scaffold_1	257279	.	A	G	23469.77	.	AC=2;AF=1.00;AN=2;BaseQRankSum=0.627;ClippingRankSum=0.742;DP=652;ExcessHet=3.0103;FS=0.000;MLEAC=2;MLEAF=1.00;MQ=59.99;MQRankSum=0.752;QD=31.05;ReadPosRankSum=1.677;SOR=0.258	GT:AD:DP:GQ:PL	1/1:1,632:633:99:23498,1865,0
scaffold_1	257432	.	C	T	20489.77	.	AC=2;AF=1.00;AN=2;DP=571;ExcessHet=3.0103;FS=0.000;MLEAC=2;MLEAF=1.00;MQ=60.00;QD=29.01;SOR=0.791	GT:AD:DP:GQ:PL	1/1:0,554:554:99:20518,1661,0
scaffold_1	258144	.	A	G	19157.77	.	AC=2;AF=1.00;AN=2;DP=545;ExcessHet=3.0103;FS=0.000;MLEAC=2;MLEAF=1.00;MQ=60.00;QD=29.44;SOR=0.860	GT:AD:DP:GQ:PL	1/1:0,516:516:99:19186,1550,0
scaffold_1	258186	.	A	G	15735.77	.	AC=2;AF=1.00;AN=2;DP=446;ExcessHet=3.0103;FS=0.000;MLEAC=2;MLEAF=1.00;MQ=59.86;QD=31.30;SOR=1.098	GT:AD:DP:GQ:PL	1/1:0,418:418:99:15764,1251,0
scaffold_1	258235	.	G	GTT	2005.73	.	AC=2;AF=1.00;AN=2;BaseQRankSum=-1.982;ClippingRankSum=-0.620;DP=346;ExcessHet=3.0103;FS=9.569;MLEAC=2;MLEAF=1.00;MQ=55.81;MQRankSum=-0.741;QD=16.58;ReadPosRankSum=0.125;SOR=0.365	GT:AD:DP:GQ:PL	1/1:6,115:121:99:2043,209,0
scaffold_1	258295	.	A	G	10101.77	.	AC=2;AF=1.00;AN=2;DP=287;ExcessHet=3.0103;FS=0.000;MLEAC=2;MLEAF=1.00;MQ=59.64;QD=34.74;SOR=0.937	GT:AD:DP:GQ:PL	1/1:0,272:272:99:10130,817,0
scaffold_1	258355	.	C	T	13241.77	.	AC=2;AF=1.00;AN=2;DP=412;ExcessHet=3.0103;FS=0.000;MLEAC=2;MLEAF=1.00;MQ=59.97;QD=34.31;SOR=1.067	GT:AD:DP:GQ:PL	1/1:0,386:386:99:13270,1157,0
scaffold_1	258437	.	T	C	17971.77	.	AC=2;AF=1.00;AN=2;DP=505;ExcessHet=3.0103;FS=0.000;MLEAC=2;MLEAF=1.00;MQ=60.00;QD=32.24;SOR=0.978	GT:AD:DP:GQ:PL	1/1:0,483:483:99:18000,1453,0
scaffold_1	258535	.	G	A	18305.77	.	AC=2;AF=1.00;AN=2;DP=517;ExcessHet=3.0103;FS=0.000;MLEAC=2;MLEAF=1.00;MQ=60.00;QD=23.83;SOR=0.746	GT:AD:DP:GQ:PL	1/1:0,501:501:99:18334,1503,0
scaffold_1	260462	.	G	A	22227.77	.	AC=2;AF=1.00;AN=2;DP=526;ExcessHet=3.0103;FS=0.000;MLEAC=2;MLEAF=1.00;MQ=60.00;QD=31.47;SOR=0.775	GT:AD:DP:GQ:PL	1/1:0,506:506:99:22256,1552,0
scaffold_1	260482	.	T	C	24023.77	.	AC=2;AF=1.00;AN=2;DP=540;ExcessHet=3.0103;FS=0.000;MLEAC=2;MLEAF=1.00;MQ=60.00;QD=29.89;SOR=0.802	GT:AD:DP:GQ:PL	1/1:0,519:519:99:24052,1622,0
scaffold_1	260487	.	T	C	23332.77	.	AC=2;AF=1.00;AN=2;DP=528;ExcessHet=3.0103;FS=0.000;MLEAC=2;MLEAF=1.00;MQ=60.00;QD=31.54;SOR=0.840	GT:AD:DP:GQ:PL	1/1:0,507:507:99:23361,1580,0
scaffold_1	260544	.	A	T	22083.77	.	AC=2;AF=1.00;AN=2;DP=506;ExcessHet=3.0103;FS=0.000;MLEAC=2;MLEAF=1.00;MQ=60.00;QD=32.52;SOR=0.832	GT:AD:DP:GQ:PL	1/1:0,490:490:99:22112,1507,0
scaffold_1	260550	.	C	T	22426.77	.	AC=2;AF=1.00;AN=2;DP=494;ExcessHet=3.0103;FS=0.000;MLEAC=2;MLEAF=1.00;MQ=60.00;QD=26.81;SOR=0.903	GT:AD:DP:GQ:PL	1/1:0,480:480:99:22455,1523,0
scaffold_1	260556	.	T	C	21850.77	.	AC=2;AF=1.00;AN=2;DP=498;ExcessHet=3.0103;FS=0.000;MLEAC=2;MLEAF=1.00;MQ=60.00;QD=29.39;SOR=0.886	GT:AD:DP:GQ:PL	1/1:0,485:485:99:21879,1487,0
scaffold_1	260623	.	CA	C	15306.73	.	AC=2;AF=1.00;AN=2;DP=406;ExcessHet=3.0103;FS=0.000;MLEAC=2;MLEAF=1.00;MQ=60.00;QD=29.15;SOR=0.851	GT:AD:DP:GQ:PL	1/1:0,354:354:99:15344,1080,0
scaffold_1	260644	.	T	C	17462.77	.	AC=2;AF=1.00;AN=2;DP=426;ExcessHet=3.0103;FS=0.000;MLEAC=2;MLEAF=1.00;MQ=60.00;QD=25.64;SOR=0.802	GT:AD:DP:GQ:PL	1/1:0,403:403:99:17491,1248,0
scaffold_1	260759	.	G	A	16097.77	.	AC=2;AF=1.00;AN=2;DP=477;ExcessHet=3.0103;FS=0.000;MLEAC=2;MLEAF=1.00;MQ=59.96;QD=34.92;SOR=0.826	GT:AD:DP:GQ:PL	1/1:0,461:461:99:16126,1382,0
scaffold_1	260819	.	G	A	23482.77	.	AC=2;AF=1.00;AN=2;DP=531;ExcessHet=3.0103;FS=0.000;MLEAC=2;MLEAF=1.00;MQ=60.00;QD=32.12;SOR=0.819	GT:AD:DP:GQ:PL	1/1:0,521:521:99:23511,1577,0
scaffold_1	260820	.	T	C	23686.77	.	AC=2;AF=1.00;AN=2;DP=530;ExcessHet=3.0103;FS=0.000;MLEAC=2;MLEAF=1.00;MQ=60.00;QD=30.54;SOR=0.815	GT:AD:DP:GQ:PL	1/1:0,520:520:99:23715,1595,0
scaffold_1	260824	.	G	C	23436.77	.	AC=2;AF=1.00;AN=2;DP=522;ExcessHet=3.0103;FS=0.000;MLEAC=2;MLEAF=1.00;MQ=60.00;QD=27.05;SOR=0.782	GT:AD:DP:GQ:PL	1/1:0,512:512:99:23465,1576,0
scaffold_1	260869	.	C	T	17717.77	.	AC=2;AF=1.00;AN=2;DP=493;ExcessHet=3.0103;FS=0.000;MLEAC=2;MLEAF=1.00;MQ=60.00;QD=27.04;SOR=0.844	GT:AD:DP:GQ:PL	1/1:0,482:482:99:17746,1446,0
scaffold_1	260907	.	C	G	20819.77	.	AC=2;AF=1.00;AN=2;DP=476;ExcessHet=3.0103;FS=0.000;MLEAC=2;MLEAF=1.00;MQ=59.95;QD=27.35;SOR=0.729	GT:AD:DP:GQ:PL	1/1:0,456:456:99:20848,1421,0
scaffold_1	260916	.	T	C	21762.77	.	AC=2;AF=1.00;AN=2;DP=493;ExcessHet=3.0103;FS=0.000;MLEAC=2;MLEAF=1.00;MQ=59.95;QD=28.31;SOR=0.697	GT:AD:DP:GQ:PL	1/1:0,469:469:99:21791,1466,0
scaffold_1	260927	.	T	C	22066.77	.	AC=2;AF=1.00;AN=2;DP=500;ExcessHet=3.0103;FS=0.000;MLEAC=2;MLEAF=1.00;MQ=59.95;QD=16.51;SOR=0.702	GT:AD:DP:GQ:PL	1/1:0,472:472:99:22095,1478,0
scaffold_1	260936	.	CCATA	C	20578.73	.	AC=2;AF=1.00;AN=2;DP=478;ExcessHet=3.0103;FS=0.000;MLEAC=2;MLEAF=1.00;MQ=59.96;QD=27.38;SOR=0.820	GT:AD:DP:GQ:PL	1/1:0,449:449:99:20616,1382,0
scaffold_1	261213	.	G	T	19066.77	.	AC=2;AF=1.00;AN=2;DP=515;ExcessHet=3.0103;FS=0.000;MLEAC=2;MLEAF=1.00;MQ=60.00;QD=29.37;SOR=0.960	GT:AD:DP:GQ:PL	1/1:0,504:504:99:19095,1514,0
scaffold_1	262701	.	C	T	18956.77	.	AC=2;AF=1.00;AN=2;DP=531;ExcessHet=3.0103;FS=0.000;MLEAC=2;MLEAF=1.00;MQ=60.00;QD=29.27;SOR=0.787	GT:AD:DP:GQ:PL	1/1:0,513:513:99:18985,1541,0
scaffold_1	262745	.	C	T	25115.77	.	AC=2;AF=1.00;AN=2;DP=588;ExcessHet=3.0103;FS=0.000;MLEAC=2;MLEAF=1.00;MQ=60.00;QD=27.58;SOR=0.722	GT:AD:DP:GQ:PL	1/1:0,570:570:99:25144,1744,0
scaffold_1	262758	.	A	G	24619.77	.	AC=2;AF=1.00;AN=2;DP=570;ExcessHet=3.0103;FS=0.000;MLEAC=2;MLEAF=1.00;MQ=60.00;QD=31.01;SOR=0.719	GT:AD:DP:GQ:PL	1/1:0,549:549:99:24648,1697,0
scaffold_1	262818	.	G	A	24376.77	.	AC=2;AF=1.00;AN=2;DP=571;ExcessHet=3.0103;FS=0.000;MLEAC=2;MLEAF=1.00;MQ=59.95;QD=29.53;SOR=0.769	GT:AD:DP:GQ:PL	1/1:0,544:544:99:24405,1691,0
scaffold_1	262830	.	T	C	19610.77	.	AC=2;AF=1.00;AN=2;BaseQRankSum=1.813;ClippingRankSum=-0.372;DP=553;ExcessHet=3.0103;FS=0.000;MLEAC=2;MLEAF=1.00;MQ=59.94;MQRankSum=-0.091;QD=26.48;ReadPosRankSum=0.395;SOR=0.756	GT:AD:DP:GQ:PL	1/1:2,522:524:99:19639,1525,0
scaffold_1	262938	.	T	C	17182.77	.	AC=2;AF=1.00;AN=2;DP=483;ExcessHet=3.0103;FS=0.000;MLEAC=2;MLEAF=1.00;MQ=60.00;QD=26.07;SOR=1.277	GT:AD:DP:GQ:PL	1/1:0,470:470:99:17211,1410,0
scaffold_1	263037	.	G	A	17126.77	.	AC=2;AF=1.00;AN=2;DP=468;ExcessHet=3.0103;FS=0.000;MLEAC=2;MLEAF=1.00;MQ=59.97;QD=25.75;SOR=1.252	GT:AD:DP:GQ:PL	1/1:0,447:447:99:17155,1342,0
scaffold_1	263081	.	T	A	17022.77	.	AC=2;AF=1.00;AN=2;DP=534;ExcessHet=3.0103;FS=0.000;MLEAC=2;MLEAF=1.00;MQ=59.97;QD=34.05;SOR=1.013	GT:AD:DP:GQ:PL	1/1:0,500:500:99:17051,1497,0
scaffold_1	263144	.	A	G	25005.77	.	AC=2;AF=1.00;AN=2;BaseQRankSum=0.333;ClippingRankSum=0.196;DP=583;ExcessHet=3.0103;FS=0.000;MLEAC=2;MLEAF=1.00;MQ=59.99;MQRankSum=-0.445;QD=28.91;ReadPosRankSum=1.676;SOR=0.293	GT:AD:DP:GQ:PL	1/1:1,556:557:99:25034,1679,0
scaffold_1	263153	.	G	A	25901.77	.	AC=2;AF=1.00;AN=2;DP=578;ExcessHet=3.0103;FS=0.000;MLEAC=2;MLEAF=1.00;MQ=59.99;QD=34.70;SOR=0.722	GT:AD:DP:GQ:PL	1/1:0,554:554:99:25930,1740,0
scaffold_1	263162	.	G	A	26659.77	.	AC=2;AF=1.00;AN=2;DP=586;ExcessHet=3.0103;FS=0.000;MLEAC=2;MLEAF=1.00;MQ=59.99;QD=26.82;SOR=0.740	GT:AD:DP:GQ:PL	1/1:0,565:565:99:26688,1790,0
scaffold_1	263171	.	G	A	26544.77	.	AC=2;AF=1.00;AN=2;DP=588;ExcessHet=3.0103;FS=0.000;MLEAC=2;MLEAF=1.00;MQ=60.00;QD=26.88;SOR=0.804	GT:AD:DP:GQ:PL	1/1:0,568:568:99:26573,1785,0
scaffold_1	263189	.	T	C	25880.77	.	AC=2;AF=1.00;AN=2;DP=601;ExcessHet=3.0103;FS=0.000;MLEAC=2;MLEAF=1.00;MQ=60.00;QD=30.95;SOR=0.867	GT:AD:DP:GQ:PL	1/1:0,583:583:99:25909,1794,0
scaffold_1	263386	.	A	T	20265.77	.	AC=2;AF=1.00;AN=2;BaseQRankSum=1.248;ClippingRankSum=0.220;DP=579;ExcessHet=3.0103;FS=0.000;MLEAC=2;MLEAF=1.00;MQ=59.99;MQRankSum=0.784;QD=31.03;ReadPosRankSum=2.391;SOR=0.404	GT:AD:DP:GQ:PL	1/1:3,558:561:99:20294,1593,0
scaffold_1	263565	.	C	T	21084.77	.	AC=2;AF=1.00;AN=2;DP=493;ExcessHet=3.0103;FS=0.000;MLEAC=2;MLEAF=1.00;MQ=59.98;QD=36.91;SOR=1.048	GT:AD:DP:GQ:PL	1/1:0,482:482:99:21113,1481,0
scaffold_1	263588	.	A	T	20445.77	.	AC=2;AF=1.00;AN=2;DP=480;ExcessHet=3.0103;FS=0.000;MLEAC=2;MLEAF=1.00;MQ=59.98;QD=35.59;SOR=0.893	GT:AD:DP:GQ:PL	1/1:0,469:469:99:20474,1447,0
scaffold_1	263645	.	A	T	17877.77	.	AC=2;AF=1.00;AN=2;DP=504;ExcessHet=3.0103;FS=0.000;MLEAC=2;MLEAF=1.00;MQ=59.95;QD=31.57;SOR=0.748	GT:AD:DP:GQ:PL	1/1:0,481:481:99:17906,1445,0
scaffold_1	263819	.	AT	A	456.73	.	AC=1;AF=0.500;AN=2;BaseQRankSum=0.680;ClippingRankSum=0.559;DP=424;ExcessHet=3.0103;FS=1.305;MLEAC=1;MLEAF=0.500;MQ=59.78;MQRankSum=-1.065;QD=1.83;ReadPosRankSum=-0.789;SOR=0.859	GT:AD:DP:GQ:PL	0/1:178,72:250:99:494,0,2730
scaffold_1	264174	.	A	C	20040.77	.	AC=2;AF=1.00;AN=2;BaseQRankSum=-0.060;ClippingRankSum=0.479;DP=573;ExcessHet=3.0103;FS=0.000;MLEAC=2;MLEAF=1.00;MQ=60.00;MQRankSum=2.004;QD=30.00;ReadPosRankSum=0.056;SOR=0.135	GT:AD:DP:GQ:PL	1/1:2,548:550:99:20069,1579,0
scaffold_1	264186	.	C	T	20625.77	.	AC=2;AF=1.00;AN=2;DP=577;ExcessHet=3.0103;FS=0.000;MLEAC=2;MLEAF=1.00;MQ=60.00;QD=29.34;SOR=0.815	GT:AD:DP:GQ:PL	1/1:0,554:554:99:20654,1667,0
scaffold_1	264522	.	A	G	22609.77	.	AC=2;AF=1.00;AN=2;DP=656;ExcessHet=3.0103;FS=0.000;MLEAC=2;MLEAF=1.00;MQ=59.89;QD=28.75;SOR=0.728	GT:AD:DP:GQ:PL	1/1:0,633:633:99:22638,1899,0
scaffold_1	266331	.	A	G	77.28	.	AC=2;AF=1.00;AN=2;DP=3;ExcessHet=3.0103;FS=0.000;MLEAC=2;MLEAF=1.00;MQ=31.93;QD=25.76;SOR=2.833	GT:AD:DP:GQ:PL	1/1:0,3:3:9:105,9,0
scaffold_1	266373	.	C	T	781.77	.	AC=2;AF=1.00;AN=2;DP=18;ExcessHet=3.0103;FS=0.000;MLEAC=2;MLEAF=1.00;MQ=33.34;QD=29.89;SOR=5.892	GT:AD:DP:GQ:PL	1/1:0,18:18:54:810,54,0
scaffold_1	266379	.	A	G	848.77	.	AC=2;AF=1.00;AN=2;DP=20;ExcessHet=3.0103;FS=0.000;MLEAC=2;MLEAF=1.00;MQ=33.42;QD=31.29;SOR=6.091	GT:AD:DP:GQ:PL	1/1:0,20:20:60:877,60,0
scaffold_1	267276	.	C	T	22960.77	.	AC=2;AF=1.00;AN=2;DP=638;ExcessHet=3.0103;FS=0.000;MLEAC=2;MLEAF=1.00;MQ=59.95;QD=32.25;SOR=0.857	GT:AD:DP:GQ:PL	1/1:0,615:615:99:22989,1848,0
scaffold_1	267492	.	G	T	19253.77	.	AC=2;AF=1.00;AN=2;BaseQRankSum=1.719;ClippingRankSum=0.727;DP=561;ExcessHet=3.0103;FS=0.000;MLEAC=2;MLEAF=1.00;MQ=60.00;MQRankSum=-1.674;QD=28.53;ReadPosRankSum=1.297;SOR=0.260	GT:AD:DP:GQ:PL	1/1:1,533:534:99:19282,1593,0
scaffold_1	267648	.	TA	T	10189.73	.	AC=2;AF=1.00;AN=2;BaseQRankSum=0.640;ClippingRankSum=-0.066;DP=502;ExcessHet=3.0103;FS=2.994;MLEAC=2;MLEAF=1.00;MQ=60.00;MQRankSum=-1.088;QD=25.80;ReadPosRankSum=-1.668;SOR=0.140	GT:AD:DP:GQ:PL	1/1:2,393:395:99:10227,1130,0
scaffold_1	268617	.	C	T	18422.77	.	AC=2;AF=1.00;AN=2;DP=541;ExcessHet=3.0103;FS=0.000;MLEAC=2;MLEAF=1.00;MQ=59.98;QD=32.05;SOR=0.736	GT:AD:DP:GQ:PL	1/1:0,517:517:99:18451,1553,0
scaffold_1	268672	.	A	G	18574.77	.	AC=2;AF=1.00;AN=2;BaseQRankSum=-0.323;ClippingRankSum=-1.732;DP=520;ExcessHet=3.0103;FS=0.000;MLEAC=2;MLEAF=1.00;MQ=59.97;MQRankSum=-0.330;QD=30.30;ReadPosRankSum=1.711;SOR=0.262	GT:AD:DP:GQ:PL	1/1:1,498:499:99:18603,1458,0
scaffold_1	268693	.	A	G	19132.77	.	AC=2;AF=1.00;AN=2;DP=539;ExcessHet=3.0103;FS=0.000;MLEAC=2;MLEAF=1.00;MQ=59.98;QD=30.28;SOR=0.712	GT:AD:DP:GQ:PL	1/1:0,521:521:99:19161,1561,0
scaffold_1	268923	.	A	G	19607.77	.	AC=2;AF=1.00;AN=2;DP=534;ExcessHet=3.0103;FS=0.000;MLEAC=2;MLEAF=1.00;MQ=60.00;QD=34.24;SOR=0.783	GT:AD:DP:GQ:PL	1/1:0,510:510:99:19636,1533,0
scaffold_1	268955	.	C	T	18859.77	.	AC=2;AF=1.00;AN=2;DP=510;ExcessHet=3.0103;FS=0.000;MLEAC=2;MLEAF=1.00;MQ=60.00;QD=28.94;SOR=0.697	GT:AD:DP:GQ:PL	1/1:0,495:495:99:18888,1486,0
scaffold_1	269052	.	C	T	18836.77	.	AC=2;AF=1.00;AN=2;BaseQRankSum=1.712;ClippingRankSum=1.138;DP=526;ExcessHet=3.0103;FS=0.000;MLEAC=2;MLEAF=1.00;MQ=60.00;MQRankSum=0.646;QD=25.85;ReadPosRankSum=-0.120;SOR=0.774	GT:AD:DP:GQ:PL	1/1:1,506:507:99:18865,1515,0
scaffold_1	269138	.	A	G	19129.77	.	AC=2;AF=1.00;AN=2;DP=544;ExcessHet=3.0103;FS=0.000;MLEAC=2;MLEAF=1.00;MQ=60.00;QD=30.85;SOR=1.065	GT:AD:DP:GQ:PL	1/1:0,526:526:99:19158,1578,0
scaffold_1	269194	.	C	G	25131.77	.	AC=2;AF=1.00;AN=2;DP=577;ExcessHet=3.0103;FS=0.000;MLEAC=2;MLEAF=1.00;MQ=60.00;QD=29.81;SOR=0.708	GT:AD:DP:GQ:PL	1/1:0,558:558:99:25160,1718,0
scaffold_1	269199	.	G	T	25041.77	.	AC=2;AF=1.00;AN=2;DP=580;ExcessHet=3.0103;FS=0.000;MLEAC=2;MLEAF=1.00;MQ=60.00;QD=30.15;SOR=0.779	GT:AD:DP:GQ:PL	1/1:0,559:559:99:25070,1703,0
scaffold_1	269390	.	A	C	20057.77	.	AC=2;AF=1.00;AN=2;DP=551;ExcessHet=3.0103;FS=0.000;MLEAC=2;MLEAF=1.00;MQ=59.99;QD=27.92;SOR=0.724	GT:AD:DP:GQ:PL	1/1:0,530:530:99:20086,1591,0
scaffold_1	269406	.	A	G	19304.77	.	AC=2;AF=1.00;AN=2;DP=539;ExcessHet=3.0103;FS=0.000;MLEAC=2;MLEAF=1.00;MQ=59.99;QD=28.75;SOR=0.777	GT:AD:DP:GQ:PL	1/1:0,517:517:99:19333,1552,0
scaffold_1	270578	.	T	C	12447.77	.	AC=2;AF=1.00;AN=2;DP=312;ExcessHet=3.0103;FS=0.000;MLEAC=2;MLEAF=1.00;MQ=58.71;QD=29.59;SOR=2.702	GT:AD:DP:GQ:PL	1/1:0,296:296:99:12476,890,0
scaffold_1	270935	.	A	G	28784.77	.	AC=2;AF=1.00;AN=2;DP=674;ExcessHet=3.0103;FS=0.000;MLEAC=2;MLEAF=1.00;MQ=60.00;QD=29.34;SOR=0.756	GT:AD:DP:GQ:PL	1/1:0,658:658:99:28813,2007,0
scaffold_1	270953	.	C	T	31247.77	.	AC=2;AF=1.00;AN=2;DP=701;ExcessHet=3.0103;FS=0.000;MLEAC=2;MLEAF=1.00;MQ=60.00;QD=31.69;SOR=0.750	GT:AD:DP:GQ:PL	1/1:0,683:683:99:31276,2109,0
scaffold_1	270965	.	T	C	29872.77	.	AC=2;AF=1.00;AN=2;DP=678;ExcessHet=3.0103;FS=0.000;MLEAC=2;MLEAF=1.00;MQ=60.00;QD=34.42;SOR=0.711	GT:AD:DP:GQ:PL	1/1:0,658:658:99:29901,2037,0
scaffold_1	271019	.	C	T	22223.77	.	AC=2;AF=1.00;AN=2;DP=634;ExcessHet=3.0103;FS=0.000;MLEAC=2;MLEAF=1.00;MQ=60.00;QD=28.69;SOR=0.710	GT:AD:DP:GQ:PL	1/1:0,611:611:99:22252,1835,0
scaffold_1	271112	.	A	G	18561.77	.	AC=2;AF=1.00;AN=2;BaseQRankSum=1.896;ClippingRankSum=0.067;DP=520;ExcessHet=3.0103;FS=0.000;MLEAC=2;MLEAF=1.00;MQ=59.99;MQRankSum=0.779;QD=29.30;ReadPosRankSum=-0.996;SOR=0.896	GT:AD:DP:GQ:PL	1/1:2,494:496:99:18590,1439,0
scaffold_1	271145	.	A	G	18445.77	.	AC=2;AF=1.00;AN=2;BaseQRankSum=-1.516;ClippingRankSum=0.740;DP=515;ExcessHet=3.0103;FS=0.000;MLEAC=2;MLEAF=1.00;MQ=59.96;MQRankSum=-0.126;QD=23.11;SOR=0.295	GT:AD:DP:GQ:PL	1/1:1,495:496:99:18474,1484,0
scaffold_1	271274	.	A	C	18736.77	.	AC=2;AF=1.00;AN=2;DP=526;ExcessHet=3.0103;FS=0.000;MLEAC=2;MLEAF=1.00;MQ=60.00;QD=29.69;SOR=0.705	GT:AD:DP:GQ:PL	1/1:0,507:507:99:18765,1521,0
scaffold_1	271306	.	A	T	18773.77	.	AC=2;AF=1.00;AN=2;BaseQRankSum=1.725;ClippingRankSum=-0.881;DP=541;ExcessHet=3.0103;FS=0.000;MLEAC=2;MLEAF=1.00;MQ=60.00;MQRankSum=1.393;QD=25.32;ReadPosRankSum=-0.402;SOR=0.229	GT:AD:DP:GQ:PL	1/1:1,520:521:99:18802,1553,0
scaffold_1	271317	.	A	T	17324.77	.	AC=2;AF=1.00;AN=2;BaseQRankSum=2.326;ClippingRankSum=1.726;DP=518;ExcessHet=3.0103;FS=0.000;MLEAC=2;MLEAF=1.00;MQ=60.00;MQRankSum=-0.677;QD=34.79;ReadPosRankSum=-0.903;SOR=0.105	GT:AD:DP:GQ:PL	1/1:2,496:498:99:17353,1467,0
scaffold_1	271479	.	A	G	25072.77	.	AC=2;AF=1.00;AN=2;BaseQRankSum=1.526;ClippingRankSum=1.184;DP=579;ExcessHet=3.0103;FS=0.000;MLEAC=2;MLEAF=1.00;MQ=59.99;MQRankSum=-1.252;QD=29.63;ReadPosRankSum=1.327;SOR=0.258	GT:AD:DP:GQ:PL	1/1:1,555:556:99:25101,1698,0
scaffold_1	271485	.	A	G	25263.77	.	AC=2;AF=1.00;AN=2;BaseQRankSum=0.169;ClippingRankSum=-0.458;DP=587;ExcessHet=3.0103;FS=0.000;MLEAC=2;MLEAF=1.00;MQ=60.00;MQRankSum=0.428;QD=29.94;ReadPosRankSum=1.695;SOR=0.256	GT:AD:DP:GQ:PL	1/1:1,562:563:99:25292,1716,0
scaffold_1	271586	.	A	G	21841.77	.	AC=2;AF=1.00;AN=2;DP=602;ExcessHet=3.0103;FS=0.000;MLEAC=2;MLEAF=1.00;MQ=59.95;QD=32.58;SOR=0.704	GT:AD:DP:GQ:PL	1/1:0,579:579:99:21870,1737,0
scaffold_1	271646	.	A	G	20462.77	.	AC=2;AF=1.00;AN=2;BaseQRankSum=-0.221;ClippingRankSum=0.184;DP=581;ExcessHet=3.0103;FS=0.000;MLEAC=2;MLEAF=1.00;MQ=59.99;MQRankSum=-0.049;QD=31.50;SOR=0.242	GT:AD:DP:GQ:PL	1/1:1,563:564:99:20491,1683,0
scaffold_1	272014	.	C	T	21210.77	.	AC=2;AF=1.00;AN=2;DP=598;ExcessHet=3.0103;FS=0.000;MLEAC=2;MLEAF=1.00;MQ=60.00;QD=37.35;SOR=0.897	GT:AD:DP:GQ:PL	1/1:0,569:569:99:21239,1709,0
scaffold_1	272087	.	A	G	25637.77	.	AC=2;AF=1.00;AN=2;DP=610;ExcessHet=3.0103;FS=0.000;MLEAC=2;MLEAF=1.00;MQ=60.00;QD=28.20;SOR=0.793	GT:AD:DP:GQ:PL	1/1:0,588:588:99:25666,1817,0
scaffold_1	272109	.	C	T	25335.77	.	AC=2;AF=1.00;AN=2;DP=598;ExcessHet=3.0103;FS=0.000;MLEAC=2;MLEAF=1.00;MQ=60.00;QD=34.28;SOR=0.721	GT:AD:DP:GQ:PL	1/1:0,580:580:99:25364,1799,0
scaffold_1	272222	.	C	T	26717.77	.	AC=2;AF=1.00;AN=2;DP=627;ExcessHet=3.0103;FS=0.000;MLEAC=2;MLEAF=1.00;MQ=60.00;QD=26.63;SOR=0.824	GT:AD:DP:GQ:PL	1/1:0,601:601:99:26746,1817,0
scaffold_1	272225	.	C	T	26676.77	.	AC=2;AF=1.00;AN=2;DP=618;ExcessHet=3.0103;FS=0.000;MLEAC=2;MLEAF=1.00;MQ=60.00;QD=30.79;SOR=0.826	GT:AD:DP:GQ:PL	1/1:0,591:591:99:26705,1809,0
scaffold_1	272282	.	C	T	22208.77	.	AC=2;AF=1.00;AN=2;DP=618;ExcessHet=3.0103;FS=0.000;MLEAC=2;MLEAF=1.00;MQ=60.00;QD=27.79;SOR=1.020	GT:AD:DP:GQ:PL	1/1:0,595:595:99:22237,1787,0
scaffold_1	272360	.	A	G	23351.77	.	AC=2;AF=1.00;AN=2;BaseQRankSum=0.360;ClippingRankSum=1.052;DP=636;ExcessHet=3.0103;FS=0.000;MLEAC=2;MLEAF=1.00;MQ=59.97;MQRankSum=1.598;QD=28.18;SOR=0.611	GT:AD:DP:GQ:PL	1/1:1,620:621:99:23380,1859,0
scaffold_1	272900	.	A	G	21302.77	.	AC=2;AF=1.00;AN=2;BaseQRankSum=0.839;ClippingRankSum=1.519;DP=584;ExcessHet=3.0103;FS=0.000;MLEAC=2;MLEAF=1.00;MQ=60.00;MQRankSum=-0.201;QD=30.20;ReadPosRankSum=0.207;SOR=0.424	GT:AD:DP:GQ:PL	1/1:1,569:570:99:21331,1679,0
scaffold_1	272972	.	C	T	23414.77	.	AC=2;AF=1.00;AN=2;DP=648;ExcessHet=3.0103;FS=0.000;MLEAC=2;MLEAF=1.00;MQ=60.00;QD=29.92;SOR=0.902	GT:AD:DP:GQ:PL	1/1:0,628:628:99:23443,1885,0
scaffold_1	273147	.	CT	C	15892.73	.	AC=2;AF=1.00;AN=2;DP=615;ExcessHet=3.0103;FS=0.000;MLEAC=2;MLEAF=1.00;MQ=60.00;QD=30.04;SOR=0.712	GT:AD:DP:GQ:PL	1/1:0,529:529:99:15930,1590,0
scaffold_1	273196	.	T	C	21064.77	.	AC=2;AF=1.00;AN=2;BaseQRankSum=1.713;ClippingRankSum=-1.059;DP=579;ExcessHet=3.0103;FS=0.000;MLEAC=2;MLEAF=1.00;MQ=60.00;MQRankSum=-1.477;QD=32.51;ReadPosRankSum=0.022;SOR=0.246	GT:AD:DP:GQ:PL	1/1:1,555:556:99:21093,1660,0
scaffold_1	273519	.	C	G	19725.77	.	AC=2;AF=1.00;AN=2;DP=539;ExcessHet=3.0103;FS=0.000;MLEAC=2;MLEAF=1.00;MQ=60.00;QD=32.18;SOR=0.955	GT:AD:DP:GQ:PL	1/1:0,521:521:99:19754,1562,0
scaffold_1	273633	.	A	G	20040.77	.	AC=2;AF=1.00;AN=2;DP=545;ExcessHet=3.0103;FS=0.000;MLEAC=2;MLEAF=1.00;MQ=59.97;QD=28.50;SOR=1.079	GT:AD:DP:GQ:PL	1/1:0,527:527:99:20069,1583,0
scaffold_1	274812	.	G	A	19404.77	.	AC=2;AF=1.00;AN=2;DP=539;ExcessHet=3.0103;FS=0.000;MLEAC=2;MLEAF=1.00;MQ=59.98;QD=29.16;SOR=0.732	GT:AD:DP:GQ:PL	1/1:0,522:522:99:19433,1567,0
scaffold_1	275026	.	G	A	15954.77	.	AC=2;AF=1.00;AN=2;DP=472;ExcessHet=3.0103;FS=0.000;MLEAC=2;MLEAF=1.00;MQ=59.96;QD=30.09;SOR=0.946	GT:AD:DP:GQ:PL	1/1:0,449:449:99:15983,1343,0
scaffold_1	275840	.	G	T	22233.77	.	AC=2;AF=1.00;AN=2;DP=616;ExcessHet=3.0103;FS=0.000;MLEAC=2;MLEAF=1.00;MQ=60.00;QD=28.29;SOR=0.748	GT:AD:DP:GQ:PL	1/1:0,602:602:99:22262,1806,0
scaffold_1	275876	.	A	G	24167.77	.	AC=2;AF=1.00;AN=2;DP=638;ExcessHet=3.0103;FS=0.000;MLEAC=2;MLEAF=1.00;MQ=60.00;QD=31.31;SOR=0.912	GT:AD:DP:GQ:PL	1/1:0,633:633:99:24196,1901,0
scaffold_1	276240	.	T	G	19906.77	.	AC=2;AF=1.00;AN=2;DP=565;ExcessHet=3.0103;FS=0.000;MLEAC=2;MLEAF=1.00;MQ=60.00;QD=32.73;SOR=0.946	GT:AD:DP:GQ:PL	1/1:0,546:546:99:19935,1640,0
scaffold_1	276305	.	A	G	18537.77	.	AC=2;AF=1.00;AN=2;DP=518;ExcessHet=3.0103;FS=0.000;MLEAC=2;MLEAF=1.00;MQ=59.92;QD=30.10;SOR=1.374	GT:AD:DP:GQ:PL	1/1:0,498:498:99:18566,1497,0
scaffold_1	276352	.	AT	A	10438.73	.	AC=2;AF=1.00;AN=2;BaseQRankSum=-1.287;ClippingRankSum=-1.694;DP=467;ExcessHet=3.0103;FS=0.000;MLEAC=2;MLEAF=1.00;MQ=59.89;MQRankSum=1.618;QD=28.37;ReadPosRankSum=0.738;SOR=0.230	GT:AD:DP:GQ:PL	1/1:1,367:368:99:10476,1077,0
scaffold_1	276389	.	G	A	14658.77	.	AC=2;AF=1.00;AN=2;BaseQRankSum=1.640;ClippingRankSum=-0.466;DP=434;ExcessHet=3.0103;FS=0.000;MLEAC=2;MLEAF=1.00;MQ=59.94;MQRankSum=1.455;QD=29.68;ReadPosRankSum=0.333;SOR=0.347	GT:AD:DP:GQ:PL	1/1:1,412:413:99:14687,1230,0
scaffold_1	276435	.	T	A	15475.77	.	AC=2;AF=1.00;AN=2;DP=450;ExcessHet=3.0103;FS=0.000;MLEAC=2;MLEAF=1.00;MQ=59.95;QD=29.71;SOR=0.736	GT:AD:DP:GQ:PL	1/1:0,427:427:99:15504,1283,0
scaffold_1	276472	.	T	G	16738.77	.	AC=2;AF=1.00;AN=2;DP=469;ExcessHet=3.0103;FS=0.000;MLEAC=2;MLEAF=1.00;MQ=59.93;QD=34.43;SOR=0.707	GT:AD:DP:GQ:PL	1/1:0,447:447:99:16767,1343,0
scaffold_1	276484	.	T	C	17211.77	.	AC=2;AF=1.00;AN=2;DP=480;ExcessHet=3.0103;FS=0.000;MLEAC=2;MLEAF=1.00;MQ=59.93;QD=29.30;SOR=0.706	GT:AD:DP:GQ:PL	1/1:0,459:459:99:17240,1379,0
scaffold_1	276508	.	C	T	18863.77	.	AC=2;AF=1.00;AN=2;BaseQRankSum=1.677;ClippingRankSum=2.202;DP=495;ExcessHet=3.0103;FS=0.000;MLEAC=2;MLEAF=1.00;MQ=59.90;MQRankSum=1.945;QD=30.88;ReadPosRankSum=0.152;SOR=0.808	GT:AD:DP:GQ:PL	1/1:2,474:476:99:18892,1351,0
scaffold_1	276510	.	A	G	21512.77	.	AC=2;AF=1.00;AN=2;DP=498;ExcessHet=3.0103;FS=0.000;MLEAC=2;MLEAF=1.00;MQ=59.89;QD=26.45;SOR=0.798	GT:AD:DP:GQ:PL	1/1:0,478:478:99:21541,1463,0
scaffold_1	276521	.	G	A	17999.77	.	AC=2;AF=1.00;AN=2;DP=498;ExcessHet=3.0103;FS=0.000;MLEAC=2;MLEAF=1.00;MQ=59.89;QD=27.46;SOR=0.943	GT:AD:DP:GQ:PL	1/1:0,480:480:99:18028,1444,0
scaffold_1	276554	.	G	A	18972.77	.	AC=2;AF=1.00;AN=2;DP=517;ExcessHet=3.0103;FS=0.000;MLEAC=2;MLEAF=1.00;MQ=59.91;QD=29.19;SOR=1.214	GT:AD:DP:GQ:PL	1/1:0,498:498:99:19001,1496,0
scaffold_1	276576	.	T	C	23037.77	.	AC=2;AF=1.00;AN=2;DP=510;ExcessHet=3.0103;FS=0.000;MLEAC=2;MLEAF=1.00;MQ=59.92;QD=31.53;SOR=0.921	GT:AD:DP:GQ:PL	1/1:0,493:493:99:23066,1550,0
scaffold_1	276579	.	C	T	23641.77	.	AC=2;AF=1.00;AN=2;DP=516;ExcessHet=3.0103;FS=0.000;MLEAC=2;MLEAF=1.00;MQ=59.92;QD=30.26;SOR=0.816	GT:AD:DP:GQ:PL	1/1:0,499:499:99:23670,1583,0
scaffold_1	276590	.	G	A	23733.77	.	AC=2;AF=1.00;AN=2;DP=526;ExcessHet=3.0103;FS=0.000;MLEAC=2;MLEAF=1.00;MQ=59.92;QD=29.12;SOR=0.733	GT:AD:DP:GQ:PL	1/1:0,510:510:99:23762,1604,0
scaffold_1	276594	.	G	A	23220.77	.	AC=2;AF=1.00;AN=2;DP=540;ExcessHet=3.0103;FS=0.000;MLEAC=2;MLEAF=1.00;MQ=59.92;QD=26.84;SOR=0.697	GT:AD:DP:GQ:PL	1/1:0,523:523:99:23249,1584,0
scaffold_1	276618	.	AGTT	A	21450.73	.	AC=2;AF=1.00;AN=2;DP=502;ExcessHet=3.0103;FS=0.000;MLEAC=2;MLEAF=1.00;MQ=59.93;QD=27.87;SOR=1.031	GT:AD:DP:GQ:PL	1/1:0,476:476:99:21488,1442,0
scaffold_1	276632	.	GATT	G	21577.73	.	AC=2;AF=1.00;AN=2;DP=482;ExcessHet=3.0103;FS=0.000;MLEAC=2;MLEAF=1.00;MQ=59.93;QD=30.66;SOR=1.114	GT:AD:DP:GQ:PL	1/1:0,467:467:99:21615,1450,0
scaffold_1	276637	.	T	C	20642.77	.	AC=2;AF=1.00;AN=2;DP=467;ExcessHet=3.0103;FS=0.000;MLEAC=2;MLEAF=1.00;MQ=59.94;QD=30.02;SOR=1.204	GT:AD:DP:GQ:PL	1/1:0,453:453:99:20671,1388,0
scaffold_1	276665	.	G	A	19024.77	.	AC=2;AF=1.00;AN=2;DP=434;ExcessHet=3.0103;FS=0.000;MLEAC=2;MLEAF=1.00;MQ=59.99;QD=30.11;SOR=1.678	GT:AD:DP:GQ:PL	1/1:0,424:424:99:19053,1296,0
scaffold_1	276668	.	A	G	19207.77	.	AC=2;AF=1.00;AN=2;DP=434;ExcessHet=3.0103;FS=0.000;MLEAC=2;MLEAF=1.00;MQ=59.99;QD=32.12;SOR=1.678	GT:AD:DP:GQ:PL	1/1:0,424:424:99:19236,1306,0
scaffold_1	276696	.	C	T	18016.77	.	AC=2;AF=1.00;AN=2;DP=418;ExcessHet=3.0103;FS=0.000;MLEAC=2;MLEAF=1.00;MQ=60.00;QD=29.36;SOR=0.803	GT:AD:DP:GQ:PL	1/1:0,401:401:99:18045,1225,0
scaffold_1	276697	.	G	T	18142.73	.	AC=2;AF=1.00;AN=2;DP=411;ExcessHet=3.0103;FS=0.000;MLEAC=2;MLEAF=1.00;MQ=60.00;QD=30.64;SOR=0.970	GT:AD:DP:GQ:PL	1/1:3,394:397:99:18180,1159,0
scaffold_1	276701	.	C	T	18333.77	.	AC=2;AF=1.00;AN=2;DP=401;ExcessHet=3.0103;FS=0.000;MLEAC=2;MLEAF=1.00;MQ=60.00;QD=26.82;SOR=0.719	GT:AD:DP:GQ:PL	1/1:0,389:389:99:18362,1237,0
scaffold_1	276710	.	C	T	18901.77	.	AC=2;AF=1.00;AN=2;DP=418;ExcessHet=3.0103;FS=0.000;MLEAC=2;MLEAF=1.00;MQ=60.00;QD=30.72;SOR=0.940	GT:AD:DP:GQ:PL	1/1:0,405:405:99:18930,1270,0
scaffold_1	276715	.	A	G	18859.77	.	AC=2;AF=1.00;AN=2;DP=425;ExcessHet=3.0103;FS=0.000;MLEAC=2;MLEAF=1.00;MQ=60.00;QD=26.70;SOR=0.958	GT:AD:DP:GQ:PL	1/1:0,413:413:99:18888,1282,0
scaffold_1	276749	.	C	G	17749.77	.	AC=2;AF=1.00;AN=2;DP=505;ExcessHet=3.0103;FS=0.000;MLEAC=2;MLEAF=1.00;MQ=60.00;QD=30.98;SOR=1.104	GT:AD:DP:GQ:PL	1/1:0,494:494:99:17778,1483,0
scaffold_1	276805	.	C	T	17798.77	.	AC=2;AF=1.00;AN=2;DP=494;ExcessHet=3.0103;FS=0.000;MLEAC=2;MLEAF=1.00;MQ=60.00;QD=28.47;SOR=0.702	GT:AD:DP:GQ:PL	1/1:0,478:478:99:17827,1437,0
scaffold_1	276870	.	A	G	19085.77	.	AC=2;AF=1.00;AN=2;DP=540;ExcessHet=3.0103;FS=0.000;MLEAC=2;MLEAF=1.00;MQ=60.00;QD=27.50;SOR=0.800	GT:AD:DP:GQ:PL	1/1:0,529:529:99:19114,1582,0
scaffold_1	276951	.	C	T	19515.77	.	AC=2;AF=1.00;AN=2;DP=549;ExcessHet=3.0103;FS=0.000;MLEAC=2;MLEAF=1.00;MQ=60.00;QD=31.66;SOR=0.734	GT:AD:DP:GQ:PL	1/1:0,541:541:99:19544,1622,0
scaffold_1	277034	.	G	C	19559.77	.	AC=2;AF=1.00;AN=2;DP=516;ExcessHet=3.0103;FS=0.000;MLEAC=2;MLEAF=1.00;MQ=60.00;QD=32.76;SOR=0.713	GT:AD:DP:GQ:PL	1/1:0,507:507:99:19588,1524,0
scaffold_1	277076	.	C	G	19660.77	.	AC=2;AF=1.00;AN=2;DP=554;ExcessHet=3.0103;FS=0.000;MLEAC=2;MLEAF=1.00;MQ=59.96;QD=30.09;SOR=0.826	GT:AD:DP:GQ:PL	1/1:0,544:544:99:19689,1633,0
scaffold_1	277109	.	T	C	19648.77	.	AC=2;AF=1.00;AN=2;DP=543;ExcessHet=3.0103;FS=0.000;MLEAC=2;MLEAF=1.00;MQ=59.99;QD=26.38;SOR=0.731	GT:AD:DP:GQ:PL	1/1:0,534:534:99:19677,1602,0
scaffold_1	277149	.	C	T	19749.77	.	AC=2;AF=1.00;AN=2;DP=553;ExcessHet=3.0103;FS=0.000;MLEAC=2;MLEAF=1.00;MQ=59.99;QD=34.81;SOR=0.723	GT:AD:DP:GQ:PL	1/1:0,536:536:99:19778,1610,0
scaffold_1	277203	.	T	G	24274.77	.	AC=2;AF=1.00;AN=2;DP=570;ExcessHet=3.0103;FS=0.000;MLEAC=2;MLEAF=1.00;MQ=60.00;QD=29.55;SOR=0.730	GT:AD:DP:GQ:PL	1/1:0,556:556:99:24303,1699,0
scaffold_1	277224	.	T	A	24936.77	.	AC=2;AF=1.00;AN=2;DP=578;ExcessHet=3.0103;FS=0.000;MLEAC=2;MLEAF=1.00;MQ=60.00;QD=31.60;SOR=0.856	GT:AD:DP:GQ:PL	1/1:0,567:567:99:24965,1742,0
scaffold_1	277271	.	C	T	21052.77	.	AC=2;AF=1.00;AN=2;DP=580;ExcessHet=3.0103;FS=0.000;MLEAC=2;MLEAF=1.00;MQ=60.00;QD=31.71;SOR=0.816	GT:AD:DP:GQ:PL	1/1:0,567:567:99:21081,1703,0
scaffold_1	277981	.	A	G	21757.77	.	AC=2;AF=1.00;AN=2;DP=622;ExcessHet=3.0103;FS=0.000;MLEAC=2;MLEAF=1.00;MQ=59.97;QD=28.45;SOR=0.734	GT:AD:DP:GQ:PL	1/1:0,594:594:99:21786,1780,0
scaffold_1	278360	.	C	T	24531.77	.	AC=2;AF=1.00;AN=2;DP=566;ExcessHet=3.0103;FS=0.000;MLEAC=2;MLEAF=1.00;MQ=59.99;QD=30.50;SOR=0.934	GT:AD:DP:GQ:PL	1/1:0,543:543:99:24560,1673,0
scaffold_1	278366	.	A	C	24563.77	.	AC=2;AF=1.00;AN=2;DP=574;ExcessHet=3.0103;FS=0.000;MLEAC=2;MLEAF=1.00;MQ=59.99;QD=27.41;SOR=0.975	GT:AD:DP:GQ:PL	1/1:0,551:551:99:24592,1676,0
scaffold_1	278466	.	A	G	19480.77	.	AC=2;AF=1.00;AN=2;BaseQRankSum=-1.527;ClippingRankSum=-0.224;DP=542;ExcessHet=3.0103;FS=0.000;MLEAC=2;MLEAF=1.00;MQ=59.99;MQRankSum=0.064;QD=21.68;ReadPosRankSum=0.082;SOR=0.872	GT:AD:DP:GQ:PL	1/1:2,519:521:99:19509,1478,0
scaffold_1	278540	.	A	T	20246.77	.	AC=2;AF=1.00;AN=2;DP=570;ExcessHet=3.0103;FS=0.000;MLEAC=2;MLEAF=1.00;MQ=59.99;QD=24.76;SOR=0.761	GT:AD:DP:GQ:PL	1/1:0,550:550:99:20275,1651,0
scaffold_1	278618	.	A	G	20684.77	.	AC=2;AF=1.00;AN=2;DP=562;ExcessHet=3.0103;FS=0.000;MLEAC=2;MLEAF=1.00;MQ=60.00;QD=29.61;SOR=0.830	GT:AD:DP:GQ:PL	1/1:0,543:543:99:20713,1631,0
scaffold_1	278684	.	A	G	20710.77	.	AC=2;AF=1.00;AN=2;BaseQRankSum=0.208;ClippingRankSum=0.716;DP=589;ExcessHet=3.0103;FS=0.000;MLEAC=2;MLEAF=1.00;MQ=60.00;MQRankSum=0.575;QD=30.47;SOR=0.297	GT:AD:DP:GQ:PL	1/1:1,565:566:99:20739,1697,0
scaffold_1	278864	.	A	G	18725.77	.	AC=2;AF=1.00;AN=2;DP=526;ExcessHet=3.0103;FS=0.000;MLEAC=2;MLEAF=1.00;MQ=59.97;QD=32.66;SOR=0.791	GT:AD:DP:GQ:PL	1/1:0,514:514:99:18754,1545,0
scaffold_1	279015	.	A	G	24376.77	.	AC=2;AF=1.00;AN=2;DP=559;ExcessHet=3.0103;FS=0.000;MLEAC=2;MLEAF=1.00;MQ=59.99;QD=23.38;SOR=0.697	GT:AD:DP:GQ:PL	1/1:0,541:541:99:24405,1661,0
scaffold_1	279019	.	C	T	24657.77	.	AC=2;AF=1.00;AN=2;DP=551;ExcessHet=3.0103;FS=0.000;MLEAC=2;MLEAF=1.00;MQ=59.99;QD=28.23;SOR=0.720	GT:AD:DP:GQ:PL	1/1:0,533:533:99:24686,1670,0
scaffold_1	279032	.	G	T	23699.77	.	AC=2;AF=1.00;AN=2;DP=550;ExcessHet=3.0103;FS=0.000;MLEAC=2;MLEAF=1.00;MQ=59.99;QD=27.50;SOR=0.731	GT:AD:DP:GQ:PL	1/1:0,534:534:99:23728,1628,0
scaffold_1	279098	.	A	G	19211.77	.	AC=2;AF=1.00;AN=2;DP=542;ExcessHet=3.0103;FS=0.000;MLEAC=2;MLEAF=1.00;MQ=60.00;QD=29.92;SOR=0.732	GT:AD:DP:GQ:PL	1/1:0,522:522:99:19240,1570,0
scaffold_1	279308	.	A	T	19915.77	.	AC=2;AF=1.00;AN=2;DP=543;ExcessHet=3.0103;FS=0.000;MLEAC=2;MLEAF=1.00;MQ=60.00;QD=27.39;SOR=0.752	GT:AD:DP:GQ:PL	1/1:0,523:523:99:19944,1572,0
scaffold_1	279437	.	C	T	23460.77	.	AC=2;AF=1.00;AN=2;DP=565;ExcessHet=3.0103;FS=0.000;MLEAC=2;MLEAF=1.00;MQ=60.00;QD=27.93;SOR=0.814	GT:AD:DP:GQ:PL	1/1:0,539:539:99:23489,1649,0
scaffold_1	279458	.	C	T	22310.77	.	AC=2;AF=1.00;AN=2;DP=536;ExcessHet=3.0103;FS=0.000;MLEAC=2;MLEAF=1.00;MQ=60.00;QD=26.82;SOR=0.872	GT:AD:DP:GQ:PL	1/1:0,508:508:99:22339,1553,0
scaffold_1	279499	.	C	G	18852.77	.	AC=2;AF=1.00;AN=2;BaseQRankSum=-0.644;ClippingRankSum=-0.081;DP=545;ExcessHet=3.0103;FS=0.000;MLEAC=2;MLEAF=1.00;MQ=60.00;MQRankSum=-0.403;QD=34.14;ReadPosRankSum=1.712;SOR=0.291	GT:AD:DP:GQ:PL	1/1:1,515:516:99:18881,1509,0
scaffold_1	279564	.	A	T	21336.77	.	AC=2;AF=1.00;AN=2;DP=603;ExcessHet=3.0103;FS=0.000;MLEAC=2;MLEAF=1.00;MQ=60.00;QD=31.39;SOR=0.995	GT:AD:DP:GQ:PL	1/1:0,579:579:99:21365,1747,0
scaffold_1	279616	.	A	G	23551.77	.	AC=2;AF=1.00;AN=2;BaseQRankSum=-0.298;ClippingRankSum=0.224;DP=673;ExcessHet=3.0103;FS=0.000;MLEAC=2;MLEAF=1.00;MQ=60.00;MQRankSum=-1.625;QD=38.54;ReadPosRankSum=1.700;SOR=0.334	GT:AD:DP:GQ:PL	1/1:1,649:650:99:23580,1915,0
scaffold_1	279828	.	A	G	20828.77	.	AC=2;AF=1.00;AN=2;DP=588;ExcessHet=3.0103;FS=0.000;MLEAC=2;MLEAF=1.00;MQ=60.00;QD=30.98;SOR=0.981	GT:AD:DP:GQ:PL	1/1:0,564:564:99:20857,1690,0
scaffold_1	279869	.	A	G	21996.77	.	AC=2;AF=1.00;AN=2;DP=613;ExcessHet=3.0103;FS=0.000;MLEAC=2;MLEAF=1.00;MQ=60.00;QD=28.11;SOR=0.972	GT:AD:DP:GQ:PL	1/1:0,589:589:99:22025,1770,0
scaffold_1	279933	.	C	T	21734.77	.	AC=2;AF=1.00;AN=2;DP=596;ExcessHet=3.0103;FS=0.000;MLEAC=2;MLEAF=1.00;MQ=60.00;QD=29.96;SOR=0.721	GT:AD:DP:GQ:PL	1/1:0,572:572:99:21763,1721,0
scaffold_1	280454	.	G	T	20495.77	.	AC=2;AF=1.00;AN=2;BaseQRankSum=1.719;ClippingRankSum=-0.907;DP=568;ExcessHet=3.0103;FS=0.000;MLEAC=2;MLEAF=1.00;MQ=60.00;MQRankSum=0.584;QD=24.17;ReadPosRankSum=-1.447;SOR=0.269	GT:AD:DP:GQ:PL	1/1:1,545:546:99:20524,1626,0
scaffold_1	280732	.	A	T	20268.77	.	AC=2;AF=1.00;AN=2;BaseQRankSum=0.517;ClippingRankSum=-0.955;DP=573;ExcessHet=3.0103;FS=0.000;MLEAC=2;MLEAF=1.00;MQ=59.99;MQRankSum=0.767;QD=26.01;ReadPosRankSum=0.285;SOR=0.560	GT:AD:DP:GQ:PL	1/1:1,552:553:99:20297,1621,0
scaffold_1	280745	.	C	T	20262.77	.	AC=2;AF=1.00;AN=2;BaseQRankSum=1.713;ClippingRankSum=-1.579;DP=563;ExcessHet=3.0103;FS=0.000;MLEAC=2;MLEAF=1.00;MQ=60.00;MQRankSum=1.178;QD=33.98;ReadPosRankSum=0.478;SOR=0.339	GT:AD:DP:GQ:PL	1/1:1,543:544:99:20291,1624,0
scaffold_1	281064	.	A	G	21883.77	.	AC=2;AF=1.00;AN=2;DP=607;ExcessHet=3.0103;FS=0.000;MLEAC=2;MLEAF=1.00;MQ=60.00;QD=32.73;SOR=0.891	GT:AD:DP:GQ:PL	1/1:0,583:583:99:21912,1752,0
scaffold_1	281292	.	A	T	20968.77	.	AC=2;AF=1.00;AN=2;DP=587;ExcessHet=3.0103;FS=0.000;MLEAC=2;MLEAF=1.00;MQ=60.00;QD=28.19;SOR=0.700	GT:AD:DP:GQ:PL	1/1:0,570:570:99:20997,1710,0
scaffold_1	281408	.	C	T	22669.77	.	AC=2;AF=1.00;AN=2;DP=537;ExcessHet=3.0103;FS=0.000;MLEAC=2;MLEAF=1.00;MQ=59.94;QD=32.71;SOR=0.778	GT:AD:DP:GQ:PL	1/1:0,515:515:99:22698,1574,0
scaffold_1	281429	.	C	T	23765.77	.	AC=2;AF=1.00;AN=2;DP=527;ExcessHet=3.0103;FS=0.000;MLEAC=2;MLEAF=1.00;MQ=59.93;QD=26.47;SOR=0.895	GT:AD:DP:GQ:PL	1/1:0,509:509:99:23794,1610,0
scaffold_1	281441	.	A	G	22874.77	.	AC=2;AF=1.00;AN=2;DP=533;ExcessHet=3.0103;FS=0.000;MLEAC=2;MLEAF=1.00;MQ=59.93;QD=28.54;SOR=0.705	GT:AD:DP:GQ:PL	1/1:0,511:511:99:22903,1580,0
scaffold_1	281708	.	A	G	20515.77	.	AC=2;AF=1.00;AN=2;DP=570;ExcessHet=3.0103;FS=0.000;MLEAC=2;MLEAF=1.00;MQ=59.99;QD=31.32;SOR=0.730	GT:AD:DP:GQ:PL	1/1:0,552:552:99:20544,1657,0
scaffold_1	281744	.	A	G	21481.77	.	AC=2;AF=1.00;AN=2;BaseQRankSum=1.708;ClippingRankSum=-0.986;DP=596;ExcessHet=3.0103;FS=0.000;MLEAC=2;MLEAF=1.00;MQ=59.95;MQRankSum=-0.517;QD=30.26;ReadPosRankSum=0.607;SOR=0.335	GT:AD:DP:GQ:PL	1/1:1,575:576:99:21510,1723,0
scaffold_1	282117	.	C	T	17637.77	.	AC=2;AF=1.00;AN=2;DP=502;ExcessHet=3.0103;FS=0.000;MLEAC=2;MLEAF=1.00;MQ=59.95;QD=25.76;SOR=0.710	GT:AD:DP:GQ:PL	1/1:0,484:484:99:17666,1454,0
scaffold_1	282275	.	A	G	18425.77	.	AC=2;AF=1.00;AN=2;BaseQRankSum=0.929;ClippingRankSum=-0.428;DP=510;ExcessHet=3.0103;FS=0.000;MLEAC=2;MLEAF=1.00;MQ=59.98;MQRankSum=1.726;QD=33.16;ReadPosRankSum=0.077;SOR=0.714	GT:AD:DP:GQ:PL	1/1:2,493:495:99:18454,1438,0
scaffold_1	282353	.	A	C	24626.77	.	AC=2;AF=1.00;AN=2;DP=572;ExcessHet=3.0103;FS=0.000;MLEAC=2;MLEAF=1.00;MQ=60.00;QD=30.37;SOR=0.959	GT:AD:DP:GQ:PL	1/1:0,547:547:99:24655,1675,0
scaffold_1	282354	.	C	G	24626.77	.	AC=2;AF=1.00;AN=2;DP=577;ExcessHet=3.0103;FS=0.000;MLEAC=2;MLEAF=1.00;MQ=60.00;QD=26.76;SOR=0.944	GT:AD:DP:GQ:PL	1/1:0,550:550:99:24655,1675,0
scaffold_1	282458	.	G	C	22159.77	.	AC=2;AF=1.00;AN=2;DP=598;ExcessHet=3.0103;FS=0.000;MLEAC=2;MLEAF=1.00;MQ=59.12;QD=32.32;SOR=0.721	GT:AD:DP:GQ:PL	1/1:0,582:582:99:22188,1756,0
scaffold_1	282505	.	A	T	335.77	.	AC=1;AF=0.500;AN=2;BaseQRankSum=-2.692;ClippingRankSum=-0.032;DP=631;ExcessHet=3.0103;FS=10.323;MLEAC=1;MLEAF=0.500;MQ=57.81;MQRankSum=-10.552;QD=0.55;ReadPosRankSum=1.417;SOR=1.707	GT:AD:DP:GQ:PL	0/1:566,46:612:99:364,0,23402
scaffold_1	282509	.	A	G	23258.77	.	AC=2;AF=1.00;AN=2;DP=653;ExcessHet=3.0103;FS=0.000;MLEAC=2;MLEAF=1.00;MQ=57.44;QD=32.83;SOR=0.868	GT:AD:DP:GQ:PL	1/1:0,629:629:99:23287,1906,0
scaffold_1	282523	.	CAT	C	2013.73	.	AC=1;AF=0.500;AN=2;BaseQRankSum=-4.174;ClippingRankSum=0.744;DP=729;ExcessHet=3.0103;FS=10.442;MLEAC=1;MLEAF=0.500;MQ=56.67;MQRankSum=-8.016;QD=2.91;ReadPosRankSum=-1.922;SOR=1.284	GT:AD:DP:GQ:PL	0/1:603,90:693:99:2051,0,25803
scaffold_1	282526	.	T	C	2085.77	.	AC=1;AF=0.500;AN=2;BaseQRankSum=-4.992;ClippingRankSum=0.451;DP=719;ExcessHet=3.0103;FS=10.583;MLEAC=1;MLEAF=0.500;MQ=56.49;MQRankSum=-7.910;QD=3.06;ReadPosRankSum=-1.122;SOR=1.227	GT:AD:DP:GQ:PL	0/1:590,91:681:99:2114,0,25317
scaffold_1	282532	.	T	C	2278.77	.	AC=1;AF=0.500;AN=2;BaseQRankSum=-4.496;ClippingRankSum=-2.088;DP=711;ExcessHet=3.0103;FS=9.895;MLEAC=1;MLEAF=0.500;MQ=56.12;MQRankSum=-8.482;QD=3.39;ReadPosRankSum=-1.351;SOR=1.026	GT:AD:DP:GQ:PL	0/1:573,100:673:99:2307,0,23684
scaffold_1	282552	.	C	G	26708.77	.	AC=2;AF=1.00;AN=2;DP=633;ExcessHet=3.0103;FS=0.000;MLEAC=2;MLEAF=1.00;MQ=54.80;QD=28.20;SOR=0.898	GT:AD:DP:GQ:PL	1/1:0,598:598:99:26737,1830,0
scaffold_1	282560	.	CTAG	C	18598.73	.	AC=1;AF=0.500;AN=2;BaseQRankSum=3.369;ClippingRankSum=0.652;DP=608;ExcessHet=3.0103;FS=2.439;MLEAC=1;MLEAF=0.500;MQ=54.21;MQRankSum=7.810;QD=34.13;ReadPosRankSum=-2.873;SOR=0.959	GT:AD:DP:GQ:PL	0/1:99,446:545:99:18636,0,2796
scaffold_1	282562	.	A	T	2782.77	.	AC=1;AF=0.500;AN=2;BaseQRankSum=-0.912;ClippingRankSum=1.741;DP=604;ExcessHet=3.0103;FS=2.425;MLEAC=1;MLEAF=0.500;MQ=54.26;MQRankSum=-5.808;QD=5.12;ReadPosRankSum=3.028;SOR=0.469	GT:AD:DP:GQ:PL	0/1:446,98:544:99:2811,0,18426
scaffold_1	282566	.	AAC	GAC,A	24588.73	.	AC=1,1;AF=0.500,0.500;AN=2;DP=592;ExcessHet=3.0103;FS=0.000;MLEAC=1,1;MLEAF=0.500,0.500;MQ=53.89;QD=31.48;SOR=1.150	GT:AD:DP:GQ:PL	1/2:0,457,99:556:99:24626,4235,2811,19394,0,19011
scaffold_1	282567	.	A	G	18859.77	.	AC=1;AF=0.500;AN=2;BaseQRankSum=2.539;ClippingRankSum=-0.240;DP=589;ExcessHet=3.0103;FS=2.444;MLEAC=1;MLEAF=0.500;MQ=53.93;MQRankSum=8.145;QD=34.04;ReadPosRankSum=-2.701;SOR=0.977	GT:AD:DP:GQ:PL	0/1:99,455:554:99:18888,0,2778
scaffold_1	282569	.	G	GGT	2723.73	.	AC=1;AF=0.500;AN=2;BaseQRankSum=-2.202;ClippingRankSum=0.705;DP=581;ExcessHet=3.0103;FS=2.444;MLEAC=1;MLEAF=0.500;MQ=53.77;MQRankSum=-7.326;QD=4.98;ReadPosRankSum=3.065;SOR=0.478	GT:AD:DP:GQ:PL	0/1:448,99:547:99:2761,0,19139
scaffold_1	282572	.	C	T	18907.77	.	AC=1;AF=0.500;AN=2;BaseQRankSum=0.945;ClippingRankSum=1.183;DP=582;ExcessHet=3.0103;FS=1.511;MLEAC=1;MLEAF=0.500;MQ=53.59;MQRankSum=7.111;QD=34.44;ReadPosRankSum=-2.597;SOR=0.917	GT:AD:DP:GQ:PL	0/1:98,451:549:99:18936,0,2736
scaffold_1	282578	.	A	G	18865.77	.	AC=1;AF=0.500;AN=2;BaseQRankSum=0.568;ClippingRankSum=0.366;DP=563;ExcessHet=3.0103;FS=0.687;MLEAC=1;MLEAF=0.500;MQ=52.82;MQRankSum=7.418;QD=30.89;ReadPosRankSum=-1.855;SOR=0.803	GT:AD:DP:GQ:PL	0/1:98,433:531:99:18894,0,2739
scaffold_1	282588	.	ATG	A	17177.73	.	AC=1;AF=0.500;AN=2;BaseQRankSum=0.864;ClippingRankSum=-1.990;DP=523;ExcessHet=3.0103;FS=0.000;MLEAC=1;MLEAF=0.500;MQ=51.55;MQRankSum=6.252;QD=34.91;ReadPosRankSum=-0.318;SOR=0.707	GT:AD:DP:GQ:PL	0/1:96,396:492:99:17215,0,2860
scaffold_1	282591	.	C	CAT	16592.73	.	AC=1;AF=0.500;AN=2;BaseQRankSum=2.188;ClippingRankSum=-1.087;DP=513;ExcessHet=3.0103;FS=0.000;MLEAC=1;MLEAF=0.500;MQ=51.51;MQRankSum=5.511;QD=34.42;ReadPosRankSum=0.407;SOR=0.763	GT:AD:DP:GQ:PL	0/1:92,390:482:99:16630,0,2860
scaffold_1	282610	.	A	G	15297.77	.	AC=1;AF=0.500;AN=2;BaseQRankSum=1.033;ClippingRankSum=-0.698;DP=431;ExcessHet=3.0103;FS=3.757;MLEAC=1;MLEAF=0.500;MQ=48.66;MQRankSum=3.002;QD=34.13;ReadPosRankSum=0.957;SOR=1.101	GT:AD:DP:GQ:PL	0/1:66,338:404:99:15326,0,1826
scaffold_1	282622	.	T	G	633.77	.	AC=1;AF=0.500;AN=2;BaseQRankSum=0.032;ClippingRankSum=0.511;DP=324;ExcessHet=3.0103;FS=1.486;MLEAC=1;MLEAF=0.500;MQ=46.05;MQRankSum=-3.326;QD=1.99;ReadPosRankSum=-1.094;SOR=0.817	GT:AD:DP:GQ:PL	0/1:279,39:318:99:662,0,12228
scaffold_1	282624	.	T	C	675.77	.	AC=1;AF=0.500;AN=2;BaseQRankSum=0.766;ClippingRankSum=0.471;DP=307;ExcessHet=3.0103;FS=3.777;MLEAC=1;MLEAF=0.500;MQ=45.41;MQRankSum=-3.572;QD=2.24;ReadPosRankSum=-1.147;SOR=1.111	GT:AD:DP:GQ:PL	0/1:267,35:302:99:704,0,11640
scaffold_1	282625	.	C	T	11410.77	.	AC=1;AF=0.500;AN=2;BaseQRankSum=-2.018;ClippingRankSum=-0.419;DP=297;ExcessHet=3.0103;FS=3.775;MLEAC=1;MLEAF=0.500;MQ=45.18;MQRankSum=3.911;QD=29.82;ReadPosRankSum=1.422;SOR=0.433	GT:AD:DP:GQ:PL	0/1:34,259:293:99:11439,0,684
scaffold_1	282633	.	A	G,T	10512.77	.	AC=1,1;AF=0.500,0.500;AN=2;DP=242;ExcessHet=3.0103;FS=0.000;MLEAC=1,1;MLEAF=0.500,0.500;MQ=43.18;QD=34.88;SOR=2.150	GT:AD:DP:GQ:PL	1/2:0,214,28:242:99:10541,1231,626,9319,0,9228
scaffold_1	282639	.	T	C	8129.77	.	AC=1;AF=0.500;AN=2;BaseQRankSum=-2.171;ClippingRankSum=0.862;DP=215;ExcessHet=3.0103;FS=25.301;MLEAC=1;MLEAF=0.500;MQ=42.25;MQRankSum=5.460;QD=30.54;ReadPosRankSum=1.999;SOR=0.014	GT:AD:DP:GQ:PL	0/1:24,191:215:99:8158,0,394
scaffold_1	282693	.	A	G	454.77	.	AC=2;AF=1.00;AN=2;DP=12;ExcessHet=3.0103;FS=0.000;MLEAC=2;MLEAF=1.00;MQ=37.97;QD=32.89;SOR=4.977	GT:AD:DP:GQ:PL	1/1:0,11:11:33:483,33,0
scaffold_1	282715	.	G	A	373.78	.	AC=2;AF=1.00;AN=2;DP=8;ExcessHet=3.0103;FS=0.000;MLEAC=2;MLEAF=1.00;MQ=36.87;QD=34.15;SOR=4.407	GT:AD:DP:GQ:PL	1/1:0,8:8:27:402,27,0
scaffold_1	282736	.	G	A	161.90	.	AC=2;AF=1.00;AN=2;DP=4;ExcessHet=3.0103;FS=0.000;MLEAC=2;MLEAF=1.00;MQ=36.04;QD=30.52;SOR=3.258	GT:AD:DP:GQ:PL	1/1:0,4:4:15:190,15,0
scaffold_1	282872	.	C	T	4741.77	.	AC=2;AF=1.00;AN=2;DP=98;ExcessHet=3.0103;FS=0.000;MLEAC=2;MLEAF=1.00;MQ=38.16;QD=28.87;SOR=6.358	GT:AD:DP:GQ:PL	1/1:0,98:98:99:4770,319,0
scaffold_1	282879	.	T	C	5236.77	.	AC=2;AF=1.00;AN=2;DP=114;ExcessHet=3.0103;FS=0.000;MLEAC=2;MLEAF=1.00;MQ=38.43;QD=37.08;SOR=6.666	GT:AD:DP:GQ:PL	1/1:0,114:114:99:5265,352,0
scaffold_1	282885	.	C	T	6027.77	.	AC=2;AF=1.00;AN=2;DP=127;ExcessHet=3.0103;FS=0.000;MLEAC=2;MLEAF=1.00;MQ=38.52;QD=29.60;SOR=6.885	GT:AD:DP:GQ:PL	1/1:0,127:127:99:6056,381,0
scaffold_1	282892	.	A	G	6431.77	.	AC=2;AF=1.00;AN=2;BaseQRankSum=1.498;ClippingRankSum=1.404;DP=148;ExcessHet=3.0103;FS=0.000;MLEAC=2;MLEAF=1.00;MQ=39.01;MQRankSum=-1.685;QD=32.29;ReadPosRankSum=1.194;SOR=5.339	GT:AD:DP:GQ:PL	1/1:1,147:148:99:6460,414,0
scaffold_1	282909	.	T	C	8784.77	.	AC=2;AF=1.00;AN=2;DP=193;ExcessHet=3.0103;FS=0.000;MLEAC=2;MLEAF=1.00;MQ=42.74;QD=33.40;SOR=5.125	GT:AD:DP:GQ:PL	1/1:0,193:193:99:8813,599,0
scaffold_1	282916	.	T	A	9293.77	.	AC=2;AF=1.00;AN=2;DP=213;ExcessHet=3.0103;FS=0.000;MLEAC=2;MLEAF=1.00;MQ=44.06;QD=32.44;SOR=3.986	GT:AD:DP:GQ:PL	1/1:0,213:213:99:9322,644,0
scaffold_1	282947	.	T	C	12429.77	.	AC=2;AF=1.00;AN=2;BaseQRankSum=0.516;ClippingRankSum=1.211;DP=342;ExcessHet=3.0103;FS=0.000;MLEAC=2;MLEAF=1.00;MQ=46.33;MQRankSum=-0.301;QD=31.68;ReadPosRankSum=1.201;SOR=1.316	GT:AD:DP:GQ:PL	1/1:1,338:339:99:12458,981,0
scaffold_1	282961	.	AAACAATGAC	A	17523.73	.	AC=2;AF=1.00;AN=2;DP=394;ExcessHet=3.0103;FS=0.000;MLEAC=2;MLEAF=1.00;MQ=45.77;QD=28.26;SOR=2.048	GT:AD:DP:GQ:PL	1/1:0,383:383:99:17561,1181,0
scaffold_1	282975	.	T	A	18144.77	.	AC=2;AF=1.00;AN=2;DP=398;ExcessHet=3.0103;FS=0.000;MLEAC=2;MLEAF=1.00;MQ=45.88;QD=27.73;SOR=1.990	GT:AD:DP:GQ:PL	1/1:0,395:395:99:18173,1228,0
scaffold_1	282977	.	T	G	17973.77	.	AC=2;AF=1.00;AN=2;DP=400;ExcessHet=3.0103;FS=0.000;MLEAC=2;MLEAF=1.00;MQ=45.85;QD=37.77;SOR=1.898	GT:AD:DP:GQ:PL	1/1:0,397:397:99:18002,1214,0
scaffold_1	283142	.	C	A	84.77	.	AC=1;AF=0.500;AN=2;BaseQRankSum=-4.785;ClippingRankSum=-1.286;DP=625;ExcessHet=3.0103;FS=6.971;MLEAC=1;MLEAF=0.500;MQ=58.70;MQRankSum=-7.153;QD=0.14;ReadPosRankSum=-3.266;SOR=1.637	GT:AD:DP:GQ:PL	0/1:550,48:598:99:113,0,23204
scaffold_1	284785	.	A	G	854.77	.	AC=2;AF=1.00;AN=2;DP=23;ExcessHet=3.0103;FS=0.000;MLEAC=2;MLEAF=1.00;MQ=37.42;QD=28.58;SOR=6.358	GT:AD:DP:GQ:PL	1/1:0,23:23:69:883,69,0
scaffold_1	284844	.	G	A	10147.77	.	AC=2;AF=1.00;AN=2;DP=242;ExcessHet=3.0103;FS=0.000;MLEAC=2;MLEAF=1.00;MQ=39.72;QD=20.92;SOR=10.978	GT:AD:DP:GQ:PL	1/1:0,241:241:99:10176,725,0
scaffold_1	284982	.	T	C	22287.77	.	AC=2;AF=1.00;AN=2;DP=612;ExcessHet=3.0103;FS=0.000;MLEAC=2;MLEAF=1.00;MQ=59.95;QD=34.00;SOR=1.127	GT:AD:DP:GQ:PL	1/1:0,587:587:99:22316,1763,0
scaffold_1	285012	.	C	T	21365.77	.	AC=2;AF=1.00;AN=2;DP=585;ExcessHet=3.0103;FS=0.000;MLEAC=2;MLEAF=1.00;MQ=59.99;QD=29.79;SOR=1.101	GT:AD:DP:GQ:PL	1/1:0,561:561:99:21394,1685,0
scaffold_1	285087	.	A	T	22553.77	.	AC=2;AF=1.00;AN=2;DP=519;ExcessHet=3.0103;FS=0.000;MLEAC=2;MLEAF=1.00;MQ=59.99;QD=31.83;SOR=0.734	GT:AD:DP:GQ:PL	1/1:0,500:500:99:22582,1540,0
scaffold_1	285092	.	C	T	22612.77	.	AC=2;AF=1.00;AN=2;DP=529;ExcessHet=3.0103;FS=0.000;MLEAC=2;MLEAF=1.00;MQ=59.99;QD=30.78;SOR=0.717	GT:AD:DP:GQ:PL	1/1:0,510:510:99:22641,1544,0
scaffold_1	285171	.	T	C	23260.77	.	AC=2;AF=1.00;AN=2;DP=539;ExcessHet=3.0103;FS=0.000;MLEAC=2;MLEAF=1.00;MQ=60.00;QD=30.43;SOR=0.797	GT:AD:DP:GQ:PL	1/1:0,522:522:99:23289,1575,0
scaffold_1	285172	.	T	C	23260.77	.	AC=2;AF=1.00;AN=2;DP=535;ExcessHet=3.0103;FS=0.000;MLEAC=2;MLEAF=1.00;MQ=60.00;QD=28.35;SOR=0.781	GT:AD:DP:GQ:PL	1/1:0,518:518:99:23289,1575,0
scaffold_1	285237	.	T	C	22000.77	.	AC=2;AF=1.00;AN=2;DP=616;ExcessHet=3.0103;FS=0.000;MLEAC=2;MLEAF=1.00;MQ=60.00;QD=32.94;SOR=0.751	GT:AD:DP:GQ:PL	1/1:0,599:599:99:22029,1797,0
scaffold_1	285267	.	C	G	22555.77	.	AC=2;AF=1.00;AN=2;DP=639;ExcessHet=3.0103;FS=0.000;MLEAC=2;MLEAF=1.00;MQ=59.96;QD=29.82;SOR=0.754	GT:AD:DP:GQ:PL	1/1:0,610:610:99:22584,1830,0
scaffold_1	285297	.	C	T	22003.77	.	AC=2;AF=1.00;AN=2;DP=618;ExcessHet=3.0103;FS=0.000;MLEAC=2;MLEAF=1.00;MQ=59.96;QD=32.89;SOR=0.760	GT:AD:DP:GQ:PL	1/1:0,589:589:99:22032,1769,0
scaffold_1	286086	.	A	C	21523.77	.	AC=2;AF=1.00;AN=2;DP=605;ExcessHet=3.0103;FS=0.000;MLEAC=2;MLEAF=1.00;MQ=60.00;QD=28.05;SOR=0.866	GT:AD:DP:GQ:PL	1/1:0,587:587:99:21552,1761,0
scaffold_1	286118	.	C	T	20672.77	.	AC=2;AF=1.00;AN=2;DP=560;ExcessHet=3.0103;FS=0.000;MLEAC=2;MLEAF=1.00;MQ=60.00;QD=28.12;SOR=0.708	GT:AD:DP:GQ:PL	1/1:0,540:540:99:20701,1623,0
scaffold_1	286263	.	C	T	18525.77	.	AC=2;AF=1.00;AN=2;DP=522;ExcessHet=3.0103;FS=0.000;MLEAC=2;MLEAF=1.00;MQ=59.99;QD=30.80;SOR=0.827	GT:AD:DP:GQ:PL	1/1:0,506:506:99:18554,1514,0
scaffold_1	286395	.	A	G	23892.77	.	AC=2;AF=1.00;AN=2;BaseQRankSum=-1.185;ClippingRankSum=-1.232;DP=684;ExcessHet=3.0103;FS=0.000;MLEAC=2;MLEAF=1.00;MQ=60.00;MQRankSum=-1.185;QD=30.66;ReadPosRankSum=1.700;SOR=0.303	GT:AD:DP:GQ:PL	1/1:1,657:658:99:23921,1936,0
scaffold_1	286501	.	A	G	24443.77	.	AC=2;AF=1.00;AN=2;DP=679;ExcessHet=3.0103;FS=0.000;MLEAC=2;MLEAF=1.00;MQ=60.00;QD=28.98;SOR=0.718	GT:AD:DP:GQ:PL	1/1:0,660:660:99:24472,1981,0
scaffold_1	286597	.	C	T	29353.77	.	AC=2;AF=1.00;AN=2;DP=701;ExcessHet=3.0103;FS=0.000;MLEAC=2;MLEAF=1.00;MQ=59.99;QD=24.10;SOR=0.702	GT:AD:DP:GQ:PL	1/1:0,673:673:99:29382,2079,0
scaffold_1	286620	.	A	G	28728.77	.	AC=2;AF=1.00;AN=2;DP=682;ExcessHet=3.0103;FS=0.000;MLEAC=2;MLEAF=1.00;MQ=59.99;QD=31.27;SOR=0.718	GT:AD:DP:GQ:PL	1/1:0,650:650:99:28757,2024,0
scaffold_1	286680	.	A	G	22177.77	.	AC=2;AF=1.00;AN=2;DP=649;ExcessHet=3.0103;FS=0.000;MLEAC=2;MLEAF=1.00;MQ=60.00;QD=31.32;SOR=0.753	GT:AD:DP:GQ:PL	1/1:0,622:622:99:22206,1872,0
scaffold_1	286761	.	C	T	22091.77	.	AC=2;AF=1.00;AN=2;BaseQRankSum=1.698;ClippingRankSum=-0.997;DP=633;ExcessHet=3.0103;FS=0.000;MLEAC=2;MLEAF=1.00;MQ=59.97;MQRankSum=0.781;QD=33.00;ReadPosRankSum=0.051;SOR=0.281	GT:AD:DP:GQ:PL	1/1:1,607:608:99:22120,1814,0
scaffold_1	287152	.	T	A	22776.77	.	AC=2;AF=1.00;AN=2;DP=558;ExcessHet=3.0103;FS=0.000;MLEAC=2;MLEAF=1.00;MQ=60.00;QD=29.27;SOR=0.917	GT:AD:DP:GQ:PL	1/1:0,532:532:99:22805,1629,0
scaffold_1	287162	.	CT	C	17368.73	.	AC=2;AF=1.00;AN=2;BaseQRankSum=0.900;ClippingRankSum=2.312;DP=536;ExcessHet=3.0103;FS=3.054;MLEAC=2;MLEAF=1.00;MQ=60.00;MQRankSum=-1.852;QD=34.26;ReadPosRankSum=2.986;SOR=0.285	GT:AD:DP:GQ:PL	1/1:6,501:507:99:17406,1395,0
scaffold_1	287239	.	T	C	19228.77	.	AC=2;AF=1.00;AN=2;DP=528;ExcessHet=3.0103;FS=0.000;MLEAC=2;MLEAF=1.00;MQ=60.00;QD=33.68;SOR=0.880	GT:AD:DP:GQ:PL	1/1:0,510:510:99:19257,1532,0
scaffold_1	287585	.	A	ATT	15018.73	.	AC=2;AF=1.00;AN=2;BaseQRankSum=-1.960;ClippingRankSum=-0.937;DP=521;ExcessHet=3.0103;FS=0.000;MLEAC=2;MLEAF=1.00;MQ=59.97;MQRankSum=0.842;QD=29.59;ReadPosRankSum=0.473;SOR=1.055	GT:AD:DP:GQ:PL	1/1:2,420:422:99:15056,1238,0
scaffold_1	287708	.	C	T	14712.77	.	AC=2;AF=1.00;AN=2;DP=423;ExcessHet=3.0103;FS=0.000;MLEAC=2;MLEAF=1.00;MQ=60.00;QD=34.33;SOR=0.830	GT:AD:DP:GQ:PL	1/1:0,402:402:99:14741,1207,0
scaffold_1	288356	.	A	G	21677.77	.	AC=2;AF=1.00;AN=2;BaseQRankSum=0.103;ClippingRankSum=0.325;DP=653;ExcessHet=3.0103;FS=0.000;MLEAC=2;MLEAF=1.00;MQ=60.00;MQRankSum=0.376;QD=34.46;ReadPosRankSum=2.422;SOR=0.426	GT:AD:DP:GQ:PL	1/1:2,627:629:99:21706,1806,0
scaffold_1	288491	.	C	T	21494.77	.	AC=2;AF=1.00;AN=2;DP=611;ExcessHet=3.0103;FS=0.000;MLEAC=2;MLEAF=1.00;MQ=60.00;QD=32.98;SOR=0.797	GT:AD:DP:GQ:PL	1/1:0,583:583:99:21523,1749,0
scaffold_1	288577	.	A	G	20726.77	.	AC=2;AF=1.00;AN=2;DP=593;ExcessHet=3.0103;FS=0.000;MLEAC=2;MLEAF=1.00;MQ=60.00;QD=21.17;SOR=0.766	GT:AD:DP:GQ:PL	1/1:0,566:566:99:20755,1699,0
scaffold_1	288825	.	G	T	20679.77	.	AC=2;AF=1.00;AN=2;DP=575;ExcessHet=3.0103;FS=0.000;MLEAC=2;MLEAF=1.00;MQ=60.00;QD=25.13;SOR=0.791	GT:AD:DP:GQ:PL	1/1:0,554:554:99:20708,1664,0
scaffold_1	289257	.	C	T	19850.77	.	AC=2;AF=1.00;AN=2;BaseQRankSum=1.719;ClippingRankSum=-0.013;DP=575;ExcessHet=3.0103;FS=0.000;MLEAC=2;MLEAF=1.00;MQ=59.99;MQRankSum=-0.636;QD=26.98;ReadPosRankSum=-0.768;SOR=0.228	GT:AD:DP:GQ:PL	1/1:1,549:550:99:19879,1645,0
scaffold_1	290928	.	A	G	19493.77	.	AC=2;AF=1.00;AN=2;BaseQRankSum=-0.096;ClippingRankSum=1.438;DP=560;ExcessHet=3.0103;FS=0.000;MLEAC=2;MLEAF=1.00;MQ=60.00;MQRankSum=0.083;QD=29.64;ReadPosRankSum=1.681;SOR=0.331	GT:AD:DP:GQ:PL	1/1:1,541:542:99:19522,1591,0
scaffold_1	291102	.	A	G	21155.77	.	AC=2;AF=1.00;AN=2;DP=587;ExcessHet=3.0103;FS=0.000;MLEAC=2;MLEAF=1.00;MQ=59.97;QD=33.43;SOR=0.855	GT:AD:DP:GQ:PL	1/1:0,569:569:99:21184,1709,0
scaffold_1	291334	.	A	G	23524.77	.	AC=2;AF=1.00;AN=2;BaseQRankSum=0.292;ClippingRankSum=-0.314;DP=672;ExcessHet=3.0103;FS=0.000;MLEAC=2;MLEAF=1.00;MQ=59.96;MQRankSum=2.190;QD=32.59;ReadPosRankSum=0.586;SOR=0.458	GT:AD:DP:GQ:PL	1/1:3,641:644:99:23553,1878,0
scaffold_1	291912	.	C	G	20843.77	.	AC=2;AF=1.00;AN=2;DP=559;ExcessHet=3.0103;FS=0.000;MLEAC=2;MLEAF=1.00;MQ=59.97;QD=30.98;SOR=1.033	GT:AD:DP:GQ:PL	1/1:0,542:542:99:20872,1628,0
scaffold_1	292355	.	A	T	21167.77	.	AC=2;AF=1.00;AN=2;DP=624;ExcessHet=3.0103;FS=0.000;MLEAC=2;MLEAF=1.00;MQ=60.00;QD=29.03;SOR=0.808	GT:AD:DP:GQ:PL	1/1:0,603:603:99:21196,1808,0
scaffold_1	293276	.	C	T	19634.77	.	AC=2;AF=1.00;AN=2;DP=536;ExcessHet=3.0103;FS=0.000;MLEAC=2;MLEAF=1.00;MQ=59.98;QD=32.86;SOR=0.854	GT:AD:DP:GQ:PL	1/1:0,519:519:99:19663,1559,0
scaffold_1	293467	.	C	T	20353.77	.	AC=2;AF=1.00;AN=2;DP=577;ExcessHet=3.0103;FS=0.000;MLEAC=2;MLEAF=1.00;MQ=60.00;QD=31.15;SOR=0.782	GT:AD:DP:GQ:PL	1/1:0,560:560:99:20382,1678,0
scaffold_1	294222	.	C	T	20685.77	.	AC=2;AF=1.00;AN=2;DP=569;ExcessHet=3.0103;FS=0.000;MLEAC=2;MLEAF=1.00;MQ=60.00;QD=30.93;SOR=0.846	GT:AD:DP:GQ:PL	1/1:0,547:547:99:20714,1641,0
scaffold_1	294524	.	T	C	19790.77	.	AC=2;AF=1.00;AN=2;DP=542;ExcessHet=3.0103;FS=0.000;MLEAC=2;MLEAF=1.00;MQ=60.00;QD=30.81;SOR=0.784	GT:AD:DP:GQ:PL	1/1:0,527:527:99:19819,1583,0
scaffold_1	294617	.	G	A	23171.77	.	AC=2;AF=1.00;AN=2;DP=656;ExcessHet=3.0103;FS=0.000;MLEAC=2;MLEAF=1.00;MQ=59.97;QD=32.66;SOR=0.712	GT:AD:DP:GQ:PL	1/1:0,636:636:99:23200,1910,0
scaffold_1	294680	.	G	A	20583.77	.	AC=2;AF=1.00;AN=2;DP=574;ExcessHet=3.0103;FS=0.000;MLEAC=2;MLEAF=1.00;MQ=59.97;QD=32.13;SOR=0.844	GT:AD:DP:GQ:PL	1/1:0,553:553:99:20612,1661,0
scaffold_1	294719	.	T	A	19112.77	.	AC=2;AF=1.00;AN=2;BaseQRankSum=-0.713;ClippingRankSum=1.671;DP=532;ExcessHet=3.0103;FS=0.000;MLEAC=2;MLEAF=1.00;MQ=60.00;MQRankSum=1.026;QD=26.86;ReadPosRankSum=-0.340;SOR=0.569	GT:AD:DP:GQ:PL	1/1:1,509:510:99:19141,1488,0
scaffold_1	295538	.	A	G	18557.77	.	AC=2;AF=1.00;AN=2;DP=523;ExcessHet=3.0103;FS=0.000;MLEAC=2;MLEAF=1.00;MQ=60.00;QD=29.35;SOR=0.883	GT:AD:DP:GQ:PL	1/1:0,504:504:99:18586,1513,0
scaffold_1	295585	.	G	T	18429.77	.	AC=2;AF=1.00;AN=2;DP=538;ExcessHet=3.0103;FS=0.000;MLEAC=2;MLEAF=1.00;MQ=59.98;QD=24.71;SOR=0.773	GT:AD:DP:GQ:PL	1/1:0,518:518:99:18458,1549,0
scaffold_1	296658	.	A	C	20245.77	.	AC=2;AF=1.00;AN=2;DP=557;ExcessHet=3.0103;FS=0.000;MLEAC=2;MLEAF=1.00;MQ=59.95;QD=31.50;SOR=1.126	GT:AD:DP:GQ:PL	1/1:0,533:533:99:20274,1603,0
scaffold_1	296737	.	TA	T	10095.73	.	AC=2;AF=1.00;AN=2;BaseQRankSum=-1.152;ClippingRankSum=0.057;DP=550;ExcessHet=3.0103;FS=2.358;MLEAC=2;MLEAF=1.00;MQ=59.86;MQRankSum=-1.013;QD=24.21;ReadPosRankSum=-0.200;SOR=0.779	GT:AD:DP:GQ:PL	1/1:3,414:417:99:10133,1159,0
scaffold_1	296811	.	A	G	19289.77	.	AC=2;AF=1.00;AN=2;BaseQRankSum=1.726;ClippingRankSum=1.456;DP=557;ExcessHet=3.0103;FS=0.000;MLEAC=2;MLEAF=1.00;MQ=60.00;MQRankSum=0.500;QD=20.84;ReadPosRankSum=1.577;SOR=0.894	GT:AD:DP:GQ:PL	1/1:1,539:540:99:19318,1603,0
scaffold_1	296847	.	C	T	18296.77	.	AC=2;AF=1.00;AN=2;DP=487;ExcessHet=3.0103;FS=0.000;MLEAC=2;MLEAF=1.00;MQ=60.00;QD=25.86;SOR=0.895	GT:AD:DP:GQ:PL	1/1:0,476:476:99:18325,1432,0
scaffold_1	296940	.	C	T	18860.77	.	AC=2;AF=1.00;AN=2;DP=534;ExcessHet=3.0103;FS=0.000;MLEAC=2;MLEAF=1.00;MQ=60.00;QD=30.83;SOR=0.933	GT:AD:DP:GQ:PL	1/1:0,518:518:99:18889,1555,0
scaffold_1	297362	.	C	T	17457.77	.	AC=2;AF=1.00;AN=2;DP=494;ExcessHet=3.0103;FS=0.000;MLEAC=2;MLEAF=1.00;MQ=59.94;QD=31.86;SOR=0.821	GT:AD:DP:GQ:PL	1/1:0,481:481:99:17486,1439,0
scaffold_1	297875	.	C	T	21180.77	.	AC=2;AF=1.00;AN=2;DP=600;ExcessHet=3.0103;FS=0.000;MLEAC=2;MLEAF=1.00;MQ=60.00;QD=26.97;SOR=1.088	GT:AD:DP:GQ:PL	1/1:0,582:582:99:21209,1747,0
scaffold_1	297924	.	A	G	24802.77	.	AC=2;AF=1.00;AN=2;BaseQRankSum=1.694;ClippingRankSum=0.879;DP=566;ExcessHet=3.0103;FS=0.000;MLEAC=2;MLEAF=1.00;MQ=60.00;MQRankSum=0.069;QD=26.83;ReadPosRankSum=1.644;SOR=0.772	GT:AD:DP:GQ:PL	1/1:1,551:552:99:24831,1687,0
scaffold_1	297927	.	C	T	24592.77	.	AC=2;AF=1.00;AN=2;DP=556;ExcessHet=3.0103;FS=0.000;MLEAC=2;MLEAF=1.00;MQ=60.00;QD=31.15;SOR=0.980	GT:AD:DP:GQ:PL	1/1:0,543:543:99:24621,1676,0
scaffold_1	298041	.	T	C	16879.77	.	AC=2;AF=1.00;AN=2;DP=487;ExcessHet=3.0103;FS=0.000;MLEAC=2;MLEAF=1.00;MQ=59.98;QD=25.40;SOR=0.837	GT:AD:DP:GQ:PL	1/1:0,459:459:99:16908,1375,0
scaffold_1	298140	.	C	G	23113.77	.	AC=2;AF=1.00;AN=2;DP=536;ExcessHet=3.0103;FS=0.000;MLEAC=2;MLEAF=1.00;MQ=59.96;QD=29.57;SOR=0.884	GT:AD:DP:GQ:PL	1/1:0,513:513:99:23142,1571,0
scaffold_1	298145	.	A	G	23377.77	.	AC=2;AF=1.00;AN=2;DP=540;ExcessHet=3.0103;FS=0.000;MLEAC=2;MLEAF=1.00;MQ=59.96;QD=32.51;SOR=0.919	GT:AD:DP:GQ:PL	1/1:0,517:517:99:23406,1595,0
scaffold_1	298203	.	C	T	27223.77	.	AC=2;AF=1.00;AN=2;DP=633;ExcessHet=3.0103;FS=0.000;MLEAC=2;MLEAF=1.00;MQ=59.92;QD=25.71;SOR=0.758	GT:AD:DP:GQ:PL	1/1:0,605:605:99:27252,1854,0
scaffold_1	298210	.	A	G	27737.77	.	AC=2;AF=1.00;AN=2;DP=647;ExcessHet=3.0103;FS=0.000;MLEAC=2;MLEAF=1.00;MQ=59.89;QD=23.77;SOR=0.729	GT:AD:DP:GQ:PL	1/1:0,619:619:99:27766,1896,0
scaffold_1	298230	.	C	T	28495.77	.	AC=2;AF=1.00;AN=2;DP=660;ExcessHet=3.0103;FS=0.000;MLEAC=2;MLEAF=1.00;MQ=59.87;QD=31.62;SOR=0.725	GT:AD:DP:GQ:PL	1/1:0,632:632:99:28524,1944,0
scaffold_1	298237	.	G	C	28363.77	.	AC=2;AF=1.00;AN=2;DP=655;ExcessHet=3.0103;FS=0.000;MLEAC=2;MLEAF=1.00;MQ=59.87;QD=30.18;SOR=0.712	GT:AD:DP:GQ:PL	1/1:0,628:628:99:28392,1929,0
scaffold_1	298252	.	A	G	29577.77	.	AC=2;AF=1.00;AN=2;BaseQRankSum=0.525;ClippingRankSum=-0.084;DP=684;ExcessHet=3.0103;FS=0.000;MLEAC=2;MLEAF=1.00;MQ=59.88;MQRankSum=1.071;QD=30.67;ReadPosRankSum=1.627;SOR=0.296	GT:AD:DP:GQ:PL	1/1:1,659:660:99:29606,1994,0
scaffold_1	298260	.	T	G	30418.77	.	AC=2;AF=1.00;AN=2;DP=708;ExcessHet=3.0103;FS=0.000;MLEAC=2;MLEAF=1.00;MQ=59.91;QD=25.02;SOR=0.759	GT:AD:DP:GQ:PL	1/1:0,684:684:99:30447,2086,0
scaffold_1	298294	.	T	C	27359.77	.	AC=2;AF=1.00;AN=2;DP=640;ExcessHet=3.0103;FS=0.000;MLEAC=2;MLEAF=1.00;MQ=59.97;QD=32.91;SOR=0.828	GT:AD:DP:GQ:PL	1/1:0,615:615:99:27388,1878,0
scaffold_1	298298	.	G	A	27665.77	.	AC=2;AF=1.00;AN=2;DP=630;ExcessHet=3.0103;FS=0.000;MLEAC=2;MLEAF=1.00;MQ=59.97;QD=27.35;SOR=0.804	GT:AD:DP:GQ:PL	1/1:0,604:604:99:27694,1908,0
scaffold_1	298329	.	A	C	22012.77	.	AC=2;AF=1.00;AN=2;DP=630;ExcessHet=3.0103;FS=0.000;MLEAC=2;MLEAF=1.00;MQ=60.00;QD=32.07;SOR=0.811	GT:AD:DP:GQ:PL	1/1:0,606:606:99:22041,1820,0
scaffold_1	298363	.	A	G	19899.77	.	AC=2;AF=1.00;AN=2;BaseQRankSum=0.013;ClippingRankSum=1.155;DP=556;ExcessHet=3.0103;FS=0.000;MLEAC=2;MLEAF=1.00;MQ=60.00;MQRankSum=-0.506;QD=29.73;ReadPosRankSum=1.726;SOR=0.388	GT:AD:DP:GQ:PL	1/1:1,533:534:99:19928,1566,0
scaffold_1	298444	.	A	C	19117.77	.	AC=2;AF=1.00;AN=2;DP=518;ExcessHet=3.0103;FS=0.000;MLEAC=2;MLEAF=1.00;MQ=60.00;QD=28.38;SOR=0.812	GT:AD:DP:GQ:PL	1/1:0,498:498:99:19146,1497,0
scaffold_1	298460	.	C	T	22676.77	.	AC=2;AF=1.00;AN=2;DP=511;ExcessHet=3.0103;FS=0.000;MLEAC=2;MLEAF=1.00;MQ=60.00;QD=34.21;SOR=0.705	GT:AD:DP:GQ:PL	1/1:0,493:493:99:22705,1535,0
scaffold_1	298464	.	C	T	23072.77	.	AC=2;AF=1.00;AN=2;DP=518;ExcessHet=3.0103;FS=0.000;MLEAC=2;MLEAF=1.00;MQ=60.00;QD=31.31;SOR=0.705	GT:AD:DP:GQ:PL	1/1:0,501:501:99:23101,1559,0
scaffold_1	298465	.	C	T	22947.77	.	AC=2;AF=1.00;AN=2;DP=517;ExcessHet=3.0103;FS=0.000;MLEAC=2;MLEAF=1.00;MQ=60.00;QD=26.79;SOR=0.713	GT:AD:DP:GQ:PL	1/1:0,501:501:99:22976,1547,0
scaffold_1	298480	.	T	C	19289.77	.	AC=2;AF=1.00;AN=2;DP=515;ExcessHet=3.0103;FS=0.000;MLEAC=2;MLEAF=1.00;MQ=60.00;QD=36.93;SOR=0.777	GT:AD:DP:GQ:PL	1/1:0,496:496:99:19318,1493,0
scaffold_1	298555	.	T	A	18268.77	.	AC=2;AF=1.00;AN=2;DP=504;ExcessHet=3.0103;FS=0.000;MLEAC=2;MLEAF=1.00;MQ=59.97;QD=29.50;SOR=0.765	GT:AD:DP:GQ:PL	1/1:0,487:487:99:18297,1462,0
scaffold_1	298613	.	C	T	18863.77	.	AC=2;AF=1.00;AN=2;DP=472;ExcessHet=3.0103;FS=0.000;MLEAC=2;MLEAF=1.00;MQ=59.94;QD=25.85;SOR=0.845	GT:AD:DP:GQ:PL	1/1:0,450:450:99:18892,1372,0
scaffold_1	298630	.	T	C	18594.77	.	AC=2;AF=1.00;AN=2;DP=468;ExcessHet=3.0103;FS=0.000;MLEAC=2;MLEAF=1.00;MQ=59.81;QD=31.37;SOR=0.946	GT:AD:DP:GQ:PL	1/1:0,440:440:99:18623,1344,0
scaffold_1	298649	.	ATTT	A,AT	8267.73	.	AC=1,1;AF=0.500,0.500;AN=2;BaseQRankSum=-1.271;ClippingRankSum=0.151;DP=483;ExcessHet=3.0103;FS=3.746;MLEAC=1,1;MLEAF=0.500,0.500;MQ=59.78;MQRankSum=-0.112;QD=30.40;ReadPosRankSum=-1.021;SOR=0.765	GT:AD:DP:GQ:PL	1/2:5,71,196:272:99:8305,4345,4575,1417,0,697
scaffold_1	298729	.	C	T	21022.77	.	AC=2;AF=1.00;AN=2;DP=480;ExcessHet=3.0103;FS=0.000;MLEAC=2;MLEAF=1.00;MQ=59.91;QD=26.64;SOR=0.832	GT:AD:DP:GQ:PL	1/1:0,460:460:99:21051,1418,0
scaffold_1	298731	.	G	C	21742.77	.	AC=2;AF=1.00;AN=2;DP=481;ExcessHet=3.0103;FS=0.000;MLEAC=2;MLEAF=1.00;MQ=59.91;QD=30.16;SOR=0.846	GT:AD:DP:GQ:PL	1/1:0,461:461:99:21771,1466,0
scaffold_1	298745	.	A	T	23191.77	.	AC=2;AF=1.00;AN=2;DP=527;ExcessHet=3.0103;FS=0.000;MLEAC=2;MLEAF=1.00;MQ=59.91;QD=24.36;SOR=0.922	GT:AD:DP:GQ:PL	1/1:0,502:502:99:23220,1553,0
scaffold_1	298747	.	G	A	23281.77	.	AC=2;AF=1.00;AN=2;DP=533;ExcessHet=3.0103;FS=0.000;MLEAC=2;MLEAF=1.00;MQ=59.91;QD=34.29;SOR=0.938	GT:AD:DP:GQ:PL	1/1:0,508:508:99:23310,1559,0
scaffold_1	298755	.	C	T	25067.77	.	AC=2;AF=1.00;AN=2;DP=575;ExcessHet=3.0103;FS=0.000;MLEAC=2;MLEAF=1.00;MQ=59.91;QD=29.54;SOR=0.927	GT:AD:DP:GQ:PL	1/1:0,548:548:99:25096,1683,0
scaffold_1	298764	.	A	G	24955.77	.	AC=2;AF=1.00;AN=2;DP=579;ExcessHet=3.0103;FS=0.000;MLEAC=2;MLEAF=1.00;MQ=59.92;QD=33.89;SOR=0.939	GT:AD:DP:GQ:PL	1/1:0,551:551:99:24984,1695,0
scaffold_1	299041	.	A	T	21339.77	.	AC=2;AF=1.00;AN=2;DP=586;ExcessHet=3.0103;FS=0.000;MLEAC=2;MLEAF=1.00;MQ=59.99;QD=33.59;SOR=0.761	GT:AD:DP:GQ:PL	1/1:0,573:573:99:21368,1719,0
scaffold_1	299188	.	A	G	21236.77	.	AC=2;AF=1.00;AN=2;DP=580;ExcessHet=3.0103;FS=0.000;MLEAC=2;MLEAF=1.00;MQ=60.00;QD=26.27;SOR=0.729	GT:AD:DP:GQ:PL	1/1:0,568:568:99:21265,1706,0
scaffold_1	299587	.	C	T	29848.77	.	AC=2;AF=1.00;AN=2;BaseQRankSum=-0.141;ClippingRankSum=1.213;DP=713;ExcessHet=3.0103;FS=0.000;MLEAC=2;MLEAF=1.00;MQ=60.00;MQRankSum=-1.143;QD=32.46;ReadPosRankSum=1.556;SOR=0.689	GT:AD:DP:GQ:PL	1/1:1,687:688:99:29877,2048,0
scaffold_1	299602	.	A	G	28483.77	.	AC=2;AF=1.00;AN=2;DP=665;ExcessHet=3.0103;FS=0.000;MLEAC=2;MLEAF=1.00;MQ=60.00;QD=30.21;SOR=1.004	GT:AD:DP:GQ:PL	1/1:0,644:644:99:28512,1962,0
scaffold_1	299753	.	A	G	17339.77	.	AC=2;AF=1.00;AN=2;BaseQRankSum=1.796;ClippingRankSum=0.873;DP=480;ExcessHet=3.0103;FS=0.000;MLEAC=2;MLEAF=1.00;MQ=60.00;MQRankSum=0.229;QD=27.98;ReadPosRankSum=0.841;SOR=0.127	GT:AD:DP:GQ:PL	1/1:2,463:465:99:17368,1354,0
scaffold_1	300047	.	A	G	16544.77	.	AC=2;AF=1.00;AN=2;DP=475;ExcessHet=3.0103;FS=0.000;MLEAC=2;MLEAF=1.00;MQ=60.00;QD=31.93;SOR=0.891	GT:AD:DP:GQ:PL	1/1:0,451:451:99:16573,1351,0
scaffold_1	300244	.	A	G	19026.77	.	AC=2;AF=1.00;AN=2;DP=535;ExcessHet=3.0103;FS=0.000;MLEAC=2;MLEAF=1.00;MQ=60.00;QD=33.18;SOR=0.939	GT:AD:DP:GQ:PL	1/1:0,515:515:99:19055,1546,0
scaffold_1	300827	.	C	T	20935.77	.	AC=2;AF=1.00;AN=2;DP=581;ExcessHet=3.0103;FS=0.000;MLEAC=2;MLEAF=1.00;MQ=60.00;QD=29.19;SOR=0.704	GT:AD:DP:GQ:PL	1/1:0,567:567:99:20964,1702,0
scaffold_1	300943	.	G	T	19092.77	.	AC=2;AF=1.00;AN=2;DP=508;ExcessHet=3.0103;FS=0.000;MLEAC=2;MLEAF=1.00;MQ=60.00;QD=32.03;SOR=0.959	GT:AD:DP:GQ:PL	1/1:0,488:488:99:19121,1467,0
scaffold_1	301039	.	C	T	28478.77	.	AC=2;AF=1.00;AN=2;BaseQRankSum=0.745;ClippingRankSum=1.459;DP=679;ExcessHet=3.0103;FS=0.000;MLEAC=2;MLEAF=1.00;MQ=60.00;MQRankSum=-0.168;QD=28.26;ReadPosRankSum=0.184;SOR=0.316	GT:AD:DP:GQ:PL	1/1:1,659:660:99:28507,2005,0
scaffold_1	301062	.	A	G	29088.77	.	AC=2;AF=1.00;AN=2;BaseQRankSum=0.378;ClippingRankSum=1.037;DP=693;ExcessHet=3.0103;FS=0.000;MLEAC=2;MLEAF=1.00;MQ=60.00;MQRankSum=0.610;QD=25.26;ReadPosRankSum=1.717;SOR=0.253	GT:AD:DP:GQ:PL	1/1:1,672:673:99:29117,2046,0
scaffold_1	301173	.	A	G	21493.77	.	AC=2;AF=1.00;AN=2;DP=589;ExcessHet=3.0103;FS=0.000;MLEAC=2;MLEAF=1.00;MQ=60.00;QD=28.16;SOR=1.124	GT:AD:DP:GQ:PL	1/1:0,562:562:99:21522,1690,0
scaffold_1	301241	.	C	T	22490.77	.	AC=2;AF=1.00;AN=2;DP=525;ExcessHet=3.0103;FS=0.000;MLEAC=2;MLEAF=1.00;MQ=60.00;QD=27.80;SOR=0.849	GT:AD:DP:GQ:PL	1/1:0,509:509:99:22519,1586,0
scaffold_1	301263	.	C	T	22834.77	.	AC=2;AF=1.00;AN=2;DP=548;ExcessHet=3.0103;FS=0.000;MLEAC=2;MLEAF=1.00;MQ=60.00;QD=29.49;SOR=1.055	GT:AD:DP:GQ:PL	1/1:0,526:526:99:22863,1625,0
scaffold_1	301305	.	A	G	20451.77	.	AC=2;AF=1.00;AN=2;BaseQRankSum=0.684;ClippingRankSum=0.703;DP=576;ExcessHet=3.0103;FS=0.000;MLEAC=2;MLEAF=1.00;MQ=60.00;MQRankSum=-0.195;QD=34.12;SOR=0.377	GT:AD:DP:GQ:PL	1/1:1,551:552:99:20480,1652,0
scaffold_1	301393	.	C	G	21001.77	.	AC=2;AF=1.00;AN=2;DP=585;ExcessHet=3.0103;FS=0.000;MLEAC=2;MLEAF=1.00;MQ=60.00;QD=28.62;SOR=1.410	GT:AD:DP:GQ:PL	1/1:0,572:572:99:21030,1719,0
scaffold_1	301569	.	A	G	19668.77	.	AC=2;AF=1.00;AN=2;DP=552;ExcessHet=3.0103;FS=0.000;MLEAC=2;MLEAF=1.00;MQ=60.00;QD=28.72;SOR=0.830	GT:AD:DP:GQ:PL	1/1:0,526:526:99:19697,1577,0
scaffold_1	301776	.	A	G	19786.77	.	AC=2;AF=1.00;AN=2;BaseQRankSum=-0.169;ClippingRankSum=-0.395;DP=563;ExcessHet=3.0103;FS=0.000;MLEAC=2;MLEAF=1.00;MQ=60.00;MQRankSum=-0.549;QD=28.31;ReadPosRankSum=1.700;SOR=0.109	GT:AD:DP:GQ:PL	1/1:2,541:543:99:19815,1586,0
scaffold_1	302495	.	A	G	16859.77	.	AC=2;AF=1.00;AN=2;DP=489;ExcessHet=3.0103;FS=0.000;MLEAC=2;MLEAF=1.00;MQ=59.97;QD=36.52;SOR=0.724	GT:AD:DP:GQ:PL	1/1:0,465:465:99:16888,1394,0
scaffold_1	302558	.	G	T	19524.77	.	AC=2;AF=1.00;AN=2;DP=457;ExcessHet=3.0103;FS=0.000;MLEAC=2;MLEAF=1.00;MQ=59.85;QD=29.00;SOR=0.815	GT:AD:DP:GQ:PL	1/1:0,433:433:99:19553,1327,0
scaffold_1	302561	.	A	G	7923.77	.	AC=2;AF=1.00;AN=2;BaseQRankSum=-0.496;ClippingRankSum=-1.284;DP=443;ExcessHet=3.0103;FS=1.877;MLEAC=2;MLEAF=1.00;MQ=59.85;MQRankSum=1.739;QD=23.31;ReadPosRankSum=0.191;SOR=0.498	GT:AD:DP:GQ:PL	1/1:20,320:340:99:7952,553,0
scaffold_1	302566	.	A	G	7481.77	.	AC=2;AF=1.00;AN=2;BaseQRankSum=-2.148;ClippingRankSum=-1.472;DP=452;ExcessHet=3.0103;FS=0.635;MLEAC=2;MLEAF=1.00;MQ=59.82;MQRankSum=0.517;QD=20.50;ReadPosRankSum=1.537;SOR=0.601	GT:AD:DP:GQ:PL	1/1:38,327:365:99:7510,194,0
scaffold_1	302569	.	A	C	7483.77	.	AC=2;AF=1.00;AN=2;BaseQRankSum=-2.487;ClippingRankSum=-1.128;DP=446;ExcessHet=3.0103;FS=0.000;MLEAC=2;MLEAF=1.00;MQ=59.82;MQRankSum=-0.015;QD=19.96;ReadPosRankSum=1.277;SOR=0.643	GT:AD:DP:GQ:PL	1/1:39,336:375:99:7512,176,0
scaffold_1	302584	.	A	T	19742.77	.	AC=2;AF=1.00;AN=2;DP=477;ExcessHet=3.0103;FS=0.000;MLEAC=2;MLEAF=1.00;MQ=59.85;QD=33.15;SOR=0.819	GT:AD:DP:GQ:PL	1/1:0,453:453:99:19771,1402,0
scaffold_1	302994	.	CA	C	12065.73	.	AC=2;AF=1.00;AN=2;DP=477;ExcessHet=3.0103;FS=0.000;MLEAC=2;MLEAF=1.00;MQ=60.00;QD=29.79;SOR=0.749	GT:AD:DP:GQ:PL	1/1:0,405:405:99:12103,1218,0
scaffold_1	303478	.	A	G	23734.77	.	AC=2;AF=1.00;AN=2;DP=646;ExcessHet=3.0103;FS=0.000;MLEAC=2;MLEAF=1.00;MQ=59.96;QD=28.38;SOR=0.712	GT:AD:DP:GQ:PL	1/1:0,628:628:99:23763,1886,0
scaffold_1	304057	.	A	G	18723.77	.	AC=2;AF=1.00;AN=2;BaseQRankSum=1.988;ClippingRankSum=0.007;DP=517;ExcessHet=3.0103;FS=0.000;MLEAC=2;MLEAF=1.00;MQ=60.00;MQRankSum=-0.716;QD=29.05;ReadPosRankSum=0.940;SOR=0.746	GT:AD:DP:GQ:PL	1/1:2,503:505:99:18752,1466,0
scaffold_1	304249	.	A	G	16502.77	.	AC=2;AF=1.00;AN=2;DP=455;ExcessHet=3.0103;FS=0.000;MLEAC=2;MLEAF=1.00;MQ=60.00;QD=28.62;SOR=0.963	GT:AD:DP:GQ:PL	1/1:0,432:432:99:16531,1303,0
scaffold_1	304333	.	A	G	16771.77	.	AC=2;AF=1.00;AN=2;DP=465;ExcessHet=3.0103;FS=0.000;MLEAC=2;MLEAF=1.00;MQ=60.00;QD=33.06;SOR=0.757	GT:AD:DP:GQ:PL	1/1:0,452:452:99:16800,1357,0
scaffold_1	304386	.	A	G	16739.77	.	AC=2;AF=1.00;AN=2;DP=478;ExcessHet=3.0103;FS=0.000;MLEAC=2;MLEAF=1.00;MQ=60.00;QD=25.47;SOR=0.738	GT:AD:DP:GQ:PL	1/1:0,458:458:99:16768,1372,0
scaffold_1	304651	.	A	G	20965.77	.	AC=2;AF=1.00;AN=2;DP=597;ExcessHet=3.0103;FS=0.000;MLEAC=2;MLEAF=1.00;MQ=60.00;QD=24.42;SOR=0.799	GT:AD:DP:GQ:PL	1/1:0,575:575:99:20994,1727,0
scaffold_1	304738	.	A	G	19498.77	.	AC=2;AF=1.00;AN=2;DP=556;ExcessHet=3.0103;FS=0.000;MLEAC=2;MLEAF=1.00;MQ=60.00;QD=32.32;SOR=0.731	GT:AD:DP:GQ:PL	1/1:0,536:536:99:19527,1606,0
scaffold_1	304940	.	A	G	23751.77	.	AC=2;AF=1.00;AN=2;DP=678;ExcessHet=3.0103;FS=0.000;MLEAC=2;MLEAF=1.00;MQ=60.00;QD=27.87;SOR=0.791	GT:AD:DP:GQ:PL	1/1:0,659:659:99:23780,1975,0
scaffold_1	305147	.	C	T	20581.77	.	AC=2;AF=1.00;AN=2;DP=571;ExcessHet=3.0103;FS=0.000;MLEAC=2;MLEAF=1.00;MQ=60.00;QD=28.50;SOR=0.776	GT:AD:DP:GQ:PL	1/1:0,548:548:99:20610,1645,0
scaffold_1	306177	.	ACG	A	22298.73	.	AC=2;AF=1.00;AN=2;DP=511;ExcessHet=3.0103;FS=0.000;MLEAC=2;MLEAF=1.00;MQ=59.99;QD=36.16;SOR=0.809	GT:AD:DP:GQ:PL	1/1:0,489:489:99:22336,1516,0
scaffold_1	306181	.	A	G	23207.77	.	AC=2;AF=1.00;AN=2;DP=516;ExcessHet=3.0103;FS=0.000;MLEAC=2;MLEAF=1.00;MQ=59.99;QD=30.55;SOR=0.820	GT:AD:DP:GQ:PL	1/1:0,498:498:99:23236,1576,0
scaffold_1	306198	.	TG	T	24180.73	.	AC=2;AF=1.00;AN=2;DP=542;ExcessHet=3.0103;FS=0.000;MLEAC=2;MLEAF=1.00;MQ=59.99;QD=28.30;SOR=0.810	GT:AD:DP:GQ:PL	1/1:0,523:523:99:24218,1628,0
scaffold_1	306205	.	G	GT	23063.73	.	AC=2;AF=1.00;AN=2;DP=522;ExcessHet=3.0103;FS=0.000;MLEAC=2;MLEAF=1.00;MQ=59.99;QD=27.61;SOR=0.828	GT:AD:DP:GQ:PL	1/1:0,504:504:99:23101,1563,0
scaffold_1	306718	.	A	T	13652.77	.	AC=2;AF=1.00;AN=2;BaseQRankSum=-0.668;ClippingRankSum=-0.593;DP=393;ExcessHet=3.0103;FS=3.058;MLEAC=2;MLEAF=1.00;MQ=60.00;MQRankSum=-0.998;QD=30.13;ReadPosRankSum=-1.271;SOR=0.267	GT:AD:DP:GQ:PL	1/1:1,367:368:99:13681,1063,0
scaffold_1	306752	.	C	T	10886.77	.	AC=2;AF=1.00;AN=2;BaseQRankSum=1.721;ClippingRankSum=-2.223;DP=320;ExcessHet=3.0103;FS=0.000;MLEAC=2;MLEAF=1.00;MQ=59.81;MQRankSum=0.014;QD=30.81;ReadPosRankSum=-0.948;SOR=0.534	GT:AD:DP:GQ:PL	1/1:3,285:288:99:10915,816,0
scaffold_1	306753	.	T	C	10886.77	.	AC=2;AF=1.00;AN=2;BaseQRankSum=2.438;ClippingRankSum=-0.790;DP=322;ExcessHet=3.0103;FS=0.000;MLEAC=2;MLEAF=1.00;MQ=59.81;MQRankSum=0.493;QD=26.93;ReadPosRankSum=-1.003;SOR=0.515	GT:AD:DP:GQ:PL	1/1:3,288:291:99:10915,816,0
scaffold_1	306774	.	A	T	12005.77	.	AC=2;AF=1.00;AN=2;DP=277;ExcessHet=3.0103;FS=0.000;MLEAC=2;MLEAF=1.00;MQ=59.09;QD=24.13;SOR=1.131	GT:AD:DP:GQ:PL	1/1:0,260:260:99:12034,810,0
scaffold_1	306783	.	C	CAAA,CAAAA	12129.73	.	AC=1,1;AF=0.500,0.500;AN=2;DP=326;ExcessHet=3.0103;FS=0.000;MLEAC=1,1;MLEAF=0.500,0.500;MQ=58.75;QD=29.71;SOR=0.957	GT:AD:DP:GQ:PL	1/2:0,68,33:101:99:12167,1240,266,1950,0,997
scaffold_1	306884	.	T	G	17789.77	.	AC=2;AF=1.00;AN=2;DP=421;ExcessHet=3.0103;FS=0.000;MLEAC=2;MLEAF=1.00;MQ=60.00;QD=33.84;SOR=0.803	GT:AD:DP:GQ:PL	1/1:0,399:399:99:17818,1216,0
scaffold_1	306887	.	TAC	T	17697.73	.	AC=2;AF=1.00;AN=2;DP=415;ExcessHet=3.0103;FS=0.000;MLEAC=2;MLEAF=1.00;MQ=60.00;QD=31.02;SOR=0.817	GT:AD:DP:GQ:PL	1/1:0,393:393:99:17735,1210,0
scaffold_1	307638	.	T	C	22037.77	.	AC=2;AF=1.00;AN=2;DP=516;ExcessHet=3.0103;FS=0.000;MLEAC=2;MLEAF=1.00;MQ=59.96;QD=28.50;SOR=0.722	GT:AD:DP:GQ:PL	1/1:0,495:495:99:22066,1523,0
scaffold_1	307651	.	A	G	21720.77	.	AC=2;AF=1.00;AN=2;DP=503;ExcessHet=3.0103;FS=0.000;MLEAC=2;MLEAF=1.00;MQ=59.96;QD=31.72;SOR=0.744	GT:AD:DP:GQ:PL	1/1:0,482:482:99:21749,1496,0
scaffold_1	307700	.	A	G	17195.77	.	AC=2;AF=1.00;AN=2;BaseQRankSum=-0.537;ClippingRankSum=0.558;DP=503;ExcessHet=3.0103;FS=0.000;MLEAC=2;MLEAF=1.00;MQ=59.99;MQRankSum=1.703;QD=31.47;ReadPosRankSum=1.696;SOR=0.223	GT:AD:DP:GQ:PL	1/1:1,480:481:99:17224,1398,0
scaffold_1	307744	.	AAAT	A	21814.73	.	AC=2;AF=1.00;AN=2;DP=517;ExcessHet=3.0103;FS=0.000;MLEAC=2;MLEAF=1.00;MQ=60.00;QD=31.02;SOR=0.726	GT:AD:DP:GQ:PL	1/1:0,496:496:99:21852,1493,0
scaffold_1	307792	.	TG	T	19225.73	.	AC=2;AF=1.00;AN=2;DP=514;ExcessHet=3.0103;FS=0.000;MLEAC=2;MLEAF=1.00;MQ=60.00;QD=31.48;SOR=0.781	GT:AD:DP:GQ:PL	1/1:0,495:495:99:19263,1489,0
scaffold_1	307851	.	CT	C	12966.73	.	AC=2;AF=1.00;AN=2;DP=530;ExcessHet=3.0103;FS=0.000;MLEAC=2;MLEAF=1.00;MQ=60.00;QD=28.62;SOR=0.725	GT:AD:DP:GQ:PL	1/1:0,453:453:99:13004,1361,0
scaffold_1	307880	.	C	T	20750.77	.	AC=2;AF=1.00;AN=2;DP=568;ExcessHet=3.0103;FS=0.000;MLEAC=2;MLEAF=1.00;MQ=60.00;QD=32.41;SOR=0.697	GT:AD:DP:GQ:PL	1/1:0,557:557:99:20779,1674,0
scaffold_1	307983	.	C	G	17839.77	.	AC=2;AF=1.00;AN=2;DP=509;ExcessHet=3.0103;FS=0.000;MLEAC=2;MLEAF=1.00;MQ=59.95;QD=29.82;SOR=0.851	GT:AD:DP:GQ:PL	1/1:0,488:488:99:17868,1465,0
scaffold_1	308143	.	T	C	17382.77	.	AC=2;AF=1.00;AN=2;DP=485;ExcessHet=3.0103;FS=0.000;MLEAC=2;MLEAF=1.00;MQ=60.00;QD=30.35;SOR=0.790	GT:AD:DP:GQ:PL	1/1:0,474:474:99:17411,1418,0
scaffold_1	308176	.	A	ATTT	16676.73	.	AC=2;AF=1.00;AN=2;BaseQRankSum=-1.074;ClippingRankSum=0.482;DP=507;ExcessHet=3.0103;FS=3.383;MLEAC=2;MLEAF=1.00;MQ=59.97;MQRankSum=-0.175;QD=36.17;ReadPosRankSum=1.294;SOR=0.505	GT:AD:DP:GQ:PL	1/1:4,389:393:99:16714,1192,0
scaffold_1	308447	.	T	G	18637.77	.	AC=2;AF=1.00;AN=2;DP=522;ExcessHet=3.0103;FS=0.000;MLEAC=2;MLEAF=1.00;MQ=59.95;QD=25.62;SOR=0.942	GT:AD:DP:GQ:PL	1/1:0,500:500:99:18666,1503,0
scaffold_1	308506	.	A	T	18186.77	.	AC=2;AF=1.00;AN=2;DP=548;ExcessHet=3.0103;FS=0.000;MLEAC=2;MLEAF=1.00;MQ=60.00;QD=34.25;SOR=0.697	GT:AD:DP:GQ:PL	1/1:0,531:531:99:18215,1593,0
scaffold_1	308556	.	TTGATTTG	T	21195.73	.	AC=2;AF=1.00;AN=2;DP=508;ExcessHet=3.0103;FS=0.000;MLEAC=2;MLEAF=1.00;MQ=59.97;QD=30.56;SOR=0.740	GT:AD:DP:GQ:PL	1/1:0,477:477:99:21233,1438,0
scaffold_1	308596	.	C	T	19767.77	.	AC=2;AF=1.00;AN=2;DP=526;ExcessHet=3.0103;FS=0.000;MLEAC=2;MLEAF=1.00;MQ=59.97;QD=33.33;SOR=0.977	GT:AD:DP:GQ:PL	1/1:0,508:508:99:19796,1529,0
scaffold_1	309059	.	C	T	15799.77	.	AC=2;AF=1.00;AN=2;DP=462;ExcessHet=3.0103;FS=0.000;MLEAC=2;MLEAF=1.00;MQ=59.94;QD=25.39;SOR=0.774	GT:AD:DP:GQ:PL	1/1:0,437:437:99:15828,1305,0
scaffold_1	309122	.	A	T	15774.77	.	AC=2;AF=1.00;AN=2;BaseQRankSum=1.213;ClippingRankSum=-0.164;DP=467;ExcessHet=3.0103;FS=0.000;MLEAC=2;MLEAF=1.00;MQ=59.94;MQRankSum=-0.191;QD=29.79;ReadPosRankSum=0.854;SOR=0.617	GT:AD:DP:GQ:PL	1/1:3,444:447:99:15803,1310,0
scaffold_1	309156	.	A	C	17453.77	.	AC=2;AF=1.00;AN=2;DP=504;ExcessHet=3.0103;FS=0.000;MLEAC=2;MLEAF=1.00;MQ=60.00;QD=29.11;SOR=0.862	GT:AD:DP:GQ:PL	1/1:0,484:484:99:17482,1451,0
scaffold_1	309227	.	A	G	20065.77	.	AC=2;AF=1.00;AN=2;BaseQRankSum=-0.468;ClippingRankSum=1.287;DP=559;ExcessHet=3.0103;FS=0.000;MLEAC=2;MLEAF=1.00;MQ=60.00;MQRankSum=-1.680;QD=26.81;SOR=0.295	GT:AD:DP:GQ:PL	1/1:1,536:537:99:20094,1608,0
scaffold_1	309263	.	C	T	22437.77	.	AC=2;AF=1.00;AN=2;DP=529;ExcessHet=3.0103;FS=0.000;MLEAC=2;MLEAF=1.00;MQ=60.00;QD=27.14;SOR=0.697	GT:AD:DP:GQ:PL	1/1:0,509:509:99:22466,1568,0
scaffold_1	309278	.	A	G	21953.77	.	AC=2;AF=1.00;AN=2;DP=521;ExcessHet=3.0103;FS=0.000;MLEAC=2;MLEAF=1.00;MQ=60.00;QD=32.23;SOR=0.742	GT:AD:DP:GQ:PL	1/1:0,500:500:99:21982,1529,0
scaffold_1	309683	.	A	G	18075.77	.	AC=2;AF=1.00;AN=2;DP=494;ExcessHet=3.0103;FS=0.000;MLEAC=2;MLEAF=1.00;MQ=59.97;QD=27.33;SOR=0.943	GT:AD:DP:GQ:PL	1/1:0,480:480:99:18104,1440,0
scaffold_1	309860	.	A	G	20649.77	.	AC=2;AF=1.00;AN=2;DP=602;ExcessHet=3.0103;FS=0.000;MLEAC=2;MLEAF=1.00;MQ=59.98;QD=27.75;SOR=0.820	GT:AD:DP:GQ:PL	1/1:0,583:583:99:20678,1750,0
scaffold_1	309998	.	C	T	21166.77	.	AC=2;AF=1.00;AN=2;DP=587;ExcessHet=3.0103;FS=0.000;MLEAC=2;MLEAF=1.00;MQ=60.00;QD=32.32;SOR=0.857	GT:AD:DP:GQ:PL	1/1:0,565:565:99:21195,1697,0
scaffold_1	310082	.	C	T	21669.77	.	AC=2;AF=1.00;AN=2;DP=607;ExcessHet=3.0103;FS=0.000;MLEAC=2;MLEAF=1.00;MQ=60.00;QD=26.08;SOR=0.714	GT:AD:DP:GQ:PL	1/1:0,580:580:99:21698,1740,0
scaffold_1	310190	.	A	G	20005.77	.	AC=2;AF=1.00;AN=2;BaseQRankSum=2.397;ClippingRankSum=0.498;DP=548;ExcessHet=3.0103;FS=0.000;MLEAC=2;MLEAF=1.00;MQ=60.00;MQRankSum=-0.017;QD=30.42;ReadPosRankSum=-0.592;SOR=0.507	GT:AD:DP:GQ:PL	1/1:3,530:533:99:20034,1541,0
scaffold_1	310604	.	C	T	19325.77	.	AC=2;AF=1.00;AN=2;DP=547;ExcessHet=3.0103;FS=0.000;MLEAC=2;MLEAF=1.00;MQ=60.00;QD=28.91;SOR=0.794	GT:AD:DP:GQ:PL	1/1:0,519:519:99:19354,1555,0
scaffold_1	310887	.	C	T	19187.77	.	AC=2;AF=1.00;AN=2;DP=547;ExcessHet=3.0103;FS=0.000;MLEAC=2;MLEAF=1.00;MQ=60.00;QD=31.52;SOR=0.697	GT:AD:DP:GQ:PL	1/1:0,523:523:99:19216,1571,0
scaffold_1	310926	.	A	C	20053.77	.	AC=2;AF=1.00;AN=2;DP=576;ExcessHet=3.0103;FS=0.000;MLEAC=2;MLEAF=1.00;MQ=60.00;QD=33.12;SOR=0.708	GT:AD:DP:GQ:PL	1/1:0,552:552:99:20082,1657,0
scaffold_1	311024	.	A	C	20415.77	.	AC=2;AF=1.00;AN=2;BaseQRankSum=-0.889;ClippingRankSum=0.771;DP=566;ExcessHet=3.0103;FS=0.000;MLEAC=2;MLEAF=1.00;MQ=60.00;MQRankSum=0.134;QD=30.46;ReadPosRankSum=0.908;SOR=0.267	GT:AD:DP:GQ:PL	1/1:1,554:555:99:20444,1621,0
scaffold_1	311792	.	A	G	19044.77	.	AC=2;AF=1.00;AN=2;BaseQRankSum=0.388;ClippingRankSum=0.675;DP=556;ExcessHet=3.0103;FS=0.000;MLEAC=2;MLEAF=1.00;MQ=59.93;MQRankSum=-0.473;QD=29.59;ReadPosRankSum=1.706;SOR=0.247	GT:AD:DP:GQ:PL	1/1:1,530:531:99:19073,1556,0
scaffold_1	311822	.	C	T	17076.77	.	AC=2;AF=1.00;AN=2;BaseQRankSum=2.024;ClippingRankSum=-1.393;DP=489;ExcessHet=3.0103;FS=0.000;MLEAC=2;MLEAF=1.00;MQ=59.97;MQRankSum=-0.324;QD=31.60;ReadPosRankSum=0.989;SOR=0.384	GT:AD:DP:GQ:PL	1/1:3,464:467:99:17105,1326,0
scaffold_1	311996	.	C	T	15600.77	.	AC=2;AF=1.00;AN=2;DP=436;ExcessHet=3.0103;FS=0.000;MLEAC=2;MLEAF=1.00;MQ=60.00;QD=29.20;SOR=0.868	GT:AD:DP:GQ:PL	1/1:0,420:420:99:15629,1262,0
scaffold_1	312030	.	C	T	16678.77	.	AC=2;AF=1.00;AN=2;DP=471;ExcessHet=3.0103;FS=0.000;MLEAC=2;MLEAF=1.00;MQ=60.00;QD=26.36;SOR=0.794	GT:AD:DP:GQ:PL	1/1:0,454:454:99:16707,1364,0
scaffold_1	312134	.	C	T	17541.77	.	AC=2;AF=1.00;AN=2;DP=485;ExcessHet=3.0103;FS=0.000;MLEAC=2;MLEAF=1.00;MQ=60.00;QD=33.08;SOR=0.763	GT:AD:DP:GQ:PL	1/1:0,472:472:99:17570,1416,0
scaffold_1	313188	.	C	T	11713.77	.	AC=1;AF=0.500;AN=2;BaseQRankSum=23.255;ClippingRankSum=-1.010;DP=2769;ExcessHet=3.0103;FS=56.517;MLEAC=1;MLEAF=0.500;MQ=45.34;MQRankSum=-36.951;QD=4.40;ReadPosRankSum=5.102;SOR=5.181	GT:AD:DP:GQ:PL	0/1:1990,675:2665:99:11742,0,53915
scaffold_1	313402	.	AT	A	3886.73	.	AC=2;AF=1.00;AN=2;DP=239;ExcessHet=3.0103;FS=0.000;MLEAC=2;MLEAF=1.00;MQ=59.75;QD=31.86;SOR=0.986	GT:AD:DP:GQ:PL	1/1:0,122:122:99:3924,366,0
scaffold_1	313445	.	A	T	11275.77	.	AC=2;AF=1.00;AN=2;DP=361;ExcessHet=3.0103;FS=0.000;MLEAC=2;MLEAF=1.00;MQ=60.00;QD=29.88;SOR=0.842	GT:AD:DP:GQ:PL	1/1:0,301:301:99:11304,904,0
scaffold_1	313483	.	T	C	16583.77	.	AC=2;AF=1.00;AN=2;DP=472;ExcessHet=3.0103;FS=0.000;MLEAC=2;MLEAF=1.00;MQ=59.99;QD=31.36;SOR=0.891	GT:AD:DP:GQ:PL	1/1:0,440:440:99:16612,1320,0
scaffold_1	313540	.	C	T	16474.77	.	AC=2;AF=1.00;AN=2;DP=468;ExcessHet=3.0103;FS=0.000;MLEAC=2;MLEAF=1.00;MQ=59.44;QD=29.49;SOR=0.716	GT:AD:DP:GQ:PL	1/1:0,443:443:99:16503,1330,0
scaffold_1	313586	.	A	G	19514.77	.	AC=2;AF=1.00;AN=2;DP=457;ExcessHet=3.0103;FS=0.000;MLEAC=2;MLEAF=1.00;MQ=58.77;QD=31.94;SOR=0.871	GT:AD:DP:GQ:PL	1/1:0,438:438:99:19543,1336,0
scaffold_1	313599	.	G	A	18623.77	.	AC=2;AF=1.00;AN=2;DP=422;ExcessHet=3.0103;FS=0.000;MLEAC=2;MLEAF=1.00;MQ=58.60;QD=32.18;SOR=0.759	GT:AD:DP:GQ:PL	1/1:0,405:405:99:18652,1252,0
scaffold_1	313616	.	G	A	15631.77	.	AC=2;AF=1.00;AN=2;DP=355;ExcessHet=3.0103;FS=0.000;MLEAC=2;MLEAF=1.00;MQ=58.52;QD=33.63;SOR=0.729	GT:AD:DP:GQ:PL	1/1:0,336:336:99:15660,1048,0
scaffold_1	313636	.	A	T	11491.77	.	AC=2;AF=1.00;AN=2;DP=269;ExcessHet=3.0103;FS=0.000;MLEAC=2;MLEAF=1.00;MQ=58.42;QD=27.02;SOR=0.709	GT:AD:DP:GQ:PL	1/1:0,250:250:99:11520,771,0
scaffold_1	313648	.	C	G	9286.77	.	AC=2;AF=1.00;AN=2;DP=216;ExcessHet=3.0103;FS=0.000;MLEAC=2;MLEAF=1.00;MQ=58.22;QD=34.29;SOR=0.925	GT:AD:DP:GQ:PL	1/1:0,199:199:99:9315,623,0
scaffold_1	313656	.	A	G	7486.77	.	AC=2;AF=1.00;AN=2;DP=173;ExcessHet=3.0103;FS=0.000;MLEAC=2;MLEAF=1.00;MQ=57.57;QD=32.69;SOR=1.171	GT:AD:DP:GQ:PL	1/1:0,155:155:99:7515,503,0
scaffold_1	313924	.	C	T	15916.77	.	AC=2;AF=1.00;AN=2;DP=434;ExcessHet=3.0103;FS=0.000;MLEAC=2;MLEAF=1.00;MQ=54.58;QD=28.16;SOR=0.743	GT:AD:DP:GQ:PL	1/1:0,412:412:99:15945,1238,0
scaffold_1	313981	.	C	T	16288.77	.	AC=2;AF=1.00;AN=2;DP=477;ExcessHet=3.0103;FS=0.000;MLEAC=2;MLEAF=1.00;MQ=59.59;QD=31.36;SOR=1.515	GT:AD:DP:GQ:PL	1/1:0,445:445:99:16317,1330,0
scaffold_1	314067	.	T	C	6268.77	.	AC=2;AF=1.00;AN=2;DP=329;ExcessHet=3.0103;FS=0.000;MLEAC=2;MLEAF=1.00;MQ=59.96;QD=32.19;SOR=1.377	GT:AD:DP:GQ:PL	1/1:0,164:164:99:6297,493,0
scaffold_1	314101	.	T	C	14667.77	.	AC=2;AF=1.00;AN=2;DP=491;ExcessHet=3.0103;FS=0.000;MLEAC=2;MLEAF=1.00;MQ=60.00;QD=27.45;SOR=1.516	GT:AD:DP:GQ:PL	1/1:0,324:324:99:14696,993,0
scaffold_1	314107	.	A	T	15090.77	.	AC=2;AF=1.00;AN=2;DP=497;ExcessHet=3.0103;FS=0.000;MLEAC=2;MLEAF=1.00;MQ=60.00;QD=27.99;SOR=1.624	GT:AD:DP:GQ:PL	1/1:0,339:339:99:15119,1029,0
scaffold_1	314155	.	A	G	22124.77	.	AC=2;AF=1.00;AN=2;DP=552;ExcessHet=3.0103;FS=0.000;MLEAC=2;MLEAF=1.00;MQ=59.99;QD=27.46;SOR=1.125	GT:AD:DP:GQ:PL	1/1:0,489:489:99:22153,1512,0
scaffold_1	314164	.	T	C	23815.77	.	AC=2;AF=1.00;AN=2;DP=569;ExcessHet=3.0103;FS=0.000;MLEAC=2;MLEAF=1.00;MQ=59.99;QD=30.55;SOR=1.154	GT:AD:DP:GQ:PL	1/1:0,515:515:99:23844,1601,0
scaffold_1	314168	.	T	A	24738.77	.	AC=2;AF=1.00;AN=2;DP=575;ExcessHet=3.0103;FS=0.000;MLEAC=2;MLEAF=1.00;MQ=59.99;QD=31.17;SOR=1.103	GT:AD:DP:GQ:PL	1/1:0,523:523:99:24767,1671,0
scaffold_1	314172	.	G	T	23896.77	.	AC=2;AF=1.00;AN=2;DP=581;ExcessHet=3.0103;FS=0.000;MLEAC=2;MLEAF=1.00;MQ=59.99;QD=37.64;SOR=1.026	GT:AD:DP:GQ:PL	1/1:0,531:531:99:23925,1623,0
scaffold_1	314250	.	G	A	26663.77	.	AC=2;AF=1.00;AN=2;DP=592;ExcessHet=3.0103;FS=0.000;MLEAC=2;MLEAF=1.00;MQ=60.00;QD=31.61;SOR=0.711	GT:AD:DP:GQ:PL	1/1:0,575:575:99:26692,1803,0
scaffold_1	314251	.	G	A	27017.77	.	AC=2;AF=1.00;AN=2;DP=595;ExcessHet=3.0103;FS=0.000;MLEAC=2;MLEAF=1.00;MQ=60.00;QD=28.04;SOR=0.700	GT:AD:DP:GQ:PL	1/1:0,578:578:99:27046,1833,0
scaffold_1	314266	.	C	T	25461.77	.	AC=2;AF=1.00;AN=2;DP=587;ExcessHet=3.0103;FS=0.000;MLEAC=2;MLEAF=1.00;MQ=60.00;QD=31.66;SOR=0.796	GT:AD:DP:GQ:PL	1/1:0,570:570:99:25490,1752,0
scaffold_1	314328	.	T	A	18979.77	.	AC=2;AF=1.00;AN=2;BaseQRankSum=0.440;ClippingRankSum=-0.433;DP=529;ExcessHet=3.0103;FS=0.000;MLEAC=2;MLEAF=1.00;MQ=60.00;MQRankSum=-0.981;QD=27.46;ReadPosRankSum=1.637;SOR=0.357	GT:AD:DP:GQ:PL	1/1:1,511:512:99:19008,1501,0
scaffold_1	314361	.	G	A	18792.77	.	AC=2;AF=1.00;AN=2;DP=504;ExcessHet=3.0103;FS=0.000;MLEAC=2;MLEAF=1.00;MQ=60.00;QD=26.97;SOR=0.761	GT:AD:DP:GQ:PL	1/1:0,486:486:99:18821,1461,0
scaffold_1	314403	.	A	G	18794.77	.	AC=2;AF=1.00;AN=2;DP=519;ExcessHet=3.0103;FS=0.000;MLEAC=2;MLEAF=1.00;MQ=60.00;QD=30.15;SOR=0.874	GT:AD:DP:GQ:PL	1/1:0,502:502:99:18823,1506,0
scaffold_1	314473	.	A	T	22284.77	.	AC=2;AF=1.00;AN=2;DP=511;ExcessHet=3.0103;FS=0.000;MLEAC=2;MLEAF=1.00;MQ=60.00;QD=34.47;SOR=0.734	GT:AD:DP:GQ:PL	1/1:0,492:492:99:22313,1505,0
scaffold_1	314474	.	T	A	22464.77	.	AC=2;AF=1.00;AN=2;DP=507;ExcessHet=3.0103;FS=0.000;MLEAC=2;MLEAF=1.00;MQ=59.99;QD=27.98;SOR=0.743	GT:AD:DP:GQ:PL	1/1:0,488:488:99:22493,1517,0
scaffold_1	314483	.	A	G	22876.77	.	AC=2;AF=1.00;AN=2;DP=502;ExcessHet=3.0103;FS=0.000;MLEAC=2;MLEAF=1.00;MQ=59.99;QD=28.48;SOR=0.752	GT:AD:DP:GQ:PL	1/1:0,484:484:99:22905,1532,0
scaffold_1	314487	.	G	A	22702.77	.	AC=2;AF=1.00;AN=2;DP=505;ExcessHet=3.0103;FS=0.000;MLEAC=2;MLEAF=1.00;MQ=59.99;QD=30.87;SOR=0.739	GT:AD:DP:GQ:PL	1/1:0,487:487:99:22731,1529,0
scaffold_1	314488	.	A	G	22482.77	.	AC=2;AF=1.00;AN=2;DP=505;ExcessHet=3.0103;FS=0.000;MLEAC=2;MLEAF=1.00;MQ=59.99;QD=33.44;SOR=0.739	GT:AD:DP:GQ:PL	1/1:0,487:487:99:22511,1520,0
scaffold_1	314512	.	C	T	21429.77	.	AC=2;AF=1.00;AN=2;DP=516;ExcessHet=3.0103;FS=0.000;MLEAC=2;MLEAF=1.00;MQ=59.99;QD=28.99;SOR=0.851	GT:AD:DP:GQ:PL	1/1:0,501:501:99:21458,1522,0
scaffold_1	314564	.	T	G	21957.77	.	AC=2;AF=1.00;AN=2;DP=525;ExcessHet=3.0103;FS=0.000;MLEAC=2;MLEAF=1.00;MQ=59.99;QD=33.09;SOR=0.806	GT:AD:DP:GQ:PL	1/1:0,503:503:99:21986,1546,0
scaffold_1	314583	.	T	C	22199.77	.	AC=2;AF=1.00;AN=2;DP=490;ExcessHet=3.0103;FS=0.000;MLEAC=2;MLEAF=1.00;MQ=60.00;QD=29.00;SOR=0.829	GT:AD:DP:GQ:PL	1/1:0,470:470:99:22228,1508,0
scaffold_1	314590	.	C	T	21128.77	.	AC=2;AF=1.00;AN=2;DP=495;ExcessHet=3.0103;FS=0.000;MLEAC=2;MLEAF=1.00;MQ=60.00;QD=32.46;SOR=0.827	GT:AD:DP:GQ:PL	1/1:0,476:476:99:21157,1451,0
scaffold_1	314676	.	A	AT	16631.73	.	AC=2;AF=1.00;AN=2;DP=496;ExcessHet=3.0103;FS=0.000;MLEAC=2;MLEAF=1.00;MQ=57.95;QD=37.20;SOR=0.883	GT:AD:DP:GQ:PL	1/1:0,469:469:99:16669,1413,0
scaffold_1	314788	.	T	C	4943.77	.	AC=2;AF=1.00;AN=2;DP=124;ExcessHet=3.0103;FS=0.000;MLEAC=2;MLEAF=1.00;MQ=38.80;QD=32.40;SOR=9.641	GT:AD:DP:GQ:PL	1/1:0,123:123:99:4972,369,0
scaffold_1	314867	.	T	C	944.77	.	AC=2;AF=1.00;AN=2;DP=25;ExcessHet=3.0103;FS=0.000;MLEAC=2;MLEAF=1.00;MQ=36.19;QD=29.39;SOR=6.518	GT:AD:DP:GQ:PL	1/1:0,25:25:75:973,75,0
scaffold_1	318685	.	C	T	3240.77	.	AC=2;AF=1.00;AN=2;DP=79;ExcessHet=3.0103;FS=0.000;MLEAC=2;MLEAF=1.00;MQ=39.35;QD=30.11;SOR=8.739	GT:AD:DP:GQ:PL	1/1:0,78:78:99:3269,235,0
scaffold_1	318801	.	AT	A	10762.73	.	AC=2;AF=1.00;AN=2;DP=384;ExcessHet=3.0103;FS=0.000;MLEAC=2;MLEAF=1.00;MQ=55.94;QD=30.32;SOR=1.398	GT:AD:DP:GQ:PL	1/1:0,355:355:99:10800,1067,0
scaffold_1	318819	.	A	G	16382.77	.	AC=2;AF=1.00;AN=2;DP=449;ExcessHet=3.0103;FS=0.000;MLEAC=2;MLEAF=1.00;MQ=57.80;QD=28.13;SOR=1.233	GT:AD:DP:GQ:PL	1/1:0,433:433:99:16411,1296,0
scaffold_1	318826	.	CTATTA	C	18301.73	.	AC=2;AF=1.00;AN=2;DP=464;ExcessHet=3.0103;FS=0.000;MLEAC=2;MLEAF=1.00;MQ=58.56;QD=37.39;SOR=1.148	GT:AD:DP:GQ:PL	1/1:0,415:415:99:18339,1252,0
scaffold_1	318907	.	G	A	23762.77	.	AC=2;AF=1.00;AN=2;DP=565;ExcessHet=3.0103;FS=0.000;MLEAC=2;MLEAF=1.00;MQ=59.96;QD=30.64;SOR=0.716	GT:AD:DP:GQ:PL	1/1:0,538:538:99:23791,1637,0
scaffold_1	318921	.	G	T	24169.77	.	AC=2;AF=1.00;AN=2;DP=545;ExcessHet=3.0103;FS=0.000;MLEAC=2;MLEAF=1.00;MQ=60.00;QD=28.51;SOR=0.728	GT:AD:DP:GQ:PL	1/1:0,521:521:99:24198,1634,0
scaffold_1	318934	.	A	T	23693.77	.	AC=2;AF=1.00;AN=2;DP=547;ExcessHet=3.0103;FS=0.000;MLEAC=2;MLEAF=1.00;MQ=60.00;QD=29.06;SOR=0.813	GT:AD:DP:GQ:PL	1/1:0,526:526:99:23722,1640,0
scaffold_1	318975	.	C	T	23994.77	.	AC=2;AF=1.00;AN=2;DP=556;ExcessHet=3.0103;FS=0.000;MLEAC=2;MLEAF=1.00;MQ=60.00;QD=30.76;SOR=0.994	GT:AD:DP:GQ:PL	1/1:0,535:535:99:24023,1628,0
scaffold_1	318978	.	T	C	24002.77	.	AC=2;AF=1.00;AN=2;DP=547;ExcessHet=3.0103;FS=0.000;MLEAC=2;MLEAF=1.00;MQ=60.00;QD=28.81;SOR=0.951	GT:AD:DP:GQ:PL	1/1:0,527:527:99:24031,1628,0
scaffold_1	319002	.	AT	A	21751.73	.	AC=2;AF=1.00;AN=2;DP=510;ExcessHet=3.0103;FS=0.000;MLEAC=2;MLEAF=1.00;MQ=60.00;QD=25.08;SOR=0.917	GT:AD:DP:GQ:PL	1/1:0,481:481:99:21789,1478,0
scaffold_1	319008	.	G	A	22211.77	.	AC=2;AF=1.00;AN=2;DP=504;ExcessHet=3.0103;FS=0.000;MLEAC=2;MLEAF=1.00;MQ=60.00;QD=33.51;SOR=0.911	GT:AD:DP:GQ:PL	1/1:0,493:493:99:22240,1517,0
scaffold_1	319069	.	CTA	C	20476.73	.	AC=2;AF=1.00;AN=2;DP=492;ExcessHet=3.0103;FS=0.000;MLEAC=2;MLEAF=1.00;MQ=59.98;QD=32.41;SOR=0.838	GT:AD:DP:GQ:PL	1/1:0,455:455:99:20514,1382,0
scaffold_1	319079	.	C	T	21292.77	.	AC=2;AF=1.00;AN=2;DP=473;ExcessHet=3.0103;FS=0.000;MLEAC=2;MLEAF=1.00;MQ=59.98;QD=28.80;SOR=0.927	GT:AD:DP:GQ:PL	1/1:0,454:454:99:21321,1427,0
scaffold_1	319084	.	T	C	21706.77	.	AC=2;AF=1.00;AN=2;DP=479;ExcessHet=3.0103;FS=0.000;MLEAC=2;MLEAF=1.00;MQ=59.98;QD=30.31;SOR=0.977	GT:AD:DP:GQ:PL	1/1:0,460:460:99:21735,1454,0
scaffold_1	319099	.	G	A	22786.77	.	AC=2;AF=1.00;AN=2;DP=509;ExcessHet=3.0103;FS=0.000;MLEAC=2;MLEAF=1.00;MQ=59.98;QD=30.70;SOR=1.005	GT:AD:DP:GQ:PL	1/1:0,489:489:99:22815,1526,0
scaffold_1	319120	.	C	A	22831.77	.	AC=2;AF=1.00;AN=2;DP=515;ExcessHet=3.0103;FS=0.000;MLEAC=2;MLEAF=1.00;MQ=59.98;QD=31.56;SOR=0.980	GT:AD:DP:GQ:PL	1/1:0,495:495:99:22860,1529,0
scaffold_1	319140	.	C	T	23710.77	.	AC=2;AF=1.00;AN=2;DP=530;ExcessHet=3.0103;FS=0.000;MLEAC=2;MLEAF=1.00;MQ=59.98;QD=32.68;SOR=0.826	GT:AD:DP:GQ:PL	1/1:0,510:510:99:23739,1592,0
scaffold_1	319155	.	C	T	22694.77	.	AC=2;AF=1.00;AN=2;DP=533;ExcessHet=3.0103;FS=0.000;MLEAC=2;MLEAF=1.00;MQ=60.00;QD=26.87;SOR=0.852	GT:AD:DP:GQ:PL	1/1:0,516:516:99:22723,1576,0
scaffold_1	319196	.	G	A	20892.77	.	AC=2;AF=1.00;AN=2;DP=575;ExcessHet=3.0103;FS=0.000;MLEAC=2;MLEAF=1.00;MQ=60.00;QD=28.45;SOR=0.771	GT:AD:DP:GQ:PL	1/1:0,561:561:99:20921,1686,0
scaffold_1	319229	.	A	G	21434.77	.	AC=2;AF=1.00;AN=2;BaseQRankSum=0.605;ClippingRankSum=-1.148;DP=594;ExcessHet=3.0103;FS=0.000;MLEAC=2;MLEAF=1.00;MQ=60.00;MQRankSum=-0.116;QD=32.95;SOR=0.252	GT:AD:DP:GQ:PL	1/1:1,580:581:99:21463,1738,0
scaffold_1	319278	.	G	A	19270.77	.	AC=2;AF=1.00;AN=2;DP=545;ExcessHet=3.0103;FS=0.000;MLEAC=2;MLEAF=1.00;MQ=60.00;QD=31.93;SOR=1.099	GT:AD:DP:GQ:PL	1/1:0,534:534:99:19299,1602,0
scaffold_1	319291	.	C	CAT	23158.73	.	AC=2;AF=1.00;AN=2;DP=539;ExcessHet=3.0103;FS=0.000;MLEAC=2;MLEAF=1.00;MQ=60.00;QD=32.93;SOR=1.165	GT:AD:DP:GQ:PL	1/1:0,509:509:99:23196,1587,0
scaffold_1	319296	.	A	C	23131.77	.	AC=2;AF=1.00;AN=2;DP=520;ExcessHet=3.0103;FS=0.000;MLEAC=2;MLEAF=1.00;MQ=60.00;QD=27.17;SOR=1.134	GT:AD:DP:GQ:PL	1/1:0,508:508:99:23160,1571,0
scaffold_1	319368	.	T	C	21141.77	.	AC=2;AF=1.00;AN=2;DP=484;ExcessHet=3.0103;FS=0.000;MLEAC=2;MLEAF=1.00;MQ=59.98;QD=28.42;SOR=0.805	GT:AD:DP:GQ:PL	1/1:0,471:471:99:21170,1435,0
scaffold_1	319370	.	C	G	21141.77	.	AC=2;AF=1.00;AN=2;DP=481;ExcessHet=3.0103;FS=0.000;MLEAC=2;MLEAF=1.00;MQ=59.98;QD=28.10;SOR=0.834	GT:AD:DP:GQ:PL	1/1:0,467:467:99:21170,1435,0
scaffold_1	319383	.	G	A	17554.77	.	AC=2;AF=1.00;AN=2;DP=486;ExcessHet=3.0103;FS=0.000;MLEAC=2;MLEAF=1.00;MQ=59.98;QD=32.66;SOR=1.009	GT:AD:DP:GQ:PL	1/1:0,469:469:99:17583,1408,0
scaffold_1	319851	.	C	T	20446.77	.	AC=2;AF=1.00;AN=2;DP=563;ExcessHet=3.0103;FS=0.000;MLEAC=2;MLEAF=1.00;MQ=59.97;QD=32.43;SOR=0.708	GT:AD:DP:GQ:PL	1/1:0,548:548:99:20475,1646,0
scaffold_1	320270	.	C	T	23218.77	.	AC=2;AF=1.00;AN=2;DP=535;ExcessHet=3.0103;FS=0.000;MLEAC=2;MLEAF=1.00;MQ=60.00;QD=27.10;SOR=0.916	GT:AD:DP:GQ:PL	1/1:0,514:514:99:23247,1582,0
scaffold_1	320272	.	A	G	23218.77	.	AC=2;AF=1.00;AN=2;DP=533;ExcessHet=3.0103;FS=0.000;MLEAC=2;MLEAF=1.00;MQ=60.00;QD=26.81;SOR=0.907	GT:AD:DP:GQ:PL	1/1:0,512:512:99:23247,1582,0
scaffold_1	320322	.	A	G	20337.77	.	AC=2;AF=1.00;AN=2;DP=580;ExcessHet=3.0103;FS=0.000;MLEAC=2;MLEAF=1.00;MQ=60.00;QD=29.68;SOR=0.782	GT:AD:DP:GQ:PL	1/1:0,560:560:99:20366,1680,0
scaffold_1	320383	.	C	T	20459.77	.	AC=2;AF=1.00;AN=2;DP=548;ExcessHet=3.0103;FS=0.000;MLEAC=2;MLEAF=1.00;MQ=59.99;QD=34.87;SOR=0.716	GT:AD:DP:GQ:PL	1/1:0,528:528:99:20488,1586,0
scaffold_1	320659	.	C	T	18985.77	.	AC=2;AF=1.00;AN=2;DP=544;ExcessHet=3.0103;FS=0.000;MLEAC=2;MLEAF=1.00;MQ=60.00;QD=30.09;SOR=0.914	GT:AD:DP:GQ:PL	1/1:0,527:527:99:19014,1583,0
scaffold_1	321338	.	A	C	20142.77	.	AC=2;AF=1.00;AN=2;DP=569;ExcessHet=3.0103;FS=0.000;MLEAC=2;MLEAF=1.00;MQ=59.93;QD=27.85;SOR=0.726	GT:AD:DP:GQ:PL	1/1:0,547:547:99:20171,1643,0
scaffold_1	321407	.	C	T	20181.77	.	AC=2;AF=1.00;AN=2;DP=569;ExcessHet=3.0103;FS=0.000;MLEAC=2;MLEAF=1.00;MQ=59.94;QD=33.31;SOR=0.704	GT:AD:DP:GQ:PL	1/1:0,549:549:99:20210,1648,0
scaffold_1	321487	.	C	T	19834.77	.	AC=2;AF=1.00;AN=2;DP=550;ExcessHet=3.0103;FS=0.000;MLEAC=2;MLEAF=1.00;MQ=60.00;QD=26.54;SOR=0.739	GT:AD:DP:GQ:PL	1/1:0,534:534:99:19863,1603,0
scaffold_1	322196	.	A	G	17507.77	.	AC=2;AF=1.00;AN=2;DP=480;ExcessHet=3.0103;FS=0.000;MLEAC=2;MLEAF=1.00;MQ=60.00;QD=28.23;SOR=0.821	GT:AD:DP:GQ:PL	1/1:0,462:462:99:17536,1387,0
scaffold_1	322215	.	A	T	17319.77	.	AC=2;AF=1.00;AN=2;BaseQRankSum=0.939;ClippingRankSum=-0.778;DP=469;ExcessHet=3.0103;FS=0.000;MLEAC=2;MLEAF=1.00;MQ=60.00;MQRankSum=1.618;QD=32.98;ReadPosRankSum=1.663;SOR=0.273	GT:AD:DP:GQ:PL	1/1:1,453:454:99:17348,1360,0
scaffold_1	322268	.	C	T	19800.77	.	AC=2;AF=1.00;AN=2;DP=463;ExcessHet=3.0103;FS=0.000;MLEAC=2;MLEAF=1.00;MQ=60.00;QD=30.01;SOR=0.817	GT:AD:DP:GQ:PL	1/1:0,444:444:99:19829,1365,0
scaffold_1	322271	.	T	C	19630.77	.	AC=2;AF=1.00;AN=2;DP=452;ExcessHet=3.0103;FS=0.000;MLEAC=2;MLEAF=1.00;MQ=60.00;QD=32.20;SOR=0.836	GT:AD:DP:GQ:PL	1/1:0,433:433:99:19659,1347,0
scaffold_1	322301	.	C	T	15640.77	.	AC=2;AF=1.00;AN=2;BaseQRankSum=2.205;ClippingRankSum=1.967;DP=438;ExcessHet=3.0103;FS=0.000;MLEAC=2;MLEAF=1.00;MQ=60.00;MQRankSum=-2.165;QD=25.89;ReadPosRankSum=0.293;SOR=0.732	GT:AD:DP:GQ:PL	1/1:2,420:422:99:15669,1216,0
scaffold_1	322317	.	G	A	16159.77	.	AC=2;AF=1.00;AN=2;DP=448;ExcessHet=3.0103;FS=0.000;MLEAC=2;MLEAF=1.00;MQ=60.00;QD=31.93;SOR=0.837	GT:AD:DP:GQ:PL	1/1:0,429:429:99:16188,1290,0
scaffold_1	322502	.	T	C	17034.77	.	AC=2;AF=1.00;AN=2;DP=493;ExcessHet=3.0103;FS=0.000;MLEAC=2;MLEAF=1.00;MQ=60.00;QD=26.44;SOR=0.957	GT:AD:DP:GQ:PL	1/1:0,474:474:99:17063,1419,0
scaffold_1	322531	.	C	CTT	18840.73	.	AC=2;AF=1.00;AN=2;BaseQRankSum=0.915;ClippingRankSum=1.370;DP=542;ExcessHet=3.0103;FS=0.000;MLEAC=2;MLEAF=1.00;MQ=60.00;MQRankSum=0.785;QD=30.62;ReadPosRankSum=1.211;SOR=0.251	GT:AD:DP:GQ:PL	1/1:1,478:479:99:18878,1454,0
scaffold_1	324027	.	T	A	16457.77	.	AC=2;AF=1.00;AN=2;DP=466;ExcessHet=3.0103;FS=0.000;MLEAC=2;MLEAF=1.00;MQ=60.00;QD=32.54;SOR=0.976	GT:AD:DP:GQ:PL	1/1:0,446:446:99:16486,1340,0
scaffold_1	325808	.	G	T	23392.77	.	AC=2;AF=1.00;AN=2;DP=556;ExcessHet=3.0103;FS=0.000;MLEAC=2;MLEAF=1.00;MQ=59.96;QD=26.39;SOR=0.697	GT:AD:DP:GQ:PL	1/1:0,535:535:99:23421,1642,0
scaffold_1	325825	.	G	A	23380.77	.	AC=2;AF=1.00;AN=2;DP=553;ExcessHet=3.0103;FS=0.000;MLEAC=2;MLEAF=1.00;MQ=59.97;QD=33.79;SOR=0.795	GT:AD:DP:GQ:PL	1/1:0,532:532:99:23409,1634,0
scaffold_1	325865	.	A	G	18919.77	.	AC=2;AF=1.00;AN=2;DP=539;ExcessHet=3.0103;FS=0.000;MLEAC=2;MLEAF=1.00;MQ=59.98;QD=35.39;SOR=0.741	GT:AD:DP:GQ:PL	1/1:0,516:516:99:18948,1552,0
scaffold_1	325921	.	ATAGG	A	20899.73	.	AC=2;AF=1.00;AN=2;DP=502;ExcessHet=3.0103;FS=0.000;MLEAC=2;MLEAF=1.00;MQ=59.97;QD=29.97;SOR=0.724	GT:AD:DP:GQ:PL	1/1:0,461:461:99:20937,1425,0
scaffold_1	325936	.	GC	G	21092.73	.	AC=2;AF=1.00;AN=2;DP=481;ExcessHet=3.0103;FS=0.000;MLEAC=2;MLEAF=1.00;MQ=59.97;QD=31.08;SOR=0.764	GT:AD:DP:GQ:PL	1/1:0,466:466:99:21130,1439,0
scaffold_1	325976	.	C	CTT	19064.73	.	AC=2;AF=1.00;AN=2;DP=477;ExcessHet=3.0103;FS=0.000;MLEAC=2;MLEAF=1.00;MQ=60.00;QD=27.86;SOR=0.818	GT:AD:DP:GQ:PL	1/1:0,440:440:99:19102,1335,0
scaffold_1	326043	.	G	A	19744.77	.	AC=2;AF=1.00;AN=2;DP=540;ExcessHet=3.0103;FS=0.000;MLEAC=2;MLEAF=1.00;MQ=59.98;QD=31.32;SOR=0.840	GT:AD:DP:GQ:PL	1/1:0,524:524:99:19773,1574,0
scaffold_1	326127	.	AT	A	14907.73	.	AC=2;AF=1.00;AN=2;DP=525;ExcessHet=3.0103;FS=0.000;MLEAC=2;MLEAF=1.00;MQ=59.98;QD=31.32;SOR=0.885	GT:AD:DP:GQ:PL	1/1:0,476:476:99:14945,1428,0
scaffold_1	326188	.	C	G	15761.77	.	AC=2;AF=1.00;AN=2;DP=457;ExcessHet=3.0103;FS=0.000;MLEAC=2;MLEAF=1.00;MQ=59.97;QD=30.86;SOR=1.278	GT:AD:DP:GQ:PL	1/1:0,439:439:99:15790,1308,0
scaffold_1	326220	.	A	ATCTT	18774.73	.	AC=2;AF=1.00;AN=2;BaseQRankSum=-1.366;ClippingRankSum=0.487;DP=465;ExcessHet=3.0103;FS=3.103;MLEAC=2;MLEAF=1.00;MQ=59.92;MQRankSum=1.722;QD=34.03;ReadPosRankSum=1.449;SOR=0.301	GT:AD:DP:GQ:PL	1/1:1,441:442:99:18812,1309,0
scaffold_1	326268	.	A	G	14605.77	.	AC=2;AF=1.00;AN=2;BaseQRankSum=1.653;ClippingRankSum=-0.348;DP=449;ExcessHet=3.0103;FS=0.000;MLEAC=2;MLEAF=1.00;MQ=60.00;MQRankSum=1.390;QD=34.86;ReadPosRankSum=-0.132;SOR=1.016	GT:AD:DP:GQ:PL	1/1:2,417:419:99:14634,1196,0
scaffold_1	326269	.	A	G	14615.77	.	AC=2;AF=1.00;AN=2;BaseQRankSum=1.866;ClippingRankSum=1.046;DP=451;ExcessHet=3.0103;FS=0.000;MLEAC=2;MLEAF=1.00;MQ=60.00;MQRankSum=-0.858;QD=34.51;ReadPosRankSum=-0.050;SOR=1.000	GT:AD:DP:GQ:PL	1/1:2,414:416:99:14644,1203,0
scaffold_1	326272	.	CTT	C	19344.73	.	AC=2;AF=1.00;AN=2;DP=456;ExcessHet=3.0103;FS=0.000;MLEAC=2;MLEAF=1.00;MQ=59.98;QD=24.62;SOR=0.961	GT:AD:DP:GQ:PL	1/1:0,434:434:99:19382,1315,0
scaffold_1	329397	.	A	G	20133.77	.	AC=2;AF=1.00;AN=2;DP=547;ExcessHet=3.0103;FS=0.000;MLEAC=2;MLEAF=1.00;MQ=60.00;QD=30.53;SOR=0.739	GT:AD:DP:GQ:PL	1/1:0,530:530:99:20162,1592,0
scaffold_1	329424	.	C	T	20836.77	.	AC=2;AF=1.00;AN=2;DP=594;ExcessHet=3.0103;FS=0.000;MLEAC=2;MLEAF=1.00;MQ=60.00;QD=29.86;SOR=0.707	GT:AD:DP:GQ:PL	1/1:0,576:576:99:20865,1720,0
scaffold_1	329616	.	C	T	21439.77	.	AC=2;AF=1.00;AN=2;DP=590;ExcessHet=3.0103;FS=0.000;MLEAC=2;MLEAF=1.00;MQ=59.97;QD=30.08;SOR=0.985	GT:AD:DP:GQ:PL	1/1:0,574:574:99:21468,1724,0
scaffold_1	329777	.	A	G	16895.77	.	AC=2;AF=1.00;AN=2;DP=494;ExcessHet=3.0103;FS=0.000;MLEAC=2;MLEAF=1.00;MQ=59.94;QD=31.88;SOR=0.693	GT:AD:DP:GQ:PL	1/1:0,468:468:99:16924,1403,0
scaffold_1	329894	.	C	T	19721.77	.	AC=2;AF=1.00;AN=2;DP=581;ExcessHet=3.0103;FS=0.000;MLEAC=2;MLEAF=1.00;MQ=60.00;QD=33.33;SOR=0.836	GT:AD:DP:GQ:PL	1/1:0,553:553:99:19750,1658,0
scaffold_1	329948	.	A	G	25780.77	.	AC=2;AF=1.00;AN=2;DP=613;ExcessHet=3.0103;FS=0.000;MLEAC=2;MLEAF=1.00;MQ=60.00;QD=28.27;SOR=0.714	GT:AD:DP:GQ:PL	1/1:0,590:590:99:25809,1811,0
scaffold_1	329966	.	A	G	25795.77	.	AC=2;AF=1.00;AN=2;DP=607;ExcessHet=3.0103;FS=0.000;MLEAC=2;MLEAF=1.00;MQ=60.00;QD=35.16;SOR=0.873	GT:AD:DP:GQ:PL	1/1:0,589:589:99:25824,1805,0
scaffold_1	330025	.	C	T	20890.77	.	AC=2;AF=1.00;AN=2;DP=578;ExcessHet=3.0103;FS=0.000;MLEAC=2;MLEAF=1.00;MQ=59.99;QD=33.46;SOR=0.916	GT:AD:DP:GQ:PL	1/1:0,563:563:99:20919,1697,0
scaffold_1	330845	.	C	CAAA	11701.73	.	AC=2;AF=1.00;AN=2;BaseQRankSum=1.191;ClippingRankSum=0.031;DP=349;ExcessHet=3.0103;FS=3.168;MLEAC=2;MLEAF=1.00;MQ=59.89;MQRankSum=-0.990;QD=25.70;ReadPosRankSum=0.588;SOR=0.353	GT:AD:DP:GQ:PL	1/1:2,261:263:99:11739,987,0
scaffold_1	331016	.	T	C	19800.77	.	AC=2;AF=1.00;AN=2;DP=544;ExcessHet=3.0103;FS=0.000;MLEAC=2;MLEAF=1.00;MQ=59.94;QD=32.45;SOR=0.858	GT:AD:DP:GQ:PL	1/1:0,520:520:99:19829,1565,0
scaffold_1	331146	.	A	G	26413.77	.	AC=2;AF=1.00;AN=2;DP=627;ExcessHet=3.0103;FS=0.000;MLEAC=2;MLEAF=1.00;MQ=60.00;QD=30.10;SOR=0.872	GT:AD:DP:GQ:PL	1/1:0,606:606:99:26442,1832,0
scaffold_1	331161	.	C	G	26716.77	.	AC=2;AF=1.00;AN=2;DP=622;ExcessHet=3.0103;FS=0.000;MLEAC=2;MLEAF=1.00;MQ=59.98;QD=31.86;SOR=0.853	GT:AD:DP:GQ:PL	1/1:0,603:603:99:26745,1860,0
scaffold_1	331225	.	A	T	19270.77	.	AC=2;AF=1.00;AN=2;BaseQRankSum=-0.434;ClippingRankSum=0.788;DP=515;ExcessHet=3.0103;FS=0.000;MLEAC=2;MLEAF=1.00;MQ=59.98;MQRankSum=-0.871;QD=25.66;SOR=0.230	GT:AD:DP:GQ:PL	1/1:1,498:499:99:19299,1495,0
scaffold_1	331277	.	C	T	20026.77	.	AC=2;AF=1.00;AN=2;DP=552;ExcessHet=3.0103;FS=0.000;MLEAC=2;MLEAF=1.00;MQ=59.98;QD=29.02;SOR=0.723	GT:AD:DP:GQ:PL	1/1:0,538:538:99:20055,1615,0
scaffold_1	331455	.	C	T	14737.77	.	AC=2;AF=1.00;AN=2;BaseQRankSum=1.495;ClippingRankSum=-1.284;DP=398;ExcessHet=3.0103;FS=0.000;MLEAC=2;MLEAF=1.00;MQ=60.00;MQRankSum=0.516;QD=29.78;ReadPosRankSum=0.695;SOR=0.856	GT:AD:DP:GQ:PL	1/1:2,381:383:99:14766,1101,0
scaffold_1	332043	.	A	G	20851.77	.	AC=2;AF=1.00;AN=2;DP=596;ExcessHet=3.0103;FS=0.000;MLEAC=2;MLEAF=1.00;MQ=60.00;QD=27.35;SOR=0.773	GT:AD:DP:GQ:PL	1/1:0,572:572:99:20880,1717,0
scaffold_1	332157	.	A	G	21457.77	.	AC=2;AF=1.00;AN=2;DP=597;ExcessHet=3.0103;FS=0.000;MLEAC=2;MLEAF=1.00;MQ=59.98;QD=28.87;SOR=0.736	GT:AD:DP:GQ:PL	1/1:0,574:574:99:21486,1727,0
scaffold_1	332211	.	A	G	20416.77	.	AC=2;AF=1.00;AN=2;DP=572;ExcessHet=3.0103;FS=0.000;MLEAC=2;MLEAF=1.00;MQ=59.99;QD=28.94;SOR=0.722	GT:AD:DP:GQ:PL	1/1:0,558:558:99:20445,1675,0
scaffold_1	332339	.	C	T	21307.77	.	AC=2;AF=1.00;AN=2;DP=597;ExcessHet=3.0103;FS=0.000;MLEAC=2;MLEAF=1.00;MQ=60.00;QD=31.21;SOR=0.756	GT:AD:DP:GQ:PL	1/1:0,584:584:99:21336,1753,0
scaffold_1	332436	.	A	G	24080.77	.	AC=2;AF=1.00;AN=2;DP=580;ExcessHet=3.0103;FS=0.000;MLEAC=2;MLEAF=1.00;MQ=60.00;QD=30.54;SOR=0.707	GT:AD:DP:GQ:PL	1/1:0,560:560:99:24109,1704,0
scaffold_1	332457	.	C	T	24522.77	.	AC=2;AF=1.00;AN=2;DP=584;ExcessHet=3.0103;FS=0.000;MLEAC=2;MLEAF=1.00;MQ=60.00;QD=30.46;SOR=0.697	GT:AD:DP:GQ:PL	1/1:0,565:565:99:24551,1732,0
scaffold_1	332551	.	A	G	26973.77	.	AC=2;AF=1.00;AN=2;DP=636;ExcessHet=3.0103;FS=0.000;MLEAC=2;MLEAF=1.00;MQ=60.00;QD=27.07;SOR=0.802	GT:AD:DP:GQ:PL	1/1:0,616:616:99:27002,1877,0
scaffold_1	332563	.	C	T	27210.77	.	AC=2;AF=1.00;AN=2;DP=631;ExcessHet=3.0103;FS=0.000;MLEAC=2;MLEAF=1.00;MQ=60.00;QD=28.24;SOR=0.767	GT:AD:DP:GQ:PL	1/1:0,614:614:99:27239,1893,0
scaffold_1	332611	.	C	T	29011.77	.	AC=2;AF=1.00;AN=2;DP=665;ExcessHet=3.0103;FS=0.000;MLEAC=2;MLEAF=1.00;MQ=60.00;QD=28.06;SOR=0.838	GT:AD:DP:GQ:PL	1/1:0,646:646:99:29040,1953,0
scaffold_1	332612	.	C	T	29011.77	.	AC=2;AF=1.00;AN=2;DP=662;ExcessHet=3.0103;FS=0.000;MLEAC=2;MLEAF=1.00;MQ=60.00;QD=30.42;SOR=0.843	GT:AD:DP:GQ:PL	1/1:0,643:643:99:29040,1953,0
scaffold_1	332713	.	A	G	25503.77	.	AC=2;AF=1.00;AN=2;DP=589;ExcessHet=3.0103;FS=0.000;MLEAC=2;MLEAF=1.00;MQ=60.00;QD=30.13;SOR=0.736	GT:AD:DP:GQ:PL	1/1:0,566:566:99:25532,1716,0
scaffold_1	332714	.	A	G	25503.77	.	AC=2;AF=1.00;AN=2;DP=588;ExcessHet=3.0103;FS=0.000;MLEAC=2;MLEAF=1.00;MQ=60.00;QD=27.31;SOR=0.722	GT:AD:DP:GQ:PL	1/1:0,566:566:99:25532,1716,0
scaffold_1	332778	.	C	T	25815.77	.	AC=2;AF=1.00;AN=2;DP=596;ExcessHet=3.0103;FS=0.000;MLEAC=2;MLEAF=1.00;MQ=60.00;QD=28.77;SOR=0.911	GT:AD:DP:GQ:PL	1/1:0,575:575:99:25844,1752,0
scaffold_1	332781	.	A	T	25709.77	.	AC=2;AF=1.00;AN=2;DP=586;ExcessHet=3.0103;FS=0.000;MLEAC=2;MLEAF=1.00;MQ=60.00;QD=32.21;SOR=0.860	GT:AD:DP:GQ:PL	1/1:0,566:566:99:25738,1743,0
scaffold_1	332796	.	A	G	24767.77	.	AC=2;AF=1.00;AN=2;DP=565;ExcessHet=3.0103;FS=0.000;MLEAC=2;MLEAF=1.00;MQ=59.96;QD=31.83;SOR=0.746	GT:AD:DP:GQ:PL	1/1:0,546:546:99:24796,1668,0
scaffold_1	332797	.	A	T	24834.77	.	AC=2;AF=1.00;AN=2;DP=564;ExcessHet=3.0103;FS=0.000;MLEAC=2;MLEAF=1.00;MQ=59.96;QD=33.10;SOR=0.757	GT:AD:DP:GQ:PL	1/1:0,545:545:99:24863,1674,0
scaffold_1	332806	.	C	T	24579.77	.	AC=2;AF=1.00;AN=2;DP=564;ExcessHet=3.0103;FS=0.000;MLEAC=2;MLEAF=1.00;MQ=59.95;QD=34.03;SOR=0.772	GT:AD:DP:GQ:PL	1/1:0,549:549:99:24608,1686,0
scaffold_1	332979	.	G	A	23029.77	.	AC=2;AF=1.00;AN=2;DP=654;ExcessHet=3.0103;FS=0.000;MLEAC=2;MLEAF=1.00;MQ=59.95;QD=31.61;SOR=0.746	GT:AD:DP:GQ:PL	1/1:0,618:618:99:23058,1854,0
scaffold_1	333060	.	T	A	21944.77	.	AC=2;AF=1.00;AN=2;DP=612;ExcessHet=3.0103;FS=0.000;MLEAC=2;MLEAF=1.00;MQ=59.97;QD=29.24;SOR=0.885	GT:AD:DP:GQ:PL	1/1:0,579:579:99:21973,1738,0
scaffold_1	333133	.	A	G	22079.77	.	AC=2;AF=1.00;AN=2;DP=513;ExcessHet=3.0103;FS=0.000;MLEAC=2;MLEAF=1.00;MQ=59.95;QD=34.48;SOR=0.807	GT:AD:DP:GQ:PL	1/1:0,499:499:99:22108,1507,0
scaffold_1	333138	.	G	A	22467.77	.	AC=2;AF=1.00;AN=2;DP=509;ExcessHet=3.0103;FS=0.000;MLEAC=2;MLEAF=1.00;MQ=59.99;QD=31.42;SOR=0.817	GT:AD:DP:GQ:PL	1/1:0,495:495:99:22496,1543,0
scaffold_1	333176	.	A	G	18818.77	.	AC=2;AF=1.00;AN=2;DP=511;ExcessHet=3.0103;FS=0.000;MLEAC=2;MLEAF=1.00;MQ=60.00;QD=31.03;SOR=0.764	GT:AD:DP:GQ:PL	1/1:0,493:493:99:18847,1481,0
scaffold_1	333222	.	C	T	19039.77	.	AC=2;AF=1.00;AN=2;DP=567;ExcessHet=3.0103;FS=0.000;MLEAC=2;MLEAF=1.00;MQ=60.00;QD=27.80;SOR=0.782	GT:AD:DP:GQ:PL	1/1:0,539:539:99:19068,1616,0
scaffold_1	333241	.	C	T	19832.77	.	AC=2;AF=1.00;AN=2;DP=574;ExcessHet=3.0103;FS=0.000;MLEAC=2;MLEAF=1.00;MQ=60.00;QD=29.61;SOR=0.907	GT:AD:DP:GQ:PL	1/1:0,543:543:99:19861,1630,0
scaffold_1	333269	.	G	A	19597.77	.	AC=2;AF=1.00;AN=2;DP=549;ExcessHet=3.0103;FS=0.000;MLEAC=2;MLEAF=1.00;MQ=59.87;QD=30.31;SOR=1.101	GT:AD:DP:GQ:PL	1/1:0,520:520:99:19626,1562,0
scaffold_1	333302	.	T	TTC	22201.73	.	AC=2;AF=1.00;AN=2;BaseQRankSum=1.667;ClippingRankSum=-2.078;DP=524;ExcessHet=3.0103;FS=0.000;MLEAC=2;MLEAF=1.00;MQ=59.85;MQRankSum=-0.745;QD=32.40;ReadPosRankSum=1.677;SOR=0.337	GT:AD:DP:GQ:PL	1/1:2,487:489:99:22239,1504,0
scaffold_1	333308	.	A	AT	21596.73	.	AC=2;AF=1.00;AN=2;BaseQRankSum=-0.069;ClippingRankSum=1.552;DP=503;ExcessHet=3.0103;FS=0.000;MLEAC=2;MLEAF=1.00;MQ=59.84;MQRankSum=-0.879;QD=34.43;ReadPosRankSum=2.337;SOR=0.234	GT:AD:DP:GQ:PL	1/1:2,479:481:99:21634,1463,0
scaffold_1	333340	.	T	C	21664.77	.	AC=2;AF=1.00;AN=2;DP=496;ExcessHet=3.0103;FS=0.000;MLEAC=2;MLEAF=1.00;MQ=58.80;QD=31.90;SOR=0.920	GT:AD:DP:GQ:PL	1/1:0,475:475:99:21693,1490,0
scaffold_1	333351	.	C	G	22581.77	.	AC=2;AF=1.00;AN=2;DP=529;ExcessHet=3.0103;FS=0.000;MLEAC=2;MLEAF=1.00;MQ=58.90;QD=26.58;SOR=0.862	GT:AD:DP:GQ:PL	1/1:0,510:510:99:22610,1562,0
scaffold_1	333384	.	A	G	22542.77	.	AC=2;AF=1.00;AN=2;BaseQRankSum=1.679;ClippingRankSum=0.889;DP=540;ExcessHet=3.0103;FS=0.000;MLEAC=2;MLEAF=1.00;MQ=58.40;MQRankSum=-0.622;QD=28.51;ReadPosRankSum=0.160;SOR=0.346	GT:AD:DP:GQ:PL	1/1:1,517:518:99:22571,1580,0
scaffold_1	333394	.	ATTCATATTATGTATACGTTGATGCGTTAAAATGTG	A	17536.73	.	AC=2;AF=1.00;AN=2;BaseQRankSum=0.989;ClippingRankSum=-1.586;DP=519;ExcessHet=3.0103;FS=3.622;MLEAC=2;MLEAF=1.00;MQ=58.36;MQRankSum=2.626;QD=32.70;ReadPosRankSum=-1.345;SOR=0.646	GT:AD:DP:GQ:PL	1/1:5,402:407:99:17574,1204,0
scaffold_1	333442	.	G	T	19350.77	.	AC=2;AF=1.00;AN=2;BaseQRankSum=-1.016;ClippingRankSum=-2.112;DP=514;ExcessHet=3.0103;FS=3.424;MLEAC=2;MLEAF=1.00;MQ=58.47;MQRankSum=2.703;QD=38.94;ReadPosRankSum=1.913;SOR=0.417	GT:AD:DP:GQ:PL	1/1:4,481:485:99:19379,1364,0
scaffold_1	333480	.	C	T	17913.77	.	AC=2;AF=1.00;AN=2;BaseQRankSum=0.896;ClippingRankSum=-0.281;DP=509;ExcessHet=3.0103;FS=0.000;MLEAC=2;MLEAF=1.00;MQ=59.63;MQRankSum=2.289;QD=33.76;SOR=0.359	GT:AD:DP:GQ:PL	1/1:2,473:475:99:17942,1387,0
scaffold_1	333568	.	T	C	18850.77	.	AC=2;AF=1.00;AN=2;DP=532;ExcessHet=3.0103;FS=0.000;MLEAC=2;MLEAF=1.00;MQ=59.99;QD=30.33;SOR=0.705	GT:AD:DP:GQ:PL	1/1:0,511:511:99:18879,1532,0
scaffold_1	333607	.	A	G	18932.77	.	AC=2;AF=1.00;AN=2;DP=528;ExcessHet=3.0103;FS=0.000;MLEAC=2;MLEAF=1.00;MQ=59.99;QD=30.45;SOR=0.717	GT:AD:DP:GQ:PL	1/1:0,508:508:99:18961,1526,0
scaffold_1	333649	.	G	A	18586.77	.	AC=2;AF=1.00;AN=2;DP=523;ExcessHet=3.0103;FS=0.000;MLEAC=2;MLEAF=1.00;MQ=59.99;QD=25.62;SOR=0.709	GT:AD:DP:GQ:PL	1/1:0,508:508:99:18615,1526,0
scaffold_1	333721	.	T	C	19289.77	.	AC=2;AF=1.00;AN=2;DP=526;ExcessHet=3.0103;FS=0.000;MLEAC=2;MLEAF=1.00;MQ=60.00;QD=31.83;SOR=0.870	GT:AD:DP:GQ:PL	1/1:0,514:514:99:19318,1547,0
scaffold_1	333772	.	G	C	18992.77	.	AC=2;AF=1.00;AN=2;DP=523;ExcessHet=3.0103;FS=0.000;MLEAC=2;MLEAF=1.00;MQ=60.00;QD=26.24;SOR=0.800	GT:AD:DP:GQ:PL	1/1:0,510:510:99:19021,1531,0
scaffold_1	333843	.	C	T	18955.77	.	AC=2;AF=1.00;AN=2;DP=497;ExcessHet=3.0103;FS=0.000;MLEAC=2;MLEAF=1.00;MQ=59.99;QD=28.33;SOR=0.693	GT:AD:DP:GQ:PL	1/1:0,478:478:99:18984,1437,0
scaffold_1	333885	.	T	C	19670.77	.	AC=2;AF=1.00;AN=2;DP=538;ExcessHet=3.0103;FS=0.000;MLEAC=2;MLEAF=1.00;MQ=60.00;QD=29.79;SOR=1.044	GT:AD:DP:GQ:PL	1/1:0,514:514:99:19699,1544,0
scaffold_1	334007	.	A	G	23913.77	.	AC=2;AF=1.00;AN=2;DP=554;ExcessHet=3.0103;FS=0.000;MLEAC=2;MLEAF=1.00;MQ=59.96;QD=28.99;SOR=0.804	GT:AD:DP:GQ:PL	1/1:0,532:532:99:23942,1610,0
scaffold_1	334008	.	C	T	23913.77	.	AC=2;AF=1.00;AN=2;DP=554;ExcessHet=3.0103;FS=0.000;MLEAC=2;MLEAF=1.00;MQ=59.96;QD=27.44;SOR=0.812	GT:AD:DP:GQ:PL	1/1:0,532:532:99:23942,1610,0
scaffold_1	334303	.	C	T	24521.77	.	AC=2;AF=1.00;AN=2;DP=564;ExcessHet=3.0103;FS=0.000;MLEAC=2;MLEAF=1.00;MQ=59.94;QD=30.13;SOR=0.708	GT:AD:DP:GQ:PL	1/1:0,550:550:99:24550,1679,0
scaffold_1	334309	.	A	G	24489.77	.	AC=2;AF=1.00;AN=2;DP=559;ExcessHet=3.0103;FS=0.000;MLEAC=2;MLEAF=1.00;MQ=59.91;QD=30.62;SOR=0.697	GT:AD:DP:GQ:PL	1/1:0,543:543:99:24518,1673,0
scaffold_1	334370	.	C	T	23822.77	.	AC=2;AF=1.00;AN=2;DP=554;ExcessHet=3.0103;FS=0.000;MLEAC=2;MLEAF=1.00;MQ=59.88;QD=24.62;SOR=0.704	GT:AD:DP:GQ:PL	1/1:0,533:533:99:23851,1643,0
scaffold_1	334378	.	C	T	24389.77	.	AC=2;AF=1.00;AN=2;DP=568;ExcessHet=3.0103;FS=0.000;MLEAC=2;MLEAF=1.00;MQ=59.84;QD=30.30;SOR=0.697	GT:AD:DP:GQ:PL	1/1:0,547:547:99:24418,1682,0
scaffold_1	335792	.	C	T	17734.77	.	AC=2;AF=1.00;AN=2;DP=505;ExcessHet=3.0103;FS=0.000;MLEAC=2;MLEAF=1.00;MQ=60.00;QD=34.31;SOR=0.719	GT:AD:DP:GQ:PL	1/1:0,474:474:99:17763,1424,0
scaffold_1	335851	.	C	T	18672.77	.	AC=2;AF=1.00;AN=2;DP=539;ExcessHet=3.0103;FS=0.000;MLEAC=2;MLEAF=1.00;MQ=60.00;QD=35.09;SOR=0.745	GT:AD:DP:GQ:PL	1/1:0,509:509:99:18701,1531,0
scaffold_1	336324	.	C	G	19650.77	.	AC=2;AF=1.00;AN=2;DP=548;ExcessHet=3.0103;FS=0.000;MLEAC=2;MLEAF=1.00;MQ=60.00;QD=30.51;SOR=0.720	GT:AD:DP:GQ:PL	1/1:0,527:527:99:19679,1581,0
scaffold_1	336603	.	A	G	22122.77	.	AC=2;AF=1.00;AN=2;DP=498;ExcessHet=3.0103;FS=0.000;MLEAC=2;MLEAF=1.00;MQ=60.00;QD=33.53;SOR=0.774	GT:AD:DP:GQ:PL	1/1:0,487:487:99:22151,1493,0
scaffold_1	336604	.	A	G	22122.77	.	AC=2;AF=1.00;AN=2;DP=503;ExcessHet=3.0103;FS=0.000;MLEAC=2;MLEAF=1.00;MQ=60.00;QD=32.89;SOR=0.760	GT:AD:DP:GQ:PL	1/1:0,492:492:99:22151,1493,0
scaffold_1	336750	.	A	C	18522.77	.	AC=2;AF=1.00;AN=2;DP=522;ExcessHet=3.0103;FS=0.000;MLEAC=2;MLEAF=1.00;MQ=60.00;QD=26.26;SOR=0.701	GT:AD:DP:GQ:PL	1/1:0,502:502:99:18551,1507,0
scaffold_1	337059	.	A	G	20250.77	.	AC=2;AF=1.00;AN=2;DP=565;ExcessHet=3.0103;FS=0.000;MLEAC=2;MLEAF=1.00;MQ=60.00;QD=31.33;SOR=0.846	GT:AD:DP:GQ:PL	1/1:0,547:547:99:20279,1641,0
scaffold_1	337435	.	A	G	19818.77	.	AC=2;AF=1.00;AN=2;DP=555;ExcessHet=3.0103;FS=0.000;MLEAC=2;MLEAF=1.00;MQ=60.00;QD=30.08;SOR=0.708	GT:AD:DP:GQ:PL	1/1:0,538:538:99:19847,1619,0
scaffold_1	337475	.	C	T	20587.77	.	AC=2;AF=1.00;AN=2;BaseQRankSum=1.719;ClippingRankSum=-1.103;DP=563;ExcessHet=3.0103;FS=0.000;MLEAC=2;MLEAF=1.00;MQ=60.00;MQRankSum=1.014;QD=27.85;ReadPosRankSum=0.302;SOR=0.264	GT:AD:DP:GQ:PL	1/1:1,544:545:99:20616,1628,0
scaffold_1	337559	.	C	G	18817.77	.	AC=2;AF=1.00;AN=2;BaseQRankSum=2.425;ClippingRankSum=0.876;DP=525;ExcessHet=3.0103;FS=0.000;MLEAC=2;MLEAF=1.00;MQ=60.00;MQRankSum=0.253;QD=29.29;ReadPosRankSum=-0.379;SOR=0.758	GT:AD:DP:GQ:PL	1/1:2,506:508:99:18846,1506,0
scaffold_1	338474	.	A	T	20455.77	.	AC=2;AF=1.00;AN=2;DP=597;ExcessHet=3.0103;FS=0.000;MLEAC=2;MLEAF=1.00;MQ=59.98;QD=29.30;SOR=0.697	GT:AD:DP:GQ:PL	1/1:0,561:561:99:20484,1683,0
scaffold_1	338711	.	A	G	23150.77	.	AC=2;AF=1.00;AN=2;BaseQRankSum=0.379;ClippingRankSum=-0.984;DP=648;ExcessHet=3.0103;FS=0.000;MLEAC=2;MLEAF=1.00;MQ=60.00;MQRankSum=-1.501;QD=31.07;ReadPosRankSum=1.661;SOR=0.249	GT:AD:DP:GQ:PL	1/1:1,629:630:99:23179,1857,0
scaffold_1	339067	.	G	T	16476.77	.	AC=2;AF=1.00;AN=2;DP=388;ExcessHet=3.0103;FS=0.000;MLEAC=2;MLEAF=1.00;MQ=59.85;QD=29.09;SOR=0.944	GT:AD:DP:GQ:PL	1/1:0,363:363:99:16505,1138,0
scaffold_1	339069	.	AGGG	A	16467.73	.	AC=2;AF=1.00;AN=2;DP=393;ExcessHet=3.0103;FS=0.000;MLEAC=2;MLEAF=1.00;MQ=59.85;QD=30.48;SOR=1.099	GT:AD:DP:GQ:PL	1/1:0,365:365:99:16505,1137,0
scaffold_1	339178	.	A	G	14870.77	.	AC=2;AF=1.00;AN=2;DP=427;ExcessHet=3.0103;FS=0.000;MLEAC=2;MLEAF=1.00;MQ=59.97;QD=28.07;SOR=1.063	GT:AD:DP:GQ:PL	1/1:0,402:402:99:14899,1208,0
scaffold_1	339210	.	C	G	15208.77	.	AC=2;AF=1.00;AN=2;DP=422;ExcessHet=3.0103;FS=0.000;MLEAC=2;MLEAF=1.00;MQ=59.97;QD=33.96;SOR=1.131	GT:AD:DP:GQ:PL	1/1:0,402:402:99:15237,1206,0
scaffold_1	339429	.	A	G	19661.77	.	AC=2;AF=1.00;AN=2;DP=559;ExcessHet=3.0103;FS=0.000;MLEAC=2;MLEAF=1.00;MQ=60.00;QD=27.99;SOR=0.753	GT:AD:DP:GQ:PL	1/1:0,546:546:99:19690,1639,0
scaffold_1	339483	.	A	C	20874.77	.	AC=2;AF=1.00;AN=2;DP=601;ExcessHet=3.0103;FS=0.000;MLEAC=2;MLEAF=1.00;MQ=59.75;QD=28.55;SOR=1.136	GT:AD:DP:GQ:PL	1/1:0,582:582:99:20903,1745,0
scaffold_1	339617	.	A	G	15528.77	.	AC=2;AF=1.00;AN=2;DP=442;ExcessHet=3.0103;FS=0.000;MLEAC=2;MLEAF=1.00;MQ=59.99;QD=27.46;SOR=0.921	GT:AD:DP:GQ:PL	1/1:0,415:415:99:15557,1245,0
scaffold_1	339728	.	A	C	17599.77	.	AC=2;AF=1.00;AN=2;DP=480;ExcessHet=3.0103;FS=0.000;MLEAC=2;MLEAF=1.00;MQ=59.97;QD=29.45;SOR=0.723	GT:AD:DP:GQ:PL	1/1:0,471:471:99:17628,1416,0
scaffold_1	339914	.	A	T	16314.77	.	AC=2;AF=1.00;AN=2;DP=445;ExcessHet=3.0103;FS=0.000;MLEAC=2;MLEAF=1.00;MQ=59.98;QD=28.70;SOR=0.806	GT:AD:DP:GQ:PL	1/1:0,429:429:99:16343,1287,0
scaffold_1	340075	.	A	G	21632.77	.	AC=2;AF=1.00;AN=2;DP=597;ExcessHet=3.0103;FS=0.000;MLEAC=2;MLEAF=1.00;MQ=59.97;QD=33.21;SOR=0.739	GT:AD:DP:GQ:PL	1/1:0,573:573:99:21661,1720,0
scaffold_1	340261	.	C	T	16570.77	.	AC=2;AF=1.00;AN=2;BaseQRankSum=-0.530;ClippingRankSum=-0.302;DP=459;ExcessHet=3.0103;FS=0.000;MLEAC=2;MLEAF=1.00;MQ=59.92;MQRankSum=-1.159;QD=27.02;ReadPosRankSum=-0.593;SOR=0.425	GT:AD:DP:GQ:PL	1/1:1,440:441:99:16599,1283,0
scaffold_1	340791	.	C	G	19683.77	.	AC=2;AF=1.00;AN=2;DP=556;ExcessHet=3.0103;FS=0.000;MLEAC=2;MLEAF=1.00;MQ=59.87;QD=30.83;SOR=0.697	GT:AD:DP:GQ:PL	1/1:0,531:531:99:19712,1593,0
scaffold_1	341685	.	C	T	17705.77	.	AC=2;AF=1.00;AN=2;DP=504;ExcessHet=3.0103;FS=0.000;MLEAC=2;MLEAF=1.00;MQ=60.00;QD=31.46;SOR=0.710	GT:AD:DP:GQ:PL	1/1:0,486:486:99:17734,1455,0
scaffold_1	341803	.	G	T	18894.77	.	AC=2;AF=1.00;AN=2;DP=521;ExcessHet=3.0103;FS=0.000;MLEAC=2;MLEAF=1.00;MQ=60.00;QD=24.89;SOR=0.742	GT:AD:DP:GQ:PL	1/1:0,498:498:99:18923,1496,0
scaffold_1	342055	.	T	C	24261.77	.	AC=2;AF=1.00;AN=2;DP=554;ExcessHet=3.0103;FS=0.000;MLEAC=2;MLEAF=1.00;MQ=60.00;QD=26.31;SOR=0.965	GT:AD:DP:GQ:PL	1/1:0,537:537:99:24290,1646,0
scaffold_1	342063	.	A	G	25361.77	.	AC=2;AF=1.00;AN=2;DP=571;ExcessHet=3.0103;FS=0.000;MLEAC=2;MLEAF=1.00;MQ=59.98;QD=31.24;SOR=0.929	GT:AD:DP:GQ:PL	1/1:0,553:553:99:25390,1704,0
scaffold_1	342073	.	A	G	24365.77	.	AC=2;AF=1.00;AN=2;DP=559;ExcessHet=3.0103;FS=0.000;MLEAC=2;MLEAF=1.00;MQ=59.98;QD=30.19;SOR=0.926	GT:AD:DP:GQ:PL	1/1:0,541:541:99:24394,1667,0
scaffold_1	342108	.	A	T	19173.77	.	AC=2;AF=1.00;AN=2;DP=531;ExcessHet=3.0103;FS=0.000;MLEAC=2;MLEAF=1.00;MQ=59.98;QD=29.28;SOR=0.724	GT:AD:DP:GQ:PL	1/1:0,518:518:99:19202,1553,0
scaffold_1	343510	.	C	T	18394.77	.	AC=2;AF=1.00;AN=2;BaseQRankSum=2.967;ClippingRankSum=-1.194;DP=541;ExcessHet=3.0103;FS=0.000;MLEAC=2;MLEAF=1.00;MQ=60.00;MQRankSum=-0.133;QD=30.24;ReadPosRankSum=1.398;SOR=0.392	GT:AD:DP:GQ:PL	1/1:3,518:521:99:18423,1532,0
scaffold_1	343921	.	A	T	19534.77	.	AC=2;AF=1.00;AN=2;DP=578;ExcessHet=3.0103;FS=0.000;MLEAC=2;MLEAF=1.00;MQ=60.00;QD=34.76;SOR=0.700	GT:AD:DP:GQ:PL	1/1:0,562:562:99:19563,1679,0
scaffold_1	344134	.	C	T	18623.77	.	AC=2;AF=1.00;AN=2;DP=524;ExcessHet=3.0103;FS=0.000;MLEAC=2;MLEAF=1.00;MQ=59.97;QD=27.90;SOR=0.767	GT:AD:DP:GQ:PL	1/1:0,502:502:99:18652,1506,0
scaffold_1	344177	.	A	T	19177.77	.	AC=2;AF=1.00;AN=2;DP=523;ExcessHet=3.0103;FS=0.000;MLEAC=2;MLEAF=1.00;MQ=59.97;QD=28.40;SOR=0.939	GT:AD:DP:GQ:PL	1/1:0,506:506:99:19206,1522,0
scaffold_1	344229	.	C	T	19912.77	.	AC=2;AF=1.00;AN=2;DP=561;ExcessHet=3.0103;FS=0.000;MLEAC=2;MLEAF=1.00;MQ=60.00;QD=33.54;SOR=0.730	GT:AD:DP:GQ:PL	1/1:0,546:546:99:19941,1638,0
scaffold_1	344320	.	A	G	20214.77	.	AC=2;AF=1.00;AN=2;DP=570;ExcessHet=3.0103;FS=0.000;MLEAC=2;MLEAF=1.00;MQ=60.00;QD=30.17;SOR=0.697	GT:AD:DP:GQ:PL	1/1:0,551:551:99:20243,1653,0
scaffold_1	344383	.	C	T	19482.77	.	AC=2;AF=1.00;AN=2;DP=529;ExcessHet=3.0103;FS=0.000;MLEAC=2;MLEAF=1.00;MQ=60.00;QD=32.60;SOR=0.851	GT:AD:DP:GQ:PL	1/1:0,503:503:99:19511,1511,0
scaffold_1	344549	.	CTAT	C	20046.73	.	AC=2;AF=1.00;AN=2;BaseQRankSum=1.163;ClippingRankSum=-1.700;DP=474;ExcessHet=3.0103;FS=0.000;MLEAC=2;MLEAF=1.00;MQ=59.97;MQRankSum=0.340;QD=35.68;ReadPosRankSum=1.526;SOR=0.296	GT:AD:DP:GQ:PL	1/1:1,437:438:99:20084,1366,0
scaffold_1	344560	.	C	T	20018.77	.	AC=2;AF=1.00;AN=2;DP=462;ExcessHet=3.0103;FS=0.000;MLEAC=2;MLEAF=1.00;MQ=59.97;QD=31.32;SOR=0.905	GT:AD:DP:GQ:PL	1/1:0,445:445:99:20047,1368,0
scaffold_1	344597	.	T	C	21375.77	.	AC=2;AF=1.00;AN=2;DP=501;ExcessHet=3.0103;FS=0.000;MLEAC=2;MLEAF=1.00;MQ=59.97;QD=27.22;SOR=0.915	GT:AD:DP:GQ:PL	1/1:0,485:485:99:21404,1483,0
scaffold_1	344616	.	T	C	21549.77	.	AC=2;AF=1.00;AN=2;DP=511;ExcessHet=3.0103;FS=0.000;MLEAC=2;MLEAF=1.00;MQ=59.96;QD=29.85;SOR=0.968	GT:AD:DP:GQ:PL	1/1:0,490:490:99:21578,1501,0
scaffold_1	344653	.	A	G	19519.77	.	AC=2;AF=1.00;AN=2;DP=540;ExcessHet=3.0103;FS=0.000;MLEAC=2;MLEAF=1.00;MQ=59.99;QD=27.55;SOR=0.705	GT:AD:DP:GQ:PL	1/1:0,525:525:99:19548,1582,0
scaffold_1	344686	.	C	T	23658.77	.	AC=2;AF=1.00;AN=2;DP=559;ExcessHet=3.0103;FS=0.000;MLEAC=2;MLEAF=1.00;MQ=59.99;QD=27.85;SOR=0.762	GT:AD:DP:GQ:PL	1/1:0,542:542:99:23687,1649,0
scaffold_1	344700	.	T	C	23287.77	.	AC=2;AF=1.00;AN=2;DP=542;ExcessHet=3.0103;FS=0.000;MLEAC=2;MLEAF=1.00;MQ=59.99;QD=29.82;SOR=0.720	GT:AD:DP:GQ:PL	1/1:0,529:529:99:23316,1608,0
scaffold_1	345289	.	A	ATTTT	13807.73	.	AC=2;AF=1.00;AN=2;BaseQRankSum=1.218;ClippingRankSum=1.028;DP=399;ExcessHet=3.0103;FS=3.255;MLEAC=2;MLEAF=1.00;MQ=59.93;MQRankSum=0.866;QD=24.08;ReadPosRankSum=0.825;SOR=0.414	GT:AD:DP:GQ:PL	1/1:1,320:321:99:13845,994,0
scaffold_1	345717	.	C	A	22046.77	.	AC=2;AF=1.00;AN=2;DP=526;ExcessHet=3.0103;FS=0.000;MLEAC=2;MLEAF=1.00;MQ=59.99;QD=28.63;SOR=1.074	GT:AD:DP:GQ:PL	1/1:0,509:509:99:22075,1552,0
scaffold_1	345742	.	T	C	22898.77	.	AC=2;AF=1.00;AN=2;DP=506;ExcessHet=3.0103;FS=0.000;MLEAC=2;MLEAF=1.00;MQ=59.99;QD=29.04;SOR=1.031	GT:AD:DP:GQ:PL	1/1:0,490:490:99:22927,1547,0
scaffold_1	345748	.	G	A	22168.77	.	AC=2;AF=1.00;AN=2;DP=503;ExcessHet=3.0103;FS=0.000;MLEAC=2;MLEAF=1.00;MQ=60.00;QD=29.98;SOR=0.976	GT:AD:DP:GQ:PL	1/1:0,485:485:99:22197,1502,0
scaffold_1	345777	.	CT	C	13608.73	.	AC=2;AF=1.00;AN=2;BaseQRankSum=0.880;ClippingRankSum=-0.614;DP=496;ExcessHet=3.0103;FS=0.000;MLEAC=2;MLEAF=1.00;MQ=60.00;MQRankSum=1.224;QD=30.72;ReadPosRankSum=1.552;SOR=0.262	GT:AD:DP:GQ:PL	1/1:1,442:443:99:13646,1299,0
scaffold_1	345856	.	C	A	17627.77	.	AC=2;AF=1.00;AN=2;BaseQRankSum=1.704;ClippingRankSum=-0.250;DP=510;ExcessHet=3.0103;FS=0.000;MLEAC=2;MLEAF=1.00;MQ=60.00;MQRankSum=1.683;QD=26.99;ReadPosRankSum=-0.853;SOR=0.382	GT:AD:DP:GQ:PL	1/1:1,490:491:99:17656,1461,0
scaffold_1	346107	.	C	T	17988.77	.	AC=2;AF=1.00;AN=2;DP=504;ExcessHet=3.0103;FS=0.000;MLEAC=2;MLEAF=1.00;MQ=60.00;QD=36.73;SOR=0.756	GT:AD:DP:GQ:PL	1/1:0,489:489:99:18017,1467,0
scaffold_1	346308	.	TTCATTCCG	T	19613.73	.	AC=2;AF=1.00;AN=2;DP=473;ExcessHet=3.0103;FS=0.000;MLEAC=2;MLEAF=1.00;MQ=60.00;QD=29.98;SOR=0.716	GT:AD:DP:GQ:PL	1/1:0,441:441:99:19651,1329,0
scaffold_1	346343	.	C	T	18626.77	.	AC=2;AF=1.00;AN=2;DP=430;ExcessHet=3.0103;FS=0.000;MLEAC=2;MLEAF=1.00;MQ=60.00;QD=32.74;SOR=0.824	GT:AD:DP:GQ:PL	1/1:0,420:420:99:18655,1273,0
scaffold_1	346347	.	A	G	18754.77	.	AC=2;AF=1.00;AN=2;DP=426;ExcessHet=3.0103;FS=0.000;MLEAC=2;MLEAF=1.00;MQ=60.00;QD=35.49;SOR=0.815	GT:AD:DP:GQ:PL	1/1:0,416:416:99:18783,1282,0
scaffold_1	346488	.	A	ATT	13791.73	.	AC=2;AF=1.00;AN=2;DP=505;ExcessHet=3.0103;FS=0.000;MLEAC=2;MLEAF=1.00;MQ=59.78;QD=27.06;SOR=0.881	GT:AD:DP:GQ:PL	1/1:0,393:393:99:13829,1192,0
scaffold_1	347241	.	A	G	18008.77	.	AC=2;AF=1.00;AN=2;DP=515;ExcessHet=3.0103;FS=0.000;MLEAC=2;MLEAF=1.00;MQ=60.00;QD=30.48;SOR=0.934	GT:AD:DP:GQ:PL	1/1:0,496:496:99:18037,1489,0
scaffold_1	347658	.	A	G	18136.77	.	AC=2;AF=1.00;AN=2;BaseQRankSum=1.717;ClippingRankSum=0.007;DP=487;ExcessHet=3.0103;FS=0.000;MLEAC=2;MLEAF=1.00;MQ=59.98;MQRankSum=-0.051;QD=26.10;ReadPosRankSum=0.066;SOR=0.253	GT:AD:DP:GQ:PL	1/1:1,473:474:99:18165,1417,0
scaffold_1	347742	.	C	T	17419.77	.	AC=2;AF=1.00;AN=2;DP=530;ExcessHet=3.0103;FS=0.000;MLEAC=2;MLEAF=1.00;MQ=59.98;QD=34.70;SOR=0.874	GT:AD:DP:GQ:PL	1/1:0,502:502:99:17448,1503,0
scaffold_1	348204	.	G	T	20410.77	.	AC=2;AF=1.00;AN=2;BaseQRankSum=1.726;ClippingRankSum=-1.176;DP=590;ExcessHet=3.0103;FS=0.000;MLEAC=2;MLEAF=1.00;MQ=60.00;MQRankSum=1.085;QD=28.02;ReadPosRankSum=-1.418;SOR=0.694	GT:AD:DP:GQ:PL	1/1:1,572:573:99:20439,1709,0
scaffold_1	348240	.	C	T	19063.77	.	AC=2;AF=1.00;AN=2;DP=565;ExcessHet=3.0103;FS=0.000;MLEAC=2;MLEAF=1.00;MQ=60.00;QD=34.98;SOR=0.846	GT:AD:DP:GQ:PL	1/1:0,545:545:99:19092,1627,0
scaffold_1	348534	.	C	T	18034.77	.	AC=2;AF=1.00;AN=2;BaseQRankSum=1.696;ClippingRankSum=2.029;DP=602;ExcessHet=3.0103;FS=0.000;MLEAC=2;MLEAF=1.00;MQ=60.00;MQRankSum=1.309;QD=32.20;ReadPosRankSum=-0.490;SOR=0.462	GT:AD:DP:GQ:PL	1/1:3,557:560:99:18063,1576,0
scaffold_1	348682	.	A	G	25836.77	.	AC=2;AF=1.00;AN=2;BaseQRankSum=0.842;ClippingRankSum=-1.192;DP=605;ExcessHet=3.0103;FS=0.000;MLEAC=2;MLEAF=1.00;MQ=60.00;MQRankSum=0.142;QD=34.14;ReadPosRankSum=0.647;SOR=0.245	GT:AD:DP:GQ:PL	1/1:1,585:586:99:25865,1782,0
scaffold_1	348698	.	A	G	28130.77	.	AC=2;AF=1.00;AN=2;BaseQRankSum=-1.374;ClippingRankSum=-1.565;DP=614;ExcessHet=3.0103;FS=0.000;MLEAC=2;MLEAF=1.00;MQ=60.00;MQRankSum=1.674;QD=32.72;ReadPosRankSum=1.674;SOR=0.238	GT:AD:DP:GQ:PL	1/1:1,599:600:99:28159,1880,0
scaffold_1	348722	.	A	T	27516.77	.	AC=2;AF=1.00;AN=2;DP=604;ExcessHet=3.0103;FS=0.000;MLEAC=2;MLEAF=1.00;MQ=59.99;QD=31.18;SOR=0.752	GT:AD:DP:GQ:PL	1/1:0,591:591:99:27545,1856,0
scaffold_1	348743	.	A	G	25786.77	.	AC=2;AF=1.00;AN=2;DP=586;ExcessHet=3.0103;FS=0.000;MLEAC=2;MLEAF=1.00;MQ=59.99;QD=28.91;SOR=0.729	GT:AD:DP:GQ:PL	1/1:0,572:572:99:25815,1786,0
scaffold_1	349846	.	A	G	22315.77	.	AC=2;AF=1.00;AN=2;DP=633;ExcessHet=3.0103;FS=0.000;MLEAC=2;MLEAF=1.00;MQ=59.94;QD=33.65;SOR=0.740	GT:AD:DP:GQ:PL	1/1:0,614:614:99:22344,1843,0
scaffold_1	349936	.	A	G	19599.77	.	AC=2;AF=1.00;AN=2;DP=524;ExcessHet=3.0103;FS=0.000;MLEAC=2;MLEAF=1.00;MQ=60.00;QD=31.96;SOR=0.787	GT:AD:DP:GQ:PL	1/1:0,511:511:99:19628,1539,0
scaffold_1	349988	.	A	G	19915.77	.	AC=2;AF=1.00;AN=2;DP=553;ExcessHet=3.0103;FS=0.000;MLEAC=2;MLEAF=1.00;MQ=60.00;QD=33.85;SOR=0.723	GT:AD:DP:GQ:PL	1/1:0,544:544:99:19944,1633,0
scaffold_1	350051	.	C	T	18482.77	.	AC=2;AF=1.00;AN=2;DP=513;ExcessHet=3.0103;FS=0.000;MLEAC=2;MLEAF=1.00;MQ=59.99;QD=31.70;SOR=0.777	GT:AD:DP:GQ:PL	1/1:0,496:496:99:18511,1493,0
scaffold_1	350221	.	C	T	18501.77	.	AC=2;AF=1.00;AN=2;DP=532;ExcessHet=3.0103;FS=0.000;MLEAC=2;MLEAF=1.00;MQ=60.00;QD=30.50;SOR=0.786	GT:AD:DP:GQ:PL	1/1:0,515:515:99:18530,1547,0
scaffold_1	350329	.	C	T	20352.77	.	AC=2;AF=1.00;AN=2;DP=469;ExcessHet=3.0103;FS=0.000;MLEAC=2;MLEAF=1.00;MQ=59.96;QD=29.02;SOR=0.865	GT:AD:DP:GQ:PL	1/1:0,451:451:99:20381,1381,0
scaffold_1	350332	.	C	T	20296.77	.	AC=2;AF=1.00;AN=2;DP=462;ExcessHet=3.0103;FS=0.000;MLEAC=2;MLEAF=1.00;MQ=59.96;QD=29.33;SOR=0.806	GT:AD:DP:GQ:PL	1/1:0,446:446:99:20325,1376,0
scaffold_1	350560	.	A	C	19391.77	.	AC=2;AF=1.00;AN=2;DP=549;ExcessHet=3.0103;FS=0.000;MLEAC=2;MLEAF=1.00;MQ=59.98;QD=34.57;SOR=0.764	GT:AD:DP:GQ:PL	1/1:0,526:526:99:19420,1580,0
scaffold_1	350716	.	C	T	16439.77	.	AC=2;AF=1.00;AN=2;BaseQRankSum=1.725;ClippingRankSum=-0.191;DP=515;ExcessHet=3.0103;FS=0.000;MLEAC=2;MLEAF=1.00;MQ=60.00;MQRankSum=-0.007;QD=33.55;ReadPosRankSum=0.247;SOR=0.279	GT:AD:DP:GQ:PL	1/1:1,489:490:99:16468,1449,0
scaffold_1	350887	.	C	T	20570.77	.	AC=2;AF=1.00;AN=2;BaseQRankSum=1.199;ClippingRankSum=-0.445;DP=613;ExcessHet=3.0103;FS=0.000;MLEAC=2;MLEAF=1.00;MQ=59.96;MQRankSum=-0.412;QD=34.75;ReadPosRankSum=0.516;SOR=0.700	GT:AD:DP:GQ:PL	1/1:2,590:592:99:20599,1727,0
scaffold_1	350935	.	G	T	19842.77	.	AC=2;AF=1.00;AN=2;BaseQRankSum=1.726;ClippingRankSum=-1.060;DP=558;ExcessHet=3.0103;FS=0.000;MLEAC=2;MLEAF=1.00;MQ=59.98;MQRankSum=1.331;QD=30.97;ReadPosRankSum=-0.530;SOR=0.300	GT:AD:DP:GQ:PL	1/1:1,535:536:99:19871,1601,0
scaffold_1	351094	.	C	G	18044.77	.	AC=2;AF=1.00;AN=2;DP=489;ExcessHet=3.0103;FS=0.000;MLEAC=2;MLEAF=1.00;MQ=60.00;QD=31.38;SOR=0.800	GT:AD:DP:GQ:PL	1/1:0,470:470:99:18073,1411,0
scaffold_1	351719	.	A	G	21539.77	.	AC=2;AF=1.00;AN=2;DP=516;ExcessHet=3.0103;FS=0.000;MLEAC=2;MLEAF=1.00;MQ=60.00;QD=31.10;SOR=0.697	GT:AD:DP:GQ:PL	1/1:0,501:501:99:21568,1537,0
scaffold_1	351741	.	A	G	20463.77	.	AC=2;AF=1.00;AN=2;DP=481;ExcessHet=3.0103;FS=0.000;MLEAC=2;MLEAF=1.00;MQ=60.00;QD=32.73;SOR=0.895	GT:AD:DP:GQ:PL	1/1:0,465:465:99:20492,1429,0
scaffold_1	351798	.	C	T	19292.77	.	AC=2;AF=1.00;AN=2;DP=551;ExcessHet=3.0103;FS=0.000;MLEAC=2;MLEAF=1.00;MQ=60.00;QD=35.52;SOR=0.693	GT:AD:DP:GQ:PL	1/1:0,526:526:99:19321,1579,0
scaffold_1	351835	.	T	A	21064.77	.	AC=2;AF=1.00;AN=2;DP=502;ExcessHet=3.0103;FS=0.000;MLEAC=2;MLEAF=1.00;MQ=60.00;QD=30.49;SOR=0.855	GT:AD:DP:GQ:PL	1/1:0,478:478:99:21093,1449,0
scaffold_1	351838	.	CA	C	20939.73	.	AC=2;AF=1.00;AN=2;DP=498;ExcessHet=3.0103;FS=0.000;MLEAC=2;MLEAF=1.00;MQ=60.00;QD=29.40;SOR=0.896	GT:AD:DP:GQ:PL	1/1:0,474:474:99:20977,1400,0
scaffold_1	351945	.	A	T	15624.77	.	AC=2;AF=1.00;AN=2;DP=466;ExcessHet=3.0103;FS=0.000;MLEAC=2;MLEAF=1.00;MQ=60.00;QD=34.72;SOR=0.907	GT:AD:DP:GQ:PL	1/1:0,450:450:99:15653,1349,0
scaffold_1	352112	.	G	C	18421.77	.	AC=2;AF=1.00;AN=2;DP=437;ExcessHet=3.0103;FS=0.000;MLEAC=2;MLEAF=1.00;MQ=60.00;QD=32.34;SOR=0.712	GT:AD:DP:GQ:PL	1/1:0,420:420:99:18450,1287,0
scaffold_1	352123	.	A	G	17697.77	.	AC=2;AF=1.00;AN=2;DP=409;ExcessHet=3.0103;FS=0.000;MLEAC=2;MLEAF=1.00;MQ=60.00;QD=28.39;SOR=0.734	GT:AD:DP:GQ:PL	1/1:0,394:394:99:17726,1230,0
scaffold_1	352176	.	A	C	16315.77	.	AC=2;AF=1.00;AN=2;DP=458;ExcessHet=3.0103;FS=0.000;MLEAC=2;MLEAF=1.00;MQ=60.00;QD=25.80;SOR=0.698	GT:AD:DP:GQ:PL	1/1:0,445:445:99:16344,1336,0
scaffold_1	352392	.	A	C	21809.77	.	AC=2;AF=1.00;AN=2;BaseQRankSum=-1.142;ClippingRankSum=-1.160;DP=617;ExcessHet=3.0103;FS=0.000;MLEAC=2;MLEAF=1.00;MQ=60.00;MQRankSum=0.628;QD=26.07;ReadPosRankSum=-1.586;SOR=0.229	GT:AD:DP:GQ:PL	1/1:1,592:593:99:21838,1735,0
scaffold_1	352631	.	A	G	22798.77	.	AC=2;AF=1.00;AN=2;DP=636;ExcessHet=3.0103;FS=0.000;MLEAC=2;MLEAF=1.00;MQ=59.97;QD=31.75;SOR=0.713	GT:AD:DP:GQ:PL	1/1:0,612:612:99:22827,1837,0
scaffold_1	352681	.	A	G	22769.77	.	AC=2;AF=1.00;AN=2;DP=641;ExcessHet=3.0103;FS=0.000;MLEAC=2;MLEAF=1.00;MQ=60.00;QD=26.71;SOR=0.913	GT:AD:DP:GQ:PL	1/1:0,611:611:99:22798,1834,0
scaffold_1	352836	.	C	G	18205.77	.	AC=2;AF=1.00;AN=2;DP=524;ExcessHet=3.0103;FS=0.000;MLEAC=2;MLEAF=1.00;MQ=60.00;QD=28.59;SOR=0.713	GT:AD:DP:GQ:PL	1/1:0,501:501:99:18234,1505,0
scaffold_1	353041	.	C	T	18776.77	.	AC=2;AF=1.00;AN=2;BaseQRankSum=1.718;ClippingRankSum=1.061;DP=516;ExcessHet=3.0103;FS=0.000;MLEAC=2;MLEAF=1.00;MQ=60.00;MQRankSum=-1.407;QD=29.31;ReadPosRankSum=-1.179;SOR=0.254	GT:AD:DP:GQ:PL	1/1:1,500:501:99:18805,1495,0
scaffold_1	353206	.	C	G	20476.77	.	AC=2;AF=1.00;AN=2;DP=586;ExcessHet=3.0103;FS=0.000;MLEAC=2;MLEAF=1.00;MQ=59.98;QD=31.54;SOR=0.700	GT:AD:DP:GQ:PL	1/1:0,560:560:99:20505,1682,0
scaffold_1	353416	.	C	T	20894.77	.	AC=2;AF=1.00;AN=2;DP=574;ExcessHet=3.0103;FS=0.000;MLEAC=2;MLEAF=1.00;MQ=59.99;QD=29.05;SOR=0.726	GT:AD:DP:GQ:PL	1/1:0,553:553:99:20923,1664,0
scaffold_1	353491	.	C	T	21031.77	.	AC=2;AF=1.00;AN=2;BaseQRankSum=1.726;ClippingRankSum=-1.726;DP=586;ExcessHet=3.0103;FS=0.000;MLEAC=2;MLEAF=1.00;MQ=60.00;MQRankSum=-1.403;QD=27.93;ReadPosRankSum=0.323;SOR=0.236	GT:AD:DP:GQ:PL	1/1:1,567:568:99:21060,1695,0
scaffold_1	353524	.	A	C	21738.77	.	AC=2;AF=1.00;AN=2;DP=603;ExcessHet=3.0103;FS=0.000;MLEAC=2;MLEAF=1.00;MQ=60.00;QD=33.67;SOR=0.717	GT:AD:DP:GQ:PL	1/1:0,591:591:99:21767,1774,0
scaffold_1	353587	.	C	T	22315.77	.	AC=2;AF=1.00;AN=2;DP=611;ExcessHet=3.0103;FS=0.000;MLEAC=2;MLEAF=1.00;MQ=60.00;QD=29.71;SOR=0.713	GT:AD:DP:GQ:PL	1/1:0,594:594:99:22344,1784,0
scaffold_1	353644	.	G	T	24149.77	.	AC=2;AF=1.00;AN=2;DP=554;ExcessHet=3.0103;FS=0.000;MLEAC=2;MLEAF=1.00;MQ=60.00;QD=29.27;SOR=0.742	GT:AD:DP:GQ:PL	1/1:0,541:541:99:24178,1687,0
scaffold_1	353656	.	A	G	23914.77	.	AC=2;AF=1.00;AN=2;DP=554;ExcessHet=3.0103;FS=0.000;MLEAC=2;MLEAF=1.00;MQ=60.00;QD=29.32;SOR=0.805	GT:AD:DP:GQ:PL	1/1:0,543:543:99:23943,1669,0
scaffold_1	354109	.	C	T	23269.77	.	AC=2;AF=1.00;AN=2;DP=544;ExcessHet=3.0103;FS=0.000;MLEAC=2;MLEAF=1.00;MQ=60.00;QD=32.83;SOR=0.720	GT:AD:DP:GQ:PL	1/1:0,519:519:99:23298,1598,0
scaffold_1	354115	.	C	T	23315.77	.	AC=2;AF=1.00;AN=2;DP=543;ExcessHet=3.0103;FS=0.000;MLEAC=2;MLEAF=1.00;MQ=60.00;QD=28.52;SOR=0.705	GT:AD:DP:GQ:PL	1/1:0,517:517:99:23344,1601,0
scaffold_1	354172	.	A	C	18995.77	.	AC=2;AF=1.00;AN=2;BaseQRankSum=1.574;ClippingRankSum=0.512;DP=540;ExcessHet=3.0103;FS=0.000;MLEAC=2;MLEAF=1.00;MQ=59.99;MQRankSum=0.383;QD=30.27;ReadPosRankSum=0.508;SOR=0.641	GT:AD:DP:GQ:PL	1/1:3,512:515:99:19024,1480,0
scaffold_1	354346	.	C	A	20823.77	.	AC=2;AF=1.00;AN=2;DP=578;ExcessHet=3.0103;FS=0.000;MLEAC=2;MLEAF=1.00;MQ=60.00;QD=27.43;SOR=1.084	GT:AD:DP:GQ:PL	1/1:0,557:557:99:20852,1674,0
scaffold_1	354390	.	C	T	18684.77	.	AC=2;AF=1.00;AN=2;BaseQRankSum=0.161;ClippingRankSum=0.552;DP=533;ExcessHet=3.0103;FS=0.000;MLEAC=2;MLEAF=1.00;MQ=59.99;MQRankSum=-0.689;QD=27.82;ReadPosRankSum=0.003;SOR=0.253	GT:AD:DP:GQ:PL	1/1:1,504:505:99:18713,1475,0
scaffold_1	354428	.	G	T	21762.77	.	AC=2;AF=1.00;AN=2;BaseQRankSum=0.610;ClippingRankSum=-0.977;DP=521;ExcessHet=3.0103;FS=0.000;MLEAC=2;MLEAF=1.00;MQ=59.99;MQRankSum=1.584;QD=34.27;ReadPosRankSum=1.718;SOR=0.315	GT:AD:DP:GQ:PL	1/1:1,490:491:99:21791,1459,0
scaffold_1	354438	.	A	G	18371.77	.	AC=2;AF=1.00;AN=2;BaseQRankSum=2.055;ClippingRankSum=0.067;DP=520;ExcessHet=3.0103;FS=0.000;MLEAC=2;MLEAF=1.00;MQ=59.99;MQRankSum=-0.207;QD=28.71;ReadPosRankSum=-0.996;SOR=0.828	GT:AD:DP:GQ:PL	1/1:2,489:491:99:18400,1428,0
scaffold_1	354468	.	A	G	17649.77	.	AC=2;AF=1.00;AN=2;DP=486;ExcessHet=3.0103;FS=0.000;MLEAC=2;MLEAF=1.00;MQ=59.97;QD=31.53;SOR=1.077	GT:AD:DP:GQ:PL	1/1:0,462:462:99:17678,1391,0
scaffold_1	354505	.	A	G	19564.77	.	AC=2;AF=1.00;AN=2;DP=546;ExcessHet=3.0103;FS=0.000;MLEAC=2;MLEAF=1.00;MQ=59.99;QD=30.06;SOR=0.911	GT:AD:DP:GQ:PL	1/1:0,524:524:99:19593,1574,0
scaffold_1	354569	.	C	T	24864.77	.	AC=2;AF=1.00;AN=2;DP=589;ExcessHet=3.0103;FS=0.000;MLEAC=2;MLEAF=1.00;MQ=59.99;QD=31.27;SOR=0.807	GT:AD:DP:GQ:PL	1/1:0,573:573:99:24893,1756,0
scaffold_1	354588	.	C	G	26048.77	.	AC=2;AF=1.00;AN=2;DP=582;ExcessHet=3.0103;FS=0.000;MLEAC=2;MLEAF=1.00;MQ=59.99;QD=31.35;SOR=0.821	GT:AD:DP:GQ:PL	1/1:0,564:564:99:26077,1752,0
scaffold_1	354590	.	C	T	26090.77	.	AC=2;AF=1.00;AN=2;DP=586;ExcessHet=3.0103;FS=0.000;MLEAC=2;MLEAF=1.00;MQ=59.99;QD=33.97;SOR=0.836	GT:AD:DP:GQ:PL	1/1:0,568:568:99:26119,1752,0
scaffold_1	354601	.	A	G	25469.77	.	AC=2;AF=1.00;AN=2;DP=576;ExcessHet=3.0103;FS=0.000;MLEAC=2;MLEAF=1.00;MQ=59.96;QD=24.15;SOR=0.756	GT:AD:DP:GQ:PL	1/1:0,557:557:99:25498,1737,0
scaffold_1	354630	.	T	G	20543.77	.	AC=2;AF=1.00;AN=2;DP=558;ExcessHet=3.0103;FS=0.000;MLEAC=2;MLEAF=1.00;MQ=59.96;QD=32.09;SOR=0.704	GT:AD:DP:GQ:PL	1/1:0,539:539:99:20572,1621,0
scaffold_1	354660	.	G	A	24997.77	.	AC=2;AF=1.00;AN=2;DP=576;ExcessHet=3.0103;FS=0.000;MLEAC=2;MLEAF=1.00;MQ=59.93;QD=35.52;SOR=0.719	GT:AD:DP:GQ:PL	1/1:0,555:555:99:25026,1712,0
scaffold_1	354667	.	A	G	25209.77	.	AC=2;AF=1.00;AN=2;DP=583;ExcessHet=3.0103;FS=0.000;MLEAC=2;MLEAF=1.00;MQ=59.93;QD=29.40;SOR=0.700	GT:AD:DP:GQ:PL	1/1:0,562:562:99:25238,1730,0
scaffold_1	354699	.	T	C	21090.77	.	AC=2;AF=1.00;AN=2;DP=593;ExcessHet=3.0103;FS=0.000;MLEAC=2;MLEAF=1.00;MQ=59.96;QD=32.44;SOR=0.768	GT:AD:DP:GQ:PL	1/1:0,579:579:99:21119,1738,0
scaffold_1	354788	.	G	T	18667.77	.	AC=2;AF=1.00;AN=2;DP=436;ExcessHet=3.0103;FS=0.000;MLEAC=2;MLEAF=1.00;MQ=60.00;QD=27.71;SOR=1.032	GT:AD:DP:GQ:PL	1/1:0,420:420:99:18696,1292,0
scaffold_1	354802	.	C	A	18542.77	.	AC=2;AF=1.00;AN=2;DP=435;ExcessHet=3.0103;FS=0.000;MLEAC=2;MLEAF=1.00;MQ=60.00;QD=32.78;SOR=0.978	GT:AD:DP:GQ:PL	1/1:0,419:419:99:18571,1279,0
scaffold_1	354830	.	A	G	15981.77	.	AC=2;AF=1.00;AN=2;DP=452;ExcessHet=3.0103;FS=0.000;MLEAC=2;MLEAF=1.00;MQ=59.93;QD=28.16;SOR=0.850	GT:AD:DP:GQ:PL	1/1:0,423:423:99:16010,1271,0
scaffold_1	354858	.	G	A	15811.77	.	AC=2;AF=1.00;AN=2;DP=432;ExcessHet=3.0103;FS=0.000;MLEAC=2;MLEAF=1.00;MQ=59.92;QD=29.77;SOR=0.813	GT:AD:DP:GQ:PL	1/1:0,405:405:99:15840,1218,0
scaffold_1	354900	.	C	CTA	18564.73	.	AC=2;AF=1.00;AN=2;DP=443;ExcessHet=3.0103;FS=0.000;MLEAC=2;MLEAF=1.00;MQ=59.92;QD=31.45;SOR=1.118	GT:AD:DP:GQ:PL	1/1:0,412:412:99:18602,1262,0
scaffold_1	354966	.	G	C	17061.77	.	AC=2;AF=1.00;AN=2;DP=481;ExcessHet=3.0103;FS=0.000;MLEAC=2;MLEAF=1.00;MQ=59.99;QD=25.79;SOR=0.850	GT:AD:DP:GQ:PL	1/1:0,464:464:99:17090,1392,0
scaffold_1	355003	.	A	C	18187.77	.	AC=2;AF=1.00;AN=2;DP=514;ExcessHet=3.0103;FS=0.000;MLEAC=2;MLEAF=1.00;MQ=59.99;QD=27.35;SOR=0.871	GT:AD:DP:GQ:PL	1/1:0,497:497:99:18216,1490,0
scaffold_1	355054	.	T	C	18828.77	.	AC=2;AF=1.00;AN=2;DP=524;ExcessHet=3.0103;FS=0.000;MLEAC=2;MLEAF=1.00;MQ=59.95;QD=32.53;SOR=0.939	GT:AD:DP:GQ:PL	1/1:0,506:506:99:18857,1519,0
scaffold_1	355113	.	T	G	21798.77	.	AC=2;AF=1.00;AN=2;DP=531;ExcessHet=3.0103;FS=0.000;MLEAC=2;MLEAF=1.00;MQ=59.98;QD=28.60;SOR=0.758	GT:AD:DP:GQ:PL	1/1:0,508:508:99:21827,1546,0
scaffold_1	355137	.	C	T	22281.77	.	AC=2;AF=1.00;AN=2;DP=502;ExcessHet=3.0103;FS=0.000;MLEAC=2;MLEAF=1.00;MQ=59.28;QD=28.29;SOR=0.801	GT:AD:DP:GQ:PL	1/1:0,485:485:99:22310,1499,0
scaffold_1	355162	.	G	T	21616.77	.	AC=2;AF=1.00;AN=2;DP=465;ExcessHet=3.0103;FS=0.000;MLEAC=2;MLEAF=1.00;MQ=59.08;QD=31.62;SOR=1.060	GT:AD:DP:GQ:PL	1/1:0,456:456:99:21645,1448,0
scaffold_1	355163	.	G	A	21616.77	.	AC=2;AF=1.00;AN=2;DP=463;ExcessHet=3.0103;FS=0.000;MLEAC=2;MLEAF=1.00;MQ=59.08;QD=29.65;SOR=1.031	GT:AD:DP:GQ:PL	1/1:0,455:455:99:21645,1448,0
scaffold_1	355166	.	T	G	20724.77	.	AC=2;AF=1.00;AN=2;DP=461;ExcessHet=3.0103;FS=0.000;MLEAC=2;MLEAF=1.00;MQ=59.07;QD=32.79;SOR=1.045	GT:AD:DP:GQ:PL	1/1:0,453:453:99:20753,1391,0
scaffold_1	355170	.	A	G	20466.77	.	AC=2;AF=1.00;AN=2;DP=461;ExcessHet=3.0103;FS=0.000;MLEAC=2;MLEAF=1.00;MQ=59.07;QD=31.33;SOR=1.033	GT:AD:DP:GQ:PL	1/1:0,453:453:99:20495,1379,0
scaffold_1	355204	.	AATATAT	A	14149.73	.	AC=2;AF=1.00;AN=2;BaseQRankSum=-0.161;ClippingRankSum=-0.101;DP=443;ExcessHet=3.0103;FS=6.727;MLEAC=2;MLEAF=1.00;MQ=57.94;MQRankSum=0.131;QD=30.71;ReadPosRankSum=1.422;SOR=0.408	GT:AD:DP:GQ:PL	1/1:2,329:331:99:14187,929,0
scaffold_1	355294	.	T	A	19908.77	.	AC=2;AF=1.00;AN=2;DP=446;ExcessHet=3.0103;FS=0.000;MLEAC=2;MLEAF=1.00;MQ=59.00;QD=31.92;SOR=0.922	GT:AD:DP:GQ:PL	1/1:0,433:433:99:19937,1337,0
scaffold_1	355295	.	T	A	19998.77	.	AC=2;AF=1.00;AN=2;DP=451;ExcessHet=3.0103;FS=0.000;MLEAC=2;MLEAF=1.00;MQ=59.01;QD=24.33;SOR=0.903	GT:AD:DP:GQ:PL	1/1:0,438:438:99:20027,1343,0
scaffold_1	355306	.	T	C	21301.77	.	AC=2;AF=1.00;AN=2;DP=461;ExcessHet=3.0103;FS=0.000;MLEAC=2;MLEAF=1.00;MQ=59.69;QD=31.63;SOR=0.937	GT:AD:DP:GQ:PL	1/1:0,445:445:99:21330,1427,0
scaffold_1	355307	.	G	A	21391.77	.	AC=2;AF=1.00;AN=2;DP=466;ExcessHet=3.0103;FS=0.000;MLEAC=2;MLEAF=1.00;MQ=59.77;QD=28.84;SOR=0.940	GT:AD:DP:GQ:PL	1/1:0,450:450:99:21420,1433,0
scaffold_1	355312	.	C	T	21380.77	.	AC=2;AF=1.00;AN=2;DP=477;ExcessHet=3.0103;FS=0.000;MLEAC=2;MLEAF=1.00;MQ=60.00;QD=30.50;SOR=0.928	GT:AD:DP:GQ:PL	1/1:0,461:461:99:21409,1439,0
scaffold_1	355317	.	CA	C	20862.73	.	AC=2;AF=1.00;AN=2;DP=483;ExcessHet=3.0103;FS=0.000;MLEAC=2;MLEAF=1.00;MQ=60.00;QD=35.60;SOR=0.962	GT:AD:DP:GQ:PL	1/1:0,466:466:99:20900,1417,0
scaffold_1	355344	.	C	T	18515.77	.	AC=2;AF=1.00;AN=2;DP=510;ExcessHet=3.0103;FS=0.000;MLEAC=2;MLEAF=1.00;MQ=60.00;QD=30.24;SOR=1.011	GT:AD:DP:GQ:PL	1/1:0,495:495:99:18544,1488,0
scaffold_1	355378	.	A	G	22734.77	.	AC=2;AF=1.00;AN=2;BaseQRankSum=0.250;ClippingRankSum=-0.961;DP=530;ExcessHet=3.0103;FS=0.000;MLEAC=2;MLEAF=1.00;MQ=60.00;MQRankSum=-1.597;QD=28.20;SOR=0.334	GT:AD:DP:GQ:PL	1/1:1,511:512:99:22763,1551,0
scaffold_1	355397	.	A	G	24245.77	.	AC=2;AF=1.00;AN=2;DP=536;ExcessHet=3.0103;FS=0.000;MLEAC=2;MLEAF=1.00;MQ=60.00;QD=29.21;SOR=0.869	GT:AD:DP:GQ:PL	1/1:0,516:516:99:24274,1634,0
scaffold_1	355404	.	G	C	23062.77	.	AC=2;AF=1.00;AN=2;DP=527;ExcessHet=3.0103;FS=0.000;MLEAC=2;MLEAF=1.00;MQ=60.00;QD=32.19;SOR=0.774	GT:AD:DP:GQ:PL	1/1:0,510:510:99:23091,1562,0
scaffold_1	355492	.	C	T	23359.77	.	AC=2;AF=1.00;AN=2;DP=531;ExcessHet=3.0103;FS=0.000;MLEAC=2;MLEAF=1.00;MQ=60.00;QD=31.74;SOR=0.762	GT:AD:DP:GQ:PL	1/1:0,511:511:99:23388,1586,0
scaffold_1	355497	.	G	A	23619.77	.	AC=2;AF=1.00;AN=2;DP=546;ExcessHet=3.0103;FS=0.000;MLEAC=2;MLEAF=1.00;MQ=60.00;QD=33.67;SOR=0.701	GT:AD:DP:GQ:PL	1/1:0,526:526:99:23648,1607,0
scaffold_1	355947	.	G	T	12448.77	.	AC=2;AF=1.00;AN=2;DP=335;ExcessHet=3.0103;FS=0.000;MLEAC=2;MLEAF=1.00;MQ=59.94;QD=27.73;SOR=3.647	GT:AD:DP:GQ:PL	1/1:0,311:311:99:12477,934,0
scaffold_1	355992	.	A	T	15234.77	.	AC=2;AF=1.00;AN=2;BaseQRankSum=2.118;ClippingRankSum=0.850;DP=407;ExcessHet=3.0103;FS=2.585;MLEAC=2;MLEAF=1.00;MQ=59.95;MQRankSum=0.952;QD=32.37;ReadPosRankSum=-0.309;SOR=1.635	GT:AD:DP:GQ:PL	1/1:2,383:385:99:15263,1109,0
scaffold_1	356073	.	C	T	16478.77	.	AC=2;AF=1.00;AN=2;BaseQRankSum=1.670;ClippingRankSum=0.108;DP=466;ExcessHet=3.0103;FS=0.000;MLEAC=2;MLEAF=1.00;MQ=60.00;MQRankSum=-1.593;QD=28.13;ReadPosRankSum=1.106;SOR=0.263	GT:AD:DP:GQ:PL	1/1:1,447:448:99:16507,1333,0
scaffold_1	356529	.	A	G	19685.77	.	AC=2;AF=1.00;AN=2;DP=566;ExcessHet=3.0103;FS=0.000;MLEAC=2;MLEAF=1.00;MQ=60.00;QD=28.36;SOR=0.868	GT:AD:DP:GQ:PL	1/1:0,542:542:99:19714,1626,0
scaffold_1	356574	.	C	T	19983.77	.	AC=2;AF=1.00;AN=2;DP=546;ExcessHet=3.0103;FS=0.000;MLEAC=2;MLEAF=1.00;MQ=59.96;QD=28.73;SOR=0.895	GT:AD:DP:GQ:PL	1/1:0,529:529:99:20012,1588,0
scaffold_1	356601	.	C	T	22551.77	.	AC=2;AF=1.00;AN=2;DP=516;ExcessHet=3.0103;FS=0.000;MLEAC=2;MLEAF=1.00;MQ=59.94;QD=24.66;SOR=0.709	GT:AD:DP:GQ:PL	1/1:0,500:500:99:22580,1549,0
scaffold_1	356613	.	G	T	22104.77	.	AC=2;AF=1.00;AN=2;DP=511;ExcessHet=3.0103;FS=0.000;MLEAC=2;MLEAF=1.00;MQ=59.94;QD=29.46;SOR=0.925	GT:AD:DP:GQ:PL	1/1:0,496:496:99:22133,1516,0
scaffold_1	356670	.	A	T	16582.77	.	AC=2;AF=1.00;AN=2;DP=475;ExcessHet=3.0103;FS=0.000;MLEAC=2;MLEAF=1.00;MQ=59.98;QD=32.82;SOR=0.751	GT:AD:DP:GQ:PL	1/1:0,459:459:99:16611,1374,0
scaffold_1	356814	.	C	T	17760.77	.	AC=2;AF=1.00;AN=2;DP=420;ExcessHet=3.0103;FS=0.000;MLEAC=2;MLEAF=1.00;MQ=59.98;QD=32.04;SOR=1.068	GT:AD:DP:GQ:PL	1/1:0,403:403:99:17789,1245,0
scaffold_1	356831	.	C	T	19067.77	.	AC=2;AF=1.00;AN=2;DP=464;ExcessHet=3.0103;FS=0.000;MLEAC=2;MLEAF=1.00;MQ=59.99;QD=34.02;SOR=1.069	GT:AD:DP:GQ:PL	1/1:0,446:446:99:19096,1363,0
scaffold_1	356868	.	A	G	17346.77	.	AC=2;AF=1.00;AN=2;DP=493;ExcessHet=3.0103;FS=0.000;MLEAC=2;MLEAF=1.00;MQ=60.00;QD=30.78;SOR=0.915	GT:AD:DP:GQ:PL	1/1:0,476:476:99:17375,1430,0
scaffold_1	356965	.	A	G	19637.77	.	AC=2;AF=1.00;AN=2;DP=468;ExcessHet=3.0103;FS=0.000;MLEAC=2;MLEAF=1.00;MQ=59.93;QD=28.66;SOR=0.973	GT:AD:DP:GQ:PL	1/1:0,451:451:99:19666,1371,0
scaffold_1	356979	.	C	T	20092.77	.	AC=2;AF=1.00;AN=2;DP=443;ExcessHet=3.0103;FS=0.000;MLEAC=2;MLEAF=1.00;MQ=59.93;QD=29.55;SOR=1.113	GT:AD:DP:GQ:PL	1/1:0,428:428:99:20121,1357,0
scaffold_1	356995	.	A	C	19951.77	.	AC=2;AF=1.00;AN=2;DP=440;ExcessHet=3.0103;FS=0.000;MLEAC=2;MLEAF=1.00;MQ=59.98;QD=27.40;SOR=1.066	GT:AD:DP:GQ:PL	1/1:0,424:424:99:19980,1337,0
scaffold_1	356997	.	C	A	19727.77	.	AC=2;AF=1.00;AN=2;DP=443;ExcessHet=3.0103;FS=0.000;MLEAC=2;MLEAF=1.00;MQ=59.98;QD=27.18;SOR=1.069	GT:AD:DP:GQ:PL	1/1:0,427:427:99:19756,1324,0
scaffold_1	357017	.	T	C	18617.77	.	AC=2;AF=1.00;AN=2;DP=439;ExcessHet=3.0103;FS=0.000;MLEAC=2;MLEAF=1.00;MQ=59.98;QD=29.68;SOR=1.107	GT:AD:DP:GQ:PL	1/1:0,422:422:99:18646,1314,0
scaffold_1	357045	.	G	T	15119.77	.	AC=2;AF=1.00;AN=2;DP=436;ExcessHet=3.0103;FS=0.000;MLEAC=2;MLEAF=1.00;MQ=60.00;QD=31.51;SOR=0.905	GT:AD:DP:GQ:PL	1/1:0,414:414:99:15148,1241,0
scaffold_1	357118	.	A	C	18801.77	.	AC=2;AF=1.00;AN=2;BaseQRankSum=-1.593;ClippingRankSum=1.221;DP=423;ExcessHet=3.0103;FS=0.000;MLEAC=2;MLEAF=1.00;MQ=59.99;MQRankSum=0.953;QD=24.35;ReadPosRankSum=1.671;SOR=0.457	GT:AD:DP:GQ:PL	1/1:1,399:400:99:18830,1244,0
scaffold_1	357124	.	A	G	19601.77	.	AC=2;AF=1.00;AN=2;DP=444;ExcessHet=3.0103;FS=0.000;MLEAC=2;MLEAF=1.00;MQ=59.99;QD=26.60;SOR=1.128	GT:AD:DP:GQ:PL	1/1:0,421:421:99:19630,1330,0
scaffold_1	357126	.	C	T	19193.77	.	AC=2;AF=1.00;AN=2;DP=448;ExcessHet=3.0103;FS=0.000;MLEAC=2;MLEAF=1.00;MQ=59.99;QD=25.86;SOR=1.110	GT:AD:DP:GQ:PL	1/1:0,425:425:99:19222,1297,0
scaffold_1	357159	.	A	T	15718.77	.	AC=2;AF=1.00;AN=2;DP=447;ExcessHet=3.0103;FS=0.000;MLEAC=2;MLEAF=1.00;MQ=59.99;QD=33.62;SOR=1.097	GT:AD:DP:GQ:PL	1/1:0,425:425:99:15747,1279,0
scaffold_1	357187	.	T	G	18530.77	.	AC=2;AF=1.00;AN=2;DP=441;ExcessHet=3.0103;FS=0.000;MLEAC=2;MLEAF=1.00;MQ=59.98;QD=29.96;SOR=0.905	GT:AD:DP:GQ:PL	1/1:0,423:423:99:18559,1299,0
scaffold_1	357203	.	C	T	18546.77	.	AC=2;AF=1.00;AN=2;DP=436;ExcessHet=3.0103;FS=0.000;MLEAC=2;MLEAF=1.00;MQ=59.98;QD=27.91;SOR=0.808	GT:AD:DP:GQ:PL	1/1:0,419:419:99:18575,1306,0
scaffold_1	357240	.	G	T	16178.77	.	AC=2;AF=1.00;AN=2;DP=489;ExcessHet=3.0103;FS=0.000;MLEAC=2;MLEAF=1.00;MQ=60.00;QD=34.42;SOR=0.867	GT:AD:DP:GQ:PL	1/1:0,470:470:99:16207,1406,0
scaffold_1	357322	.	TA	T	18035.73	.	AC=2;AF=1.00;AN=2;BaseQRankSum=1.511;ClippingRankSum=-0.543;DP=437;ExcessHet=3.0103;FS=0.000;MLEAC=2;MLEAF=1.00;MQ=60.00;MQRankSum=-0.841;QD=29.93;ReadPosRankSum=1.647;SOR=0.490	GT:AD:DP:GQ:PL	1/1:1,407:408:99:18073,1199,0
scaffold_1	357324	.	A	C	18359.77	.	AC=2;AF=1.00;AN=2;DP=425;ExcessHet=3.0103;FS=0.000;MLEAC=2;MLEAF=1.00;MQ=60.00;QD=26.21;SOR=0.867	GT:AD:DP:GQ:PL	1/1:0,409:409:99:18388,1219,0
scaffold_1	357341	.	AATTG	A	18430.73	.	AC=2;AF=1.00;AN=2;DP=403;ExcessHet=3.0103;FS=0.000;MLEAC=2;MLEAF=1.00;MQ=60.00;QD=28.99;SOR=0.714	GT:AD:DP:GQ:PL	1/1:0,392:392:99:18468,1243,0
scaffold_1	357353	.	T	G	18008.77	.	AC=2;AF=1.00;AN=2;DP=404;ExcessHet=3.0103;FS=0.000;MLEAC=2;MLEAF=1.00;MQ=60.00;QD=31.36;SOR=0.708	GT:AD:DP:GQ:PL	1/1:0,395:395:99:18037,1231,0
scaffold_1	357428	.	A	T	17575.77	.	AC=2;AF=1.00;AN=2;DP=413;ExcessHet=3.0103;FS=0.000;MLEAC=2;MLEAF=1.00;MQ=60.00;QD=31.45;SOR=0.798	GT:AD:DP:GQ:PL	1/1:0,398:398:99:17604,1222,0
scaffold_1	357443	.	T	C	17732.77	.	AC=2;AF=1.00;AN=2;DP=421;ExcessHet=3.0103;FS=0.000;MLEAC=2;MLEAF=1.00;MQ=60.00;QD=29.36;SOR=0.791	GT:AD:DP:GQ:PL	1/1:0,405:405:99:17761,1237,0
scaffold_1	357506	.	C	G	18131.77	.	AC=2;AF=1.00;AN=2;DP=423;ExcessHet=3.0103;FS=0.000;MLEAC=2;MLEAF=1.00;MQ=59.97;QD=30.39;SOR=0.770	GT:AD:DP:GQ:PL	1/1:0,404:404:99:18160,1226,0
scaffold_1	357507	.	T	A	18440.77	.	AC=2;AF=1.00;AN=2;DP=418;ExcessHet=3.0103;FS=0.000;MLEAC=2;MLEAF=1.00;MQ=59.97;QD=29.60;SOR=0.734	GT:AD:DP:GQ:PL	1/1:0,400:400:99:18469,1252,0
scaffold_1	357508	.	C	G	18594.77	.	AC=2;AF=1.00;AN=2;DP=413;ExcessHet=3.0103;FS=0.000;MLEAC=2;MLEAF=1.00;MQ=59.97;QD=31.05;SOR=0.729	GT:AD:DP:GQ:PL	1/1:0,395:395:99:18623,1267,0
scaffold_1	357511	.	A	AT	18136.73	.	AC=2;AF=1.00;AN=2;DP=417;ExcessHet=3.0103;FS=0.000;MLEAC=2;MLEAF=1.00;MQ=59.97;QD=25.81;SOR=0.776	GT:AD:DP:GQ:PL	1/1:0,400:400:99:18174,1236,0
scaffold_1	358215	.	A	G	21022.77	.	AC=2;AF=1.00;AN=2;DP=487;ExcessHet=3.0103;FS=0.000;MLEAC=2;MLEAF=1.00;MQ=59.98;QD=35.77;SOR=0.759	GT:AD:DP:GQ:PL	1/1:0,469:469:99:21051,1439,0
scaffold_1	358224	.	A	G	21248.77	.	AC=2;AF=1.00;AN=2;DP=490;ExcessHet=3.0103;FS=0.000;MLEAC=2;MLEAF=1.00;MQ=59.98;QD=18.97;SOR=0.732	GT:AD:DP:GQ:PL	1/1:0,473:473:99:21277,1466,0
scaffold_1	358296	.	A	G	19464.77	.	AC=2;AF=1.00;AN=2;DP=534;ExcessHet=3.0103;FS=0.000;MLEAC=2;MLEAF=1.00;MQ=59.98;QD=32.27;SOR=0.875	GT:AD:DP:GQ:PL	1/1:0,511:511:99:19493,1535,0
scaffold_1	358642	.	C	T	20062.77	.	AC=2;AF=1.00;AN=2;DP=546;ExcessHet=3.0103;FS=0.000;MLEAC=2;MLEAF=1.00;MQ=60.00;QD=25.54;SOR=0.811	GT:AD:DP:GQ:PL	1/1:0,536:536:99:20091,1610,0
scaffold_1	358802	.	A	T	21986.77	.	AC=2;AF=1.00;AN=2;DP=606;ExcessHet=3.0103;FS=0.000;MLEAC=2;MLEAF=1.00;MQ=60.00;QD=30.03;SOR=0.714	GT:AD:DP:GQ:PL	1/1:0,590:590:99:22015,1775,0
scaffold_1	358887	.	A	T	19545.77	.	AC=2;AF=1.00;AN=2;BaseQRankSum=1.719;ClippingRankSum=1.262;DP=540;ExcessHet=3.0103;FS=0.000;MLEAC=2;MLEAF=1.00;MQ=60.00;MQRankSum=-1.646;QD=31.38;ReadPosRankSum=1.295;SOR=0.501	GT:AD:DP:GQ:PL	1/1:1,522:523:99:19574,1559,0
scaffold_1	358926	.	C	T	20157.77	.	AC=2;AF=1.00;AN=2;DP=567;ExcessHet=3.0103;FS=0.000;MLEAC=2;MLEAF=1.00;MQ=60.00;QD=30.91;SOR=0.730	GT:AD:DP:GQ:PL	1/1:0,548:548:99:20186,1649,0
scaffold_1	359179	.	A	G	19922.77	.	AC=2;AF=1.00;AN=2;DP=549;ExcessHet=3.0103;FS=0.000;MLEAC=2;MLEAF=1.00;MQ=60.00;QD=31.92;SOR=0.774	GT:AD:DP:GQ:PL	1/1:0,535:535:99:19951,1606,0
scaffold_1	359259	.	C	T	21589.77	.	AC=2;AF=1.00;AN=2;DP=610;ExcessHet=3.0103;FS=0.000;MLEAC=2;MLEAF=1.00;MQ=60.00;QD=28.27;SOR=0.724	GT:AD:DP:GQ:PL	1/1:0,589:589:99:21618,1769,0
scaffold_1	359436	.	A	G	19242.77	.	AC=2;AF=1.00;AN=2;DP=542;ExcessHet=3.0103;FS=0.000;MLEAC=2;MLEAF=1.00;MQ=60.00;QD=27.19;SOR=0.816	GT:AD:DP:GQ:PL	1/1:0,516:516:99:19271,1551,0
scaffold_1	359493	.	A	G	18924.77	.	AC=2;AF=1.00;AN=2;DP=532;ExcessHet=3.0103;FS=0.000;MLEAC=2;MLEAF=1.00;MQ=60.00;QD=32.25;SOR=0.810	GT:AD:DP:GQ:PL	1/1:0,506:506:99:18953,1522,0
scaffold_1	359628	.	C	T	18928.77	.	AC=2;AF=1.00;AN=2;BaseQRankSum=-0.992;ClippingRankSum=1.575;DP=548;ExcessHet=3.0103;FS=0.000;MLEAC=2;MLEAF=1.00;MQ=59.99;MQRankSum=0.278;QD=36.95;ReadPosRankSum=0.337;SOR=0.252	GT:AD:DP:GQ:PL	1/1:1,528:529:99:18957,1540,0
scaffold_1	359723	.	A	G	18344.77	.	AC=2;AF=1.00;AN=2;DP=503;ExcessHet=3.0103;FS=0.000;MLEAC=2;MLEAF=1.00;MQ=60.00;QD=29.37;SOR=0.840	GT:AD:DP:GQ:PL	1/1:0,494:494:99:18373,1481,0
scaffold_1	359763	.	C	T	18862.77	.	AC=2;AF=1.00;AN=2;BaseQRankSum=1.718;ClippingRankSum=-0.348;DP=505;ExcessHet=3.0103;FS=0.000;MLEAC=2;MLEAF=1.00;MQ=59.97;MQRankSum=1.282;QD=30.83;ReadPosRankSum=0.299;SOR=0.341	GT:AD:DP:GQ:PL	1/1:1,492:493:99:18891,1472,0
scaffold_1	359901	.	A	G	21096.77	.	AC=2;AF=1.00;AN=2;DP=584;ExcessHet=3.0103;FS=0.000;MLEAC=2;MLEAF=1.00;MQ=59.99;QD=36.89;SOR=0.766	GT:AD:DP:GQ:PL	1/1:0,564:564:99:21125,1693,0
scaffold_1	360030	.	C	T	19248.77	.	AC=2;AF=1.00;AN=2;BaseQRankSum=2.046;ClippingRankSum=-0.791;DP=541;ExcessHet=3.0103;FS=0.000;MLEAC=2;MLEAF=1.00;MQ=60.00;MQRankSum=0.430;QD=26.88;ReadPosRankSum=-0.397;SOR=0.732	GT:AD:DP:GQ:PL	1/1:2,520:522:99:19277,1517,0
scaffold_1	360100	.	C	T	20261.77	.	AC=2;AF=1.00;AN=2;DP=559;ExcessHet=3.0103;FS=0.000;MLEAC=2;MLEAF=1.00;MQ=60.00;QD=26.62;SOR=0.742	GT:AD:DP:GQ:PL	1/1:0,539:539:99:20290,1619,0
scaffold_1	360120	.	A	G	20118.77	.	AC=2;AF=1.00;AN=2;DP=558;ExcessHet=3.0103;FS=0.000;MLEAC=2;MLEAF=1.00;MQ=60.00;QD=34.83;SOR=0.778	GT:AD:DP:GQ:PL	1/1:0,540:540:99:20147,1621,0
scaffold_1	360288	.	A	T	20841.77	.	AC=2;AF=1.00;AN=2;DP=504;ExcessHet=3.0103;FS=0.000;MLEAC=2;MLEAF=1.00;MQ=59.98;QD=32.08;SOR=0.820	GT:AD:DP:GQ:PL	1/1:0,483:483:99:20870,1474,0
scaffold_1	360312	.	A	G	20937.77	.	AC=2;AF=1.00;AN=2;DP=502;ExcessHet=3.0103;FS=0.000;MLEAC=2;MLEAF=1.00;MQ=59.98;QD=31.04;SOR=0.718	GT:AD:DP:GQ:PL	1/1:0,484:484:99:20966,1482,0
scaffold_1	361335	.	C	T	16381.77	.	AC=2;AF=1.00;AN=2;BaseQRankSum=1.694;ClippingRankSum=0.238;DP=462;ExcessHet=3.0103;FS=0.000;MLEAC=2;MLEAF=1.00;MQ=60.00;MQRankSum=-0.023;QD=29.13;ReadPosRankSum=1.188;SOR=0.316	GT:AD:DP:GQ:PL	1/1:1,451:452:99:16410,1345,0
scaffold_1	361359	.	A	G	16214.77	.	AC=2;AF=1.00;AN=2;BaseQRankSum=0.880;ClippingRankSum=0.523;DP=441;ExcessHet=3.0103;FS=0.000;MLEAC=2;MLEAF=1.00;MQ=60.00;MQRankSum=0.028;QD=30.82;ReadPosRankSum=0.304;SOR=0.286	GT:AD:DP:GQ:PL	1/1:1,426:427:99:16243,1243,0
scaffold_1	361898	.	A	C	19699.77	.	AC=2;AF=1.00;AN=2;BaseQRankSum=1.694;ClippingRankSum=0.699;DP=564;ExcessHet=3.0103;FS=0.000;MLEAC=2;MLEAF=1.00;MQ=60.00;MQRankSum=-1.159;QD=27.86;ReadPosRankSum=0.094;SOR=0.395	GT:AD:DP:GQ:PL	1/1:1,549:550:99:19728,1638,0
scaffold_1	362158	.	C	T	19004.77	.	AC=2;AF=1.00;AN=2;BaseQRankSum=-1.686;ClippingRankSum=0.840;DP=551;ExcessHet=3.0103;FS=0.000;MLEAC=2;MLEAF=1.00;MQ=59.93;MQRankSum=-0.690;QD=26.23;ReadPosRankSum=-0.925;SOR=0.302	GT:AD:DP:GQ:PL	1/1:1,531:532:99:19033,1549,0
scaffold_1	362461	.	C	T	20894.77	.	AC=2;AF=1.00;AN=2;DP=492;ExcessHet=3.0103;FS=0.000;MLEAC=2;MLEAF=1.00;MQ=60.00;QD=30.97;SOR=0.887	GT:AD:DP:GQ:PL	1/1:0,472:472:99:20923,1441,0
scaffold_1	362471	.	A	T	18405.77	.	AC=2;AF=1.00;AN=2;BaseQRankSum=2.881;ClippingRankSum=-0.618;DP=522;ExcessHet=3.0103;FS=0.000;MLEAC=2;MLEAF=1.00;MQ=60.00;MQRankSum=-0.812;QD=29.83;ReadPosRankSum=-1.891;SOR=0.508	GT:AD:DP:GQ:PL	1/1:3,493:496:99:18434,1430,0
scaffold_1	362988	.	A	T	17967.77	.	AC=2;AF=1.00;AN=2;DP=500;ExcessHet=3.0103;FS=0.000;MLEAC=2;MLEAF=1.00;MQ=60.00;QD=32.79;SOR=0.839	GT:AD:DP:GQ:PL	1/1:0,481:481:99:17996,1444,0
scaffold_1	363547	.	C	T	21806.77	.	AC=2;AF=1.00;AN=2;DP=607;ExcessHet=3.0103;FS=0.000;MLEAC=2;MLEAF=1.00;MQ=60.00;QD=33.23;SOR=0.793	GT:AD:DP:GQ:PL	1/1:0,586:586:99:21835,1759,0
scaffold_1	363706	.	C	T	21555.77	.	AC=2;AF=1.00;AN=2;DP=587;ExcessHet=3.0103;FS=0.000;MLEAC=2;MLEAF=1.00;MQ=60.00;QD=34.52;SOR=0.711	GT:AD:DP:GQ:PL	1/1:0,567:567:99:21584,1700,0
scaffold_1	363908	.	C	T	21823.77	.	AC=2;AF=1.00;AN=2;DP=605;ExcessHet=3.0103;FS=0.000;MLEAC=2;MLEAF=1.00;MQ=59.98;QD=28.38;SOR=1.064	GT:AD:DP:GQ:PL	1/1:0,583:583:99:21852,1751,0
scaffold_1	363988	.	C	T	17967.77	.	AC=2;AF=1.00;AN=2;DP=513;ExcessHet=3.0103;FS=0.000;MLEAC=2;MLEAF=1.00;MQ=59.95;QD=33.61;SOR=0.893	GT:AD:DP:GQ:PL	1/1:0,491:491:99:17996,1475,0
scaffold_1	364434	.	C	G	15608.77	.	AC=2;AF=1.00;AN=2;DP=441;ExcessHet=3.0103;FS=0.000;MLEAC=2;MLEAF=1.00;MQ=59.92;QD=32.84;SOR=0.815	GT:AD:DP:GQ:PL	1/1:0,416:416:99:15637,1248,0
scaffold_1	364601	.	C	G	17881.77	.	AC=2;AF=1.00;AN=2;DP=519;ExcessHet=3.0103;FS=0.000;MLEAC=2;MLEAF=1.00;MQ=59.99;QD=27.18;SOR=0.713	GT:AD:DP:GQ:PL	1/1:0,495:495:99:17910,1484,0
scaffold_1	364715	.	C	T	16307.77	.	AC=2;AF=1.00;AN=2;DP=475;ExcessHet=3.0103;FS=0.000;MLEAC=2;MLEAF=1.00;MQ=60.00;QD=34.18;SOR=0.798	GT:AD:DP:GQ:PL	1/1:0,457:457:99:16336,1368,0
scaffold_1	364755	.	A	G	19218.77	.	AC=2;AF=1.00;AN=2;DP=455;ExcessHet=3.0103;FS=0.000;MLEAC=2;MLEAF=1.00;MQ=59.97;QD=34.68;SOR=0.712	GT:AD:DP:GQ:PL	1/1:0,434:434:99:19247,1326,0
scaffold_1	364766	.	A	G	20328.77	.	AC=2;AF=1.00;AN=2;DP=462;ExcessHet=3.0103;FS=0.000;MLEAC=2;MLEAF=1.00;MQ=59.93;QD=22.56;SOR=0.819	GT:AD:DP:GQ:PL	1/1:0,436:436:99:20357,1367,0
scaffold_1	364777	.	A	C	20105.77	.	AC=2;AF=1.00;AN=2;DP=465;ExcessHet=3.0103;FS=0.000;MLEAC=2;MLEAF=1.00;MQ=59.88;QD=25.21;SOR=0.849	GT:AD:DP:GQ:PL	1/1:0,440:440:99:20134,1354,0
scaffold_1	364791	.	A	G	19741.77	.	AC=2;AF=1.00;AN=2;DP=465;ExcessHet=3.0103;FS=0.000;MLEAC=2;MLEAF=1.00;MQ=59.88;QD=31.77;SOR=0.817	GT:AD:DP:GQ:PL	1/1:0,442:442:99:19770,1359,0
scaffold_1	364968	.	C	T	17609.77	.	AC=2;AF=1.00;AN=2;DP=497;ExcessHet=3.0103;FS=0.000;MLEAC=2;MLEAF=1.00;MQ=60.00;QD=27.20;SOR=0.697	GT:AD:DP:GQ:PL	1/1:0,475:475:99:17638,1426,0
scaffold_1	365602	.	G	GA	10457.73	.	AC=2;AF=1.00;AN=2;BaseQRankSum=-0.517;ClippingRankSum=-0.375;DP=425;ExcessHet=3.0103;FS=0.000;MLEAC=2;MLEAF=1.00;MQ=60.00;MQRankSum=0.252;QD=28.34;ReadPosRankSum=-1.590;SOR=0.281	GT:AD:DP:GQ:PL	1/1:1,368:369:99:10495,1078,0
scaffold_1	365984	.	GAAAGATGTCAAAACAATGTAGTTCCCAAACAATGGAGTTCTAGTAAGTGAAGATGATATTGTTATATCATCTGATCAATACCAGAACCACATCTATATAAAGCGAAGATATTCCCTTTTGTCCATCATTATACATATTATCTATTACATACTACAACAAACATCGAAACACTATATAAATCTGGTAACACTAACTTTAACA	G	11144.73	.	AC=2;AF=1.00;AN=2;BaseQRankSum=0.768;ClippingRankSum=-0.756;DP=364;ExcessHet=3.0103;FS=2.237;MLEAC=2;MLEAF=1.00;MQ=57.87;MQRankSum=2.692;QD=28.52;ReadPosRankSum=1.533;SOR=0.598	GT:AD:DP:GQ:PL	1/1:3,313:316:99:11182,774,0
scaffold_1	367025	.	C	T	18609.77	.	AC=2;AF=1.00;AN=2;DP=532;ExcessHet=3.0103;FS=0.000;MLEAC=2;MLEAF=1.00;MQ=60.00;QD=25.13;SOR=0.705	GT:AD:DP:GQ:PL	1/1:0,519:519:99:18638,1555,0
scaffold_1	367157	.	A	G	15639.77	.	AC=2;AF=1.00;AN=2;DP=445;ExcessHet=3.0103;FS=0.000;MLEAC=2;MLEAF=1.00;MQ=59.98;QD=34.41;SOR=0.747	GT:AD:DP:GQ:PL	1/1:0,417:417:99:15668,1253,0
scaffold_1	367223	.	G	A	14662.77	.	AC=2;AF=1.00;AN=2;BaseQRankSum=0.225;ClippingRankSum=-0.242;DP=413;ExcessHet=3.0103;FS=0.000;MLEAC=2;MLEAF=1.00;MQ=59.97;MQRankSum=0.762;QD=33.06;ReadPosRankSum=-1.360;SOR=0.283	GT:AD:DP:GQ:PL	1/1:1,399:400:99:14691,1160,0
scaffold_1	367355	.	A	G	18453.77	.	AC=2;AF=1.00;AN=2;DP=514;ExcessHet=3.0103;FS=0.000;MLEAC=2;MLEAF=1.00;MQ=60.00;QD=33.96;SOR=0.730	GT:AD:DP:GQ:PL	1/1:0,493:493:99:18482,1481,0
scaffold_1	367426	.	A	G	22105.77	.	AC=2;AF=1.00;AN=2;DP=526;ExcessHet=3.0103;FS=0.000;MLEAC=2;MLEAF=1.00;MQ=60.00;QD=27.35;SOR=0.921	GT:AD:DP:GQ:PL	1/1:0,504:504:99:22134,1537,0
scaffold_1	367445	.	C	T	24115.77	.	AC=2;AF=1.00;AN=2;DP=545;ExcessHet=3.0103;FS=0.000;MLEAC=2;MLEAF=1.00;MQ=60.00;QD=27.63;SOR=0.911	GT:AD:DP:GQ:PL	1/1:0,524:524:99:24144,1625,0
scaffold_1	367467	.	C	T	23028.77	.	AC=2;AF=1.00;AN=2;DP=542;ExcessHet=3.0103;FS=0.000;MLEAC=2;MLEAF=1.00;MQ=60.00;QD=25.92;SOR=0.834	GT:AD:DP:GQ:PL	1/1:0,527:527:99:23057,1616,0
scaffold_1	367498	.	A	G	25539.77	.	AC=2;AF=1.00;AN=2;DP=585;ExcessHet=3.0103;FS=0.000;MLEAC=2;MLEAF=1.00;MQ=60.00;QD=29.29;SOR=0.725	GT:AD:DP:GQ:PL	1/1:0,569:569:99:25568,1740,0
scaffold_1	367505	.	A	G	25999.77	.	AC=2;AF=1.00;AN=2;DP=594;ExcessHet=3.0103;FS=0.000;MLEAC=2;MLEAF=1.00;MQ=60.00;QD=32.05;SOR=0.732	GT:AD:DP:GQ:PL	1/1:0,581:581:99:26028,1770,0
scaffold_1	371677	.	C	T	2200.77	.	AC=2;AF=1.00;AN=2;DP=71;ExcessHet=3.0103;FS=0.000;MLEAC=2;MLEAF=1.00;MQ=26.85;QD=31.00;SOR=8.554	GT:AD:DP:GQ:PL	1/1:0,71:71:99:2229,213,0
scaffold_1	371689	.	G	T	2948.77	.	AC=2;AF=1.00;AN=2;DP=95;ExcessHet=3.0103;FS=0.000;MLEAC=2;MLEAF=1.00;MQ=26.89;QD=31.04;SOR=9.129	GT:AD:DP:GQ:PL	1/1:0,95:95:99:2977,285,0
scaffold_1	371711	.	C	T	6191.77	.	AC=2;AF=1.00;AN=2;DP=137;ExcessHet=3.0103;FS=0.000;MLEAC=2;MLEAF=1.00;MQ=26.88;QD=32.06;SOR=9.855	GT:AD:DP:GQ:PL	1/1:0,137:137:99:6220,427,0
scaffold_1	371720	.	A	G	6917.77	.	AC=2;AF=1.00;AN=2;DP=148;ExcessHet=3.0103;FS=0.000;MLEAC=2;MLEAF=1.00;MQ=26.89;QD=28.32;SOR=10.008	GT:AD:DP:GQ:PL	1/1:0,148:148:99:6946,473,0
scaffold_1	371723	.	A	T	6731.77	.	AC=2;AF=1.00;AN=2;DP=150;ExcessHet=3.0103;FS=0.000;MLEAC=2;MLEAF=1.00;MQ=26.89;QD=27.47;SOR=10.035	GT:AD:DP:GQ:PL	1/1:0,150:150:99:6760,458,0
scaffold_1	372086	.	C	T	225.78	.	AC=2;AF=1.00;AN=2;DP=8;ExcessHet=3.0103;FS=0.000;MLEAC=2;MLEAF=1.00;MQ=27.00;QD=28.22;SOR=4.407	GT:AD:DP:GQ:PL	1/1:0,8:8:24:254,24,0
scaffold_1	372124	.	C	T	99.03	.	AC=2;AF=1.00;AN=2;DP=4;ExcessHet=3.0103;FS=0.000;MLEAC=2;MLEAF=1.00;MQ=27.00;QD=24.76;SOR=3.258	GT:AD:DP:GQ:PL	1/1:0,4:4:12:127,12,0
scaffold_1	375483	.	A	G	3391.77	.	AC=2;AF=1.00;AN=2;DP=84;ExcessHet=3.0103;FS=0.000;MLEAC=2;MLEAF=1.00;MQ=39.10;QD=28.22;SOR=8.885	GT:AD:DP:GQ:PL	1/1:0,84:84:99:3420,252,0
scaffold_1	375538	.	A	G	1001.77	.	AC=2;AF=1.00;AN=2;DP=25;ExcessHet=3.0103;FS=0.000;MLEAC=2;MLEAF=1.00;MQ=39.42;QD=32.02;SOR=6.518	GT:AD:DP:GQ:PL	1/1:0,25:25:75:1030,75,0
scaffold_1	378811	.	C	T	411.77	.	AC=2;AF=1.00;AN=2;DP=12;ExcessHet=3.0103;FS=0.000;MLEAC=2;MLEAF=1.00;MQ=33.77;QD=34.31;SOR=5.136	GT:AD:DP:GQ:PL	1/1:0,12:12:36:440,36,0
scaffold_1	378908	.	GTATC	G	5141.73	.	AC=2;AF=1.00;AN=2;DP=116;ExcessHet=3.0103;FS=0.000;MLEAC=2;MLEAF=1.00;MQ=36.90;QD=28.16;SOR=9.524	GT:AD:DP:GQ:PL	1/1:0,116:116:99:5179,350,0
scaffold_1	379468	.	G	T	17528.77	.	AC=2;AF=1.00;AN=2;DP=409;ExcessHet=3.0103;FS=0.000;MLEAC=2;MLEAF=1.00;MQ=59.98;QD=29.46;SOR=0.709	GT:AD:DP:GQ:PL	1/1:0,391:391:99:17557,1192,0
scaffold_1	379469	.	G	T	17528.77	.	AC=2;AF=1.00;AN=2;DP=408;ExcessHet=3.0103;FS=0.000;MLEAC=2;MLEAF=1.00;MQ=59.98;QD=27.92;SOR=0.714	GT:AD:DP:GQ:PL	1/1:0,390:390:99:17557,1192,0
scaffold_1	379626	.	A	G	16790.77	.	AC=2;AF=1.00;AN=2;DP=472;ExcessHet=3.0103;FS=0.000;MLEAC=2;MLEAF=1.00;MQ=59.98;QD=26.84;SOR=0.733	GT:AD:DP:GQ:PL	1/1:0,453:453:99:16819,1360,0
scaffold_1	379844	.	A	G	17317.77	.	AC=2;AF=1.00;AN=2;DP=490;ExcessHet=3.0103;FS=0.000;MLEAC=2;MLEAF=1.00;MQ=60.00;QD=26.07;SOR=0.710	GT:AD:DP:GQ:PL	1/1:0,474:474:99:17346,1423,0
scaffold_1	380027	.	A	C	16717.77	.	AC=2;AF=1.00;AN=2;DP=483;ExcessHet=3.0103;FS=0.000;MLEAC=2;MLEAF=1.00;MQ=59.91;QD=26.76;SOR=0.972	GT:AD:DP:GQ:PL	1/1:0,459:459:99:16746,1377,0
scaffold_1	380066	.	A	G	18030.77	.	AC=2;AF=1.00;AN=2;DP=529;ExcessHet=3.0103;FS=0.000;MLEAC=2;MLEAF=1.00;MQ=59.91;QD=30.49;SOR=0.955	GT:AD:DP:GQ:PL	1/1:0,503:503:99:18059,1512,0
scaffold_1	380347	.	A	C	19071.77	.	AC=2;AF=1.00;AN=2;DP=530;ExcessHet=3.0103;FS=0.000;MLEAC=2;MLEAF=1.00;MQ=59.94;QD=31.74;SOR=0.811	GT:AD:DP:GQ:PL	1/1:0,517:517:99:19100,1556,0
scaffold_1	380375	.	A	T	18931.77	.	AC=2;AF=1.00;AN=2;DP=529;ExcessHet=3.0103;FS=0.000;MLEAC=2;MLEAF=1.00;MQ=59.95;QD=28.29;SOR=0.701	GT:AD:DP:GQ:PL	1/1:0,516:516:99:18960,1548,0
scaffold_1	382301	.	C	T	20018.77	.	AC=2;AF=1.00;AN=2;DP=584;ExcessHet=3.0103;FS=0.000;MLEAC=2;MLEAF=1.00;MQ=60.00;QD=35.00;SOR=0.900	GT:AD:DP:GQ:PL	1/1:0,572:572:99:20047,1711,0
scaffold_1	382376	.	C	T	18783.77	.	AC=2;AF=1.00;AN=2;DP=515;ExcessHet=3.0103;FS=0.000;MLEAC=2;MLEAF=1.00;MQ=60.00;QD=29.50;SOR=0.959	GT:AD:DP:GQ:PL	1/1:0,497:497:99:18812,1491,0
scaffold_1	382409	.	C	T	18474.77	.	AC=2;AF=1.00;AN=2;DP=530;ExcessHet=3.0103;FS=0.000;MLEAC=2;MLEAF=1.00;MQ=59.99;QD=28.70;SOR=0.931	GT:AD:DP:GQ:PL	1/1:0,511:511:99:18503,1532,0
scaffold_1	382588	.	A	G	21196.77	.	AC=2;AF=1.00;AN=2;BaseQRankSum=1.720;ClippingRankSum=0.047;DP=599;ExcessHet=3.0103;FS=0.000;MLEAC=2;MLEAF=1.00;MQ=59.97;MQRankSum=-1.139;QD=26.80;ReadPosRankSum=1.459;SOR=0.477	GT:AD:DP:GQ:PL	1/1:1,583:584:99:21225,1744,0
[truncated: 24,092,969 more chars]
