# Supplementary material for: Chromosomal genome assembly of the ethanol production strain CBS 11270 indicates a highly dynamic genome structure in the yeast species Brettanomyces bruxellensis
Source: PLoS One. 2019 May 1;14(5):e0215077. doi: 10.1371/journal.pone.0215077 (PMC6493715; doi:10.1371/journal.pone.0215077)
Supplement: S9 File — (TXT) [file pone.0215077.s009.txt]

scaffold_1	169	SNP	-	C	T scaffold_1 1 2329
scaffold_1	319	INDEL	1	AT	A scaffold_1 1 2329
scaffold_1	343	SNP	-	G	T scaffold_1 1 2329
scaffold_1	627	SNP	-	A	C scaffold_1 1 2329
scaffold_1	658	SNP	-	C	T scaffold_1 1 2329
scaffold_1	666	SNP	-	A	C scaffold_1 1 2329
scaffold_1	766	SNP	-	C	T scaffold_1 1 2329
scaffold_1	796	SNP	-	A	G scaffold_1 1 2329
scaffold_1	838	SNP	-	A	T scaffold_1 1 2329
scaffold_1	898	SNP	-	A	G scaffold_1 1 2329
scaffold_1	979	SNP	-	C	T scaffold_1 1 2329
scaffold_1	1443	SNP	-	C	T scaffold_1 1 2329
scaffold_1	1477	SNP	-	C	T scaffold_1 1 2329
scaffold_1	1507	SNP	-	C	T scaffold_1 1 2329
scaffold_1	1516	SNP	-	A	G scaffold_1 1 2329
scaffold_1	1609	SNP	-	G	T scaffold_1 1 2329
scaffold_1	2073	SNP	-	C	T scaffold_1 1 2329
scaffold_1	2156	SNP	-	A	T scaffold_1 2149 2331
scaffold_1	4680	SNP	-	A	C scaffold_1 4489 6676
scaffold_1	4689	SNP	-	A	G scaffold_1 4489 6676
scaffold_1	4879	SNP	-	T	C scaffold_1 4489 6676
scaffold_1	4896	SNP	-	A	G scaffold_1 4489 6676
scaffold_1	4899	SNP	-	G	A scaffold_1 4489 6676
scaffold_1	4910	SNP	-	A	T scaffold_1 4489 6676
scaffold_1	4918	SNP	-	A	G scaffold_1 4489 6676
scaffold_1	4925	SNP	-	C	T scaffold_1 4489 6676
scaffold_1	5654	SNP	-	A	G scaffold_1 4489 6676
scaffold_1	5693	SNP	-	C	T scaffold_1 4489 6676
scaffold_1	5733	SNP	-	A	G scaffold_1 4489 6676
scaffold_1	5765	SNP	-	G	A scaffold_1 4489 6676
scaffold_1	5820	SNP	-	A	G scaffold_1 4489 6676
scaffold_1	5828	SNP	-	G	A scaffold_1 4489 6676
scaffold_1	5846	SNP	-	G	A scaffold_1 4489 6676
scaffold_1	5874	SNP	-	A	G scaffold_1 4489 6676
scaffold_1	5878	SNP	-	G	A scaffold_1 4489 6676
scaffold_1	5901	SNP	-	A	C scaffold_1 4489 6676
scaffold_1	5978	SNP	-	G	T scaffold_1 4489 6676
scaffold_1	6013	SNP	-	T	C scaffold_1 4489 6676
scaffold_1	6026	SNP	-	C	T scaffold_1 4489 6676
scaffold_1	6047	INDEL	1	CA	C scaffold_1 4489 6676
scaffold_1	6059	SNP	-	G	A scaffold_1 4489 6676
scaffold_1	6080	SNP	-	A	G scaffold_1 4489 6676
scaffold_1	6105	SNP	-	C	T scaffold_1 4489 6676
scaffold_1	6124	SNP	-	G	A scaffold_1 4489 6676
scaffold_1	6155	SNP	-	T	C scaffold_1 4489 6676
scaffold_1	6164	SNP	-	C	T scaffold_1 4489 6676
scaffold_1	6173	SNP	-	T	C scaffold_1 4489 6676
scaffold_1	6178	SNP	-	C	T scaffold_1 4489 6676
scaffold_1	6251	SNP	-	A	G scaffold_1 4489 6676
scaffold_1	6281	SNP	-	A	G scaffold_1 4489 6676
scaffold_1	6347	SNP	-	C	T scaffold_1 4489 6676
scaffold_1	6370	SNP	-	C	T scaffold_1 4489 6676
scaffold_1	7430	SNP	-	C	G scaffold_1 6891 8666
scaffold_1	7442	SNP	-	A	T scaffold_1 6891 8666
scaffold_1	7463	SNP	-	C	T scaffold_1 6891 8666
scaffold_1	7553	SNP	-	C	T scaffold_1 6891 8666
scaffold_1	7567	SNP	-	C	T scaffold_1 6891 8666
scaffold_1	7679	SNP	-	G	T scaffold_1 6891 8666
scaffold_1	7691	SNP	-	A	G scaffold_1 6891 8666
scaffold_1	7754	SNP	-	C	T scaffold_1 6891 8666
scaffold_1	7768	SNP	-	G	T scaffold_1 6891 8666
scaffold_1	7917	SNP	-	C	T scaffold_1 6891 8666
scaffold_1	7952	SNP	-	C	T scaffold_1 6891 8666
scaffold_1	8006	SNP	-	C	T scaffold_1 6891 8666
scaffold_1	8053	SNP	-	C	T scaffold_1 6891 8666
scaffold_1	8211	SNP	-	C	T scaffold_1 6891 8666
scaffold_1	8543	SNP	-	C	T scaffold_1 6891 8666
scaffold_1	9940	SNP	-	C	T scaffold_1 9737 11167
scaffold_1	10484	SNP	-	A	T scaffold_1 9737 11167
scaffold_1	10575	SNP	-	C	G scaffold_1 9737 11167
scaffold_1	10798	SNP	-	C	T scaffold_1 9737 11167
scaffold_1	11203	SNP	-	C	T Not in gene
scaffold_1	11380	INDEL	-1	C	CT Not in gene
scaffold_1	11575	SNP	-	C	T scaffold_1 11495 13099
scaffold_1	11965	SNP	-	C	T scaffold_1 11495 13099
scaffold_1	11974	SNP	-	C	T scaffold_1 11495 13099
scaffold_1	12112	SNP	-	C	T scaffold_1 11495 13099
scaffold_1	12142	SNP	-	A	T scaffold_1 11495 13099
scaffold_1	12145	SNP	-	A	C scaffold_1 11495 13099
scaffold_1	12203	SNP	-	A	T scaffold_1 11495 13099
scaffold_1	12229	SNP	-	C	T scaffold_1 11495 13099
scaffold_1	12427	SNP	-	A	G scaffold_1 11495 13099
scaffold_1	13596	SNP	-	C	T scaffold_1 11452 15383
scaffold_1	13605	SNP	-	C	T scaffold_1 11452 15383
scaffold_1	13672	SNP	-	A	T scaffold_1 11452 15383
scaffold_1	13680	SNP	-	C	T scaffold_1 13675 14748
scaffold_1	13781	SNP	-	A	G scaffold_1 13675 14748
scaffold_1	13846	SNP	-	A	G scaffold_1 13675 14748
scaffold_1	13858	INDEL	2	GAT	G scaffold_1 13675 14748
scaffold_1	14719	SNP	-	C	T scaffold_1 13675 14748
scaffold_1	18687	SNP	-	C	G scaffold_1 18450 20002
scaffold_1	18801	INDEL	1	AT	A scaffold_1 18450 20002
scaffold_1	19572	SNP	-	C	T scaffold_1 18450 20002
scaffold_1	20394	SNP	-	G	T scaffold_1 20293 23775
scaffold_1	22440	SNP	-	C	T scaffold_1 20816 23775
scaffold_1	22880	SNP	-	C	T scaffold_1 20816 23775
scaffold_1	23766	SNP	-	T	C scaffold_1 23292 23804
scaffold_1	23794	INDEL	1	TG	T scaffold_1 23292 23804
scaffold_1	23836	SNP	-	A	T Not in gene
scaffold_1	24366	SNP	-	C	T scaffold_1 24163 28306
scaffold_1	24556	SNP	-	A	G scaffold_1 24397 25242
scaffold_1	24610	SNP	-	C	T scaffold_1 24397 25242
scaffold_1	24949	SNP	-	A	C scaffold_1 24397 25242
scaffold_1	25097	SNP	-	C	T scaffold_1 24397 25242
scaffold_1	25247	SNP	-	C	T scaffold_1 24421 28083
scaffold_1	25711	SNP	-	C	T scaffold_1 25315 28083
scaffold_1	26430	SNP	-	C	T scaffold_1 25315 28083
scaffold_1	27235	SNP	-	C	G scaffold_1 25315 28083
scaffold_1	27311	SNP	-	C	T scaffold_1 25315 28083
scaffold_1	27802	SNP	-	A	T scaffold_1 25315 28083
scaffold_1	27899	SNP	-	C	T scaffold_1 25315 28083
scaffold_1	28306	SNP	-	C	T scaffold_1 24163 28306
scaffold_1	28344	SNP	-	A	C scaffold_1 28308 29543
scaffold_1	29077	SNP	-	G	T scaffold_1 28308 29543
scaffold_1	29254	SNP	-	A	G scaffold_1 28308 29543
scaffold_1	30016	SNP	-	C	T scaffold_1 29590 30186
scaffold_1	30674	SNP	-	C	G scaffold_1 29544 33140
scaffold_1	30682	SNP	-	A	G scaffold_1 29544 33140
scaffold_1	30867	SNP	-	C	T scaffold_1 29544 33140
scaffold_1	32086	SNP	-	A	G scaffold_1 31003 32637
scaffold_1	33115	INDEL	1	AT	A scaffold_1 29544 33140
scaffold_1	35239	SNP	-	A	G scaffold_1 33146 36224
scaffold_1	35242	SNP	-	A	C scaffold_1 33146 36224
scaffold_1	35321	SNP	-	A	T scaffold_1 33146 36224
scaffold_1	36319	SNP	-	C	G Not in gene
scaffold_1	36650	SNP	-	A	T Not in gene
scaffold_1	36674	INDEL	1	AT	A Not in gene
scaffold_1	36690	INDEL	5	TTGTAC	T Not in gene
scaffold_1	36714	SNP	-	C	T Not in gene
scaffold_1	36740	SNP	-	A	G scaffold_1 36727 37276
scaffold_1	36922	SNP	-	A	G scaffold_1 36920 37156
scaffold_1	36931	SNP	-	G	T scaffold_1 36920 37156
scaffold_1	36951	SNP	-	A	T scaffold_1 36920 37156
scaffold_1	36962	SNP	-	C	T scaffold_1 36920 37156
scaffold_1	37100	SNP	-	G	A scaffold_1 36920 37156
scaffold_1	37112	SNP	-	T	C scaffold_1 36920 37156
scaffold_1	37146	SNP	-	A	G scaffold_1 36920 37156
scaffold_1	37157	SNP	-	T	C scaffold_1 36757 37196
scaffold_1	37168	SNP	-	A	C scaffold_1 36757 37196
scaffold_1	37169	SNP	-	A	C scaffold_1 36757 37196
scaffold_1	37203	SNP	-	T	C scaffold_1 36727 37276
scaffold_1	37250	INDEL	1	CA	C scaffold_1 36727 37276
scaffold_1	37262	SNP	-	A	T scaffold_1 36727 37276
scaffold_1	37285	INDEL	1	CT	C Not in gene
scaffold_1	37315	SNP	-	C	T Not in gene
scaffold_1	37324	SNP	-	G	A Not in gene
scaffold_1	37346	SNP	-	T	A Not in gene
scaffold_1	37394	SNP	-	A	T Not in gene
scaffold_1	37433	SNP	-	C	A Not in gene
scaffold_1	37464	SNP	-	C	T Not in gene
scaffold_1	37483	SNP	-	G	A Not in gene
scaffold_1	37499	SNP	-	C	T Not in gene
scaffold_1	38153	SNP	-	C	T Not in gene
scaffold_1	38325	SNP	-	A	T Not in gene
scaffold_1	38328	SNP	-	A	T Not in gene
scaffold_1	38330	SNP	-	A	T Not in gene
scaffold_1	38333	SNP	-	A	T Not in gene
scaffold_1	38337	SNP	-	A	T Not in gene
scaffold_1	38345	SNP	-	C	T Not in gene
scaffold_1	38346	SNP	-	A	C Not in gene
scaffold_1	38348	SNP	-	A	C Not in gene
scaffold_1	38351	SNP	-	A	T Not in gene
scaffold_1	38357	SNP	-	A	T Not in gene
scaffold_1	38359	SNP	-	C	T Not in gene
scaffold_1	38361	SNP	-	C	G Not in gene
scaffold_1	38366	SNP	-	G	T Not in gene
scaffold_1	38368	SNP	-	C	T scaffold_1 38367 40834
scaffold_1	38373	SNP	-	A	T scaffold_1 38369 42226
scaffold_1	38380	SNP	-	G	T scaffold_1 38369 42226
scaffold_1	38382	SNP	-	C	T scaffold_1 38369 42226
scaffold_1	38385	SNP	-	C	T scaffold_1 38369 42226
scaffold_1	38445	SNP	-	A	G scaffold_1 38424 40609
scaffold_1	38447	SNP	-	A	T scaffold_1 38424 40609
scaffold_1	38506	SNP	-	C	T scaffold_1 38424 40609
scaffold_1	38633	SNP	-	C	T scaffold_1 38424 40609
scaffold_1	39621	SNP	-	C	T scaffold_1 39075 42188
scaffold_1	39912	SNP	-	C	T scaffold_1 39075 42188
scaffold_1	40692	SNP	-	C	T scaffold_1 39075 42188
scaffold_1	40728	SNP	-	A	G scaffold_1 39075 42188
scaffold_1	41398	SNP	-	T	C scaffold_1 39075 42188
scaffold_1	47926	SNP	-	C	G scaffold_1 43306 51274
scaffold_1	50580	SNP	-	C	G scaffold_1 48742 50885
scaffold_1	50823	SNP	-	A	G scaffold_1 48742 50885
scaffold_1	51110	SNP	-	C	G scaffold_1 43306 51274
scaffold_1	51259	INDEL	1	AG	A scaffold_1 43306 51274
scaffold_1	51281	INDEL	1	CA	C scaffold_1 51259 51827
scaffold_1	51299	SNP	-	A	G scaffold_1 51259 51827
scaffold_1	51406	SNP	-	A	T scaffold_1 51353 52276
scaffold_1	52193	SNP	-	C	T scaffold_1 51778 54546
scaffold_1	52437	SNP	-	C	T scaffold_1 51778 54546
scaffold_1	52502	SNP	-	C	T scaffold_1 51778 54546
scaffold_1	52813	SNP	-	A	G scaffold_1 51778 54546
scaffold_1	53790	SNP	-	A	C scaffold_1 53339 54546
scaffold_1	54154	SNP	-	A	T scaffold_1 53339 54546
scaffold_1	54256	SNP	-	C	T scaffold_1 53339 54546
scaffold_1	54803	SNP	-	C	T scaffold_1 51828 54836
scaffold_1	56594	SNP	-	T	C scaffold_1 56461 60482
scaffold_1	56823	SNP	-	T	A scaffold_1 56461 60482
scaffold_1	57564	SNP	-	A	C scaffold_1 56461 60482
scaffold_1	57650	SNP	-	A	G scaffold_1 56461 60482
scaffold_1	58972	SNP	-	C	T scaffold_1 58079 60497
scaffold_1	59047	SNP	-	C	T scaffold_1 58079 60497
scaffold_1	59107	SNP	-	C	T scaffold_1 58079 60497
scaffold_1	59170	SNP	-	C	T scaffold_1 58079 60497
scaffold_1	59428	SNP	-	C	T scaffold_1 58079 60497
scaffold_1	59479	SNP	-	T	C scaffold_1 58079 60497
scaffold_1	59566	SNP	-	A	C scaffold_1 58079 60497
scaffold_1	59575	SNP	-	C	A scaffold_1 58079 60497
scaffold_1	59578	SNP	-	A	G scaffold_1 58079 60497
scaffold_1	59584	SNP	-	T	C scaffold_1 58079 60497
scaffold_1	59611	SNP	-	T	C scaffold_1 58079 60497
scaffold_1	59662	SNP	-	C	T scaffold_1 58079 60497
scaffold_1	59710	SNP	-	T	C scaffold_1 58079 60497
scaffold_1	59761	SNP	-	T	G scaffold_1 58079 60497
scaffold_1	59815	SNP	-	A	G scaffold_1 58079 60497
scaffold_1	59865	SNP	-	C	T scaffold_1 58079 60497
scaffold_1	59872	SNP	-	A	G scaffold_1 58079 60497
scaffold_1	59884	SNP	-	C	T scaffold_1 58079 60497
scaffold_1	59914	SNP	-	A	G scaffold_1 58079 60497
scaffold_1	59924	SNP	-	T	C scaffold_1 58079 60497
scaffold_1	59954	INDEL	12	AGCTCATCTTCTG	A scaffold_1 58079 60497
scaffold_1	60017	SNP	-	A	G scaffold_1 58079 60497
scaffold_1	60156	SNP	-	A	G scaffold_1 58079 60497
scaffold_1	60159	SNP	-	A	G scaffold_1 58079 60497
scaffold_1	60177	SNP	-	C	T scaffold_1 58079 60497
scaffold_1	60179	SNP	-	C	G scaffold_1 58079 60497
scaffold_1	60246	INDEL	2	TAC	T scaffold_1 58079 60497
scaffold_1	60248	SNP	-	C	T scaffold_1 58079 60497
scaffold_1	60482	INDEL	1	GA	G scaffold_1 58079 60497
scaffold_1	60649	SNP	-	A	G scaffold_1 60512 60801
scaffold_1	60698	SNP	-	A	G scaffold_1 60512 60801
scaffold_1	61028	SNP	-	C	T scaffold_1 60870 62478
scaffold_1	61166	SNP	-	A	G scaffold_1 60870 62478
scaffold_1	61355	SNP	-	C	T scaffold_1 60870 62478
scaffold_1	61538	SNP	-	C	T scaffold_1 60870 62478
scaffold_1	61778	SNP	-	C	G scaffold_1 60870 62478
scaffold_1	61805	SNP	-	C	T scaffold_1 60870 62478
scaffold_1	63719	SNP	-	C	T scaffold_1 61002 64037
scaffold_1	64273	SNP	-	A	G Not in gene
scaffold_1	64306	SNP	-	A	G Not in gene
scaffold_1	64930	SNP	-	C	G scaffold_1 64368 65018
scaffold_1	65194	SNP	-	A	G Not in gene
scaffold_1	65320	SNP	-	T	C Not in gene
scaffold_1	65325	SNP	-	A	T Not in gene
scaffold_1	65332	SNP	-	G	A Not in gene
scaffold_1	65374	SNP	-	A	G scaffold_1 65363 66504
scaffold_1	66255	SNP	-	C	G scaffold_1 66184 66480
scaffold_1	66396	SNP	-	C	T scaffold_1 66184 66480
scaffold_1	66591	SNP	-	A	G scaffold_1 65561 68091
scaffold_1	66607	SNP	-	C	T scaffold_1 65561 68091
scaffold_1	66661	SNP	-	C	T scaffold_1 66608 68255
scaffold_1	67216	SNP	-	C	T scaffold_1 66608 68255
scaffold_1	67627	SNP	-	C	T scaffold_1 67519 68079
scaffold_1	68248	INDEL	-1	C	CA scaffold_1 66608 68255
scaffold_1	69420	SNP	-	C	T scaffold_1 69041 72252
scaffold_1	69421	SNP	-	C	T scaffold_1 69041 72252
scaffold_1	69537	SNP	-	C	T scaffold_1 69041 72252
scaffold_1	71267	SNP	-	A	G scaffold_1 69041 72252
scaffold_1	72169	SNP	-	C	T scaffold_1 69041 72252
scaffold_1	72238	SNP	-	T	C scaffold_1 69041 72252
scaffold_1	72259	SNP	-	C	T scaffold_1 72253 74171
scaffold_1	72310	SNP	-	G	A scaffold_1 72253 74171
scaffold_1	72341	INDEL	-1	G	GT scaffold_1 72253 74171
scaffold_1	72342	SNP	-	C	T scaffold_1 72253 74171
scaffold_1	72354	INDEL	2	AAT	A scaffold_1 72253 74171
scaffold_1	72372	SNP	-	A	G scaffold_1 72253 74171
scaffold_1	72393	SNP	-	C	A scaffold_1 72253 74171
scaffold_1	72449	SNP	-	A	T scaffold_1 72253 74171
scaffold_1	72926	SNP	-	C	T scaffold_1 72635 75035
scaffold_1	72935	SNP	-	C	T scaffold_1 72635 75035
scaffold_1	72963	SNP	-	C	T scaffold_1 72635 75035
scaffold_1	73018	SNP	-	C	T scaffold_1 72635 75035
scaffold_1	73036	SNP	-	A	G scaffold_1 72635 75035
scaffold_1	73258	SNP	-	A	G scaffold_1 72635 75035
scaffold_1	73287	SNP	-	C	T scaffold_1 72635 75035
scaffold_1	73555	SNP	-	A	G scaffold_1 72635 75035
scaffold_1	73610	SNP	-	A	G scaffold_1 72635 75035
scaffold_1	73628	SNP	-	C	G scaffold_1 72635 75035
scaffold_1	74388	SNP	-	A	C scaffold_1 74225 75035
scaffold_1	74389	SNP	-	C	T scaffold_1 74225 75035
scaffold_1	74391	SNP	-	A	G scaffold_1 74225 75035
scaffold_1	74410	SNP	-	C	T scaffold_1 74225 75035
scaffold_1	74438	SNP	-	C	T scaffold_1 74225 75035
scaffold_1	74449	SNP	-	C	T scaffold_1 74225 75035
scaffold_1	74685	SNP	-	G	T scaffold_1 74225 75035
scaffold_1	74751	SNP	-	C	T scaffold_1 74225 75035
scaffold_1	74946	SNP	-	C	T scaffold_1 74225 75035
scaffold_1	75119	SNP	-	G	T Not in gene
scaffold_1	75152	SNP	-	A	G Not in gene
scaffold_1	75153	SNP	-	A	G Not in gene
scaffold_1	75156	SNP	-	A	G Not in gene
scaffold_1	75158	SNP	-	A	G Not in gene
scaffold_1	75162	SNP	-	G	T Not in gene
scaffold_1	75196	SNP	-	A	G Not in gene
scaffold_1	75201	SNP	-	C	T Not in gene
scaffold_1	75210	SNP	-	A	T Not in gene
scaffold_1	75212	SNP	-	A	T Not in gene
scaffold_1	75217	SNP	-	A	T Not in gene
scaffold_1	75220	SNP	-	A	T Not in gene
scaffold_1	75223	SNP	-	A	T Not in gene
scaffold_1	75226	SNP	-	A	G Not in gene
scaffold_1	75228	SNP	-	C	T Not in gene
scaffold_1	75230	SNP	-	C	T Not in gene
scaffold_1	75231	INDEL	1	GA	G Not in gene
scaffold_1	75238	SNP	-	A	T Not in gene
scaffold_1	75242	INDEL	-3	T	TTGC Not in gene
scaffold_1	75243	INDEL	2	GAC	G Not in gene
scaffold_1	75248	SNP	-	A	T Not in gene
scaffold_1	75251	SNP	-	A	G Not in gene
scaffold_1	75259	SNP	-	A	T Not in gene
scaffold_1	75265	SNP	-	A	T Not in gene
scaffold_1	75271	SNP	-	A	T Not in gene
scaffold_1	75276	SNP	-	A	T Not in gene
scaffold_1	75325	SNP	-	A	C scaffold_1 75296 77064
scaffold_1	75597	SNP	-	C	G scaffold_1 75296 77064
scaffold_1	76769	SNP	-	C	T scaffold_1 75296 77064
scaffold_1	76886	SNP	-	C	T scaffold_1 75296 77064
scaffold_1	76966	SNP	-	G	A scaffold_1 75296 77064
scaffold_1	77002	SNP	-	T	C scaffold_1 75296 77064
scaffold_1	77028	SNP	-	G	C scaffold_1 75296 77064
scaffold_1	77038	SNP	-	G	A scaffold_1 75296 77064
scaffold_1	77042	SNP	-	C	T scaffold_1 75296 77064
scaffold_1	77052	SNP	-	T	A scaffold_1 75296 77064
scaffold_1	77053	SNP	-	T	A scaffold_1 75296 77064
scaffold_1	77060	SNP	-	A	G scaffold_1 75296 77064
scaffold_1	77107	SNP	-	T	A Not in gene
scaffold_1	77113	SNP	-	G	A Not in gene
scaffold_1	77115	SNP	-	A	T Not in gene
scaffold_1	77120	INDEL	1	AT	A Not in gene
scaffold_1	77122	SNP	-	G	C Not in gene
scaffold_1	77156	INDEL	-1	G	GA scaffold_1 77131 83036
scaffold_1	77275	SNP	-	C	A scaffold_1 77131 83036
scaffold_1	77291	SNP	-	T	A scaffold_1 77131 83036
scaffold_1	77307	SNP	-	C	T scaffold_1 77131 83036
scaffold_1	77505	SNP	-	G	T scaffold_1 77416 79252
scaffold_1	78918	SNP	-	G	C scaffold_1 78286 79183
scaffold_1	79113	SNP	-	A	T scaffold_1 78286 79183
scaffold_1	79125	SNP	-	A	G scaffold_1 78286 79183
scaffold_1	79126	SNP	-	C	T scaffold_1 78286 79183
scaffold_1	79182	SNP	-	C	T scaffold_1 78286 79183
scaffold_1	79223	SNP	-	A	G scaffold_1 77416 79252
scaffold_1	79329	SNP	-	G	T scaffold_1 77131 83036
scaffold_1	79491	SNP	-	A	G scaffold_1 77131 83036
scaffold_1	79782	SNP	-	C	T scaffold_1 77131 83036
scaffold_1	79833	SNP	-	C	T scaffold_1 77131 83036
scaffold_1	80277	SNP	-	A	G scaffold_1 77131 83036
scaffold_1	80457	SNP	-	C	T scaffold_1 77131 83036
scaffold_1	81006	SNP	-	C	T scaffold_1 77131 83036
scaffold_1	81078	SNP	-	C	T scaffold_1 77131 83036
scaffold_1	81216	SNP	-	A	C scaffold_1 77131 83036
scaffold_1	81261	SNP	-	C	T scaffold_1 77131 83036
scaffold_1	81279	SNP	-	C	T scaffold_1 77131 83036
scaffold_1	81957	SNP	-	A	T scaffold_1 77131 83036
scaffold_1	81984	SNP	-	A	G scaffold_1 77131 83036
scaffold_1	82026	SNP	-	C	T scaffold_1 77131 83036
scaffold_1	82086	SNP	-	A	G scaffold_1 77131 83036
scaffold_1	82113	SNP	-	C	T scaffold_1 77131 83036
scaffold_1	82170	SNP	-	C	T scaffold_1 77131 83036
scaffold_1	82208	SNP	-	C	G scaffold_1 77131 83036
scaffold_1	82952	SNP	-	G	T scaffold_1 77131 83036
scaffold_1	83018	SNP	-	A	G scaffold_1 77131 83036
scaffold_1	83143	SNP	-	C	T scaffold_1 83057 84051
scaffold_1	84458	SNP	-	A	G scaffold_1 83655 85369
scaffold_1	84897	SNP	-	A	G scaffold_1 83655 85369
scaffold_1	85257	SNP	-	A	C scaffold_1 83655 85369
scaffold_1	85475	SNP	-	C	G scaffold_1 83806 85539
scaffold_1	85514	SNP	-	C	T scaffold_1 85496 85585
scaffold_1	85535	SNP	-	T	C scaffold_1 85496 85585
scaffold_1	85847	INDEL	-1	G	GA scaffold_1 85824 87623
scaffold_1	85908	INDEL	17	TTTATTTTATTTATTCTA	T scaffold_1 85876 90886
scaffold_1	85950	SNP	-	C	T scaffold_1 85876 90886
scaffold_1	86007	SNP	-	G	A scaffold_1 85876 90886
scaffold_1	86069	SNP	-	G	C scaffold_1 85876 90886
scaffold_1	86073	SNP	-	C	T scaffold_1 85876 90886
scaffold_1	86505	SNP	-	C	G scaffold_1 86434 87375
scaffold_1	86592	SNP	-	A	G scaffold_1 86434 87375
scaffold_1	87114	SNP	-	A	G scaffold_1 86434 87375
scaffold_1	87345	SNP	-	C	T scaffold_1 86434 87375
scaffold_1	88542	SNP	-	C	T scaffold_1 87624 89945
scaffold_1	90166	SNP	-	A	C scaffold_1 89928 90886
scaffold_1	90315	SNP	-	C	T scaffold_1 89928 90886
scaffold_1	91362	SNP	-	A	C scaffold_1 91193 96808
scaffold_1	92031	SNP	-	A	G scaffold_1 91482 96674
scaffold_1	92271	SNP	-	C	G scaffold_1 91482 96674
scaffold_1	93608	SNP	-	C	T scaffold_1 91482 96674
scaffold_1	93735	SNP	-	A	G scaffold_1 91482 96674
scaffold_1	93781	SNP	-	C	T scaffold_1 91482 96674
scaffold_1	93789	SNP	-	A	G scaffold_1 91482 96674
scaffold_1	93792	SNP	-	A	G scaffold_1 91482 96674
scaffold_1	94101	SNP	-	A	G scaffold_1 91482 96674
scaffold_1	94368	SNP	-	A	G scaffold_1 91482 96674
scaffold_1	94869	SNP	-	C	T scaffold_1 91482 96674
scaffold_1	94872	SNP	-	C	T scaffold_1 91482 96674
scaffold_1	94881	SNP	-	C	T scaffold_1 91482 96674
scaffold_1	94959	SNP	-	A	G scaffold_1 91482 96674
scaffold_1	95031	SNP	-	A	G scaffold_1 91482 96674
scaffold_1	95070	SNP	-	A	G scaffold_1 91482 96674
scaffold_1	95178	SNP	-	A	G scaffold_1 91482 96674
scaffold_1	95248	SNP	-	A	G scaffold_1 91482 96674
scaffold_1	95558	SNP	-	A	G scaffold_1 91482 96674
scaffold_1	95937	SNP	-	C	T scaffold_1 91482 96674
scaffold_1	95958	SNP	-	C	T scaffold_1 91482 96674
scaffold_1	95976	SNP	-	C	T scaffold_1 91482 96674
scaffold_1	96477	SNP	-	C	T scaffold_1 91482 96674
scaffold_1	97751	SNP	-	A	G scaffold_1 97281 100340
scaffold_1	98280	SNP	-	A	C scaffold_1 97281 100340
scaffold_1	98288	SNP	-	C	T scaffold_1 97281 100340
scaffold_1	98609	SNP	-	C	G scaffold_1 97281 100340
scaffold_1	98658	SNP	-	A	T scaffold_1 97281 100340
scaffold_1	98791	SNP	-	C	T scaffold_1 97281 100340
scaffold_1	98868	SNP	-	C	T scaffold_1 97281 100340
scaffold_1	98968	SNP	-	C	T scaffold_1 97281 100340
scaffold_1	99606	SNP	-	A	G scaffold_1 97281 100340
scaffold_1	99611	SNP	-	A	T scaffold_1 97281 100340
scaffold_1	100009	SNP	-	A	T scaffold_1 97281 100340
scaffold_1	100017	SNP	-	T	C scaffold_1 97281 100340
scaffold_1	100067	SNP	-	T	C scaffold_1 97281 100340
scaffold_1	100113	SNP	-	G	A scaffold_1 97281 100340
scaffold_1	100195	SNP	-	A	G scaffold_1 97281 100340
scaffold_1	100244	INDEL	3	GGAA	G scaffold_1 97281 100340
scaffold_1	100295	SNP	-	T	G scaffold_1 97281 100340
scaffold_1	100322	SNP	-	A	T scaffold_1 97281 100340
scaffold_1	100413	SNP	-	C	T scaffold_1 100341 102038
scaffold_1	100418	SNP	-	G	C scaffold_1 100341 102038
scaffold_1	100427	SNP	-	A	C scaffold_1 100341 102038
scaffold_1	100533	SNP	-	A	G scaffold_1 100341 102038
scaffold_1	100638	SNP	-	C	T scaffold_1 100341 102038
scaffold_1	101133	SNP	-	C	T scaffold_1 100341 102038
scaffold_1	101166	SNP	-	A	G scaffold_1 100341 102038
scaffold_1	101340	SNP	-	A	T scaffold_1 100341 102038
scaffold_1	101550	SNP	-	A	C scaffold_1 100341 102038
scaffold_1	101684	SNP	-	A	G scaffold_1 100341 102038
scaffold_1	101853	SNP	-	C	T scaffold_1 100341 102038
scaffold_1	101943	SNP	-	C	T scaffold_1 101856 103433
scaffold_1	101947	SNP	-	A	C scaffold_1 101856 103433
scaffold_1	102048	SNP	-	C	T scaffold_1 101856 103433
scaffold_1	102049	SNP	-	C	T scaffold_1 101856 103433
scaffold_1	102066	SNP	-	C	T scaffold_1 101856 103433
scaffold_1	102067	SNP	-	C	T scaffold_1 101856 103433
scaffold_1	102085	SNP	-	A	C scaffold_1 102081 103522
scaffold_1	102091	SNP	-	A	T scaffold_1 102081 103522
scaffold_1	102109	SNP	-	C	T scaffold_1 102081 103522
scaffold_1	102368	SNP	-	A	C scaffold_1 102081 103522
scaffold_1	102426	SNP	-	G	T scaffold_1 102081 103522
scaffold_1	102470	SNP	-	G	T scaffold_1 102081 103522
scaffold_1	102562	SNP	-	C	T scaffold_1 102081 103522
scaffold_1	102623	SNP	-	G	T scaffold_1 102081 103522
scaffold_1	102690	SNP	-	C	T scaffold_1 102081 103522
scaffold_1	102753	SNP	-	A	G scaffold_1 102081 103522
scaffold_1	102996	SNP	-	C	G scaffold_1 102081 103522
scaffold_1	103101	SNP	-	C	T scaffold_1 102081 103522
scaffold_1	104024	SNP	-	C	T scaffold_1 103529 106012
scaffold_1	104115	INDEL	-1	A	AT scaffold_1 104051 106023
scaffold_1	105208	SNP	-	A	G scaffold_1 104159 105802
scaffold_1	105235	SNP	-	C	T scaffold_1 104159 105802
scaffold_1	105367	SNP	-	A	T scaffold_1 104159 105802
scaffold_1	105376	SNP	-	C	T scaffold_1 104159 105802
scaffold_1	105457	SNP	-	A	G scaffold_1 104159 105802
scaffold_1	105592	SNP	-	A	G scaffold_1 104159 105802
scaffold_1	105637	SNP	-	A	G scaffold_1 104159 105802
scaffold_1	105992	SNP	-	C	T scaffold_1 104051 106023
scaffold_1	105993	SNP	-	A	G scaffold_1 104051 106023
scaffold_1	106046	SNP	-	A	G scaffold_1 106025 107822
scaffold_1	106062	SNP	-	A	C scaffold_1 106053 107799
scaffold_1	106576	SNP	-	C	T scaffold_1 106053 107799
scaffold_1	106722	SNP	-	C	T scaffold_1 106053 107799
scaffold_1	107145	SNP	-	A	G scaffold_1 106053 107799
scaffold_1	107325	SNP	-	C	T scaffold_1 106053 107799
scaffold_1	107334	SNP	-	A	G scaffold_1 106053 107799
scaffold_1	107714	SNP	-	C	T scaffold_1 106053 107799
scaffold_1	107738	SNP	-	A	T scaffold_1 106053 107799
scaffold_1	107740	SNP	-	G	A scaffold_1 106053 107799
scaffold_1	107760	SNP	-	A	G scaffold_1 106053 107799
scaffold_1	107763	INDEL	-2	A	AGG scaffold_1 106053 107799
scaffold_1	107771	SNP	-	C	T scaffold_1 106053 107799
scaffold_1	107772	SNP	-	T	C scaffold_1 106053 107799
scaffold_1	107786	SNP	-	A	T scaffold_1 106053 107799
scaffold_1	107811	SNP	-	A	C scaffold_1 106025 107822
scaffold_1	107829	INDEL	-7	A	ATT,ATTT scaffold_1 107812 110936
scaffold_1	107832	SNP	-	C	T scaffold_1 107812 110936
scaffold_1	108004	SNP	-	G	T scaffold_1 107833 109950
scaffold_1	108227	SNP	-	A	G scaffold_1 108197 108748
scaffold_1	108428	SNP	-	A	G scaffold_1 108197 108748
scaffold_1	108492	SNP	-	A	G scaffold_1 108197 108748
scaffold_1	108995	SNP	-	C	T scaffold_1 108182 109516
scaffold_1	109127	SNP	-	A	G scaffold_1 108182 109516
scaffold_1	109172	SNP	-	C	T scaffold_1 108182 109516
scaffold_1	109409	SNP	-	A	G scaffold_1 108182 109516
scaffold_1	109558	SNP	-	A	G scaffold_1 107833 109950
scaffold_1	109610	SNP	-	A	G scaffold_1 107833 109950
scaffold_1	109662	SNP	-	C	G scaffold_1 107833 109950
scaffold_1	109807	INDEL	-1	T	TA scaffold_1 107833 109950
scaffold_1	109815	SNP	-	A	G scaffold_1 107833 109950
scaffold_1	109835	SNP	-	T	C scaffold_1 107833 109950
scaffold_1	109841	SNP	-	C	T scaffold_1 107833 109950
scaffold_1	109842	SNP	-	A	C scaffold_1 107833 109950
scaffold_1	109847	INDEL	-16	A	ATTCTATTTTTTTTTTT scaffold_1 107833 109950
scaffold_1	109931	SNP	-	A	G scaffold_1 107833 109950
scaffold_1	109956	SNP	-	A	G scaffold_1 107812 110936
scaffold_1	109990	SNP	-	A	C scaffold_1 107812 110936
scaffold_1	110067	SNP	-	C	T scaffold_1 110018 110875
scaffold_1	110164	SNP	-	A	G scaffold_1 110018 110875
scaffold_1	110185	SNP	-	C	T scaffold_1 110018 110875
scaffold_1	110186	SNP	-	A	T scaffold_1 110018 110875
scaffold_1	110258	SNP	-	C	G scaffold_1 110018 110875
scaffold_1	110324	SNP	-	C	T scaffold_1 110018 110875
scaffold_1	110335	SNP	-	C	T scaffold_1 110018 110875
scaffold_1	110585	SNP	-	A	G scaffold_1 110018 110875
scaffold_1	110915	SNP	-	A	G scaffold_1 107812 110936
scaffold_1	110963	SNP	-	A	G Not in gene
scaffold_1	111895	SNP	-	C	T scaffold_1 111134 113038
scaffold_1	111931	SNP	-	A	C scaffold_1 111134 113038
scaffold_1	112109	SNP	-	A	G scaffold_1 111134 113038
scaffold_1	112251	SNP	-	A	G scaffold_1 111134 113038
scaffold_1	112397	SNP	-	A	G scaffold_1 111134 113038
scaffold_1	112409	SNP	-	C	T scaffold_1 111134 113038
scaffold_1	112432	SNP	-	C	T scaffold_1 111134 113038
scaffold_1	112509	SNP	-	G	T scaffold_1 111134 113038
scaffold_1	112760	SNP	-	T	A scaffold_1 111134 113038
scaffold_1	112782	INDEL	15	AATTTTGGTGATGAAT	A scaffold_1 111134 113038
scaffold_1	112923	SNP	-	A	G scaffold_1 111134 113038
scaffold_1	112978	SNP	-	G	A scaffold_1 111134 113038
scaffold_1	113060	SNP	-	G	A Not in gene
scaffold_1	113198	SNP	-	C	T Not in gene
scaffold_1	113207	SNP	-	C	A Not in gene
scaffold_1	113213	SNP	-	T	C Not in gene
scaffold_1	113216	SNP	-	T	G Not in gene
scaffold_1	113237	SNP	-	G	A Not in gene
scaffold_1	113249	SNP	-	A	G Not in gene
scaffold_1	113254	SNP	-	C	G Not in gene
scaffold_1	113279	INDEL	2	AGG	A Not in gene
scaffold_1	113282	INDEL	-2	A	ATT Not in gene
scaffold_1	113313	SNP	-	A	G scaffold_1 113309 113401
scaffold_1	113314	SNP	-	G	A scaffold_1 113309 113401
scaffold_1	113346	SNP	-	G	A scaffold_1 113309 113401
scaffold_1	113521	SNP	-	G	C Not in gene
scaffold_1	113561	SNP	-	G	A Not in gene
scaffold_1	113647	SNP	-	C	T Not in gene
scaffold_1	113752	SNP	-	G	A Not in gene
scaffold_1	113797	SNP	-	G	A scaffold_1 113769 120986
scaffold_1	113798	SNP	-	A	G scaffold_1 113769 120986
scaffold_1	113866	SNP	-	A	C scaffold_1 113769 120986
scaffold_1	113867	SNP	-	A	G scaffold_1 113769 120986
scaffold_1	113931	SNP	-	T	C scaffold_1 113769 120986
scaffold_1	114097	SNP	-	A	G scaffold_1 113769 120986
scaffold_1	114109	SNP	-	A	T scaffold_1 113769 120986
scaffold_1	114256	SNP	-	G	A scaffold_1 113769 120986
scaffold_1	114361	SNP	-	T	C scaffold_1 113769 120986
scaffold_1	114375	INDEL	16	TTGAAGGGTTATGAGTC	T scaffold_1 113769 120986
scaffold_1	114521	SNP	-	G	A scaffold_1 113769 120986
scaffold_1	114553	SNP	-	C	T scaffold_1 113769 120986
scaffold_1	114557	INDEL	1	GA	G scaffold_1 113769 120986
scaffold_1	115374	SNP	-	C	T scaffold_1 115152 116611
scaffold_1	115849	SNP	-	T	G scaffold_1 115742 115933
scaffold_1	116399	SNP	-	C	T scaffold_1 115152 116611
scaffold_1	116450	SNP	-	T	C scaffold_1 115152 116611
scaffold_1	116470	SNP	-	C	T scaffold_1 115152 116611
scaffold_1	116691	SNP	-	A	G scaffold_1 113769 120986
scaffold_1	116731	SNP	-	A	G scaffold_1 113769 120986
scaffold_1	116732	SNP	-	A	T scaffold_1 113769 120986
scaffold_1	116878	SNP	-	T	C scaffold_1 113769 120986
scaffold_1	116917	SNP	-	G	T scaffold_1 113769 120986
scaffold_1	116919	INDEL	5	AGAAGG	A scaffold_1 113769 120986
scaffold_1	116928	SNP	-	G	A scaffold_1 113769 120986
scaffold_1	116930	SNP	-	G	A scaffold_1 113769 120986
scaffold_1	117092	INDEL	-4	T	TAGGA scaffold_1 113769 120986
scaffold_1	117115	SNP	-	G	A scaffold_1 113769 120986
scaffold_1	117135	INDEL	7	AAAAATAT	A scaffold_1 113769 120986
scaffold_1	117172	SNP	-	A	G scaffold_1 113769 120986
scaffold_1	117190	INDEL	-2	G	GAA scaffold_1 113769 120986
scaffold_1	117207	SNP	-	A	G scaffold_1 113769 120986
scaffold_1	117310	INDEL	1	GA	G scaffold_1 113769 120986
scaffold_1	117328	SNP	-	A	G scaffold_1 113769 120986
scaffold_1	117834	SNP	-	A	G scaffold_1 113769 120986
scaffold_1	118933	SNP	-	G	T scaffold_1 113769 120986
scaffold_1	120311	SNP	-	G	T scaffold_1 113769 120986
scaffold_1	120322	SNP	-	A	T scaffold_1 113769 120986
scaffold_1	120342	SNP	-	A	G scaffold_1 113769 120986
scaffold_1	120354	SNP	-	C	T scaffold_1 113769 120986
scaffold_1	120370	SNP	-	A	T scaffold_1 113769 120986
scaffold_1	124579	SNP	-	A	G Not in gene
scaffold_1	124821	SNP	-	A	T Not in gene
scaffold_1	125016	SNP	-	C	G Not in gene
scaffold_1	125927	SNP	-	C	G scaffold_1 125841 129998
scaffold_1	125928	SNP	-	A	T scaffold_1 125841 129998
scaffold_1	125988	INDEL	2	CGG	C scaffold_1 125841 129998
scaffold_1	125995	INDEL	-2	A	AAG scaffold_1 125841 129998
scaffold_1	126013	SNP	-	C	T scaffold_1 125841 129998
scaffold_1	126036	SNP	-	A	T scaffold_1 125841 129998
scaffold_1	126047	SNP	-	G	A scaffold_1 125841 129998
scaffold_1	126051	INDEL	30	AAAAGAGTGAAGCAAAAAAGGGTGAGGCAAC	A scaffold_1 125841 129998
scaffold_1	126146	SNP	-	C	A scaffold_1 125841 129998
scaffold_1	126151	SNP	-	A	G scaffold_1 125841 129998
scaffold_1	126153	SNP	-	T	C scaffold_1 125841 129998
scaffold_1	126156	SNP	-	G	A scaffold_1 125841 129998
scaffold_1	126328	SNP	-	A	C scaffold_1 126170 127073
scaffold_1	126826	SNP	-	G	A scaffold_1 126170 127073
scaffold_1	126850	SNP	-	G	A scaffold_1 126170 127073
scaffold_1	126856	SNP	-	C	T scaffold_1 126170 127073
scaffold_1	127168	INDEL	3	CAAT	C scaffold_1 125841 129998
scaffold_1	127202	INDEL	3	TACA	T scaffold_1 125841 129998
scaffold_1	127211	SNP	-	A	T scaffold_1 125841 129998
scaffold_1	127693	SNP	-	T	G scaffold_1 127437 127695
scaffold_1	127786	SNP	-	T	C scaffold_1 127765 127852
scaffold_1	127792	SNP	-	T	C scaffold_1 127765 127852
scaffold_1	127828	SNP	-	T	C scaffold_1 127765 127852
scaffold_1	127960	SNP	-	C	T scaffold_1 125841 129998
scaffold_1	128324	SNP	-	C	T scaffold_1 128266 130001
scaffold_1	128368	SNP	-	T	C scaffold_1 128266 130001
scaffold_1	128389	SNP	-	C	T scaffold_1 128266 130001
scaffold_1	128421	SNP	-	A	G scaffold_1 128266 130001
scaffold_1	128424	SNP	-	A	C scaffold_1 128266 130001
scaffold_1	128428	SNP	-	T	G scaffold_1 128266 130001
scaffold_1	128430	SNP	-	G	A scaffold_1 128266 130001
scaffold_1	128440	INDEL	32	ATGATCCAACTGGAGTAAGAGCTCGTGTGGTTT	A scaffold_1 128266 130001
scaffold_1	128681	SNP	-	G	T scaffold_1 128266 130001
scaffold_1	128723	SNP	-	A	T scaffold_1 128266 130001
scaffold_1	128809	SNP	-	C	T scaffold_1 128266 130001
scaffold_1	130488	SNP	-	A	G scaffold_1 129640 133095
scaffold_1	130536	SNP	-	A	G scaffold_1 129640 133095
scaffold_1	130549	SNP	-	A	C scaffold_1 129640 133095
scaffold_1	130567	SNP	-	A	G scaffold_1 129640 133095
scaffold_1	130728	SNP	-	C	G scaffold_1 129640 133095
scaffold_1	130805	SNP	-	C	T scaffold_1 129640 133095
scaffold_1	130908	SNP	-	C	T scaffold_1 129640 133095
scaffold_1	130911	SNP	-	C	T scaffold_1 129640 133095
scaffold_1	131020	SNP	-	A	G scaffold_1 129640 133095
scaffold_1	131073	SNP	-	C	T scaffold_1 129640 133095
scaffold_1	131142	SNP	-	C	T scaffold_1 129640 133095
scaffold_1	131362	SNP	-	A	G scaffold_1 129640 133095
scaffold_1	131706	SNP	-	C	T scaffold_1 129640 133095
scaffold_1	131979	SNP	-	C	T scaffold_1 129640 133095
scaffold_1	132367	SNP	-	A	G scaffold_1 129640 133095
scaffold_1	132384	SNP	-	C	T scaffold_1 129640 133095
scaffold_1	132450	SNP	-	A	T scaffold_1 129640 133095
scaffold_1	133921	SNP	-	C	G scaffold_1 133346 134731
scaffold_1	134021	SNP	-	C	T scaffold_1 133346 134731
scaffold_1	134174	SNP	-	A	G scaffold_1 133346 134731
scaffold_1	134198	SNP	-	A	G scaffold_1 133346 134731
scaffold_1	134210	SNP	-	A	G scaffold_1 133346 134731
scaffold_1	134370	SNP	-	C	T scaffold_1 133346 134731
scaffold_1	134451	SNP	-	T	C scaffold_1 133346 134731
scaffold_1	134546	SNP	-	A	C scaffold_1 133346 134731
scaffold_1	134730	SNP	-	C	T scaffold_1 133346 134731
scaffold_1	134742	SNP	-	A	G scaffold_1 134741 134743
scaffold_1	135066	SNP	-	A	G scaffold_1 133096 135071
scaffold_1	135074	SNP	-	G	T Not in gene
scaffold_1	135083	SNP	-	A	G Not in gene
scaffold_1	135567	SNP	-	T	C Not in gene
scaffold_1	136338	INDEL	18	GGAGGAGATGGAGTGGAAC	G scaffold_1 136256 137113
scaffold_1	136364	SNP	-	A	G scaffold_1 136363 137738
scaffold_1	136368	INDEL	10	GAGGAGAGAGA	G scaffold_1 136366 137738
scaffold_1	136382	INDEL	-1	A	AT scaffold_1 136374 137738
scaffold_1	136394	SNP	-	C	A scaffold_1 136384 137738
scaffold_1	136409	SNP	-	T	C scaffold_1 136384 137738
scaffold_1	136415	SNP	-	A	G scaffold_1 136384 137738
scaffold_1	137042	SNP	-	G	T scaffold_1 136384 137738
scaffold_1	137106	SNP	-	A	G scaffold_1 136384 137738
scaffold_1	137192	SNP	-	A	G scaffold_1 136384 137738
scaffold_1	137336	SNP	-	C	T scaffold_1 136384 137738
scaffold_1	137393	SNP	-	C	T scaffold_1 136384 137738
scaffold_1	139592	SNP	-	C	T scaffold_1 137979 149020
scaffold_1	139605	SNP	-	A	C scaffold_1 137979 149020
scaffold_1	139637	SNP	-	C	T scaffold_1 137979 149020
scaffold_1	140007	SNP	-	A	G scaffold_1 137979 149020
scaffold_1	140386	SNP	-	A	T scaffold_1 137979 149020
scaffold_1	140404	SNP	-	A	G scaffold_1 137979 149020
scaffold_1	140505	SNP	-	C	T scaffold_1 140451 145226
scaffold_1	140714	SNP	-	C	T scaffold_1 140451 145226
scaffold_1	140738	SNP	-	A	C scaffold_1 140451 145226
scaffold_1	140972	SNP	-	G	T scaffold_1 140781 142287
scaffold_1	141062	SNP	-	C	T scaffold_1 140781 142287
scaffold_1	141063	SNP	-	C	T scaffold_1 140781 142287
scaffold_1	141533	SNP	-	C	T scaffold_1 140781 142287
scaffold_1	141773	SNP	-	T	C scaffold_1 140781 142287
scaffold_1	141929	SNP	-	C	G scaffold_1 140781 142287
scaffold_1	142058	SNP	-	A	G scaffold_1 140781 142287
scaffold_1	142121	SNP	-	A	T scaffold_1 140781 142287
scaffold_1	142136	SNP	-	C	T scaffold_1 140781 142287
scaffold_1	142137	SNP	-	A	C scaffold_1 140781 142287
scaffold_1	142304	SNP	-	G	T scaffold_1 140451 145226
scaffold_1	142439	SNP	-	A	G scaffold_1 140451 145226
scaffold_1	142450	SNP	-	A	C scaffold_1 140451 145226
scaffold_1	142460	SNP	-	C	T scaffold_1 140451 145226
scaffold_1	142733	SNP	-	A	C scaffold_1 140451 145226
scaffold_1	143348	SNP	-	C	T scaffold_1 140451 145226
scaffold_1	143363	SNP	-	C	T scaffold_1 140451 145226
scaffold_1	143390	SNP	-	C	T scaffold_1 140451 145226
scaffold_1	143468	SNP	-	C	T scaffold_1 140451 145226
scaffold_1	143564	SNP	-	G	A scaffold_1 140451 145226
scaffold_1	143609	SNP	-	T	C scaffold_1 140451 145226
scaffold_1	143636	SNP	-	G	A scaffold_1 140451 145226
scaffold_1	143666	SNP	-	A	G scaffold_1 140451 145226
scaffold_1	143720	SNP	-	A	G scaffold_1 140451 145226
scaffold_1	143753	SNP	-	A	G scaffold_1 140451 145226
scaffold_1	143980	SNP	-	G	T scaffold_1 140451 145226
scaffold_1	144241	SNP	-	A	G scaffold_1 140451 145226
scaffold_1	144311	SNP	-	A	G scaffold_1 140451 145226
scaffold_1	144317	SNP	-	A	G scaffold_1 140451 145226
scaffold_1	144440	SNP	-	G	T scaffold_1 140451 145226
scaffold_1	144647	SNP	-	G	T scaffold_1 140451 145226
scaffold_1	145361	SNP	-	A	C scaffold_1 143307 146868
scaffold_1	145427	SNP	-	C	T scaffold_1 143307 146868
scaffold_1	145688	SNP	-	A	T scaffold_1 143307 146868
scaffold_1	146036	SNP	-	A	T scaffold_1 143307 146868
scaffold_1	147071	SNP	-	A	C scaffold_1 137979 149020
scaffold_1	147473	SNP	-	C	T scaffold_1 137979 149020
scaffold_1	147491	SNP	-	C	G scaffold_1 137979 149020
scaffold_1	147530	SNP	-	G	A scaffold_1 137979 149020
scaffold_1	147548	SNP	-	T	C scaffold_1 137979 149020
scaffold_1	147590	SNP	-	T	C scaffold_1 137979 149020
scaffold_1	147657	SNP	-	A	T scaffold_1 137979 149020
scaffold_1	147663	INDEL	1	AT	A scaffold_1 137979 149020
scaffold_1	147694	SNP	-	C	A scaffold_1 137979 149020
scaffold_1	147867	SNP	-	C	T scaffold_1 137979 149020
scaffold_1	147891	SNP	-	A	T scaffold_1 137979 149020
scaffold_1	148120	SNP	-	C	T scaffold_1 137979 149020
scaffold_1	148140	SNP	-	A	T scaffold_1 137979 149020
scaffold_1	148143	SNP	-	A	G scaffold_1 137979 149020
scaffold_1	148962	SNP	-	A	C scaffold_1 137979 149020
scaffold_1	148967	SNP	-	A	T scaffold_1 137979 149020
scaffold_1	149067	INDEL	7	TGTATGTG	T Not in gene
scaffold_1	149077	INDEL	39	AATGTATGTGATAATGTATGTGATAATGTATGTGATAATG	A Not in gene
scaffold_1	149122	INDEL	10	ATTTATATATT	A scaffold_1 149119 151395
scaffold_1	149175	SNP	-	C	A scaffold_1 149119 151395
scaffold_1	149185	INDEL	-9	G	GTTGATAGTT scaffold_1 149119 151395
scaffold_1	149230	SNP	-	G	C scaffold_1 149119 151395
scaffold_1	149249	INDEL	-15	C	CACATACATATAGACT scaffold_1 149119 151395
scaffold_1	149329	SNP	-	A	G scaffold_1 149119 151395
scaffold_1	149335	SNP	-	A	G scaffold_1 149119 151395
scaffold_1	149355	SNP	-	C	T scaffold_1 149119 151395
scaffold_1	149587	SNP	-	A	C scaffold_1 149119 151395
scaffold_1	149675	SNP	-	A	G scaffold_1 149119 151395
scaffold_1	149813	SNP	-	C	T scaffold_1 149119 151395
scaffold_1	150962	SNP	-	A	G scaffold_1 149119 151395
scaffold_1	151017	SNP	-	G	T scaffold_1 149119 151395
scaffold_1	151294	SNP	-	C	T scaffold_1 149119 151395
scaffold_1	151756	SNP	-	A	G scaffold_1 150788 151966
scaffold_1	151778	SNP	-	G	T scaffold_1 150788 151966
scaffold_1	152590	SNP	-	A	G scaffold_1 152440 153558
scaffold_1	152744	SNP	-	T	C scaffold_1 152440 153558
scaffold_1	152746	SNP	-	C	T scaffold_1 152440 153558
scaffold_1	152896	SNP	-	C	T scaffold_1 152440 153558
scaffold_1	152992	SNP	-	C	T scaffold_1 152440 153558
scaffold_1	153001	SNP	-	C	T scaffold_1 152440 153558
scaffold_1	153118	SNP	-	A	T scaffold_1 152440 153558
scaffold_1	153165	SNP	-	C	A scaffold_1 152440 153558
scaffold_1	153186	INDEL	3	GACC	G scaffold_1 152440 153558
scaffold_1	153190	INDEL	6	GGGTAGT	G scaffold_1 152440 153558
scaffold_1	153319	SNP	-	A	G scaffold_1 153275 153555
scaffold_1	153400	SNP	-	A	T scaffold_1 153275 153555
scaffold_1	153971	SNP	-	A	C scaffold_1 153866 154076
scaffold_1	154055	SNP	-	C	T scaffold_1 153866 154076
scaffold_1	154218	SNP	-	A	G scaffold_1 153789 155282
scaffold_1	154260	SNP	-	C	T scaffold_1 153789 155282
scaffold_1	154376	SNP	-	C	T scaffold_1 154344 155282
scaffold_1	156080	SNP	-	C	T scaffold_1 155924 156444
scaffold_1	156087	SNP	-	A	G scaffold_1 155924 156444
scaffold_1	156612	SNP	-	G	A scaffold_1 156478 158405
scaffold_1	156880	SNP	-	A	G scaffold_1 156478 158405
scaffold_1	157248	SNP	-	A	G scaffold_1 156478 158405
scaffold_1	157337	SNP	-	G	T scaffold_1 156478 158405
scaffold_1	157804	SNP	-	A	T scaffold_1 157533 158311
scaffold_1	157840	SNP	-	A	G scaffold_1 157533 158311
scaffold_1	157852	SNP	-	A	G scaffold_1 157533 158311
scaffold_1	158219	SNP	-	A	G scaffold_1 157533 158311
scaffold_1	158858	SNP	-	C	T scaffold_1 158552 160381
scaffold_1	158887	SNP	-	C	T scaffold_1 158552 160381
scaffold_1	158909	SNP	-	A	T scaffold_1 158552 160381
scaffold_1	158913	SNP	-	C	G scaffold_1 158552 160381
scaffold_1	159548	SNP	-	C	G scaffold_1 158552 160381
scaffold_1	159778	SNP	-	C	T scaffold_1 158552 160381
scaffold_1	160172	SNP	-	A	G scaffold_1 158552 160381
scaffold_1	160181	SNP	-	C	T scaffold_1 158552 160381
scaffold_1	160307	SNP	-	C	T scaffold_1 158552 160381
scaffold_1	160395	SNP	-	C	T scaffold_1 156600 162104
scaffold_1	160424	SNP	-	A	C scaffold_1 156600 162104
scaffold_1	160448	SNP	-	A	G scaffold_1 156600 162104
scaffold_1	160449	SNP	-	A	G scaffold_1 156600 162104
scaffold_1	160462	SNP	-	C	T scaffold_1 156600 162104
scaffold_1	161656	SNP	-	A	T scaffold_1 160773 162104
scaffold_1	161664	SNP	-	C	G scaffold_1 160773 162104
scaffold_1	161707	SNP	-	A	G scaffold_1 160773 162104
scaffold_1	162724	INDEL	22	TTTTCTTTTCATTTTCTTTTCAC	T scaffold_1 162584 164179
scaffold_1	162811	SNP	-	C	T scaffold_1 162584 164179
scaffold_1	162859	INDEL	2	GCT	G scaffold_1 162584 164179
scaffold_1	162863	INDEL	-2	T	TAC scaffold_1 162584 164179
scaffold_1	162864	INDEL	-1	G	GT scaffold_1 162584 164179
scaffold_1	162873	SNP	-	C	A scaffold_1 162584 164179
scaffold_1	163202	SNP	-	C	T scaffold_1 162584 164179
scaffold_1	163950	SNP	-	A	C scaffold_1 163353 164177
scaffold_1	165556	SNP	-	G	T scaffold_1 165091 165909
scaffold_1	165559	SNP	-	A	G scaffold_1 165091 165909
scaffold_1	166041	SNP	-	A	G scaffold_1 164533 166202
scaffold_1	166128	SNP	-	A	T scaffold_1 164533 166202
scaffold_1	166259	SNP	-	A	C scaffold_1 166203 167097
scaffold_1	166428	SNP	-	C	G scaffold_1 166409 166947
scaffold_1	166443	SNP	-	A	G scaffold_1 166409 166947
scaffold_1	166477	SNP	-	C	T scaffold_1 166409 166947
scaffold_1	166625	SNP	-	C	T scaffold_1 166409 166947
scaffold_1	166664	SNP	-	A	G scaffold_1 166409 166947
scaffold_1	167409	INDEL	30	ATAGTGCGGGTTATTATTAATCCCAGTGGAC	A scaffold_1 164310 167409
scaffold_1	167455	SNP	-	G	A scaffold_1 167442 167519
scaffold_1	167456	INDEL	1	CA	C scaffold_1 167442 167519
scaffold_1	168090	INDEL	18	TGCTTTTTTTTTTGCAATG	T scaffold_1 167440 168423
scaffold_1	168137	SNP	-	G	A scaffold_1 167440 168423
scaffold_1	168157	SNP	-	G	A scaffold_1 167440 168423
scaffold_1	168188	SNP	-	T	C scaffold_1 167440 168423
scaffold_1	168208	SNP	-	T	C scaffold_1 167440 168423
scaffold_1	168235	SNP	-	T	C scaffold_1 167440 168423
scaffold_1	168279	SNP	-	A	G scaffold_1 168241 171007
scaffold_1	168324	SNP	-	G	A scaffold_1 168241 171007
scaffold_1	168361	SNP	-	T	C scaffold_1 168241 171007
scaffold_1	168693	SNP	-	C	T scaffold_1 168241 171007
scaffold_1	169209	SNP	-	C	T scaffold_1 168241 171007
scaffold_1	169213	SNP	-	C	T scaffold_1 168241 171007
scaffold_1	169346	SNP	-	A	G scaffold_1 168241 171007
scaffold_1	169364	SNP	-	A	T scaffold_1 168241 171007
scaffold_1	169456	SNP	-	C	T scaffold_1 168241 171007
scaffold_1	169930	SNP	-	A	G scaffold_1 168241 171007
scaffold_1	169954	SNP	-	C	T scaffold_1 168241 171007
scaffold_1	169969	SNP	-	A	G scaffold_1 168241 171007
scaffold_1	170020	SNP	-	G	T scaffold_1 168241 171007
scaffold_1	170143	SNP	-	A	G scaffold_1 168241 171007
scaffold_1	170533	SNP	-	A	G scaffold_1 168241 171007
scaffold_1	170550	SNP	-	G	T scaffold_1 168241 171007
scaffold_1	170641	SNP	-	C	T scaffold_1 168241 171007
scaffold_1	170784	SNP	-	C	T scaffold_1 168241 171007
scaffold_1	171477	INDEL	-1	T	TA Not in gene
scaffold_1	171632	SNP	-	G	A scaffold_1 171505 174259
scaffold_1	172591	SNP	-	A	G scaffold_1 171505 174259
scaffold_1	173116	SNP	-	C	T scaffold_1 171505 174259
scaffold_1	173409	SNP	-	C	T scaffold_1 171505 174259
scaffold_1	173478	SNP	-	A	G scaffold_1 171505 174259
scaffold_1	173747	SNP	-	T	C scaffold_1 171505 174259
scaffold_1	176566	SNP	-	A	G scaffold_1 175196 176721
scaffold_1	176612	SNP	-	T	C scaffold_1 175196 176721
scaffold_1	176634	SNP	-	C	T scaffold_1 175196 176721
scaffold_1	176685	SNP	-	G	A scaffold_1 176665 178130
scaffold_1	176694	SNP	-	A	G scaffold_1 176665 178130
scaffold_1	176898	SNP	-	T	A scaffold_1 176665 178130
scaffold_1	176936	SNP	-	A	T scaffold_1 176665 178130
scaffold_1	176946	SNP	-	A	C scaffold_1 176665 178130
scaffold_1	176971	SNP	-	C	T scaffold_1 176665 178130
scaffold_1	176973	SNP	-	C	A scaffold_1 176665 178130
scaffold_1	177005	SNP	-	G	C scaffold_1 176665 178130
scaffold_1	178377	SNP	-	A	G scaffold_1 178056 179148
scaffold_1	178428	SNP	-	C	T scaffold_1 178056 179148
scaffold_1	178599	SNP	-	C	T scaffold_1 178056 179148
scaffold_1	178618	SNP	-	C	G scaffold_1 178056 179148
scaffold_1	178822	SNP	-	C	T scaffold_1 178056 179148
scaffold_1	178947	SNP	-	A	G scaffold_1 178056 179148
scaffold_1	178956	SNP	-	C	T scaffold_1 178056 179148
scaffold_1	178977	SNP	-	A	G scaffold_1 178056 179148
scaffold_1	179301	SNP	-	A	G scaffold_1 179149 180845
scaffold_1	179419	SNP	-	G	T scaffold_1 179149 180845
scaffold_1	180103	SNP	-	A	G scaffold_1 179149 180845
scaffold_1	180843	SNP	-	A	C scaffold_1 179149 180845
scaffold_1	180855	SNP	-	C	T scaffold_1 179072 183929
scaffold_1	181186	SNP	-	A	G scaffold_1 179072 183929
scaffold_1	181287	SNP	-	C	T scaffold_1 179072 183929
scaffold_1	181380	SNP	-	A	G scaffold_1 179072 183929
scaffold_1	181616	SNP	-	A	T scaffold_1 181493 183917
scaffold_1	182485	SNP	-	C	G scaffold_1 181493 183917
scaffold_1	182533	SNP	-	A	G scaffold_1 181493 183917
scaffold_1	183118	SNP	-	C	T scaffold_1 181493 183917
scaffold_1	183854	SNP	-	A	G scaffold_1 181493 183917
scaffold_1	185882	INDEL	-2	GT	G,TT Not in gene
scaffold_1	185940	SNP	-	T	C scaffold_1 185884 188385
scaffold_1	186108	SNP	-	C	T scaffold_1 185982 188160
scaffold_1	186411	SNP	-	C	T scaffold_1 185982 188160
scaffold_1	186507	SNP	-	A	G scaffold_1 185982 188160
scaffold_1	186558	SNP	-	T	G scaffold_1 185982 188160
scaffold_1	186561	SNP	-	T	G scaffold_1 185982 188160
scaffold_1	186567	SNP	-	T	G scaffold_1 185982 188160
scaffold_1	187684	SNP	-	A	G scaffold_1 185982 188160
scaffold_1	187707	SNP	-	G	T scaffold_1 185982 188160
scaffold_1	187830	SNP	-	C	T scaffold_1 185982 188160
scaffold_1	187852	SNP	-	A	G scaffold_1 185982 188160
scaffold_1	187971	INDEL	1	AC	A scaffold_1 185982 188160
scaffold_1	188340	INDEL	1	AT	A scaffold_1 188313 195139
scaffold_1	189429	SNP	-	G	T scaffold_1 188313 195139
scaffold_1	189446	INDEL	-1	T	TA scaffold_1 188313 195139
scaffold_1	190553	SNP	-	C	T scaffold_1 188313 195139
scaffold_1	190950	SNP	-	C	A scaffold_1 188313 195139
scaffold_1	190975	SNP	-	A	G scaffold_1 188313 195139
scaffold_1	191058	SNP	-	C	T scaffold_1 188313 195139
scaffold_1	191320	SNP	-	C	T scaffold_1 191314 192911
scaffold_1	191415	SNP	-	C	T scaffold_1 191347 192651
scaffold_1	191475	SNP	-	C	T scaffold_1 191347 192651
scaffold_1	192121	SNP	-	C	T scaffold_1 191347 192651
scaffold_1	192253	SNP	-	A	C scaffold_1 191347 192651
scaffold_1	192259	SNP	-	G	T scaffold_1 191347 192651
scaffold_1	192274	SNP	-	A	G scaffold_1 191347 192651
scaffold_1	192361	SNP	-	C	T scaffold_1 191347 192651
scaffold_1	192412	SNP	-	C	T scaffold_1 191347 192651
scaffold_1	192631	SNP	-	C	T scaffold_1 192481 192651
scaffold_1	192750	SNP	-	A	T scaffold_1 191314 192911
scaffold_1	192975	SNP	-	C	T scaffold_1 188313 195139
scaffold_1	193165	SNP	-	A	G scaffold_1 188313 195139
scaffold_1	193392	SNP	-	G	A scaffold_1 188313 195139
scaffold_1	193398	SNP	-	T	G scaffold_1 188313 195139
scaffold_1	193439	INDEL	6	GAGTATT	G scaffold_1 188313 195139
scaffold_1	193533	SNP	-	C	T scaffold_1 188313 195139
scaffold_1	193550	SNP	-	A	G scaffold_1 188313 195139
scaffold_1	193587	SNP	-	A	G scaffold_1 188313 195139
scaffold_1	193635	SNP	-	C	T scaffold_1 188313 195139
scaffold_1	193676	SNP	-	G	A scaffold_1 188313 195139
scaffold_1	193764	SNP	-	C	T scaffold_1 188313 195139
scaffold_1	193781	SNP	-	C	T scaffold_1 188313 195139
scaffold_1	194564	SNP	-	C	T scaffold_1 194090 194854
scaffold_1	194587	SNP	-	A	C scaffold_1 194090 194854
scaffold_1	194867	SNP	-	A	T scaffold_1 194082 195840
scaffold_1	194988	SNP	-	C	T scaffold_1 194082 195840
scaffold_1	195980	SNP	-	G	A Not in gene
scaffold_1	196068	SNP	-	C	T Not in gene
scaffold_1	196090	SNP	-	C	A Not in gene
scaffold_1	196100	INDEL	-2	G	GAA Not in gene
scaffold_1	196103	SNP	-	G	T Not in gene
scaffold_1	196104	INDEL	2	CCT	C Not in gene
scaffold_1	196134	SNP	-	A	G Not in gene
scaffold_1	196142	INDEL	1	CT	C Not in gene
scaffold_1	196148	SNP	-	G	A Not in gene
scaffold_1	196226	SNP	-	G	A Not in gene
scaffold_1	196269	SNP	-	T	C Not in gene
scaffold_1	196343	SNP	-	A	G Not in gene
scaffold_1	196361	SNP	-	G	A Not in gene
scaffold_1	196394	SNP	-	C	T Not in gene
scaffold_1	205184	SNP	-	A	G scaffold_1 204702 205334
scaffold_1	205253	SNP	-	G	A scaffold_1 204702 205334
scaffold_1	205294	SNP	-	T	C scaffold_1 204702 205334
scaffold_1	205310	SNP	-	G	T scaffold_1 204702 205334
scaffold_1	205355	SNP	-	C	T scaffold_1 205166 206386
scaffold_1	205357	SNP	-	C	T scaffold_1 205166 206386
scaffold_1	205363	SNP	-	C	T scaffold_1 205166 206386
scaffold_1	205402	SNP	-	C	T scaffold_1 205166 206386
scaffold_1	205512	SNP	-	A	G scaffold_1 205427 206195
scaffold_1	205538	SNP	-	A	G scaffold_1 205536 205538
scaffold_1	205709	SNP	-	T	A scaffold_1 205598 206515
scaffold_1	205767	SNP	-	G	T scaffold_1 205598 206515
scaffold_1	205808	SNP	-	C	T scaffold_1 205598 206515
scaffold_1	205894	SNP	-	T	C scaffold_1 205598 206515
scaffold_1	205927	SNP	-	C	T scaffold_1 205598 206515
scaffold_1	205988	SNP	-	A	T scaffold_1 205598 206515
scaffold_1	205989	SNP	-	A	T scaffold_1 205598 206515
scaffold_1	206320	SNP	-	T	C scaffold_1 205598 206515
scaffold_1	206347	SNP	-	G	A scaffold_1 205598 206515
scaffold_1	206349	SNP	-	T	C scaffold_1 205598 206515
scaffold_1	206377	SNP	-	G	T scaffold_1 205598 206515
scaffold_1	206402	SNP	-	C	G scaffold_1 205598 206515
scaffold_1	206477	SNP	-	T	A scaffold_1 205598 206515
scaffold_1	206478	SNP	-	G	A scaffold_1 205598 206515
scaffold_1	206503	SNP	-	C	T scaffold_1 205598 206515
scaffold_1	206518	SNP	-	T	C Not in gene
scaffold_1	206550	SNP	-	T	G Not in gene
scaffold_1	206557	SNP	-	T	A Not in gene
scaffold_1	206560	SNP	-	C	T Not in gene
scaffold_1	206583	SNP	-	T	A Not in gene
scaffold_1	206622	SNP	-	G	A Not in gene
scaffold_1	206684	SNP	-	G	A Not in gene
scaffold_1	206690	SNP	-	T	C Not in gene
scaffold_1	206720	SNP	-	A	G Not in gene
scaffold_1	206729	SNP	-	A	G Not in gene
scaffold_1	206774	SNP	-	G	A Not in gene
scaffold_1	206834	SNP	-	A	G Not in gene
scaffold_1	206858	SNP	-	A	G Not in gene
scaffold_1	208807	SNP	-	A	T scaffold_1 208485 208964
scaffold_1	208870	SNP	-	A	G scaffold_1 208485 208964
scaffold_1	208979	SNP	-	C	T Not in gene
scaffold_1	209026	SNP	-	A	G Not in gene
scaffold_1	209043	SNP	-	A	C scaffold_1 209037 210353
scaffold_1	209089	SNP	-	G	T scaffold_1 209037 210353
scaffold_1	209247	SNP	-	A	T scaffold_1 209037 210353
scaffold_1	209250	SNP	-	A	G scaffold_1 209037 210353
scaffold_1	209403	SNP	-	C	T scaffold_1 209037 210353
scaffold_1	209427	SNP	-	G	A scaffold_1 209037 210353
scaffold_1	209487	SNP	-	G	T scaffold_1 209037 210353
scaffold_1	209508	SNP	-	G	A scaffold_1 209037 210353
scaffold_1	209539	SNP	-	C	T scaffold_1 209037 210353
scaffold_1	209553	SNP	-	C	T scaffold_1 209037 210353
scaffold_1	209559	SNP	-	C	G scaffold_1 209037 210353
scaffold_1	209562	SNP	-	T	C scaffold_1 209037 210353
scaffold_1	209595	SNP	-	T	C scaffold_1 209037 210353
scaffold_1	209598	SNP	-	G	A scaffold_1 209037 210353
scaffold_1	209918	SNP	-	C	T scaffold_1 209037 210353
scaffold_1	209940	SNP	-	C	T scaffold_1 209037 210353
scaffold_1	213343	SNP	-	G	T scaffold_1 212793 213347
scaffold_1	213405	SNP	-	G	T scaffold_1 212676 216320
scaffold_1	213428	SNP	-	C	T scaffold_1 212676 216320
scaffold_1	213500	SNP	-	C	T scaffold_1 212676 216320
scaffold_1	213648	SNP	-	C	T scaffold_1 212676 216320
scaffold_1	213667	SNP	-	C	T scaffold_1 212676 216320
scaffold_1	214203	SNP	-	A	T scaffold_1 212676 216320
scaffold_1	214311	SNP	-	A	G scaffold_1 212676 216320
scaffold_1	214410	SNP	-	C	T scaffold_1 212676 216320
scaffold_1	214478	SNP	-	C	T scaffold_1 212676 216320
scaffold_1	214541	SNP	-	A	T scaffold_1 212676 216320
scaffold_1	215158	SNP	-	C	T scaffold_1 212676 216320
scaffold_1	215534	SNP	-	C	T scaffold_1 212676 216320
scaffold_1	215582	SNP	-	C	T scaffold_1 212676 216320
scaffold_1	215633	SNP	-	C	T scaffold_1 212676 216320
scaffold_1	218079	SNP	-	C	T scaffold_1 217884 218462
scaffold_1	218394	SNP	-	A	G scaffold_1 217884 218462
scaffold_1	220311	SNP	-	A	G scaffold_1 220200 221160
scaffold_1	220439	SNP	-	A	G scaffold_1 220200 221160
scaffold_1	220442	SNP	-	C	T scaffold_1 220200 221160
scaffold_1	220571	SNP	-	A	G scaffold_1 220200 221160
scaffold_1	220622	SNP	-	A	C scaffold_1 220200 221160
scaffold_1	220748	SNP	-	C	T scaffold_1 220200 221160
scaffold_1	221054	SNP	-	A	G scaffold_1 220200 221160
scaffold_1	221631	SNP	-	A	G scaffold_1 221629 221631
scaffold_1	222571	SNP	-	A	G scaffold_1 222457 224771
scaffold_1	223609	SNP	-	C	T scaffold_1 222457 224771
scaffold_1	223663	SNP	-	C	T scaffold_1 222457 224771
scaffold_1	224413	SNP	-	A	G scaffold_1 222457 224771
scaffold_1	224587	SNP	-	A	T scaffold_1 222457 224771
scaffold_1	224712	SNP	-	C	T scaffold_1 222457 224771
scaffold_1	224794	SNP	-	A	G scaffold_1 222448 224813
scaffold_1	224806	SNP	-	C	T scaffold_1 222448 224813
scaffold_1	224898	SNP	-	C	T scaffold_1 224898 225282
scaffold_1	224902	SNP	-	A	T scaffold_1 224898 225282
scaffold_1	225512	INDEL	1	CT	C scaffold_1 221840 225521
scaffold_1	225624	INDEL	1	GA	G scaffold_1 225521 227875
scaffold_1	225669	SNP	-	A	T scaffold_1 225521 227875
scaffold_1	225729	SNP	-	A	G scaffold_1 225521 227875
scaffold_1	225805	SNP	-	A	G scaffold_1 225521 227875
scaffold_1	226206	SNP	-	C	T scaffold_1 225521 227875
scaffold_1	227096	SNP	-	C	T scaffold_1 225521 227875
scaffold_1	227613	SNP	-	A	G scaffold_1 225521 227875
scaffold_1	227631	SNP	-	A	G scaffold_1 225521 227875
scaffold_1	227722	SNP	-	A	T scaffold_1 225521 227875
scaffold_1	228008	SNP	-	C	T scaffold_1 228001 231030
scaffold_1	228049	SNP	-	A	G scaffold_1 228001 231030
scaffold_1	228114	SNP	-	A	G scaffold_1 228001 231030
scaffold_1	228251	SNP	-	C	T scaffold_1 228001 231030
scaffold_1	228321	SNP	-	C	T scaffold_1 228001 231030
scaffold_1	228458	SNP	-	A	G scaffold_1 228001 231030
scaffold_1	228581	SNP	-	A	G scaffold_1 228001 231030
scaffold_1	228588	SNP	-	C	T scaffold_1 228001 231030
scaffold_1	228949	SNP	-	A	G scaffold_1 228001 231030
scaffold_1	229586	SNP	-	A	G scaffold_1 228001 231030
scaffold_1	229587	SNP	-	C	T scaffold_1 228001 231030
scaffold_1	230438	SNP	-	A	G scaffold_1 228001 231030
scaffold_1	230461	SNP	-	A	G scaffold_1 228001 231030
scaffold_1	230726	SNP	-	A	T scaffold_1 228001 231030
scaffold_1	230931	INDEL	1	AT	A scaffold_1 228001 231030
scaffold_1	231026	SNP	-	T	C scaffold_1 228001 231030
scaffold_1	231034	SNP	-	T	G scaffold_1 230438 231061
scaffold_1	231059	SNP	-	G	A scaffold_1 230438 231061
scaffold_1	231230	SNP	-	C	T scaffold_1 231206 235579
scaffold_1	231705	SNP	-	A	T scaffold_1 231655 235939
scaffold_1	231770	SNP	-	A	G scaffold_1 231655 235939
scaffold_1	231788	SNP	-	A	G scaffold_1 231655 235939
scaffold_1	232347	SNP	-	A	G scaffold_1 231655 235939
scaffold_1	232483	SNP	-	A	G scaffold_1 231655 235939
scaffold_1	232870	SNP	-	G	T scaffold_1 231655 235939
scaffold_1	232923	SNP	-	A	G scaffold_1 231655 235939
scaffold_1	233115	SNP	-	A	C scaffold_1 231655 235939
scaffold_1	233187	SNP	-	A	G scaffold_1 231655 235939
scaffold_1	233211	SNP	-	A	T scaffold_1 231655 235939
scaffold_1	233279	SNP	-	A	T scaffold_1 231655 235939
scaffold_1	233664	SNP	-	A	C scaffold_1 231655 235939
scaffold_1	233928	SNP	-	A	G scaffold_1 231655 235939
scaffold_1	234358	SNP	-	G	T scaffold_1 231655 235939
scaffold_1	234510	SNP	-	C	T scaffold_1 231655 235939
scaffold_1	234535	SNP	-	A	G scaffold_1 231655 235939
scaffold_1	234619	SNP	-	C	T scaffold_1 231655 235939
scaffold_1	234639	SNP	-	C	T scaffold_1 231655 235939
scaffold_1	234731	SNP	-	A	C scaffold_1 231655 235939
scaffold_1	234739	SNP	-	A	C scaffold_1 231655 235939
scaffold_1	234761	SNP	-	C	T scaffold_1 231655 235939
scaffold_1	234786	SNP	-	C	T scaffold_1 231655 235939
scaffold_1	234905	SNP	-	C	T scaffold_1 231655 235939
scaffold_1	234952	SNP	-	C	T scaffold_1 231655 235939
scaffold_1	235104	SNP	-	A	G scaffold_1 231655 235939
scaffold_1	235303	SNP	-	A	G scaffold_1 231655 235939
scaffold_1	235578	SNP	-	G	A scaffold_1 231655 235939
scaffold_1	235593	SNP	-	T	A scaffold_1 231655 235939
scaffold_1	235619	SNP	-	C	G scaffold_1 231655 235939
scaffold_1	235637	SNP	-	C	T scaffold_1 231655 235939
scaffold_1	235658	INDEL	2	TAA	T scaffold_1 231655 235939
scaffold_1	235721	SNP	-	A	T scaffold_1 231655 235939
scaffold_1	235748	SNP	-	G	A scaffold_1 231655 235939
scaffold_1	235781	SNP	-	G	A scaffold_1 231655 235939
scaffold_1	235800	SNP	-	A	G scaffold_1 231655 235939
scaffold_1	235812	SNP	-	A	G scaffold_1 231655 235939
scaffold_1	235868	SNP	-	G	A scaffold_1 231655 235939
scaffold_1	235872	SNP	-	T	C scaffold_1 231655 235939
scaffold_1	235895	SNP	-	A	G scaffold_1 231655 235939
scaffold_1	235924	SNP	-	A	T scaffold_1 231655 235939
scaffold_1	235942	SNP	-	C	T scaffold_1 235941 237487
scaffold_1	235966	SNP	-	T	G scaffold_1 235941 237487
scaffold_1	236009	SNP	-	C	T scaffold_1 235941 237487
scaffold_1	236101	SNP	-	C	T scaffold_1 236071 237557
scaffold_1	236102	SNP	-	G	A scaffold_1 236071 237557
scaffold_1	236149	SNP	-	C	T scaffold_1 236071 237557
scaffold_1	236294	SNP	-	C	G scaffold_1 236071 237557
scaffold_1	237210	SNP	-	C	T scaffold_1 236389 237285
scaffold_1	237222	SNP	-	C	T scaffold_1 236389 237285
scaffold_1	237274	SNP	-	A	G scaffold_1 236389 237285
scaffold_1	237396	SNP	-	C	A scaffold_1 236071 237557
scaffold_1	237409	SNP	-	C	A scaffold_1 236071 237557
scaffold_1	237410	SNP	-	T	A scaffold_1 236071 237557
scaffold_1	237449	SNP	-	A	G scaffold_1 236071 237557
scaffold_1	237504	SNP	-	A	G scaffold_1 237489 237892
scaffold_1	237511	SNP	-	G	T scaffold_1 237489 237892
scaffold_1	237532	SNP	-	A	T scaffold_1 237489 237892
scaffold_1	237539	SNP	-	T	A scaffold_1 237489 237892
scaffold_1	237604	INDEL	1	CT	C scaffold_1 237489 237892
scaffold_1	237644	SNP	-	A	G scaffold_1 237489 237892
scaffold_1	237646	SNP	-	A	G scaffold_1 237489 237892
scaffold_1	237688	SNP	-	A	T scaffold_1 237489 237892
scaffold_1	237769	SNP	-	T	C scaffold_1 237489 237892
scaffold_1	237789	SNP	-	C	G scaffold_1 237489 237892
scaffold_1	238008	SNP	-	A	G scaffold_1 237995 238389
scaffold_1	238338	SNP	-	A	G scaffold_1 237995 238389
scaffold_1	238377	SNP	-	A	G scaffold_1 237995 238389
scaffold_1	238470	SNP	-	C	T scaffold_1 238439 239883
scaffold_1	238573	SNP	-	C	T scaffold_1 238491 239822
scaffold_1	238710	SNP	-	A	G scaffold_1 238491 239822
scaffold_1	238895	SNP	-	A	G scaffold_1 238491 239822
scaffold_1	239316	SNP	-	A	C scaffold_1 238491 239822
scaffold_1	240089	SNP	-	T	C Not in gene
scaffold_1	240124	SNP	-	G	A Not in gene
scaffold_1	240141	SNP	-	T	C Not in gene
scaffold_1	240153	SNP	-	C	T Not in gene
scaffold_1	240185	SNP	-	G	A Not in gene
scaffold_1	240278	SNP	-	G	C Not in gene
scaffold_1	240342	SNP	-	C	T Not in gene
scaffold_1	240355	SNP	-	G	A Not in gene
scaffold_1	240385	SNP	-	A	G Not in gene
scaffold_1	240392	SNP	-	T	C Not in gene
scaffold_1	240394	SNP	-	T	G Not in gene
scaffold_1	240409	SNP	-	T	C Not in gene
scaffold_1	240426	SNP	-	A	T Not in gene
scaffold_1	240436	SNP	-	T	A Not in gene
scaffold_1	240455	SNP	-	T	C Not in gene
scaffold_1	240488	SNP	-	T	C Not in gene
scaffold_1	240508	SNP	-	T	C Not in gene
scaffold_1	240522	SNP	-	G	A Not in gene
scaffold_1	240539	SNP	-	G	A Not in gene
scaffold_1	240601	SNP	-	T	G Not in gene
scaffold_1	240605	SNP	-	G	T Not in gene
scaffold_1	240630	SNP	-	C	A Not in gene
scaffold_1	240666	INDEL	6	CTAATTT	C Not in gene
scaffold_1	241588	INDEL	-1	G	GT Not in gene
scaffold_1	241590	SNP	-	G	T Not in gene
scaffold_1	241646	INDEL	-1	T	TA Not in gene
scaffold_1	241656	SNP	-	G	T scaffold_1 241647 241776
scaffold_1	241662	SNP	-	A	T scaffold_1 241647 241776
scaffold_1	241701	SNP	-	G	A scaffold_1 241692 241776
scaffold_1	244603	SNP	-	A	T Not in gene
scaffold_1	246245	INDEL	-1	C	CA Not in gene
scaffold_1	246268	INDEL	1	TA	T Not in gene
scaffold_1	246271	INDEL	-4	A	AAATG Not in gene
scaffold_1	246295	SNP	-	T	C Not in gene
scaffold_1	246296	SNP	-	A	C Not in gene
scaffold_1	246308	SNP	-	C	T Not in gene
scaffold_1	246310	SNP	-	C	T scaffold_1 246309 250558
scaffold_1	246314	SNP	-	T	C scaffold_1 246309 250558
scaffold_1	246316	SNP	-	T	C scaffold_1 246309 250558
scaffold_1	246320	SNP	-	G	A scaffold_1 246309 250558
scaffold_1	246417	INDEL	10	TTTTTGAAGGA	T scaffold_1 246309 250558
scaffold_1	246442	INDEL	-14	C	CTGCTCGGTGATCGA scaffold_1 246309 250558
scaffold_1	246464	SNP	-	T	A scaffold_1 246309 250558
scaffold_1	246480	SNP	-	C	T scaffold_1 246309 250558
scaffold_1	246491	SNP	-	A	C scaffold_1 246309 250558
scaffold_1	246522	SNP	-	C	T scaffold_1 246309 250558
scaffold_1	246588	SNP	-	A	G scaffold_1 246309 250558
scaffold_1	246811	SNP	-	A	G scaffold_1 246309 250558
scaffold_1	246953	SNP	-	A	G scaffold_1 246309 250558
scaffold_1	247537	SNP	-	G	T scaffold_1 246309 250558
scaffold_1	247648	SNP	-	A	G scaffold_1 246309 250558
scaffold_1	247684	SNP	-	C	T scaffold_1 246309 250558
scaffold_1	248017	SNP	-	A	G scaffold_1 246309 250558
scaffold_1	248121	SNP	-	A	C scaffold_1 246309 250558
scaffold_1	248552	SNP	-	C	T scaffold_1 246309 250558
scaffold_1	248598	SNP	-	A	G scaffold_1 246309 250558
scaffold_1	248758	SNP	-	A	G scaffold_1 246309 250558
scaffold_1	248784	SNP	-	A	G scaffold_1 246309 250558
scaffold_1	249223	SNP	-	A	G scaffold_1 246309 250558
scaffold_1	249348	SNP	-	A	C scaffold_1 246309 250558
scaffold_1	249516	SNP	-	C	T scaffold_1 246309 250558
scaffold_1	250074	SNP	-	A	G scaffold_1 246309 250558
scaffold_1	250382	SNP	-	C	T scaffold_1 246309 250558
scaffold_1	250463	INDEL	1	TA	T scaffold_1 246309 250558
scaffold_1	250477	SNP	-	T	C scaffold_1 246309 250558
scaffold_1	250497	SNP	-	T	C scaffold_1 246309 250558
scaffold_1	250533	SNP	-	G	A scaffold_1 246309 250558
scaffold_1	250601	SNP	-	A	C scaffold_1 250559 254086
scaffold_1	250722	SNP	-	A	T scaffold_1 250559 254086
scaffold_1	250745	SNP	-	T	C scaffold_1 250559 254086
scaffold_1	250760	SNP	-	G	A scaffold_1 250559 254086
scaffold_1	250762	SNP	-	C	T scaffold_1 250559 254086
scaffold_1	250819	SNP	-	A	T scaffold_1 250559 254086
scaffold_1	250897	SNP	-	G	A scaffold_1 250559 254086
scaffold_1	250900	SNP	-	C	T scaffold_1 250559 254086
scaffold_1	251035	SNP	-	C	T scaffold_1 250559 254086
scaffold_1	251071	SNP	-	T	C scaffold_1 250559 254086
scaffold_1	251159	SNP	-	C	A scaffold_1 250559 254086
scaffold_1	251176	SNP	-	G	A scaffold_1 250559 254086
scaffold_1	251311	SNP	-	C	T scaffold_1 250559 254086
scaffold_1	251992	SNP	-	G	T scaffold_1 250559 254086
scaffold_1	252040	SNP	-	A	G scaffold_1 250559 254086
scaffold_1	252107	SNP	-	A	G scaffold_1 250559 254086
scaffold_1	252199	SNP	-	A	G scaffold_1 250559 254086
scaffold_1	252538	SNP	-	C	G scaffold_1 252251 254267
scaffold_1	252714	SNP	-	A	G scaffold_1 252559 253651
scaffold_1	252937	SNP	-	A	G scaffold_1 252559 253651
scaffold_1	253319	SNP	-	T	G scaffold_1 252559 253651
scaffold_1	253330	SNP	-	T	C scaffold_1 252559 253651
scaffold_1	253402	SNP	-	T	C scaffold_1 252559 253651
scaffold_1	253450	SNP	-	C	T scaffold_1 252559 253651
scaffold_1	253496	SNP	-	G	A scaffold_1 252559 253651
scaffold_1	253530	SNP	-	C	G scaffold_1 252559 253651
scaffold_1	253645	SNP	-	A	G scaffold_1 252559 253651
scaffold_1	253682	SNP	-	A	G scaffold_1 252251 254267
scaffold_1	253915	SNP	-	A	C scaffold_1 252251 254267
scaffold_1	254035	SNP	-	A	G scaffold_1 252251 254267
scaffold_1	254472	SNP	-	A	G scaffold_1 254316 258179
scaffold_1	254519	SNP	-	A	G scaffold_1 254316 258179
scaffold_1	254765	SNP	-	A	T scaffold_1 254316 258179
scaffold_1	254808	INDEL	4	AGGAG	A scaffold_1 254316 258179
scaffold_1	254880	SNP	-	C	T scaffold_1 254316 258179
scaffold_1	255113	SNP	-	A	G scaffold_1 254910 258053
scaffold_1	255143	SNP	-	C	T scaffold_1 254910 258053
scaffold_1	255153	SNP	-	A	G scaffold_1 254910 258053
scaffold_1	255362	SNP	-	A	G scaffold_1 254910 258053
scaffold_1	255869	SNP	-	C	G scaffold_1 254910 258053
scaffold_1	255977	SNP	-	A	C scaffold_1 254910 258053
scaffold_1	256169	SNP	-	C	T scaffold_1 254910 258053
scaffold_1	256350	SNP	-	A	G scaffold_1 254910 258053
scaffold_1	256469	SNP	-	A	G scaffold_1 254910 258053
scaffold_1	256626	SNP	-	C	T scaffold_1 254910 258053
scaffold_1	256689	SNP	-	A	G scaffold_1 254910 258053
scaffold_1	256857	SNP	-	A	G scaffold_1 254910 258053
scaffold_1	256925	SNP	-	A	G scaffold_1 254910 258053
scaffold_1	256998	SNP	-	A	G scaffold_1 254910 258053
scaffold_1	257279	SNP	-	A	G scaffold_1 257018 258062
scaffold_1	257432	SNP	-	C	T scaffold_1 257018 258062
scaffold_1	258144	SNP	-	A	G scaffold_1 254316 258179
scaffold_1	258186	SNP	-	A	G scaffold_1 254419 258388
scaffold_1	258235	INDEL	-2	G	GTT scaffold_1 254419 258388
scaffold_1	258295	SNP	-	A	G scaffold_1 258265 259605
scaffold_1	258355	SNP	-	C	T scaffold_1 258265 259605
scaffold_1	258437	SNP	-	T	C scaffold_1 258265 259605
scaffold_1	258535	SNP	-	G	A scaffold_1 258265 259605
scaffold_1	260462	SNP	-	G	A Not in gene
scaffold_1	260482	SNP	-	T	C Not in gene
scaffold_1	260487	SNP	-	T	C Not in gene
scaffold_1	260544	SNP	-	A	T Not in gene
scaffold_1	260550	SNP	-	C	T Not in gene
scaffold_1	260556	SNP	-	T	C Not in gene
scaffold_1	260623	INDEL	1	CA	C scaffold_1 260583 261441
scaffold_1	260644	SNP	-	T	C scaffold_1 260583 261441
scaffold_1	260759	SNP	-	G	A scaffold_1 260583 261441
scaffold_1	260819	SNP	-	G	A scaffold_1 260583 261441
scaffold_1	260820	SNP	-	T	C scaffold_1 260583 261441
scaffold_1	260824	SNP	-	G	C scaffold_1 260583 261441
scaffold_1	260869	SNP	-	C	T scaffold_1 260583 261441
scaffold_1	260907	SNP	-	C	G scaffold_1 260583 261441
scaffold_1	260916	SNP	-	T	C scaffold_1 260583 261441
scaffold_1	260927	SNP	-	T	C scaffold_1 260583 261441
scaffold_1	260936	INDEL	4	CCATA	C scaffold_1 260583 261441
scaffold_1	261213	SNP	-	G	T scaffold_1 260583 261441
scaffold_1	262701	SNP	-	C	T scaffold_1 262433 263843
scaffold_1	262745	SNP	-	C	T scaffold_1 262433 263843
scaffold_1	262758	SNP	-	A	G scaffold_1 262433 263843
scaffold_1	262818	SNP	-	G	A scaffold_1 262433 263843
scaffold_1	262830	SNP	-	T	C scaffold_1 262433 263843
scaffold_1	262938	SNP	-	T	C scaffold_1 262433 263843
scaffold_1	263037	SNP	-	G	A scaffold_1 262433 263843
scaffold_1	263081	SNP	-	T	A scaffold_1 262433 263843
scaffold_1	263144	SNP	-	A	G scaffold_1 262433 263843
scaffold_1	263153	SNP	-	G	A scaffold_1 262433 263843
scaffold_1	263162	SNP	-	G	A scaffold_1 262433 263843
scaffold_1	263171	SNP	-	G	A scaffold_1 262433 263843
scaffold_1	263189	SNP	-	T	C scaffold_1 262433 263843
scaffold_1	263386	SNP	-	A	T scaffold_1 262433 263843
scaffold_1	263565	SNP	-	C	T scaffold_1 262433 263843
scaffold_1	263588	SNP	-	A	T scaffold_1 262433 263843
scaffold_1	263645	SNP	-	A	T scaffold_1 262433 263843
scaffold_1	263819	INDEL	1	AT	A scaffold_1 262433 263843
scaffold_1	264174	SNP	-	A	C scaffold_1 264103 265479
scaffold_1	264186	SNP	-	C	T scaffold_1 264103 265479
scaffold_1	264522	SNP	-	A	G scaffold_1 264103 265479
scaffold_1	266331	SNP	-	A	G scaffold_1 265914 270017
scaffold_1	266373	SNP	-	C	T scaffold_1 265914 270017
scaffold_1	266379	SNP	-	A	G scaffold_1 265914 270017
scaffold_1	267276	SNP	-	C	T scaffold_1 265914 270017
scaffold_1	267492	SNP	-	G	T scaffold_1 265914 270017
scaffold_1	267648	INDEL	1	TA	T scaffold_1 265914 270017
scaffold_1	268617	SNP	-	C	T scaffold_1 265914 270017
scaffold_1	268672	SNP	-	A	G scaffold_1 265914 270017
scaffold_1	268693	SNP	-	A	G scaffold_1 265914 270017
scaffold_1	268923	SNP	-	A	G scaffold_1 265914 270017
scaffold_1	268955	SNP	-	C	T scaffold_1 265914 270017
scaffold_1	269052	SNP	-	C	T scaffold_1 265914 270017
scaffold_1	269138	SNP	-	A	G scaffold_1 265914 270017
scaffold_1	269194	SNP	-	C	G scaffold_1 265914 270017
scaffold_1	269199	SNP	-	G	T scaffold_1 265914 270017
scaffold_1	269390	SNP	-	A	C scaffold_1 265914 270017
scaffold_1	269406	SNP	-	A	G scaffold_1 265914 270017
scaffold_1	270578	SNP	-	T	C scaffold_1 270571 273218
scaffold_1	270935	SNP	-	A	G scaffold_1 270598 271699
scaffold_1	270953	SNP	-	C	T scaffold_1 270945 271165
scaffold_1	270965	SNP	-	T	C scaffold_1 270954 271166
scaffold_1	271019	SNP	-	C	T scaffold_1 270954 271166
scaffold_1	271112	SNP	-	A	G scaffold_1 270954 271166
scaffold_1	271145	SNP	-	A	G scaffold_1 270954 271166
scaffold_1	271274	SNP	-	A	C scaffold_1 270598 271699
scaffold_1	271306	SNP	-	A	T scaffold_1 271286 271968
scaffold_1	271317	SNP	-	A	T scaffold_1 271286 271968
scaffold_1	271479	SNP	-	A	G scaffold_1 271286 271968
scaffold_1	271485	SNP	-	A	G scaffold_1 271286 271968
scaffold_1	271586	SNP	-	A	G scaffold_1 271286 271968
scaffold_1	271646	SNP	-	A	G scaffold_1 271286 271968
scaffold_1	272014	SNP	-	C	T scaffold_1 270571 273218
scaffold_1	272087	SNP	-	A	G scaffold_1 272055 273071
scaffold_1	272109	SNP	-	C	T scaffold_1 272089 273086
scaffold_1	272222	SNP	-	C	T scaffold_1 272089 273086
scaffold_1	272225	SNP	-	C	T scaffold_1 272089 273086
scaffold_1	272282	SNP	-	C	T scaffold_1 272089 273086
scaffold_1	272360	SNP	-	A	G scaffold_1 272089 273086
scaffold_1	272900	SNP	-	A	G scaffold_1 272089 273086
scaffold_1	272972	SNP	-	C	T scaffold_1 272089 273086
scaffold_1	273147	INDEL	1	CT	C scaffold_1 270571 273218
scaffold_1	273196	SNP	-	T	C scaffold_1 270571 273218
scaffold_1	273519	SNP	-	C	G Not in gene
scaffold_1	273633	SNP	-	A	G Not in gene
scaffold_1	274812	SNP	-	G	A scaffold_1 274750 282581
scaffold_1	275026	SNP	-	G	A scaffold_1 274750 282581
scaffold_1	275840	SNP	-	G	T scaffold_1 275552 276235
scaffold_1	275876	SNP	-	A	G scaffold_1 275552 276235
scaffold_1	276240	SNP	-	T	G scaffold_1 274750 282581
scaffold_1	276305	SNP	-	A	G scaffold_1 274750 282581
scaffold_1	276352	INDEL	1	AT	A scaffold_1 274750 282581
scaffold_1	276389	SNP	-	G	A scaffold_1 274750 282581
scaffold_1	276435	SNP	-	T	A scaffold_1 274750 282581
scaffold_1	276472	SNP	-	T	G scaffold_1 274750 282581
scaffold_1	276484	SNP	-	T	C scaffold_1 274750 282581
scaffold_1	276508	SNP	-	C	T scaffold_1 274750 282581
scaffold_1	276510	SNP	-	A	G scaffold_1 274750 282581
scaffold_1	276521	SNP	-	G	A scaffold_1 274750 282581
scaffold_1	276554	SNP	-	G	A scaffold_1 274750 282581
scaffold_1	276576	SNP	-	T	C scaffold_1 274750 282581
scaffold_1	276579	SNP	-	C	T scaffold_1 274750 282581
scaffold_1	276590	SNP	-	G	A scaffold_1 274750 282581
scaffold_1	276594	SNP	-	G	A scaffold_1 274750 282581
scaffold_1	276618	INDEL	3	AGTT	A scaffold_1 274750 282581
scaffold_1	276632	INDEL	3	GATT	G scaffold_1 274750 282581
scaffold_1	276637	SNP	-	T	C scaffold_1 274750 282581
scaffold_1	276665	SNP	-	G	A scaffold_1 274750 282581
scaffold_1	276668	SNP	-	A	G scaffold_1 274750 282581
scaffold_1	276696	SNP	-	C	T scaffold_1 274750 282581
scaffold_1	276697	SNP	-	G	T scaffold_1 274750 282581
scaffold_1	276701	SNP	-	C	T scaffold_1 274750 282581
scaffold_1	276710	SNP	-	C	T scaffold_1 274750 282581
scaffold_1	276715	SNP	-	A	G scaffold_1 274750 282581
scaffold_1	276749	SNP	-	C	G scaffold_1 274750 282581
scaffold_1	276805	SNP	-	C	T scaffold_1 274750 282581
scaffold_1	276870	SNP	-	A	G scaffold_1 274750 282581
scaffold_1	276951	SNP	-	C	T scaffold_1 274750 282581
scaffold_1	277034	SNP	-	G	C scaffold_1 274750 282581
scaffold_1	277076	SNP	-	C	G scaffold_1 274750 282581
scaffold_1	277109	SNP	-	T	C scaffold_1 277107 282340
scaffold_1	277149	SNP	-	C	T scaffold_1 277107 282340
scaffold_1	277203	SNP	-	T	G scaffold_1 277107 282340
scaffold_1	277224	SNP	-	T	A scaffold_1 277107 282340
scaffold_1	277271	SNP	-	C	T scaffold_1 277107 282340
scaffold_1	277981	SNP	-	A	G scaffold_1 277107 282340
scaffold_1	278360	SNP	-	C	T scaffold_1 277107 282340
scaffold_1	278366	SNP	-	A	C scaffold_1 277107 282340
scaffold_1	278466	SNP	-	A	G scaffold_1 277107 282340
scaffold_1	278540	SNP	-	A	T scaffold_1 277107 282340
scaffold_1	278618	SNP	-	A	G scaffold_1 277107 282340
scaffold_1	278684	SNP	-	A	G scaffold_1 277107 282340
scaffold_1	278864	SNP	-	A	G scaffold_1 277107 282340
scaffold_1	279015	SNP	-	A	G scaffold_1 277107 282340
scaffold_1	279019	SNP	-	C	T scaffold_1 277107 282340
scaffold_1	279032	SNP	-	G	T scaffold_1 277107 282340
scaffold_1	279098	SNP	-	A	G scaffold_1 277107 282340
scaffold_1	279308	SNP	-	A	T scaffold_1 277107 282340
scaffold_1	279437	SNP	-	C	T scaffold_1 277107 282340
scaffold_1	279458	SNP	-	C	T scaffold_1 277107 282340
scaffold_1	279499	SNP	-	C	G scaffold_1 277107 282340
scaffold_1	279564	SNP	-	A	T scaffold_1 277107 282340
scaffold_1	279616	SNP	-	A	G scaffold_1 277107 282340
scaffold_1	279828	SNP	-	A	G scaffold_1 277107 282340
scaffold_1	279869	SNP	-	A	G scaffold_1 277107 282340
scaffold_1	279933	SNP	-	C	T scaffold_1 277107 282340
scaffold_1	280454	SNP	-	G	T scaffold_1 277107 282340
scaffold_1	280732	SNP	-	A	T scaffold_1 277107 282340
scaffold_1	280745	SNP	-	C	T scaffold_1 277107 282340
scaffold_1	281064	SNP	-	A	G scaffold_1 277107 282340
scaffold_1	281292	SNP	-	A	T scaffold_1 277107 282340
scaffold_1	281408	SNP	-	C	T scaffold_1 277107 282340
scaffold_1	281429	SNP	-	C	T scaffold_1 277107 282340
scaffold_1	281441	SNP	-	A	G scaffold_1 277107 282340
scaffold_1	281708	SNP	-	A	G scaffold_1 277107 282340
scaffold_1	281744	SNP	-	A	G scaffold_1 277107 282340
scaffold_1	282117	SNP	-	C	T scaffold_1 277107 282340
scaffold_1	282275	SNP	-	A	G scaffold_1 277107 282340
scaffold_1	282353	SNP	-	A	C scaffold_1 274750 282581
scaffold_1	282354	SNP	-	C	G scaffold_1 274750 282581
scaffold_1	282458	SNP	-	G	C scaffold_1 274750 282581
scaffold_1	282505	SNP	-	A	T scaffold_1 274750 282581
scaffold_1	282509	SNP	-	A	G scaffold_1 274750 282581
scaffold_1	282523	INDEL	2	CAT	C scaffold_1 274750 282581
scaffold_1	282526	SNP	-	T	C scaffold_1 274750 282581
scaffold_1	282532	SNP	-	T	C scaffold_1 274750 282581
scaffold_1	282552	SNP	-	C	G scaffold_1 274750 282581
scaffold_1	282560	INDEL	3	CTAG	C scaffold_1 274750 282581
scaffold_1	282562	SNP	-	A	T scaffold_1 274750 282581
scaffold_1	282566	INDEL	-2	AAC	GAC,A scaffold_1 274750 282581
scaffold_1	282567	SNP	-	A	G scaffold_1 274750 282581
scaffold_1	282569	INDEL	-2	G	GGT scaffold_1 274750 282581
scaffold_1	282572	SNP	-	C	T scaffold_1 274750 282581
scaffold_1	282578	SNP	-	A	G scaffold_1 274750 282581
scaffold_1	282588	INDEL	2	ATG	A Not in gene
scaffold_1	282591	INDEL	-2	C	CAT Not in gene
scaffold_1	282610	SNP	-	A	G scaffold_1 282597 283319
scaffold_1	282622	SNP	-	T	G scaffold_1 282597 283319
scaffold_1	282624	SNP	-	T	C scaffold_1 282597 283319
scaffold_1	282625	SNP	-	C	T scaffold_1 282597 283319
scaffold_1	282633	INDEL	-2	A	G,T scaffold_1 282597 283319
scaffold_1	282639	SNP	-	T	C scaffold_1 282597 283319
scaffold_1	282693	SNP	-	A	G scaffold_1 282597 283319
scaffold_1	282715	SNP	-	G	A scaffold_1 282597 283319
scaffold_1	282736	SNP	-	G	A scaffold_1 282597 283319
scaffold_1	282872	SNP	-	C	T scaffold_1 282597 283319
scaffold_1	282879	SNP	-	T	C scaffold_1 282597 283319
scaffold_1	282885	SNP	-	C	T scaffold_1 282597 283319
scaffold_1	282892	SNP	-	A	G scaffold_1 282597 283319
scaffold_1	282909	SNP	-	T	C scaffold_1 282597 283319
scaffold_1	282916	SNP	-	T	A scaffold_1 282597 283319
scaffold_1	282947	SNP	-	T	C scaffold_1 282597 283319
scaffold_1	282961	INDEL	9	AAACAATGAC	A scaffold_1 282597 283319
scaffold_1	282975	SNP	-	T	A scaffold_1 282597 283319
scaffold_1	282977	SNP	-	T	G scaffold_1 282597 283319
scaffold_1	283142	SNP	-	C	A scaffold_1 282597 283319
scaffold_1	284785	SNP	-	A	G scaffold_1 284434 287509
scaffold_1	284844	SNP	-	G	A scaffold_1 284434 287509
scaffold_1	284982	SNP	-	T	C scaffold_1 284434 287509
scaffold_1	285012	SNP	-	C	T scaffold_1 284434 287509
scaffold_1	285087	SNP	-	A	T scaffold_1 284434 287509
scaffold_1	285092	SNP	-	C	T scaffold_1 284434 287509
scaffold_1	285171	SNP	-	T	C scaffold_1 284434 287509
scaffold_1	285172	SNP	-	T	C scaffold_1 284434 287509
scaffold_1	285237	SNP	-	T	C scaffold_1 284434 287509
scaffold_1	285267	SNP	-	C	G scaffold_1 284434 287509
scaffold_1	285297	SNP	-	C	T scaffold_1 284434 287509
scaffold_1	286086	SNP	-	A	C scaffold_1 284434 287509
scaffold_1	286118	SNP	-	C	T scaffold_1 284434 287509
scaffold_1	286263	SNP	-	C	T scaffold_1 284434 287509
scaffold_1	286395	SNP	-	A	G scaffold_1 284434 287509
scaffold_1	286501	SNP	-	A	G scaffold_1 284434 287509
scaffold_1	286597	SNP	-	C	T scaffold_1 284434 287509
scaffold_1	286620	SNP	-	A	G scaffold_1 284434 287509
scaffold_1	286680	SNP	-	A	G scaffold_1 284434 287509
scaffold_1	286761	SNP	-	C	T scaffold_1 284434 287509
scaffold_1	287152	SNP	-	T	A scaffold_1 284434 287509
scaffold_1	287162	INDEL	1	CT	C scaffold_1 284434 287509
scaffold_1	287239	SNP	-	T	C scaffold_1 284434 287509
scaffold_1	287585	INDEL	-2	A	ATT Not in gene
scaffold_1	287708	SNP	-	C	T Not in gene
scaffold_1	288356	SNP	-	A	G scaffold_1 287813 292996
scaffold_1	288491	SNP	-	C	T scaffold_1 288380 296775
scaffold_1	288577	SNP	-	A	G scaffold_1 288380 296775
scaffold_1	288825	SNP	-	G	T scaffold_1 288647 292401
scaffold_1	289257	SNP	-	C	T scaffold_1 288971 291070
scaffold_1	290928	SNP	-	A	G scaffold_1 288971 291070
scaffold_1	291102	SNP	-	A	G scaffold_1 288647 292401
scaffold_1	291334	SNP	-	A	G scaffold_1 291176 292905
scaffold_1	291912	SNP	-	C	G scaffold_1 291176 292905
scaffold_1	292355	SNP	-	A	T scaffold_1 291176 292905
scaffold_1	293276	SNP	-	C	T scaffold_1 288380 296775
scaffold_1	293467	SNP	-	C	T scaffold_1 288380 296775
scaffold_1	294222	SNP	-	C	T scaffold_1 293824 296461
scaffold_1	294524	SNP	-	T	C scaffold_1 293824 296461
scaffold_1	294617	SNP	-	G	A scaffold_1 293824 296461
scaffold_1	294680	SNP	-	G	A scaffold_1 293824 296461
scaffold_1	294719	SNP	-	T	A scaffold_1 293824 296461
scaffold_1	295538	SNP	-	A	G scaffold_1 295194 296563
scaffold_1	295585	SNP	-	G	T scaffold_1 295194 296563
scaffold_1	296658	SNP	-	A	C scaffold_1 288380 296775
scaffold_1	296737	INDEL	1	TA	T scaffold_1 288380 296775
scaffold_1	296811	SNP	-	A	G scaffold_1 296781 298533
scaffold_1	296847	SNP	-	C	T scaffold_1 296781 298533
scaffold_1	296940	SNP	-	C	T scaffold_1 296781 298533
scaffold_1	297362	SNP	-	C	T scaffold_1 296781 298533
scaffold_1	297875	SNP	-	C	T scaffold_1 296781 298533
scaffold_1	297924	SNP	-	A	G scaffold_1 296781 298533
scaffold_1	297927	SNP	-	C	T scaffold_1 296781 298533
scaffold_1	298041	SNP	-	T	C scaffold_1 296781 298533
scaffold_1	298140	SNP	-	C	G scaffold_1 296781 298533
scaffold_1	298145	SNP	-	A	G scaffold_1 296781 298533
scaffold_1	298203	SNP	-	C	T scaffold_1 296781 298533
scaffold_1	298210	SNP	-	A	G scaffold_1 296781 298533
scaffold_1	298230	SNP	-	C	T scaffold_1 296781 298533
scaffold_1	298237	SNP	-	G	C scaffold_1 296781 298533
scaffold_1	298252	SNP	-	A	G scaffold_1 296781 298533
scaffold_1	298260	SNP	-	T	G scaffold_1 296781 298533
scaffold_1	298294	SNP	-	T	C scaffold_1 296781 298533
scaffold_1	298298	SNP	-	G	A scaffold_1 296781 298533
scaffold_1	298329	SNP	-	A	C scaffold_1 296781 298533
scaffold_1	298363	SNP	-	A	G scaffold_1 298335 299386
scaffold_1	298444	SNP	-	A	C scaffold_1 298335 299386
scaffold_1	298460	SNP	-	C	T scaffold_1 298335 299386
scaffold_1	298464	SNP	-	C	T scaffold_1 298335 299386
scaffold_1	298465	SNP	-	C	T scaffold_1 298335 299386
scaffold_1	298480	SNP	-	T	C scaffold_1 298335 299386
scaffold_1	298555	SNP	-	T	A scaffold_1 298335 299386
scaffold_1	298613	SNP	-	C	T scaffold_1 298335 299386
scaffold_1	298630	SNP	-	T	C scaffold_1 298335 299386
scaffold_1	298649	INDEL	0	ATTT	A,AT scaffold_1 298642 305623
scaffold_1	298729	SNP	-	C	T scaffold_1 298652 302233
scaffold_1	298731	SNP	-	G	C scaffold_1 298652 302233
scaffold_1	298745	SNP	-	A	T scaffold_1 298652 302233
scaffold_1	298747	SNP	-	G	A scaffold_1 298652 302233
scaffold_1	298755	SNP	-	C	T scaffold_1 298652 302233
scaffold_1	298764	SNP	-	A	G scaffold_1 298652 302233
scaffold_1	299041	SNP	-	A	T scaffold_1 298652 302233
scaffold_1	299188	SNP	-	A	G scaffold_1 298652 302233
scaffold_1	299587	SNP	-	C	T scaffold_1 298652 302233
scaffold_1	299602	SNP	-	A	G scaffold_1 298652 302233
scaffold_1	299753	SNP	-	A	G scaffold_1 298652 302233
scaffold_1	300047	SNP	-	A	G scaffold_1 298652 302233
scaffold_1	300244	SNP	-	A	G scaffold_1 298652 302233
scaffold_1	300827	SNP	-	C	T scaffold_1 298652 302233
scaffold_1	300943	SNP	-	G	T scaffold_1 298652 302233
scaffold_1	301039	SNP	-	C	T scaffold_1 298652 302233
scaffold_1	301062	SNP	-	A	G scaffold_1 298652 302233
scaffold_1	301173	SNP	-	A	G scaffold_1 298652 302233
scaffold_1	301241	SNP	-	C	T scaffold_1 298652 302233
scaffold_1	301263	SNP	-	C	T scaffold_1 298652 302233
scaffold_1	301305	SNP	-	A	G scaffold_1 298652 302233
scaffold_1	301393	SNP	-	C	G scaffold_1 298652 302233
scaffold_1	301569	SNP	-	A	G scaffold_1 298652 302233
scaffold_1	301776	SNP	-	A	G scaffold_1 298652 302233
scaffold_1	302495	SNP	-	A	G scaffold_1 298642 305623
scaffold_1	302558	SNP	-	G	T scaffold_1 298642 305623
scaffold_1	302561	SNP	-	A	G scaffold_1 298642 305623
scaffold_1	302566	SNP	-	A	G scaffold_1 298642 305623
scaffold_1	302569	SNP	-	A	C scaffold_1 298642 305623
scaffold_1	302584	SNP	-	A	T scaffold_1 298642 305623
scaffold_1	302994	INDEL	1	CA	C scaffold_1 298642 305623
scaffold_1	303478	SNP	-	A	G scaffold_1 298642 305623
scaffold_1	304057	SNP	-	A	G scaffold_1 298642 305623
scaffold_1	304249	SNP	-	A	G scaffold_1 298642 305623
scaffold_1	304333	SNP	-	A	G scaffold_1 298642 305623
scaffold_1	304386	SNP	-	A	G scaffold_1 298642 305623
scaffold_1	304651	SNP	-	A	G scaffold_1 298642 305623
scaffold_1	304738	SNP	-	A	G scaffold_1 298642 305623
scaffold_1	304940	SNP	-	A	G scaffold_1 298642 305623
scaffold_1	305147	SNP	-	C	T scaffold_1 298642 305623
scaffold_1	306177	INDEL	2	ACG	A scaffold_1 306038 306717
scaffold_1	306181	SNP	-	A	G scaffold_1 306038 306717
scaffold_1	306198	INDEL	1	TG	T scaffold_1 306038 306717
scaffold_1	306205	INDEL	-1	G	GT scaffold_1 306038 306717
scaffold_1	306718	SNP	-	A	T Not in gene
scaffold_1	306752	SNP	-	C	T Not in gene
scaffold_1	306753	SNP	-	T	C Not in gene
scaffold_1	306774	SNP	-	A	T Not in gene
scaffold_1	306783	INDEL	-9	C	CAAA,CAAAA Not in gene
scaffold_1	306884	SNP	-	T	G Not in gene
scaffold_1	306887	INDEL	2	TAC	T Not in gene
scaffold_1	307638	SNP	-	T	C Not in gene
scaffold_1	307651	SNP	-	A	G Not in gene
scaffold_1	307700	SNP	-	A	G Not in gene
scaffold_1	307744	INDEL	3	AAAT	A Not in gene
scaffold_1	307792	INDEL	1	TG	T Not in gene
scaffold_1	307851	INDEL	1	CT	C Not in gene
scaffold_1	307880	SNP	-	C	T Not in gene
scaffold_1	307983	SNP	-	C	G Not in gene
scaffold_1	308143	SNP	-	T	C scaffold_1 308059 309127
scaffold_1	308176	INDEL	-3	A	ATTT scaffold_1 308059 309127
scaffold_1	308447	SNP	-	T	G scaffold_1 308059 309127
scaffold_1	308506	SNP	-	A	T scaffold_1 308059 309127
scaffold_1	308556	INDEL	7	TTGATTTG	T scaffold_1 308059 309127
scaffold_1	308596	SNP	-	C	T scaffold_1 308059 309127
scaffold_1	309059	SNP	-	C	T scaffold_1 308059 309127
scaffold_1	309122	SNP	-	A	T scaffold_1 308059 309127
scaffold_1	309156	SNP	-	A	C scaffold_1 308227 311972
scaffold_1	309227	SNP	-	A	G scaffold_1 308227 311972
scaffold_1	309263	SNP	-	C	T scaffold_1 308227 311972
scaffold_1	309278	SNP	-	A	G scaffold_1 308227 311972
scaffold_1	309683	SNP	-	A	G scaffold_1 308227 311972
scaffold_1	309860	SNP	-	A	G scaffold_1 308227 311972
scaffold_1	309998	SNP	-	C	T scaffold_1 308227 311972
scaffold_1	310082	SNP	-	C	T scaffold_1 308227 311972
scaffold_1	310190	SNP	-	A	G scaffold_1 308227 311972
scaffold_1	310604	SNP	-	C	T scaffold_1 308227 311972
scaffold_1	310887	SNP	-	C	T scaffold_1 308227 311972
scaffold_1	310926	SNP	-	A	C scaffold_1 308227 311972
scaffold_1	311024	SNP	-	A	C scaffold_1 308227 311972
scaffold_1	311792	SNP	-	A	G scaffold_1 311056 311931
scaffold_1	311822	SNP	-	C	T scaffold_1 311056 311931
scaffold_1	311996	SNP	-	C	T scaffold_1 311953 312299
scaffold_1	312030	SNP	-	C	T scaffold_1 312013 312293
scaffold_1	312134	SNP	-	C	T scaffold_1 312013 312293
scaffold_1	313188	SNP	-	C	T Not in gene
scaffold_1	313402	INDEL	1	AT	A Not in gene
scaffold_1	313445	SNP	-	A	T Not in gene
scaffold_1	313483	SNP	-	T	C Not in gene
scaffold_1	313540	SNP	-	C	T scaffold_1 313488 313699
scaffold_1	313586	SNP	-	A	G scaffold_1 313488 313699
scaffold_1	313599	SNP	-	G	A scaffold_1 313488 313699
scaffold_1	313616	SNP	-	G	A scaffold_1 313488 313699
scaffold_1	313636	SNP	-	A	T scaffold_1 313488 313699
scaffold_1	313648	SNP	-	C	G scaffold_1 313488 313699
scaffold_1	313656	SNP	-	A	G scaffold_1 313488 313699
scaffold_1	313924	SNP	-	C	T Not in gene
scaffold_1	313981	SNP	-	C	T Not in gene
scaffold_1	314067	SNP	-	T	C scaffold_1 314034 314946
scaffold_1	314101	SNP	-	T	C scaffold_1 314034 314946
scaffold_1	314107	SNP	-	A	T scaffold_1 314034 314946
scaffold_1	314155	SNP	-	A	G scaffold_1 314034 314946
scaffold_1	314164	SNP	-	T	C scaffold_1 314034 314946
scaffold_1	314168	SNP	-	T	A scaffold_1 314034 314946
scaffold_1	314172	SNP	-	G	T scaffold_1 314034 314946
scaffold_1	314250	SNP	-	G	A scaffold_1 314034 314946
scaffold_1	314251	SNP	-	G	A scaffold_1 314034 314946
scaffold_1	314266	SNP	-	C	T scaffold_1 314034 314946
scaffold_1	314328	SNP	-	T	A scaffold_1 314034 314946
scaffold_1	314361	SNP	-	G	A scaffold_1 314034 314946
scaffold_1	314403	SNP	-	A	G scaffold_1 314034 314946
scaffold_1	314473	SNP	-	A	T scaffold_1 314407 316692
scaffold_1	314474	SNP	-	T	A scaffold_1 314407 316692
scaffold_1	314483	SNP	-	A	G scaffold_1 314407 316692
scaffold_1	314487	SNP	-	G	A scaffold_1 314407 316692
scaffold_1	314488	SNP	-	A	G scaffold_1 314407 316692
scaffold_1	314512	SNP	-	C	T scaffold_1 314407 316692
scaffold_1	314564	SNP	-	T	G scaffold_1 314407 316692
scaffold_1	314583	SNP	-	T	C scaffold_1 314407 316692
scaffold_1	314590	SNP	-	C	T scaffold_1 314407 316692
scaffold_1	314676	INDEL	-1	A	AT scaffold_1 314407 316692
scaffold_1	314788	SNP	-	T	C scaffold_1 314407 316692
scaffold_1	314867	SNP	-	T	C scaffold_1 314407 316692
scaffold_1	318685	SNP	-	C	T scaffold_1 317063 318688
scaffold_1	318801	INDEL	1	AT	A scaffold_1 316793 319326
scaffold_1	318819	SNP	-	A	G scaffold_1 318807 319189
scaffold_1	318826	INDEL	5	CTATTA	C scaffold_1 318807 319189
scaffold_1	318907	SNP	-	G	A scaffold_1 318807 319189
scaffold_1	318921	SNP	-	G	T scaffold_1 318807 319189
scaffold_1	318934	SNP	-	A	T scaffold_1 318807 319189
scaffold_1	318975	SNP	-	C	T scaffold_1 318807 319189
scaffold_1	318978	SNP	-	T	C scaffold_1 318807 319189
scaffold_1	319002	INDEL	1	AT	A scaffold_1 318807 319189
scaffold_1	319008	SNP	-	G	A scaffold_1 318807 319189
scaffold_1	319069	INDEL	2	CTA	C scaffold_1 318807 319189
scaffold_1	319079	SNP	-	C	T scaffold_1 318807 319189
scaffold_1	319084	SNP	-	T	C scaffold_1 318807 319189
scaffold_1	319099	SNP	-	G	A scaffold_1 318807 319189
scaffold_1	319120	SNP	-	C	A scaffold_1 318807 319189
scaffold_1	319140	SNP	-	C	T scaffold_1 318807 319189
scaffold_1	319155	SNP	-	C	T scaffold_1 318807 319189
scaffold_1	319196	SNP	-	G	A scaffold_1 316793 319326
scaffold_1	319229	SNP	-	A	G scaffold_1 316793 319326
scaffold_1	319278	SNP	-	G	A scaffold_1 316793 319326
scaffold_1	319291	INDEL	-2	C	CAT scaffold_1 316793 319326
scaffold_1	319296	SNP	-	A	C scaffold_1 316793 319326
scaffold_1	319368	SNP	-	T	C scaffold_1 319328 320693
scaffold_1	319370	SNP	-	C	G scaffold_1 319328 320693
scaffold_1	319383	SNP	-	G	A scaffold_1 319328 320693
scaffold_1	319851	SNP	-	C	T scaffold_1 319328 320693
scaffold_1	320270	SNP	-	C	T scaffold_1 319328 320693
scaffold_1	320272	SNP	-	A	G scaffold_1 319328 320693
scaffold_1	320322	SNP	-	A	G scaffold_1 319328 320693
scaffold_1	320383	SNP	-	C	T scaffold_1 319328 320693
scaffold_1	320659	SNP	-	C	T scaffold_1 319328 320693
scaffold_1	321338	SNP	-	A	C scaffold_1 321291 321588
scaffold_1	321407	SNP	-	C	T scaffold_1 321291 321588
scaffold_1	321487	SNP	-	C	T scaffold_1 321291 321588
scaffold_1	322196	SNP	-	A	G scaffold_1 322141 324135
scaffold_1	322215	SNP	-	A	T scaffold_1 322141 324135
scaffold_1	322268	SNP	-	C	T scaffold_1 322141 324135
scaffold_1	322271	SNP	-	T	C scaffold_1 322141 324135
scaffold_1	322301	SNP	-	C	T scaffold_1 322141 324135
scaffold_1	322317	SNP	-	G	A scaffold_1 322141 324135
scaffold_1	322502	SNP	-	T	C scaffold_1 322141 324135
scaffold_1	322531	INDEL	-2	C	CTT scaffold_1 322141 324135
scaffold_1	324027	SNP	-	T	A scaffold_1 322141 324135
scaffold_1	325808	SNP	-	G	T scaffold_1 325209 326424
scaffold_1	325825	SNP	-	G	A scaffold_1 325209 326424
scaffold_1	325865	SNP	-	A	G scaffold_1 325209 326424
scaffold_1	325921	INDEL	4	ATAGG	A scaffold_1 325209 326424
scaffold_1	325936	INDEL	1	GC	G scaffold_1 325209 326424
scaffold_1	325976	INDEL	-2	C	CTT scaffold_1 325209 326424
scaffold_1	326043	SNP	-	G	A scaffold_1 325209 326424
scaffold_1	326127	INDEL	1	AT	A scaffold_1 325209 326424
scaffold_1	326188	SNP	-	C	G scaffold_1 325209 326424
scaffold_1	326220	INDEL	-4	A	ATCTT scaffold_1 325209 326424
scaffold_1	326268	SNP	-	A	G scaffold_1 325209 326424
scaffold_1	326269	SNP	-	A	G scaffold_1 325209 326424
scaffold_1	326272	INDEL	2	CTT	C scaffold_1 325209 326424
scaffold_1	329397	SNP	-	A	G scaffold_1 329177 329715
scaffold_1	329424	SNP	-	C	T scaffold_1 329177 329715
scaffold_1	329616	SNP	-	C	T scaffold_1 329177 329715
scaffold_1	329777	SNP	-	A	G Not in gene
scaffold_1	329894	SNP	-	C	T Not in gene
scaffold_1	329948	SNP	-	A	G scaffold_1 329946 330113
scaffold_1	329966	SNP	-	A	G scaffold_1 329946 330113
scaffold_1	330025	SNP	-	C	T scaffold_1 329946 330113
scaffold_1	330845	INDEL	-3	C	CAAA Not in gene
scaffold_1	331016	SNP	-	T	C Not in gene
scaffold_1	331146	SNP	-	A	G Not in gene
scaffold_1	331161	SNP	-	C	G Not in gene
scaffold_1	331225	SNP	-	A	T Not in gene
scaffold_1	331277	SNP	-	C	T Not in gene
scaffold_1	331455	SNP	-	C	T Not in gene
scaffold_1	332043	SNP	-	A	G scaffold_1 331722 333359
scaffold_1	332157	SNP	-	A	G scaffold_1 331722 333359
scaffold_1	332211	SNP	-	A	G scaffold_1 331722 333359
scaffold_1	332339	SNP	-	C	T scaffold_1 331722 333359
scaffold_1	332436	SNP	-	A	G scaffold_1 331722 333359
scaffold_1	332457	SNP	-	C	T scaffold_1 331722 333359
scaffold_1	332551	SNP	-	A	G scaffold_1 331722 333359
scaffold_1	332563	SNP	-	C	T scaffold_1 331722 333359
scaffold_1	332611	SNP	-	C	T scaffold_1 331722 333359
scaffold_1	332612	SNP	-	C	T scaffold_1 331722 333359
scaffold_1	332713	SNP	-	A	G scaffold_1 331722 333359
scaffold_1	332714	SNP	-	A	G scaffold_1 331722 333359
scaffold_1	332778	SNP	-	C	T scaffold_1 331722 333359
scaffold_1	332781	SNP	-	A	T scaffold_1 331722 333359
scaffold_1	332796	SNP	-	A	G scaffold_1 331722 333359
scaffold_1	332797	SNP	-	A	T scaffold_1 331722 333359
scaffold_1	332806	SNP	-	C	T scaffold_1 331722 333359
scaffold_1	332979	SNP	-	G	A scaffold_1 331722 333359
scaffold_1	333060	SNP	-	T	A scaffold_1 331722 333359
scaffold_1	333133	SNP	-	A	G scaffold_1 331722 333359
scaffold_1	333138	SNP	-	G	A scaffold_1 331722 333359
scaffold_1	333176	SNP	-	A	G scaffold_1 331722 333359
scaffold_1	333222	SNP	-	C	T scaffold_1 331722 333359
scaffold_1	333241	SNP	-	C	T scaffold_1 331722 333359
scaffold_1	333269	SNP	-	G	A scaffold_1 331722 333359
scaffold_1	333302	INDEL	-2	T	TTC scaffold_1 331722 333359
scaffold_1	333308	INDEL	-1	A	AT scaffold_1 331722 333359
scaffold_1	333340	SNP	-	T	C scaffold_1 331722 333359
scaffold_1	333351	SNP	-	C	G scaffold_1 331722 333359
scaffold_1	333384	SNP	-	A	G scaffold_1 331485 337985
scaffold_1	333394	INDEL	35	ATTCATATTATGTATACGTTGATGCGTTAAAATGTG	A scaffold_1 331485 337985
scaffold_1	333442	SNP	-	G	T scaffold_1 331485 337985
scaffold_1	333480	SNP	-	C	T scaffold_1 331485 337985
scaffold_1	333568	SNP	-	T	C scaffold_1 331485 337985
scaffold_1	333607	SNP	-	A	G scaffold_1 331485 337985
scaffold_1	333649	SNP	-	G	A scaffold_1 331485 337985
scaffold_1	333721	SNP	-	T	C scaffold_1 331485 337985
scaffold_1	333772	SNP	-	G	C scaffold_1 331485 337985
scaffold_1	333843	SNP	-	C	T scaffold_1 331485 337985
scaffold_1	333885	SNP	-	T	C scaffold_1 331485 337985
scaffold_1	334007	SNP	-	A	G scaffold_1 331485 337985
scaffold_1	334008	SNP	-	C	T scaffold_1 331485 337985
scaffold_1	334303	SNP	-	C	T scaffold_1 331485 337985
scaffold_1	334309	SNP	-	A	G scaffold_1 331485 337985
scaffold_1	334370	SNP	-	C	T scaffold_1 331485 337985
scaffold_1	334378	SNP	-	C	T scaffold_1 331485 337985
scaffold_1	335792	SNP	-	C	T scaffold_1 331485 337985
scaffold_1	335851	SNP	-	C	T scaffold_1 331485 337985
scaffold_1	336324	SNP	-	C	G scaffold_1 331485 337985
scaffold_1	336603	SNP	-	A	G scaffold_1 331485 337985
scaffold_1	336604	SNP	-	A	G scaffold_1 331485 337985
scaffold_1	336750	SNP	-	A	C scaffold_1 331485 337985
scaffold_1	337059	SNP	-	A	G scaffold_1 331485 337985
scaffold_1	337435	SNP	-	A	G scaffold_1 331485 337985
scaffold_1	337475	SNP	-	C	T scaffold_1 331485 337985
scaffold_1	337559	SNP	-	C	G scaffold_1 331485 337985
scaffold_1	338474	SNP	-	A	T scaffold_1 338327 338878
scaffold_1	338711	SNP	-	A	G scaffold_1 338327 338878
scaffold_1	339067	SNP	-	G	T scaffold_1 338938 341002
scaffold_1	339069	INDEL	3	AGGG	A scaffold_1 338938 341002
scaffold_1	339178	SNP	-	A	G scaffold_1 338938 341002
scaffold_1	339210	SNP	-	C	G scaffold_1 338938 341002
scaffold_1	339429	SNP	-	A	G scaffold_1 339426 341006
scaffold_1	339483	SNP	-	A	C scaffold_1 339426 341006
scaffold_1	339617	SNP	-	A	G scaffold_1 339426 341006
scaffold_1	339728	SNP	-	A	C scaffold_1 339426 341006
scaffold_1	339914	SNP	-	A	T scaffold_1 339426 341006
scaffold_1	340075	SNP	-	A	G scaffold_1 339426 341006
scaffold_1	340261	SNP	-	C	T scaffold_1 339426 341006
scaffold_1	340791	SNP	-	C	G scaffold_1 339426 341006
scaffold_1	341685	SNP	-	C	T scaffold_1 341586 342685
scaffold_1	341803	SNP	-	G	T scaffold_1 341586 342685
scaffold_1	342055	SNP	-	T	C scaffold_1 341994 342713
scaffold_1	342063	SNP	-	A	G scaffold_1 341994 342713
scaffold_1	342073	SNP	-	A	G scaffold_1 341994 342713
scaffold_1	342108	SNP	-	A	T scaffold_1 341994 342713
scaffold_1	343510	SNP	-	C	T scaffold_1 342485 345549
scaffold_1	343921	SNP	-	A	T scaffold_1 342485 345549
scaffold_1	344134	SNP	-	C	T scaffold_1 342485 345549
scaffold_1	344177	SNP	-	A	T scaffold_1 342485 345549
scaffold_1	344229	SNP	-	C	T scaffold_1 342485 345549
scaffold_1	344320	SNP	-	A	G scaffold_1 342485 345549
scaffold_1	344383	SNP	-	C	T scaffold_1 342485 345549
scaffold_1	344549	INDEL	3	CTAT	C scaffold_1 342485 345549
scaffold_1	344560	SNP	-	C	T scaffold_1 342485 345549
scaffold_1	344597	SNP	-	T	C scaffold_1 342485 345549
scaffold_1	344616	SNP	-	T	C scaffold_1 342485 345549
scaffold_1	344653	SNP	-	A	G scaffold_1 342485 345549
scaffold_1	344686	SNP	-	C	T scaffold_1 342485 345549
scaffold_1	344700	SNP	-	T	C scaffold_1 342485 345549
scaffold_1	345289	INDEL	-4	A	ATTTT scaffold_1 342485 345549
scaffold_1	345717	SNP	-	C	A scaffold_1 345680 351711
scaffold_1	345742	SNP	-	T	C scaffold_1 345680 351711
scaffold_1	345748	SNP	-	G	A scaffold_1 345680 351711
scaffold_1	345777	INDEL	1	CT	C scaffold_1 345680 351711
scaffold_1	345856	SNP	-	C	A scaffold_1 345680 351711
scaffold_1	346107	SNP	-	C	T scaffold_1 345680 351711
scaffold_1	346308	INDEL	8	TTCATTCCG	T scaffold_1 345680 351711
scaffold_1	346343	SNP	-	C	T scaffold_1 345680 351711
scaffold_1	346347	SNP	-	A	G scaffold_1 345680 351711
scaffold_1	346488	INDEL	-2	A	ATT scaffold_1 345680 351711
scaffold_1	347241	SNP	-	A	G scaffold_1 345680 351711
scaffold_1	347658	SNP	-	A	G scaffold_1 345680 351711
scaffold_1	347742	SNP	-	C	T scaffold_1 345680 351711
scaffold_1	348204	SNP	-	G	T scaffold_1 345680 351711
scaffold_1	348240	SNP	-	C	T scaffold_1 345680 351711
scaffold_1	348534	SNP	-	C	T scaffold_1 345680 351711
scaffold_1	348682	SNP	-	A	G scaffold_1 345680 351711
scaffold_1	348698	SNP	-	A	G scaffold_1 345680 351711
scaffold_1	348722	SNP	-	A	T scaffold_1 345680 351711
scaffold_1	348743	SNP	-	A	G scaffold_1 345680 351711
scaffold_1	349846	SNP	-	A	G scaffold_1 345680 351711
scaffold_1	349936	SNP	-	A	G scaffold_1 345680 351711
scaffold_1	349988	SNP	-	A	G scaffold_1 345680 351711
scaffold_1	350051	SNP	-	C	T scaffold_1 345680 351711
scaffold_1	350221	SNP	-	C	T scaffold_1 345680 351711
scaffold_1	350329	SNP	-	C	T scaffold_1 345680 351711
scaffold_1	350332	SNP	-	C	T scaffold_1 345680 351711
scaffold_1	350560	SNP	-	A	C scaffold_1 345680 351711
scaffold_1	350716	SNP	-	C	T scaffold_1 345680 351711
scaffold_1	350887	SNP	-	C	T scaffold_1 345680 351711
scaffold_1	350935	SNP	-	G	T scaffold_1 345680 351711
scaffold_1	351094	SNP	-	C	G scaffold_1 345680 351711
scaffold_1	351719	SNP	-	A	G scaffold_1 348941 351915
scaffold_1	351741	SNP	-	A	G scaffold_1 348941 351915
scaffold_1	351798	SNP	-	C	T scaffold_1 348941 351915
scaffold_1	351835	SNP	-	T	A scaffold_1 348941 351915
scaffold_1	351838	INDEL	1	CA	C scaffold_1 348941 351915
scaffold_1	351945	SNP	-	A	T Not in gene
scaffold_1	352112	SNP	-	G	C scaffold_1 351973 354585
scaffold_1	352123	SNP	-	A	G scaffold_1 351973 354585
scaffold_1	352176	SNP	-	A	C scaffold_1 351973 354585
scaffold_1	352392	SNP	-	A	C scaffold_1 352271 352415
scaffold_1	352631	SNP	-	A	G scaffold_1 352265 354325
scaffold_1	352681	SNP	-	A	G scaffold_1 352265 354325
scaffold_1	352836	SNP	-	C	G scaffold_1 352265 354325
scaffold_1	353041	SNP	-	C	T scaffold_1 352265 354325
scaffold_1	353206	SNP	-	C	G scaffold_1 352265 354325
scaffold_1	353416	SNP	-	C	T scaffold_1 352265 354325
scaffold_1	353491	SNP	-	C	T scaffold_1 352265 354325
scaffold_1	353524	SNP	-	A	C scaffold_1 352265 354325
scaffold_1	353587	SNP	-	C	T scaffold_1 352265 354325
scaffold_1	353644	SNP	-	G	T scaffold_1 352265 354325
scaffold_1	353656	SNP	-	A	G scaffold_1 352265 354325
scaffold_1	354109	SNP	-	C	T scaffold_1 352265 354325
scaffold_1	354115	SNP	-	C	T scaffold_1 352265 354325
scaffold_1	354172	SNP	-	A	C scaffold_1 352265 354325
scaffold_1	354346	SNP	-	C	A scaffold_1 351973 354585
scaffold_1	354390	SNP	-	C	T scaffold_1 351973 354585
scaffold_1	354428	SNP	-	G	T scaffold_1 351973 354585
scaffold_1	354438	SNP	-	A	G scaffold_1 351973 354585
scaffold_1	354468	SNP	-	A	G scaffold_1 351973 354585
scaffold_1	354505	SNP	-	A	G scaffold_1 351973 354585
scaffold_1	354569	SNP	-	C	T scaffold_1 351973 354585
scaffold_1	354588	SNP	-	C	G scaffold_1 351966 354690
scaffold_1	354590	SNP	-	C	T scaffold_1 351966 354690
scaffold_1	354601	SNP	-	A	G scaffold_1 351966 354690
scaffold_1	354630	SNP	-	T	G scaffold_1 351966 354690
scaffold_1	354660	SNP	-	G	A scaffold_1 351966 354690
scaffold_1	354667	SNP	-	A	G scaffold_1 351966 354690
scaffold_1	354699	SNP	-	T	C Not in gene
scaffold_1	354788	SNP	-	G	T Not in gene
scaffold_1	354802	SNP	-	C	A Not in gene
scaffold_1	354830	SNP	-	A	G Not in gene
scaffold_1	354858	SNP	-	G	A Not in gene
scaffold_1	354900	INDEL	-2	C	CTA Not in gene
scaffold_1	354966	SNP	-	G	C Not in gene
scaffold_1	355003	SNP	-	A	C Not in gene
scaffold_1	355054	SNP	-	T	C Not in gene
scaffold_1	355113	SNP	-	T	G Not in gene
scaffold_1	355137	SNP	-	C	T Not in gene
scaffold_1	355162	SNP	-	G	T Not in gene
scaffold_1	355163	SNP	-	G	A Not in gene
scaffold_1	355166	SNP	-	T	G Not in gene
scaffold_1	355170	SNP	-	A	G Not in gene
scaffold_1	355204	INDEL	6	AATATAT	A Not in gene
scaffold_1	355294	SNP	-	T	A scaffold_1 355254 357045
scaffold_1	355295	SNP	-	T	A scaffold_1 355254 357045
scaffold_1	355306	SNP	-	T	C scaffold_1 355254 357045
scaffold_1	355307	SNP	-	G	A scaffold_1 355254 357045
scaffold_1	355312	SNP	-	C	T scaffold_1 355254 357045
scaffold_1	355317	INDEL	1	CA	C scaffold_1 355254 357045
scaffold_1	355344	SNP	-	C	T scaffold_1 355254 357045
scaffold_1	355378	SNP	-	A	G scaffold_1 355254 357045
scaffold_1	355397	SNP	-	A	G scaffold_1 355254 357045
scaffold_1	355404	SNP	-	G	C scaffold_1 355254 357045
scaffold_1	355492	SNP	-	C	T scaffold_1 355254 357045
scaffold_1	355497	SNP	-	G	A scaffold_1 355254 357045
scaffold_1	355947	SNP	-	G	T scaffold_1 355254 357045
scaffold_1	355992	SNP	-	A	T scaffold_1 355254 357045
scaffold_1	356073	SNP	-	C	T scaffold_1 355254 357045
scaffold_1	356529	SNP	-	A	G scaffold_1 355254 357045
scaffold_1	356574	SNP	-	C	T scaffold_1 355254 357045
scaffold_1	356601	SNP	-	C	T scaffold_1 355254 357045
scaffold_1	356613	SNP	-	G	T scaffold_1 355254 357045
scaffold_1	356670	SNP	-	A	T scaffold_1 355254 357045
scaffold_1	356814	SNP	-	C	T scaffold_1 355254 357045
scaffold_1	356831	SNP	-	C	T scaffold_1 355254 357045
scaffold_1	356868	SNP	-	A	G scaffold_1 355254 357045
scaffold_1	356965	SNP	-	A	G scaffold_1 355254 357045
scaffold_1	356979	SNP	-	C	T scaffold_1 355254 357045
scaffold_1	356995	SNP	-	A	C scaffold_1 355254 357045
scaffold_1	356997	SNP	-	C	A scaffold_1 355254 357045
scaffold_1	357017	SNP	-	T	C scaffold_1 355254 357045
scaffold_1	357045	SNP	-	G	T scaffold_1 355254 357045
scaffold_1	357118	SNP	-	A	C scaffold_1 355305 357492
scaffold_1	357124	SNP	-	A	G scaffold_1 355305 357492
scaffold_1	357126	SNP	-	C	T scaffold_1 355305 357492
scaffold_1	357159	SNP	-	A	T scaffold_1 355305 357492
scaffold_1	357187	SNP	-	T	G scaffold_1 355305 357492
scaffold_1	357203	SNP	-	C	T scaffold_1 355305 357492
scaffold_1	357240	SNP	-	G	T scaffold_1 355305 357492
scaffold_1	357322	INDEL	1	TA	T scaffold_1 355305 357492
scaffold_1	357324	SNP	-	A	C scaffold_1 355305 357492
scaffold_1	357341	INDEL	4	AATTG	A scaffold_1 355305 357492
scaffold_1	357353	SNP	-	T	G scaffold_1 355305 357492
scaffold_1	357428	SNP	-	A	T scaffold_1 355305 357492
scaffold_1	357443	SNP	-	T	C scaffold_1 355305 357492
scaffold_1	357506	SNP	-	C	G scaffold_1 357496 360514
scaffold_1	357507	SNP	-	T	A scaffold_1 357496 360514
scaffold_1	357508	SNP	-	C	G scaffold_1 357496 360514
scaffold_1	357511	INDEL	-1	A	AT scaffold_1 357496 360514
scaffold_1	358215	SNP	-	A	G scaffold_1 357882 360851
scaffold_1	358224	SNP	-	A	G scaffold_1 357882 360851
scaffold_1	358296	SNP	-	A	G scaffold_1 357882 360851
scaffold_1	358642	SNP	-	C	T scaffold_1 357882 360851
scaffold_1	358802	SNP	-	A	T scaffold_1 357882 360851
scaffold_1	358887	SNP	-	A	T scaffold_1 357882 360851
scaffold_1	358926	SNP	-	C	T scaffold_1 357882 360851
scaffold_1	359179	SNP	-	A	G scaffold_1 357882 360851
scaffold_1	359259	SNP	-	C	T scaffold_1 357882 360851
scaffold_1	359436	SNP	-	A	G scaffold_1 357882 360851
scaffold_1	359493	SNP	-	A	G scaffold_1 357882 360851
scaffold_1	359628	SNP	-	C	T scaffold_1 357882 360851
scaffold_1	359723	SNP	-	A	G scaffold_1 359710 360215
scaffold_1	359763	SNP	-	C	T scaffold_1 359731 360192
scaffold_1	359901	SNP	-	A	G scaffold_1 359731 360192
scaffold_1	360030	SNP	-	C	T scaffold_1 359731 360192
scaffold_1	360100	SNP	-	C	T scaffold_1 359731 360192
scaffold_1	360120	SNP	-	A	G scaffold_1 359731 360192
scaffold_1	360288	SNP	-	A	T scaffold_1 357882 360851
scaffold_1	360312	SNP	-	A	G scaffold_1 357882 360851
scaffold_1	361335	SNP	-	C	T scaffold_1 361040 365684
scaffold_1	361359	SNP	-	A	G scaffold_1 361040 365684
scaffold_1	361898	SNP	-	A	C scaffold_1 361622 362782
scaffold_1	362158	SNP	-	C	T scaffold_1 361622 362782
scaffold_1	362461	SNP	-	C	T scaffold_1 361622 362782
scaffold_1	362471	SNP	-	A	T scaffold_1 361622 362782
scaffold_1	362988	SNP	-	A	T scaffold_1 362899 364170
scaffold_1	363547	SNP	-	C	T scaffold_1 362899 364170
scaffold_1	363706	SNP	-	C	T scaffold_1 362899 364170
scaffold_1	363908	SNP	-	C	T scaffold_1 362899 364170
scaffold_1	363988	SNP	-	C	T scaffold_1 362899 364170
scaffold_1	364434	SNP	-	C	G scaffold_1 361040 365684
scaffold_1	364601	SNP	-	C	G scaffold_1 361040 365684
scaffold_1	364715	SNP	-	C	T scaffold_1 361040 365684
scaffold_1	364755	SNP	-	A	G scaffold_1 361040 365684
scaffold_1	364766	SNP	-	A	G scaffold_1 361040 365684
scaffold_1	364777	SNP	-	A	C scaffold_1 361040 365684
scaffold_1	364791	SNP	-	A	G scaffold_1 361040 365684
scaffold_1	364968	SNP	-	C	T scaffold_1 361040 365684
scaffold_1	365602	INDEL	-1	G	GA scaffold_1 361040 365684
scaffold_1	365984	INDEL	201	GAAAGATGTCAAAACAATGTAGTTCCCAAACAATGGAGTTCTAGTAAGTGAAGATGATATTGTTATATCATCTGATCAATACCAGAACCACATCTATATAAAGCGAAGATATTCCCTTTTGTCCATCATTATACATATTATCTATTACATACTACAACAAACATCGAAACACTATATAAATCTGGTAACACTAACTTTAACA	G scaffold_1 365570 367448
scaffold_1	367025	SNP	-	C	T scaffold_1 366127 367916
scaffold_1	367157	SNP	-	A	G scaffold_1 366127 367916
scaffold_1	367223	SNP	-	G	A scaffold_1 366127 367916
scaffold_1	367355	SNP	-	A	G scaffold_1 366127 367916
scaffold_1	367426	SNP	-	A	G scaffold_1 366127 367916
scaffold_1	367445	SNP	-	C	T scaffold_1 366127 367916
scaffold_1	367467	SNP	-	C	T scaffold_1 366127 367916
scaffold_1	367498	SNP	-	A	G scaffold_1 366127 367916
scaffold_1	367505	SNP	-	A	G scaffold_1 366127 367916
scaffold_1	371677	SNP	-	C	T scaffold_1 371137 373841
scaffold_1	371689	SNP	-	G	T scaffold_1 371137 373841
scaffold_1	371711	SNP	-	C	T scaffold_1 371137 373841
scaffold_1	371720	SNP	-	A	G scaffold_1 371137 373841
scaffold_1	371723	SNP	-	A	T scaffold_1 371137 373841
scaffold_1	372086	SNP	-	C	T scaffold_1 371137 373841
scaffold_1	372124	SNP	-	C	T scaffold_1 371137 373841
scaffold_1	375483	SNP	-	A	G scaffold_1 374928 378251
scaffold_1	375538	SNP	-	A	G scaffold_1 374928 378251
scaffold_1	378811	SNP	-	C	T scaffold_1 378384 381020
scaffold_1	378908	INDEL	4	GTATC	G scaffold_1 378384 381020
scaffold_1	379468	SNP	-	G	T scaffold_1 378384 381020
scaffold_1	379469	SNP	-	G	T scaffold_1 378384 381020
scaffold_1	379626	SNP	-	A	G scaffold_1 378384 381020
scaffold_1	379844	SNP	-	A	G scaffold_1 378384 381020
scaffold_1	380027	SNP	-	A	C scaffold_1 378384 381020
scaffold_1	380066	SNP	-	A	G scaffold_1 378384 381020
[truncated: 16,846 more rows]
