# Supplementary material for: Chromosomal genome assembly of the ethanol production strain CBS 11270 indicates a highly dynamic genome structure in the yeast species Brettanomyces bruxellensis
Source: PLoS One. 2019 May 1;14(5):e0215077. doi: 10.1371/journal.pone.0215077 (PMC6493715; doi:10.1371/journal.pone.0215077)
Supplement: S10 File — (TXT) [file pone.0215077.s010.txt]

20	scaffold_1	JGI	exon	282597	283319	.	-	.	name	CE1015_124;	transcriptId	88887
3	scaffold_1	JGI	exon	1808401	1808749	.	+	.	name	CE10519_1496;	transcriptId	98391
2	scaffold_1	JGI	exon	1923973	1924395	.	-	.	name	CE11381_1496;	transcriptId	99253
1	scaffold_1	JGI	exon	1947433	1947865	.	+	.	name	CE11428_4109;	transcriptId	99300
15	scaffold_1	JGI	exon	1974517	1975037	.	-	.	name	CE11591_11485;	transcriptId	99463
4	scaffold_1	JGI	exon	1968908	1969743	.	-	.	name	CE11622_5745;	transcriptId	99494
2	scaffold_1	JGI	exon	1999073	1999435	.	+	.	name	CE11721_74;	transcriptId	99593
3	scaffold_1	JGI	exon	2022477	2024303	.	+	.	name	CE11886_59943;	transcriptId	99758
14	scaffold_1	JGI	exon	2035645	2037016	.	+	.	name	CE11959_6565;	transcriptId	99831
4	scaffold_1	JGI	exon	2043438	2043793	.	+	.	name	CE12072_551;	transcriptId	99944
8	scaffold_1	JGI	exon	2058561	2059131	.	-	.	name	CE12293_3156;	transcriptId	100165
5	scaffold_1	JGI	exon	2066978	2068453	.	-	.	name	CE12295_16967;	transcriptId	100167
18	scaffold_1	JGI	exon	1	2329	.	-	.	name	CE12_3065;	transcriptId	87884
3	scaffold_1	JGI	exon	329946	330113	.	-	.	name	CE1240_10329;	transcriptId	89112
14	scaffold_1	JGI	exon	2133237	2136178	.	+	.	name	CE12582_5003;	transcriptId	100454
3	scaffold_1	JGI	exon	2194793	2195133	.	-	.	name	CE12790_489;	transcriptId	100662
18	scaffold_1	JGI	exon	2181583	2182434	.	+	.	name	CE12970_4212;	transcriptId	100842
32	scaffold_1	JGI	exon	2217208	2220153	.	+	.	name	CE13276_5326;	transcriptId	101148
3	scaffold_1	JGI	exon	367449	367916	.	-	.	name	CE1338_6779;	transcriptId	89210
9	scaffold_1	JGI	exon	2258531	2258981	.	-	.	name	CE13595_5365;	transcriptId	101467
8	scaffold_1	JGI	exon	2264400	2265097	.	-	.	name	CE13687_3496;	transcriptId	101559
11	scaffold_1	JGI	exon	2261656	2262023	.	-	.	name	CE13834_2308;	transcriptId	101706
1	scaffold_1	JGI	exon	2308038	2308917	.	-	.	name	CE13927_5500;	transcriptId	101799
14	scaffold_1	JGI	exon	2327173	2328354	.	-	.	name	CE14043_405;	transcriptId	101915
2	scaffold_1	JGI	exon	2325065	2327172	.	+	.	name	CE14044_18435;	transcriptId	101916
4	scaffold_1	JGI	exon	397773	399193	.	-	.	name	CE1442_52186;	transcriptId	89314
4	scaffold_1	JGI	exon	402168	402747	.	-	.	name	CE1573_153;	transcriptId	89445
2	scaffold_1	JGI	exon	60512	60801	.	-	.	name	CE171_10;	transcriptId	88043
1	scaffold_1	JGI	exon	2519387	2519859	.	+	.	name	CE17142_2253;	transcriptId	105014
1	scaffold_1	JGI	exon	2528422	2530443	.	-	.	name	CE17397_5201;	transcriptId	105269
1	scaffold_1	JGI	exon	64368	65018	.	-	.	name	CE183_558;	transcriptId	88055
1	scaffold_1	JGI	exon	2670785	2672143	.	-	.	name	CE18458_23026;	transcriptId	106330
1	scaffold_1	JGI	exon	2662154	2663078	.	-	.	name	CE18485_57449;	transcriptId	106357
2	scaffold_1	JGI	exon	500691	501195	.	-	.	name	CE1954_5442;	transcriptId	89826
8	scaffold_1	JGI	exon	516791	517586	.	+	.	name	CE1986_93841;	transcriptId	89858
28	scaffold_1	JGI	exon	521982	523695	.	+	.	name	CE2008_67204;	transcriptId	89880
1	scaffold_1	JGI	exon	2780033	2781357	.	-	.	name	CE20592_15761;	transcriptId	108464
2	scaffold_1	JGI	exon	537773	538486	.	-	.	name	CE2067_15431;	transcriptId	89939
1	scaffold_1	JGI	exon	555022	555503	.	-	.	name	CE2111_257;	transcriptId	89983
1	scaffold_1	JGI	exon	2864622	2865080	.	+	.	name	CE22676_386;	transcriptId	110548
9	scaffold_1	JGI	exon	2875627	2877306	.	-	.	name	CE22708_30014;	transcriptId	110580
3	scaffold_10	JGI	exon	6391	7429	.	-	.	name	CE22743_8187;	transcriptId	110615
6	scaffold_10	JGI	exon	43262	44002	.	-	.	name	CE22792_7598;	transcriptId	110664
5	scaffold_10	JGI	exon	48950	49213	.	+	.	name	CE23154_5558;	transcriptId	111026
36	scaffold_10	JGI	exon	82600	83515	.	+	.	name	CE23276_770;	transcriptId	111148
22	scaffold_10	JGI	exon	211607	215243	.	-	.	name	CE23662_40149;	transcriptId	111534
12	scaffold_10	JGI	exon	210710	211606	.	+	.	name	CE23663_1078;	transcriptId	111535
12	scaffold_10	JGI	exon	244966	246021	.	+	.	name	CE23906_165;	transcriptId	111778
9	scaffold_10	JGI	exon	251544	251694	.	+	.	name	CE23928_78061;	transcriptId	111800
2	scaffold_1	JGI	exon	89928	90886	.	-	.	name	CE242_3406;	transcriptId	88114
4	scaffold_10	JGI	exon	350457	350886	.	+	.	name	CE24492_300;	transcriptId	112364
14	scaffold_1	JGI	exon	648977	649493	.	+	.	name	CE2457_1845;	transcriptId	90329
8	scaffold_11	JGI	exon	29645	30084	.	+	.	name	CE24825_2998;	transcriptId	112697
14	scaffold_11	JGI	exon	47772	48139	.	+	.	name	CE24909_17;	transcriptId	112781
31	scaffold_11	JGI	exon	64395	65285	.	-	.	name	CE24978_238890;	transcriptId	112850
26	scaffold_11	JGI	exon	130058	130837	.	-	.	name	CE25177_659;	transcriptId	113049
7	scaffold_11	JGI	exon	189860	190366	.	-	.	name	CE25561_1364;	transcriptId	113433
7	scaffold_11	JGI	exon	203113	203560	.	-	.	name	CE25990_10163;	transcriptId	113862
14	scaffold_11	JGI	exon	240559	240876	.	-	.	name	CE26103_18;	transcriptId	113975
10	scaffold_11	JGI	exon	315617	316077	.	+	.	name	CE26335_629;	transcriptId	114207
25	scaffold_11	JGI	exon	314127	315616	.	+	.	name	CE26343_45172;	transcriptId	114215
8	scaffold_12	JGI	exon	9169	10802	.	+	.	name	CE26461_24197;	transcriptId	114333
8	scaffold_12	JGI	exon	29965	31370	.	-	.	name	CE26505_1471;	transcriptId	114377
10	scaffold_12	JGI	exon	82245	83012	.	-	.	name	CE26982_55360;	transcriptId	114854
3	scaffold_12	JGI	exon	94102	96186	.	-	.	name	CE27018_24585;	transcriptId	114890
12	scaffold_12	JGI	exon	101191	102140	.	+	.	name	CE27047_10051;	transcriptId	114919
12	scaffold_1	JGI	exon	683143	685803	.	-	.	name	CE2726_39930;	transcriptId	90598
7	scaffold_12	JGI	exon	125551	126754	.	-	.	name	CE27478_6615;	transcriptId	115350
1	scaffold_12	JGI	exon	157392	158359	.	+	.	name	CE27615_25019;	transcriptId	115487
13	scaffold_1	JGI	exon	100341	102038	.	-	.	name	CE284_11190;	transcriptId	88156
7	scaffold_13	JGI	exon	13882	14246	.	-	.	name	CE28698_36;	transcriptId	116570
11	scaffold_13	JGI	exon	20774	21200	.	-	.	name	CE28710_8088;	transcriptId	116582
11	scaffold_13	JGI	exon	25060	25527	.	+	.	name	CE28721_312;	transcriptId	116593
6	scaffold_13	JGI	exon	25528	25828	.	+	.	name	CE28722_101;	transcriptId	116594
14	scaffold_13	JGI	exon	46286	46730	.	+	.	name	CE28787_612;	transcriptId	116659
5	scaffold_13	JGI	exon	96211	96954	.	+	.	name	CE29163_10798;	transcriptId	117035
11	scaffold_13	JGI	exon	101998	103867	.	-	.	name	CE29198_50229;	transcriptId	117070
14	scaffold_1	JGI	exon	724921	726705	.	-	.	name	CE2940_36347;	transcriptId	90812
2	scaffold_13	JGI	exon	154626	155899	.	-	.	name	CE29464_10286;	transcriptId	117336
22	scaffold_13	JGI	exon	173259	175476	.	-	.	name	CE29485_2935;	transcriptId	117357
1	scaffold_14	JGI	exon	9662	12046	.	+	.	name	CE29672_669;	transcriptId	117544
1	scaffold_1	JGI	exon	728665	729235	.	+	.	name	CE3003_845;	transcriptId	90875
1	scaffold_1	JGI	exon	742559	742899	.	+	.	name	CE3062_4559;	transcriptId	90934
30	scaffold_14	JGI	exon	177901	179076	.	+	.	name	CE30724_6503;	transcriptId	118596
2	scaffold_1	JGI	exon	752720	754049	.	+	.	name	CE3098_25677;	transcriptId	90970
2	scaffold_15	JGI	exon	27734	28741	.	-	.	name	CE31999_46625;	transcriptId	119871
13	scaffold_1	JGI	exon	805553	807901	.	-	.	name	CE3271_13002;	transcriptId	91143
9	scaffold_1	JGI	exon	854079	855668	.	+	.	name	CE3538_27528;	transcriptId	91410
2	scaffold_15	JGI	exon	54258	54667	.	+	.	name	CE35992_54180;	transcriptId	123864
1	scaffold_15	JGI	exon	129073	130444	.	-	.	name	CE36269_15688;	transcriptId	124141
2	scaffold_15	JGI	exon	131291	131662	.	-	.	name	CE36444_751748;	transcriptId	124316
1	scaffold_15	JGI	exon	130856	131289	.	+	.	name	CE36532_129308;	transcriptId	124404
12	scaffold_15	JGI	exon	141136	142488	.	+	.	name	CE36781_35726;	transcriptId	124653
2	scaffold_16	JGI	exon	75783	76166	.	+	.	name	CE37293_257;	transcriptId	125165
8	scaffold_16	JGI	exon	112896	113161	.	+	.	name	CE37589_31;	transcriptId	125461
8	scaffold_19	JGI	exon	53112	53558	.	-	.	name	CE40928_1547;	transcriptId	128800
16	scaffold_19	JGI	exon	61307	61915	.	+	.	name	CE40959_9820;	transcriptId	128831
20	scaffold_19	JGI	exon	75719	77076	.	+	.	name	CE40981_8955;	transcriptId	128853
9	scaffold_19	JGI	exon	72780	73216	.	+	.	name	CE40993_28360;	transcriptId	128865
17	scaffold_19	JGI	exon	86658	87249	.	+	.	name	CE41074_2084;	transcriptId	128946
13	scaffold_2	JGI	exon	75748	76252	.	-	.	name	CE41424_54;	transcriptId	129296
10	scaffold_2	JGI	exon	95020	95125	.	+	.	name	CE41570_13670;	transcriptId	129442
2	scaffold_2	JGI	exon	111641	111835	.	+	.	name	CE41626_18341;	transcriptId	129498
11	scaffold_2	JGI	exon	133712	134291	.	-	.	name	CE41688_75611;	transcriptId	129560
2	scaffold_2	JGI	exon	140183	140454	.	-	.	name	CE41824_6;	transcriptId	129696
8	scaffold_2	JGI	exon	160475	162625	.	-	.	name	CE42016_42225;	transcriptId	129888
10	scaffold_2	JGI	exon	184102	184468	.	+	.	name	CE42055_12;	transcriptId	129927
8	scaffold_2	JGI	exon	202231	203861	.	+	.	name	CE42120_34448;	transcriptId	129992
14	scaffold_2	JGI	exon	212579	213155	.	-	.	name	CE42131_515;	transcriptId	130003
22	scaffold_2	JGI	exon	210128	212585	.	+	.	name	CE42140_92957;	transcriptId	130012
9	scaffold_2	JGI	exon	265326	266984	.	-	.	name	CE42336_74036;	transcriptId	130208
3	scaffold_2	JGI	exon	270428	270781	.	-	.	name	CE42536_43918;	transcriptId	130408
6	scaffold_2	JGI	exon	273864	274548	.	-	.	name	CE42570_43503;	transcriptId	130442
9	scaffold_2	JGI	exon	313828	315339	.	-	.	name	CE42807_51246;	transcriptId	130679
15	scaffold_2	JGI	exon	362720	363244	.	+	.	name	CE43031_239;	transcriptId	130903
3	scaffold_2	JGI	exon	354025	354896	.	+	.	name	CE43052_83104;	transcriptId	130924
8	scaffold_2	JGI	exon	363598	364221	.	-	.	name	CE43114_323110;	transcriptId	130986
21	scaffold_2	JGI	exon	490554	491666	.	-	.	name	CE43759_14041;	transcriptId	131631
24	scaffold_2	JGI	exon	513464	516370	.	+	.	name	CE44241_651;	transcriptId	132113
8	scaffold_2	JGI	exon	516373	518677	.	-	.	name	CE44307_66560;	transcriptId	132179
1	scaffold_2	JGI	exon	561632	562763	.	+	.	name	CE44432_63494;	transcriptId	132304
19	scaffold_2	JGI	exon	609073	610046	.	-	.	name	CE44751_1274;	transcriptId	132623
4	scaffold_2	JGI	exon	620985	622431	.	-	.	name	CE44847_5791;	transcriptId	132719
12	scaffold_2	JGI	exon	653719	654306	.	+	.	name	CE44985_813;	transcriptId	132857
3	scaffold_2	JGI	exon	692218	693488	.	-	.	name	CE45352_13944;	transcriptId	133224
10	scaffold_2	JGI	exon	703685	704309	.	-	.	name	CE45505_13335;	transcriptId	133377
8	scaffold_2	JGI	exon	711699	712593	.	-	.	name	CE45528_8195;	transcriptId	133400
7	scaffold_2	JGI	exon	714038	715153	.	-	.	name	CE45538_16301;	transcriptId	133410
18	scaffold_2	JGI	exon	742301	745616	.	-	.	name	CE45631_62320;	transcriptId	133503
11	scaffold_2	JGI	exon	750492	751459	.	-	.	name	CE45672_9583;	transcriptId	133544
2	scaffold_2	JGI	exon	783450	784236	.	-	.	name	CE45766_44211;	transcriptId	133638
5	scaffold_2	JGI	exon	808929	810210	.	+	.	name	CE45821_14025;	transcriptId	133693
18	scaffold_2	JGI	exon	810210	812082	.	-	.	name	CE45824_64303;	transcriptId	133696
8	scaffold_2	JGI	exon	807547	808927	.	-	.	name	CE45826_9202;	transcriptId	133698
10	scaffold_2	JGI	exon	883707	885163	.	+	.	name	CE46818_15339;	transcriptId	134690
11	scaffold_1	JGI	exon	983336	984090	.	+	.	name	CE4782_21567;	transcriptId	92654
2	scaffold_2	JGI	exon	978292	978783	.	-	.	name	CE47934_10702;	transcriptId	135806
26	scaffold_2	JGI	exon	1003077	1005033	.	+	.	name	CE47982_21002;	transcriptId	135854
11	scaffold_2	JGI	exon	1055463	1055742	.	+	.	name	CE48158_32249;	transcriptId	136030
10	scaffold_2	JGI	exon	1085849	1088968	.	+	.	name	CE48404_37762;	transcriptId	136276
1	scaffold_2	JGI	exon	1098471	1099863	.	-	.	name	CE48429_16186;	transcriptId	136301
22	scaffold_2	JGI	exon	1153335	1154522	.	-	.	name	CE48732_11944;	transcriptId	136604
14	scaffold_2	JGI	exon	1152922	1153333	.	+	.	name	CE48738_2082;	transcriptId	136610
24	scaffold_2	JGI	exon	1191797	1195103	.	-	.	name	CE48809_42918;	transcriptId	136681
65	scaffold_2	JGI	exon	1202723	1204375	.	+	.	name	CE49294_143632;	transcriptId	137166
28	scaffold_2	JGI	exon	1245137	1247207	.	+	.	name	CE49715_16607;	transcriptId	137587
13	scaffold_2	JGI	exon	1273975	1276074	.	+	.	name	CE49819_23220;	transcriptId	137691
12	scaffold_2	JGI	exon	1350425	1351498	.	-	.	name	CE50160_13932;	transcriptId	138032
6	scaffold_1	JGI	exon	1009219	1009639	.	+	.	name	CE5073_5212;	transcriptId	92945
1	scaffold_2	JGI	exon	1417170	1417948	.	-	.	name	CE50950_5831;	transcriptId	138822
11	scaffold_2	JGI	exon	1417949	1419539	.	-	.	name	CE50951_7147;	transcriptId	138823
4	scaffold_1	JGI	exon	1014482	1016219	.	-	.	name	CE5109_31904;	transcriptId	92981
4	scaffold_2	JGI	exon	1424626	1425295	.	-	.	name	CE51153_56201;	transcriptId	139025
10	scaffold_2	JGI	exon	1448250	1450147	.	-	.	name	CE51177_1567133;	transcriptId	139049
5	scaffold_1	JGI	exon	1026516	1027203	.	+	.	name	CE5126_522;	transcriptId	92998
3	scaffold_2	JGI	exon	1435621	1436175	.	-	.	name	CE51449_1210;	transcriptId	139321
2	scaffold_2	JGI	exon	1481268	1481995	.	-	.	name	CE51700_11130;	transcriptId	139572
6	scaffold_2	JGI	exon	1671996	1673511	.	-	.	name	CE53701_17058;	transcriptId	141573
8	scaffold_2	JGI	exon	1680555	1681132	.	-	.	name	CE53963_337;	transcriptId	141835
1	scaffold_2	JGI	exon	1722717	1724591	.	-	.	name	CE54073_39487;	transcriptId	141945
9	scaffold_1	JGI	exon	1085691	1086382	.	-	.	name	CE5428_6042;	transcriptId	93300
2	scaffold_2	JGI	exon	1695143	1696768	.	-	.	name	CE54376_10063;	transcriptId	142248
6	scaffold_2	JGI	exon	1780617	1781467	.	-	.	name	CE54986_8213;	transcriptId	142858
5	scaffold_1	JGI	exon	1103441	1104155	.	-	.	name	CE5519_34194;	transcriptId	93391
14	scaffold_2	JGI	exon	1751589	1753112	.	-	.	name	CE55367_12662;	transcriptId	143239
8	scaffold_2	JGI	exon	1794466	1794678	.	-	.	name	CE55527_10094;	transcriptId	143399
14	scaffold_2	JGI	exon	1811194	1812152	.	-	.	name	CE55713_6629;	transcriptId	143585
2	scaffold_1	JGI	exon	1108177	1110057	.	+	.	name	CE5604_22850;	transcriptId	93476
6	scaffold_2	JGI	exon	1880137	1880559	.	+	.	name	CE56056_4547;	transcriptId	143928
6	scaffold_2	JGI	exon	1879761	1880136	.	+	.	name	CE56057_144;	transcriptId	143929
8	scaffold_2	JGI	exon	1923246	1924028	.	+	.	name	CE56406_13164;	transcriptId	144278
4	scaffold_2	JGI	exon	1959864	1960174	.	+	.	name	CE56626_712;	transcriptId	144498
33	scaffold_2	JGI	exon	1954749	1958001	.	-	.	name	CE56646_24238;	transcriptId	144518
10	scaffold_2	JGI	exon	1957930	1959991	.	-	.	name	CE56754_14082;	transcriptId	144626
2	scaffold_2	JGI	exon	1992294	1994864	.	+	.	name	CE56834_17100;	transcriptId	144706
2	scaffold_2	JGI	exon	2021072	2023118	.	-	.	name	CE56989_35866;	transcriptId	144861
1	scaffold_20	JGI	exon	14512	14872	.	+	.	name	CE57067_542;	transcriptId	144939
17	scaffold_20	JGI	exon	66240	67070	.	-	.	name	CE57232_24006;	transcriptId	145104
13	scaffold_20	JGI	exon	61050	61963	.	-	.	name	CE57238_36426;	transcriptId	145110
18	scaffold_21	JGI	exon	5012	6090	.	-	.	name	CE57370_284;	transcriptId	145242
2	scaffold_1	JGI	exon	1133117	1138185	.	+	.	name	CE5746_12739;	transcriptId	93618
12	scaffold_24	JGI	exon	15688	17989	.	-	.	name	CE57870_27783;	transcriptId	145742
4	scaffold_26	JGI	exon	4825	5087	.	-	.	name	CE57937_7950;	transcriptId	145809
1	scaffold_29	JGI	exon	3572	4145	.	-	.	name	CE58060_1282;	transcriptId	145932
11	scaffold_3	JGI	exon	1626	2482	.	+	.	name	CE58239_13409;	transcriptId	146111
22	scaffold_3	JGI	exon	95211	96671	.	+	.	name	CE58614_12952;	transcriptId	146486
17	scaffold_3	JGI	exon	106458	106837	.	-	.	name	CE58657_171;	transcriptId	146529
42	scaffold_3	JGI	exon	111818	114759	.	+	.	name	CE58662_40992;	transcriptId	146534
7	scaffold_3	JGI	exon	128994	129737	.	-	.	name	CE58704_35388;	transcriptId	146576
8	scaffold_3	JGI	exon	134551	134747	.	-	.	name	CE58739_9079;	transcriptId	146611
24	scaffold_3	JGI	exon	151306	152800	.	-	.	name	CE58879_38660;	transcriptId	146751
45	scaffold_3	JGI	exon	158219	160419	.	-	.	name	CE58904_16485;	transcriptId	146776
20	scaffold_3	JGI	exon	153909	155723	.	-	.	name	CE58906_21988;	transcriptId	146778
6	scaffold_3	JGI	exon	175212	176747	.	-	.	name	CE59120_140241;	transcriptId	146992
5	scaffold_3	JGI	exon	189106	190980	.	+	.	name	CE59303_22810;	transcriptId	147175
7	scaffold_3	JGI	exon	313997	314311	.	-	.	name	CE59767_217;	transcriptId	147639
4	scaffold_3	JGI	exon	405242	405985	.	-	.	name	CE60230_12767;	transcriptId	148102
8	scaffold_3	JGI	exon	414680	414869	.	+	.	name	CE60296_6722;	transcriptId	148168
6	scaffold_3	JGI	exon	426977	427434	.	-	.	name	CE60321_10870;	transcriptId	148193
1	scaffold_3	JGI	exon	465722	466278	.	-	.	name	CE60437_90;	transcriptId	148309
5	scaffold_3	JGI	exon	484756	485084	.	+	.	name	CE60481_7671;	transcriptId	148353
14	scaffold_3	JGI	exon	503123	504261	.	+	.	name	CE60533_7297;	transcriptId	148405
21	scaffold_3	JGI	exon	494344	495377	.	-	.	name	CE60545_19495;	transcriptId	148417
46	scaffold_3	JGI	exon	519541	521914	.	+	.	name	CE60609_14614;	transcriptId	148481
2	scaffold_3	JGI	exon	533492	533990	.	-	.	name	CE60739_11307;	transcriptId	148611
2	scaffold_1	JGI	exon	1167323	1167726	.	-	.	name	CE6111_224547;	transcriptId	93983
15	scaffold_3	JGI	exon	555338	556489	.	+	.	name	CE61204_9495;	transcriptId	149076
17	scaffold_3	JGI	exon	540851	541824	.	+	.	name	CE61235_14777;	transcriptId	149107
32	scaffold_3	JGI	exon	560748	563097	.	+	.	name	CE61275_10315;	transcriptId	149147
1	scaffold_3	JGI	exon	622465	623892	.	+	.	name	CE61599_17679;	transcriptId	149471
24	scaffold_3	JGI	exon	698039	700147	.	-	.	name	CE62032_70179;	transcriptId	149904
2	scaffold_3	JGI	exon	804169	804862	.	+	.	name	CE64018_4415;	transcriptId	151890
4	scaffold_3	JGI	exon	820237	821317	.	-	.	name	CE64056_12563;	transcriptId	151928
5	scaffold_3	JGI	exon	827153	827954	.	-	.	name	CE64072_702;	transcriptId	151944
1	scaffold_3	JGI	exon	856845	857294	.	+	.	name	CE64125_451;	transcriptId	151997
4	scaffold_3	JGI	exon	908022	909329	.	+	.	name	CE64248_15214;	transcriptId	152120
7	scaffold_3	JGI	exon	1009148	1009507	.	+	.	name	CE64803_4085;	transcriptId	152675
11	scaffold_3	JGI	exon	1031315	1034018	.	-	.	name	CE64833_15137;	transcriptId	152705
1	scaffold_3	JGI	exon	1052523	1052880	.	+	.	name	CE65148_62;	transcriptId	153020
4	scaffold_3	JGI	exon	1060687	1062542	.	-	.	name	CE65267_46537;	transcriptId	153139
12	scaffold_3	JGI	exon	1099886	1100112	.	+	.	name	CE65716_159167;	transcriptId	153588
2	scaffold_3	JGI	exon	1131914	1133338	.	+	.	name	CE65942_20654;	transcriptId	153814
5	scaffold_3	JGI	exon	1174886	1175117	.	-	.	name	CE66064_106;	transcriptId	153936
1	scaffold_3	JGI	exon	1192536	1193528	.	-	.	name	CE66173_1485;	transcriptId	154045
35	scaffold_3	JGI	exon	1224760	1227774	.	+	.	name	CE66425_11352;	transcriptId	154297
4	scaffold_3	JGI	exon	1253413	1254397	.	-	.	name	CE66688_6390;	transcriptId	154560
2	scaffold_3	JGI	exon	1295239	1295541	.	+	.	name	CE66912_1508;	transcriptId	154784
3	scaffold_3	JGI	exon	1328548	1329504	.	+	.	name	CE67035_16960;	transcriptId	154907
5	scaffold_3	JGI	exon	1319142	1319689	.	-	.	name	CE67041_8480;	transcriptId	154913
6	scaffold_3	JGI	exon	1396631	1397529	.	-	.	name	CE67401_6442;	transcriptId	155273
1	scaffold_1	JGI	exon	1175569	1176513	.	+	.	name	CE6762_1153;	transcriptId	94634
8	scaffold_3	JGI	exon	1448960	1449470	.	+	.	name	CE67732_47;	transcriptId	155604
3	scaffold_3	JGI	exon	1460394	1460704	.	+	.	name	CE67753_53348;	transcriptId	155625
8	scaffold_3	JGI	exon	1463780	1464266	.	+	.	name	CE67852_14175;	transcriptId	155724
11	scaffold_3	JGI	exon	1481836	1482486	.	-	.	name	CE67910_1552;	transcriptId	155782
9	scaffold_3	JGI	exon	1515820	1516254	.	-	.	name	CE68107_3807;	transcriptId	155979
15	scaffold_3	JGI	exon	1527644	1528201	.	+	.	name	CE68136_1283;	transcriptId	156008
15	scaffold_3	JGI	exon	1583937	1584392	.	+	.	name	CE68452_259;	transcriptId	156324
15	scaffold_3	JGI	exon	1613172	1613692	.	+	.	name	CE68540_75;	transcriptId	156412
4	scaffold_3	JGI	exon	1613693	1614139	.	+	.	name	CE68557_692;	transcriptId	156429
4	scaffold_3	JGI	exon	1633921	1634813	.	-	.	name	CE68583_20047;	transcriptId	156455
74	scaffold_3	JGI	exon	1625948	1626170	.	+	.	name	CE68599_217533;	transcriptId	156471
16	scaffold_3	JGI	exon	1631788	1631839	.	-	.	name	CE68769_91803;	transcriptId	156641
35	scaffold_3	JGI	exon	1712463	1713865	.	+	.	name	CE69118_488;	transcriptId	156990
23	scaffold_3	JGI	exon	1707436	1709449	.	-	.	name	CE69121_29567;	transcriptId	156993
15	scaffold_3	JGI	exon	1726494	1727286	.	-	.	name	CE69485_6924;	transcriptId	157357
25	scaffold_3	JGI	exon	1738677	1739321	.	-	.	name	CE69510_1011;	transcriptId	157382
36	scaffold_3	JGI	exon	1743053	1744593	.	+	.	name	CE69518_10437;	transcriptId	157390
18	scaffold_3	JGI	exon	1763868	1764385	.	+	.	name	CE69539_13769;	transcriptId	157411
15	scaffold_3	JGI	exon	1764294	1765070	.	-	.	name	CE69543_116624;	transcriptId	157415
9	scaffold_30	JGI	exon	3828	4522	.	+	.	name	CE69658_3475;	transcriptId	157530
7	scaffold_32	JGI	exon	349	800	.	+	.	name	CE69688_1574;	transcriptId	157560
9	scaffold_35	JGI	exon	3680	4881	.	+	.	name	CE69728_16419;	transcriptId	157600
12	scaffold_4	JGI	exon	136554	138273	.	+	.	name	CE70972_32450;	transcriptId	158844
19	scaffold_4	JGI	exon	144277	145136	.	-	.	name	CE70987_4993;	transcriptId	158859
9	scaffold_4	JGI	exon	155340	156324	.	+	.	name	CE71033_20364;	transcriptId	158905
2	scaffold_4	JGI	exon	170885	171345	.	-	.	name	CE71049_16;	transcriptId	158921
2	scaffold_4	JGI	exon	234072	234782	.	-	.	name	CE71339_365010;	transcriptId	159211
27	scaffold_4	JGI	exon	263172	263899	.	-	.	name	CE71524_108;	transcriptId	159396
5	scaffold_1	JGI	exon	1220309	1221450	.	-	.	name	CE7210_77024;	transcriptId	95082
3	scaffold_4	JGI	exon	415529	418439	.	-	.	name	CE72735_16412;	transcriptId	160607
15	scaffold_4	JGI	exon	433239	434291	.	+	.	name	CE72869_109676;	transcriptId	160741
2	scaffold_4	JGI	exon	471463	471812	.	+	.	name	CE73072_7325;	transcriptId	160944
1	scaffold_4	JGI	exon	552628	554174	.	-	.	name	CE73487_31695;	transcriptId	161359
9	scaffold_4	JGI	exon	561697	562305	.	+	.	name	CE73544_379;	transcriptId	161416
12	scaffold_4	JGI	exon	571469	572484	.	+	.	name	CE73595_4571;	transcriptId	161467
2	scaffold_4	JGI	exon	564953	565274	.	+	.	name	CE73600_466;	transcriptId	161472
6	scaffold_4	JGI	exon	609254	610276	.	+	.	name	CE73752_61462;	transcriptId	161624
9	scaffold_4	JGI	exon	634711	635377	.	+	.	name	CE74055_27832;	transcriptId	161927
15	scaffold_4	JGI	exon	653012	654442	.	+	.	name	CE74068_35354;	transcriptId	161940
16	scaffold_4	JGI	exon	654443	655728	.	-	.	name	CE74069_7888;	transcriptId	161941
2	scaffold_4	JGI	exon	681927	682330	.	+	.	name	CE74181_282;	transcriptId	162053
3	scaffold_4	JGI	exon	744728	745004	.	+	.	name	CE75149_7;	transcriptId	163021
1	scaffold_4	JGI	exon	791384	791769	.	-	.	name	CE75387_290;	transcriptId	163259
20	scaffold_4	JGI	exon	814167	816257	.	+	.	name	CE75573_26976;	transcriptId	163445
52	scaffold_1	JGI	exon	1276045	1278971	.	-	.	name	CE7578_22152;	transcriptId	95450
15	scaffold_1	JGI	exon	1275537	1276045	.	-	.	name	CE7585_2075;	transcriptId	95457
8	scaffold_4	JGI	exon	868615	869110	.	+	.	name	CE76288_129421;	transcriptId	164160
3	scaffold_4	JGI	exon	910414	910877	.	+	.	name	CE76345_267;	transcriptId	164217
9	scaffold_4	JGI	exon	937329	939813	.	-	.	name	CE76440_5048;	transcriptId	164312
11	scaffold_41	JGI	exon	1	1738	.	+	.	name	CE76588_162846;	transcriptId	164460
21	scaffold_1	JGI	exon	1297776	1299174	.	+	.	name	CE7673_9392;	transcriptId	95545
10	scaffold_1	JGI	exon	1330637	1331302	.	+	.	name	CE7768_11675;	transcriptId	95640
15	scaffold_1	JGI	exon	1337356	1337794	.	+	.	name	CE7786_49;	transcriptId	95658
9	scaffold_1	JGI	exon	1408150	1408427	.	+	.	name	CE8140_863;	transcriptId	96012
10	scaffold_5	JGI	exon	402007	404151	.	-	.	name	CE81885_19433;	transcriptId	169757
20	scaffold_5	JGI	exon	435886	438006	.	+	.	name	CE82065_10489;	transcriptId	169937
18	scaffold_5	JGI	exon	442703	446881	.	+	.	name	CE82091_79333;	transcriptId	169963
9	scaffold_5	JGI	exon	467335	468822	.	+	.	name	CE82114_4848;	transcriptId	169986
10	scaffold_5	JGI	exon	492843	496009	.	+	.	name	CE82342_20003;	transcriptId	170214
4	scaffold_5	JGI	exon	506848	508026	.	+	.	name	CE82357_30001;	transcriptId	170229
22	scaffold_5	JGI	exon	514174	517015	.	+	.	name	CE82360_19242;	transcriptId	170232
10	scaffold_5	JGI	exon	524622	525440	.	+	.	name	CE82364_13501;	transcriptId	170236
18	scaffold_5	JGI	exon	530543	532117	.	-	.	name	CE82367_15368;	transcriptId	170239
39	scaffold_1	JGI	exon	1452598	1454776	.	+	.	name	CE8276_11501;	transcriptId	96148
3	scaffold_5	JGI	exon	569006	572184	.	+	.	name	CE82999_173848;	transcriptId	170871
4	scaffold_5	JGI	exon	585825	586655	.	-	.	name	CE83185_20613;	transcriptId	171057
44	scaffold_5	JGI	exon	628239	631682	.	+	.	name	CE83459_28272;	transcriptId	171331
4	scaffold_5	JGI	exon	636721	637190	.	+	.	name	CE83592_318;	transcriptId	171464
1	scaffold_5	JGI	exon	637137	637526	.	-	.	name	CE83597_547;	transcriptId	171469
3	scaffold_1	JGI	exon	1492976	1493946	.	+	.	name	CE8372_3086;	transcriptId	96244
6	scaffold_5	JGI	exon	678440	678926	.	-	.	name	CE83821_71;	transcriptId	171693
3	scaffold_5	JGI	exon	786212	786621	.	-	.	name	CE84330_9330;	transcriptId	172202
7	scaffold_1	JGI	exon	1509777	1510134	.	+	.	name	CE8452_333;	transcriptId	96324
12	scaffold_1	JGI	exon	1507828	1509184	.	+	.	name	CE8454_26714;	transcriptId	96326
93	scaffold_5	JGI	exon	831174	832153	.	+	.	name	CE84544_34760;	transcriptId	172416
14	scaffold_5	JGI	exon	854420	855072	.	-	.	name	CE84647_44491;	transcriptId	172519
15	scaffold_5	JGI	exon	861284	862000	.	+	.	name	CE84673_2829;	transcriptId	172545
1	scaffold_1	JGI	exon	221527	221854	.	-	.	name	CE850_37936;	transcriptId	88722
4	scaffold_6	JGI	exon	19584	20130	.	-	.	name	CE85177_2975;	transcriptId	173049
11	scaffold_6	JGI	exon	25105	26315	.	+	.	name	CE85185_13088;	transcriptId	173057
21	scaffold_6	JGI	exon	26568	27946	.	-	.	name	CE85215_23356;	transcriptId	173087
11	scaffold_6	JGI	exon	70884	73340	.	+	.	name	CE85476_44996;	transcriptId	173348
6	scaffold_6	JGI	exon	76481	77057	.	-	.	name	CE85497_8277;	transcriptId	173369
7	scaffold_6	JGI	exon	85506	85992	.	+	.	name	CE85518_113;	transcriptId	173390
8	scaffold_6	JGI	exon	85992	86351	.	+	.	name	CE85563_53;	transcriptId	173435
7	scaffold_6	JGI	exon	106524	106874	.	+	.	name	CE85720_2014;	transcriptId	173592
9	scaffold_6	JGI	exon	109382	109859	.	+	.	name	CE85745_4173;	transcriptId	173617
39	scaffold_6	JGI	exon	113765	113956	.	-	.	name	CE85749_12851;	transcriptId	173621
1	scaffold_6	JGI	exon	156526	156919	.	-	.	name	CE86056_44;	transcriptId	173928
6	scaffold_6	JGI	exon	168126	169509	.	-	.	name	CE86136_9694;	transcriptId	174008
1	scaffold_6	JGI	exon	173305	174251	.	+	.	name	CE86140_7914;	transcriptId	174012
3	scaffold_6	JGI	exon	185459	186438	.	+	.	name	CE86279_9095;	transcriptId	174151
6	scaffold_6	JGI	exon	272394	272708	.	+	.	name	CE86845_6383;	transcriptId	174717
5	scaffold_6	JGI	exon	309248	309783	.	-	.	name	CE87011_1438;	transcriptId	174883
38	scaffold_6	JGI	exon	334226	337841	.	+	.	name	CE87315_19215;	transcriptId	175187
4	scaffold_6	JGI	exon	343885	344254	.	+	.	name	CE87327_244;	transcriptId	175199
7	scaffold_6	JGI	exon	343526	343884	.	+	.	name	CE87338_641;	transcriptId	175210
41	scaffold_6	JGI	exon	374371	377901	.	-	.	name	CE87412_13886;	transcriptId	175284
3	scaffold_1	JGI	exon	1583555	1583983	.	+	.	name	CE8744_413;	transcriptId	96616
6	scaffold_6	JGI	exon	384114	384683	.	-	.	name	CE87587_917;	transcriptId	175459
43	scaffold_6	JGI	exon	445389	446946	.	+	.	name	CE88120_108683;	transcriptId	175992
11	scaffold_6	JGI	exon	456438	457502	.	+	.	name	CE88730_10143;	transcriptId	176602
2	scaffold_6	JGI	exon	517122	517805	.	-	.	name	CE89248_5188;	transcriptId	177120
20	scaffold_6	JGI	exon	527588	529583	.	+	.	name	CE89356_20497;	transcriptId	177228
11	scaffold_6	JGI	exon	530361	531219	.	+	.	name	CE89359_887;	transcriptId	177231
7	scaffold_6	JGI	exon	556220	559284	.	+	.	name	CE89491_11114;	transcriptId	177363
27	scaffold_6	JGI	exon	641789	644404	.	-	.	name	CE89747_30037;	transcriptId	177619
11	scaffold_1	JGI	exon	1592041	1593823	.	-	.	name	CE8980_25198;	transcriptId	96852
7	scaffold_6	JGI	exon	657403	657834	.	+	.	name	CE89874_1501;	transcriptId	177746
5	scaffold_6	JGI	exon	707856	708222	.	-	.	name	CE90022_108;	transcriptId	177894
21	scaffold_6	JGI	exon	717645	720047	.	-	.	name	CE90055_30253;	transcriptId	177927
25	scaffold_6	JGI	exon	752850	754155	.	-	.	name	CE90129_44061;	transcriptId	178001
3	scaffold_6	JGI	exon	831091	831702	.	+	.	name	CE90743_488;	transcriptId	178615
7	scaffold_6	JGI	exon	855686	856475	.	+	.	name	CE90816_17710;	transcriptId	178688
2	scaffold_6	JGI	exon	898591	899026	.	-	.	name	CE91221_7784;	transcriptId	179093
13	scaffold_7	JGI	exon	45730	46676	.	+	.	name	CE91453_25470;	transcriptId	179325
9	scaffold_7	JGI	exon	47785	48520	.	-	.	name	CE91455_1403;	transcriptId	179327
46	scaffold_7	JGI	exon	86236	88976	.	-	.	name	CE91572_22859;	transcriptId	179444
97	scaffold_7	JGI	exon	91936	96979	.	-	.	name	CE91624_56964;	transcriptId	179496
54	scaffold_7	JGI	exon	131802	132634	.	+	.	name	CE91776_14230;	transcriptId	179648
23	scaffold_7	JGI	exon	178541	179685	.	+	.	name	CE91976_6083;	transcriptId	179848
21	scaffold_7	JGI	exon	202703	203099	.	-	.	name	CE92066_253;	transcriptId	179938
17	scaffold_7	JGI	exon	204258	204857	.	-	.	name	CE92068_760;	transcriptId	179940
34	scaffold_7	JGI	exon	224158	224303	.	-	.	name	CE92121_62837;	transcriptId	179993
23	scaffold_7	JGI	exon	247976	250403	.	+	.	name	CE92506_20266;	transcriptId	180378
3	scaffold_7	JGI	exon	328979	329758	.	+	.	name	CE92774_4265;	transcriptId	180646
8	scaffold_1	JGI	exon	1617480	1617778	.	+	.	name	CE9298_40395;	transcriptId	97170
1	scaffold_7	JGI	exon	390294	390807	.	+	.	name	CE93173_4230;	transcriptId	181045
10	scaffold_7	JGI	exon	417053	418978	.	+	.	name	CE93445_14066;	transcriptId	181317
32	scaffold_7	JGI	exon	431008	433821	.	+	.	name	CE93467_29471;	transcriptId	181339
37	scaffold_7	JGI	exon	435206	436946	.	+	.	name	CE93493_12231;	transcriptId	181365
1	scaffold_7	JGI	exon	437533	438093	.	+	.	name	CE93495_9215;	transcriptId	181367
5	scaffold_7	JGI	exon	442745	443925	.	+	.	name	CE93559_18754;	transcriptId	181431
8	scaffold_7	JGI	exon	486938	487283	.	+	.	name	CE93587_174;	transcriptId	181459
10	scaffold_7	JGI	exon	518638	520723	.	-	.	name	CE93796_27780;	transcriptId	181668
6	scaffold_7	JGI	exon	548286	548586	.	+	.	name	CE93999_3528;	transcriptId	181871
3	scaffold_72	JGI	exon	1	1263	.	-	.	name	CE94019_100812;	transcriptId	181891
3	scaffold_8	JGI	exon	111797	112201	.	+	.	name	CE94504_32;	transcriptId	182376
10	scaffold_8	JGI	exon	143741	144126	.	-	.	name	CE94563_146;	transcriptId	182435
1	scaffold_8	JGI	exon	130559	131830	.	-	.	name	CE94586_1100;	transcriptId	182458
25	scaffold_8	JGI	exon	187331	189535	.	+	.	name	CE94699_20385;	transcriptId	182571
8	scaffold_8	JGI	exon	203448	204841	.	+	.	name	CE94730_17635;	transcriptId	182602
15	scaffold_8	JGI	exon	253725	256761	.	-	.	name	CE94955_11965;	transcriptId	182827
9	scaffold_8	JGI	exon	266762	268390	.	+	.	name	CE95057_40732;	transcriptId	182929
13	scaffold_8	JGI	exon	261863	262577	.	+	.	name	CE95064_8233;	transcriptId	182936
21	scaffold_8	JGI	exon	386310	387722	.	+	.	name	CE95550_106813;	transcriptId	183422
8	scaffold_8	JGI	exon	383985	385001	.	+	.	name	CE95553_17137;	transcriptId	183425
2	scaffold_8	JGI	exon	430330	431028	.	+	.	name	CE95667_640;	transcriptId	183539
5	scaffold_8	JGI	exon	447809	448329	.	-	.	name	CE95769_21615;	transcriptId	183641
23	scaffold_9	JGI	exon	272	1583	.	-	.	name	CE95857_136726;	transcriptId	183729
39	scaffold_9	JGI	exon	15285	19628	.	-	.	name	CE95925_32064;	transcriptId	183797
1	scaffold_9	JGI	exon	3073	3687	.	+	.	name	CE95933_3021;	transcriptId	183805
40	scaffold_9	JGI	exon	37039	38368	.	+	.	name	CE96208_77911;	transcriptId	184080
13	scaffold_9	JGI	exon	54361	55796	.	+	.	name	CE96324_5758;	transcriptId	184196
5	scaffold_9	JGI	exon	150304	152022	.	-	.	name	CE96873_7393;	transcriptId	184745
18	scaffold_9	JGI	exon	162121	163122	.	-	.	name	CE96948_79685;	transcriptId	184820
7	scaffold_9	JGI	exon	180648	182192	.	-	.	name	CE97181_17390;	transcriptId	185053
11	scaffold_9	JGI	exon	202180	203112	.	+	.	name	CE97244_14261;	transcriptId	185116
33	scaffold_9	JGI	exon	218785	220726	.	-	.	name	CE97277_137620;	transcriptId	185149
12	scaffold_9	JGI	exon	226997	227708	.	+	.	name	CE97301_207;	transcriptId	185173
3	scaffold_1	JGI	exon	1682190	1682454	.	+	.	name	CE9744_44841;	transcriptId	97616
16	scaffold_9	JGI	exon	270862	271343	.	-	.	name	CE97464_231;	transcriptId	185336
13	scaffold_9	JGI	exon	277613	278071	.	+	.	name	CE97490_1100;	transcriptId	185362
5	scaffold_9	JGI	exon	307202	308247	.	-	.	name	CE97615_13455;	transcriptId	185487
8	scaffold_9	JGI	exon	331134	331483	.	-	.	name	CE97632_381;	transcriptId	185504
15	scaffold_9	JGI	exon	331485	333575	.	+	.	name	CE97739_16484;	transcriptId	185611
32	scaffold_9	JGI	exon	338478	340985	.	-	.	name	CE97743_78838;	transcriptId	185615
5	scaffold_9	JGI	exon	343675	344855	.	-	.	name	CE97754_65832;	transcriptId	185626
6	scaffold_9	JGI	exon	397773	398995	.	+	.	name	CE98045_1964;	transcriptId	185917
4	scaffold_9	JGI	exon	407586	409152	.	-	.	name	CE98068_21692;	transcriptId	185940
22	scaffold_9	JGI	exon	409154	410722	.	+	.	name	CE98069_14170;	transcriptId	185941
2	scaffold_10	JGI	exon	273520	274071	.	-	.	name	e_gw1.10.100.1;	transcriptId	50138
8	scaffold_10	JGI	exon	374260	374902	.	+	.	name	e_gw1.10.1.1;	transcriptId	49856
7	scaffold_10	JGI	exon	17150	17508	.	+	.	name	e_gw1.10.164.1;	transcriptId	49989
7	scaffold_10	JGI	exon	279038	279256	.	+	.	name	e_gw1.10.175.1;	transcriptId	49847
3	scaffold_10	JGI	exon	355076	355360	.	+	.	name	e_gw1.10.197.1;	transcriptId	49859
2	scaffold_10	JGI	exon	294143	296618	.	-	.	name	e_gw1.10.205.1;	transcriptId	49900
1	scaffold_10	JGI	exon	151966	152526	.	-	.	name	e_gw1.10.215.1;	transcriptId	49832
11	scaffold_10	JGI	exon	125581	126972	.	-	.	name	e_gw1.10.230.1;	transcriptId	50091
32	scaffold_10	JGI	exon	64133	64959	.	+	.	name	e_gw1.10.239.1;	transcriptId	50075
3	scaffold_10	JGI	exon	168080	168966	.	+	.	name	e_gw1.10.248.1;	transcriptId	49954
5	scaffold_10	JGI	exon	4770	6239	.	-	.	name	e_gw1.10.286.1;	transcriptId	50120
8	scaffold_10	JGI	exon	182358	182855	.	+	.	name	e_gw1.10.308.1;	transcriptId	50038
4	scaffold_10	JGI	exon	272153	272776	.	-	.	name	e_gw1.10.3.1;	transcriptId	49885
4	scaffold_10	JGI	exon	330598	331067	.	-	.	name	e_gw1.10.350.1;	transcriptId	50020
17	scaffold_10	JGI	exon	55562	56140	.	+	.	name	e_gw1.10.351.1;	transcriptId	49853
18	scaffold_10	JGI	exon	346942	348057	.	+	.	name	e_gw1.10.356.1;	transcriptId	50093
32	scaffold_10	JGI	exon	112295	113245	.	+	.	name	e_gw1.10.62.1;	transcriptId	50057
21	scaffold_10	JGI	exon	158892	159780	.	-	.	name	e_gw1.10.65.1;	transcriptId	50059
3	scaffold_10	JGI	exon	287912	288248	.	-	.	name	e_gw1.10.68.1;	transcriptId	50003
13	scaffold_10	JGI	exon	286744	287103	.	+	.	name	e_gw1.10.73.1;	transcriptId	50026
5	scaffold_10	JGI	exon	106744	107115	.	-	.	name	e_gw1.10.87.1;	transcriptId	50121
5	scaffold_1	JGI	exon	1160402	1162801	.	-	.	name	e_gw1.1.1002.1;	transcriptId	42022
12	scaffold_1	JGI	exon	1806350	1808275	.	+	.	name	e_gw1.1.1007.1;	transcriptId	39807
8	scaffold_1	JGI	exon	1730787	1731332	.	-	.	name	e_gw1.1.1042.1;	transcriptId	40940
10	scaffold_1	JGI	exon	943466	944325	.	-	.	name	e_gw1.1.1078.1;	transcriptId	41682
6	scaffold_1	JGI	exon	2061607	2062797	.	+	.	name	e_gw1.1.1097.1;	transcriptId	42187
1	scaffold_1	JGI	exon	955849	957243	.	+	.	name	e_gw1.1.1101.1;	transcriptId	41100
2	scaffold_1	JGI	exon	69489	71741	.	+	.	name	e_gw1.1.1102.1;	transcriptId	41699
8	scaffold_11	JGI	exon	178939	179634	.	-	.	name	e_gw1.11.105.1;	transcriptId	50370
2	scaffold_1	JGI	exon	1179118	1179357	.	+	.	name	e_gw1.1.1107.1;	transcriptId	40175
30	scaffold_11	JGI	exon	219264	221663	.	-	.	name	e_gw1.11.115.1;	transcriptId	50171
12	scaffold_1	JGI	exon	1432250	1433077	.	-	.	name	e_gw1.1.11.1;	transcriptId	41783
16	scaffold_11	JGI	exon	42	1100	.	-	.	name	e_gw1.11.122.1;	transcriptId	50374
2	scaffold_11	JGI	exon	73447	73758	.	+	.	name	e_gw1.11.141.1;	transcriptId	50209
4	scaffold_1	JGI	exon	1544587	1545459	.	+	.	name	e_gw1.1.1146.1;	transcriptId	42082
24	scaffold_11	JGI	exon	104117	105822	.	-	.	name	e_gw1.11.147.1;	transcriptId	50424
12	scaffold_11	JGI	exon	320610	321104	.	-	.	name	e_gw1.11.148.1;	transcriptId	50418
3	scaffold_1	JGI	exon	2338367	2338807	.	+	.	name	e_gw1.1.1157.1;	transcriptId	39925
2	scaffold_11	JGI	exon	55578	56161	.	-	.	name	e_gw1.11.168.1;	transcriptId	50328
2	scaffold_11	JGI	exon	233754	234095	.	+	.	name	e_gw1.11.17.1;	transcriptId	50319
8	scaffold_1	JGI	exon	288493	292401	.	+	.	name	e_gw1.1.1177.1;	transcriptId	42293
3	scaffold_1	JGI	exon	1012764	1014035	.	+	.	name	e_gw1.1.1184.1;	transcriptId	41651
34	scaffold_11	JGI	exon	280136	280382	.	-	.	name	e_gw1.11.192.1;	transcriptId	50382
9	scaffold_1	JGI	exon	2005084	2005746	.	-	.	name	e_gw1.1.121.1;	transcriptId	41681
14	scaffold_11	JGI	exon	285316	285655	.	-	.	name	e_gw1.11.234.1;	transcriptId	50436
26	scaffold_11	JGI	exon	170753	172184	.	+	.	name	e_gw1.11.244.1;	transcriptId	50421
13	scaffold_11	JGI	exon	190953	192026	.	+	.	name	e_gw1.11.246.1;	transcriptId	50440
2	scaffold_1	JGI	exon	670647	671888	.	-	.	name	e_gw1.1.1247.1;	transcriptId	41963
6	scaffold_1	JGI	exon	546971	547421	.	+	.	name	e_gw1.1.1251.1;	transcriptId	40918
1	scaffold_11	JGI	exon	306509	307546	.	-	.	name	e_gw1.11.264.1;	transcriptId	50263
30	scaffold_1	JGI	exon	1882217	1882766	.	-	.	name	e_gw1.1.1279.1;	transcriptId	39948
32	scaffold_11	JGI	exon	131076	131577	.	-	.	name	e_gw1.11.281.1;	transcriptId	50429
35	scaffold_11	JGI	exon	253990	255274	.	-	.	name	e_gw1.11.28.1;	transcriptId	50367
19	scaffold_11	JGI	exon	128819	129425	.	-	.	name	e_gw1.11.295.1;	transcriptId	50428
2	scaffold_1	JGI	exon	1039128	1040675	.	+	.	name	e_gw1.1.1308.1;	transcriptId	41600
8	scaffold_1	JGI	exon	1671272	1672036	.	+	.	name	e_gw1.1.1336.1;	transcriptId	42330
32	scaffold_1	JGI	exon	277617	282239	.	+	.	name	e_gw1.1.1371.1;	transcriptId	40094
16	scaffold_1	JGI	exon	1907388	1909268	.	-	.	name	e_gw1.1.139.1;	transcriptId	39877
2	scaffold_1	JGI	exon	1581175	1581483	.	-	.	name	e_gw1.1.1393.1;	transcriptId	41196
1	scaffold_1	JGI	exon	1994924	1995580	.	+	.	name	e_gw1.1.1397.1;	transcriptId	40972
1	scaffold_1	JGI	exon	1956242	1956616	.	+	.	name	e_gw1.1.1421.1;	transcriptId	40256
8	scaffold_1	JGI	exon	1598811	1599827	.	+	.	name	e_gw1.1.1428.1;	transcriptId	41685
3	scaffold_1	JGI	exon	935302	936510	.	-	.	name	e_gw1.1.1434.1;	transcriptId	41998
4	scaffold_1	JGI	exon	1810794	1811570	.	-	.	name	e_gw1.1.1452.1;	transcriptId	40887
1	scaffold_1	JGI	exon	1838397	1840097	.	-	.	name	e_gw1.1.1485.1;	transcriptId	41938
2	scaffold_1	JGI	exon	1495340	1496236	.	+	.	name	e_gw1.1.1496.1;	transcriptId	41243
47	scaffold_11	JGI	exon	298943	299132	.	-	.	name	e_gw1.11.50.1;	transcriptId	50420
9	scaffold_1	JGI	exon	1138483	1139329	.	-	.	name	e_gw1.1.1508.1;	transcriptId	41645
7	scaffold_1	JGI	exon	2210503	2211519	.	-	.	name	e_gw1.1.1509.1;	transcriptId	42038
12	scaffold_1	JGI	exon	692268	693047	.	+	.	name	e_gw1.1.152.1;	transcriptId	41042
34	scaffold_1	JGI	exon	1854518	1855350	.	-	.	name	e_gw1.1.1550.1;	transcriptId	42019
6	scaffold_1	JGI	exon	1499094	1499732	.	+	.	name	e_gw1.1.1596.1;	transcriptId	40995
1	scaffold_1	JGI	exon	2402652	2404250	.	-	.	name	e_gw1.1.1618.1;	transcriptId	41564
2	scaffold_1	JGI	exon	28418	29275	.	+	.	name	e_gw1.1.1643.1;	transcriptId	40332
9	scaffold_1	JGI	exon	573743	575014	.	-	.	name	e_gw1.1.1655.1;	transcriptId	41766
10	scaffold_1	JGI	exon	1433902	1435719	.	-	.	name	e_gw1.1.1670.1;	transcriptId	40093
2	scaffold_1	JGI	exon	82966	83706	.	+	.	name	e_gw1.1.1701.1;	transcriptId	41830
4	scaffold_1	JGI	exon	86416	87519	.	+	.	name	e_gw1.1.1710.1;	transcriptId	41597
4	scaffold_1	JGI	exon	564866	565975	.	+	.	name	e_gw1.1.1726.1;	transcriptId	41467
7	scaffold_1	JGI	exon	882445	882843	.	+	.	name	e_gw1.1.1742.1;	transcriptId	40025
4	scaffold_11	JGI	exon	239842	240204	.	+	.	name	e_gw1.11.76.1;	transcriptId	50265
17	scaffold_1	JGI	exon	651799	652257	.	-	.	name	e_gw1.1.1807.1;	transcriptId	40884
12	scaffold_1	JGI	exon	826806	827945	.	-	.	name	e_gw1.1.1829.1;	transcriptId	42135
2	scaffold_1	JGI	exon	2190936	2191417	.	+	.	name	e_gw1.1.1847.1;	transcriptId	39909
8	scaffold_1	JGI	exon	1989475	1989891	.	-	.	name	e_gw1.1.1857.1;	transcriptId	40851
7	scaffold_1	JGI	exon	942758	943243	.	+	.	name	e_gw1.1.1858.1;	transcriptId	41430
3	scaffold_1	JGI	exon	225760	227457	.	-	.	name	e_gw1.1.1860.1;	transcriptId	41660
3	scaffold_1	JGI	exon	1566394	1568703	.	+	.	name	e_gw1.1.1869.1;	transcriptId	40161
5	scaffold_1	JGI	exon	1560195	1561261	.	-	.	name	e_gw1.1.1877.1;	transcriptId	41201
13	scaffold_1	JGI	exon	558237	558791	.	-	.	name	e_gw1.1.1899.1;	transcriptId	41456
9	scaffold_1	JGI	exon	997275	998120	.	+	.	name	e_gw1.1.1919.1;	transcriptId	41991
4	scaffold_1	JGI	exon	497660	499153	.	+	.	name	e_gw1.1.1938.1;	transcriptId	40587
3	scaffold_1	JGI	exon	40682	42106	.	-	.	name	e_gw1.1.1954.1;	transcriptId	41584
1	scaffold_1	JGI	exon	2230472	2230837	.	+	.	name	e_gw1.1.1978.1;	transcriptId	40088
1	scaffold_1	JGI	exon	87729	88724	.	-	.	name	e_gw1.1.1993.1;	transcriptId	40789
10	scaffold_1	JGI	exon	1426582	1427268	.	-	.	name	e_gw1.1.2027.1;	transcriptId	41555
10	scaffold_1	JGI	exon	780693	783104	.	+	.	name	e_gw1.1.2034.1;	transcriptId	40176
1	scaffold_1	JGI	exon	1758251	1758901	.	-	.	name	e_gw1.1.2040.1;	transcriptId	40257
4	scaffold_1	JGI	exon	1414376	1415530	.	+	.	name	e_gw1.1.2070.1;	transcriptId	41373
5	scaffold_1	JGI	exon	2105363	2106382	.	+	.	name	e_gw1.1.2079.1;	transcriptId	40317
6	scaffold_1	JGI	exon	270885	271166	.	+	.	name	e_gw1.1.2094.1;	transcriptId	40493
4	scaffold_1	JGI	exon	1830542	1831159	.	-	.	name	e_gw1.1.2097.1;	transcriptId	41144
6	scaffold_12	JGI	exon	117244	118389	.	-	.	name	e_gw1.12.103.1;	transcriptId	50641
2	scaffold_12	JGI	exon	124586	125354	.	+	.	name	e_gw1.12.105.1;	transcriptId	50653
2	scaffold_1	JGI	exon	1682984	1683219	.	-	.	name	e_gw1.1.2108.1;	transcriptId	41572
1	scaffold_12	JGI	exon	148784	150121	.	-	.	name	e_gw1.12.115.1;	transcriptId	50689
3	scaffold_1	JGI	exon	2306511	2308004	.	+	.	name	e_gw1.1.2124.1;	transcriptId	40231
9	scaffold_1	JGI	exon	192481	192651	.	-	.	name	e_gw1.1.213.1;	transcriptId	40846
1	scaffold_1	JGI	exon	84236	84748	.	-	.	name	e_gw1.1.2134.1;	transcriptId	40877
1	scaffold_1	JGI	exon	163284	164177	.	+	.	name	e_gw1.1.216.1;	transcriptId	40115
1	scaffold_12	JGI	exon	35291	35728	.	-	.	name	e_gw1.12.167.1;	transcriptId	50700
15	scaffold_1	JGI	exon	433963	435546	.	+	.	name	e_gw1.1.2210.1;	transcriptId	41212
2	scaffold_1	JGI	exon	665704	667104	.	+	.	name	e_gw1.1.2220.1;	transcriptId	42031
2	scaffold_1	JGI	exon	2530557	2531177	.	-	.	name	e_gw1.1.2246.1;	transcriptId	41091
2	scaffold_12	JGI	exon	89126	89760	.	+	.	name	e_gw1.12.255.1;	transcriptId	50698
1	scaffold_12	JGI	exon	259178	260161	.	-	.	name	e_gw1.12.258.1;	transcriptId	50745
37	scaffold_1	JGI	exon	250826	252547	.	+	.	name	e_gw1.1.226.1;	transcriptId	42056
5	scaffold_12	JGI	exon	83032	83547	.	-	.	name	e_gw1.12.268.1;	transcriptId	50656
9	scaffold_1	JGI	exon	158552	160381	.	-	.	name	e_gw1.1.2288.1;	transcriptId	40124
2	scaffold_12	JGI	exon	15087	16198	.	+	.	name	e_gw1.12.30.1;	transcriptId	50707
4	scaffold_1	JGI	exon	1670305	1670952	.	-	.	name	e_gw1.1.2322.1;	transcriptId	42252
1	scaffold_1	JGI	exon	1844213	1845529	.	+	.	name	e_gw1.1.2366.1;	transcriptId	42355
18	scaffold_1	JGI	exon	1835193	1838078	.	+	.	name	e_gw1.1.237.1;	transcriptId	40343
18	scaffold_1	JGI	exon	1394447	1396654	.	-	.	name	e_gw1.1.2393.1;	transcriptId	42049
9	scaffold_1	JGI	exon	109979	110875	.	-	.	name	e_gw1.1.2399.1;	transcriptId	39830
1	scaffold_1	JGI	exon	2699418	2701211	.	+	.	name	e_gw1.1.2401.1;	transcriptId	41355
1	scaffold_12	JGI	exon	106973	108216	.	+	.	name	e_gw1.12.40.1;	transcriptId	50602
2	scaffold_1	JGI	exon	1547585	1547821	.	-	.	name	e_gw1.1.2410.1;	transcriptId	41156
10	scaffold_1	JGI	exon	1336251	1337216	.	-	.	name	e_gw1.1.2418.1;	transcriptId	41254
1	scaffold_1	JGI	exon	764148	765005	.	+	.	name	e_gw1.1.2422.1;	transcriptId	40263
3	scaffold_1	JGI	exon	572889	573287	.	-	.	name	e_gw1.1.243.1;	transcriptId	40485
3	scaffold_1	JGI	exon	721238	722203	.	+	.	name	e_gw1.1.2448.1;	transcriptId	41460
5	scaffold_1	JGI	exon	765231	765968	.	-	.	name	e_gw1.1.2453.1;	transcriptId	42079
2	scaffold_1	JGI	exon	595401	595718	.	-	.	name	e_gw1.1.2504.1;	transcriptId	41288
4	scaffold_1	JGI	exon	499737	500633	.	+	.	name	e_gw1.1.2514.1;	transcriptId	40108
6	scaffold_1	JGI	exon	1812072	1813664	.	-	.	name	e_gw1.1.2518.1;	transcriptId	40194
15	scaffold_1	JGI	exon	24421	28083	.	-	.	name	e_gw1.1.25.1;	transcriptId	40546
3	scaffold_1	JGI	exon	719076	719738	.	-	.	name	e_gw1.1.2526.1;	transcriptId	40386
2	scaffold_1	JGI	exon	1157001	1157423	.	-	.	name	e_gw1.1.2537.1;	transcriptId	40086
14	scaffold_1	JGI	exon	2220478	2221957	.	+	.	name	e_gw1.1.2554.1;	transcriptId	39832
1	scaffold_1	JGI	exon	1444899	1445174	.	-	.	name	e_gw1.1.2558.1;	transcriptId	41960
7	scaffold_1	JGI	exon	716853	717681	.	+	.	name	e_gw1.1.2571.1;	transcriptId	42288
5	scaffold_1	JGI	exon	1930751	1931713	.	+	.	name	e_gw1.1.2597.1;	transcriptId	41674
1	scaffold_1	JGI	exon	2546253	2548322	.	-	.	name	e_gw1.1.2622.1;	transcriptId	42069
10	scaffold_1	JGI	exon	773717	775339	.	+	.	name	e_gw1.1.2630.1;	transcriptId	41905
1	scaffold_1	JGI	exon	1797543	1797698	.	-	.	name	e_gw1.1.2649.1;	transcriptId	40553
5	scaffold_1	JGI	exon	651233	651448	.	+	.	name	e_gw1.1.2656.1;	transcriptId	41079
3	scaffold_1	JGI	exon	1089956	1091059	.	-	.	name	e_gw1.1.2675.1;	transcriptId	41077
12	scaffold_1	JGI	exon	2173377	2174288	.	+	.	name	e_gw1.1.2681.1;	transcriptId	40005
3	scaffold_1	JGI	exon	1429619	1430569	.	+	.	name	e_gw1.1.2687.1;	transcriptId	42322
9	scaffold_1	JGI	exon	2303498	2304220	.	-	.	name	e_gw1.1.271.1;	transcriptId	41615
3	scaffold_1	JGI	exon	1735059	1736210	.	+	.	name	e_gw1.1.294.1;	transcriptId	39884
3	scaffold_13	JGI	exon	92658	94084	.	+	.	name	e_gw1.13.101.1;	transcriptId	50860
38	scaffold_13	JGI	exon	82946	83291	.	+	.	name	e_gw1.13.118.1;	transcriptId	50867
6	scaffold_13	JGI	exon	162462	163565	.	+	.	name	e_gw1.13.128.1;	transcriptId	50748
10	scaffold_13	JGI	exon	133463	134588	.	-	.	name	e_gw1.13.129.1;	transcriptId	50774
5	scaffold_13	JGI	exon	94511	95818	.	+	.	name	e_gw1.13.135.1;	transcriptId	50755
2	scaffold_13	JGI	exon	58269	58657	.	-	.	name	e_gw1.13.15.1;	transcriptId	50778
15	scaffold_13	JGI	exon	46816	48009	.	-	.	name	e_gw1.13.153.1;	transcriptId	50904
4	scaffold_13	JGI	exon	64573	66465	.	-	.	name	e_gw1.13.18.1;	transcriptId	50909
3	scaffold_13	JGI	exon	185410	185658	.	+	.	name	e_gw1.13.36.1;	transcriptId	50887
4	scaffold_13	JGI	exon	124087	124463	.	-	.	name	e_gw1.13.39.1;	transcriptId	50792
14	scaffold_1	JGI	exon	1359846	1360742	.	+	.	name	e_gw1.1.34.1;	transcriptId	41979
3	scaffold_1	JGI	exon	2183148	2183375	.	-	.	name	e_gw1.1.352.1;	transcriptId	42209
4	scaffold_13	JGI	exon	86302	87963	.	-	.	name	e_gw1.13.6.1;	transcriptId	50854
4	scaffold_1	JGI	exon	911194	911406	.	+	.	name	e_gw1.1.373.1;	transcriptId	40202
9	scaffold_13	JGI	exon	26279	27541	.	+	.	name	e_gw1.13.74.1;	transcriptId	50779
4	scaffold_1	JGI	exon	61200	62342	.	+	.	name	e_gw1.1.380.1;	transcriptId	40337
4	scaffold_13	JGI	exon	187308	189848	.	-	.	name	e_gw1.13.83.1;	transcriptId	50814
6	scaffold_1	JGI	exon	2159785	2160633	.	-	.	name	e_gw1.1.390.1;	transcriptId	41810
4	scaffold_13	JGI	exon	76389	77293	.	-	.	name	e_gw1.13.94.1;	transcriptId	50775
3	scaffold_1	JGI	exon	1070355	1072091	.	-	.	name	e_gw1.1.417.1;	transcriptId	41404
3	scaffold_1	JGI	exon	1530860	1531984	.	+	.	name	e_gw1.1.433.1;	transcriptId	42244
2	scaffold_1	JGI	exon	1319463	1320728	.	-	.	name	e_gw1.1.456.1;	transcriptId	40238
18	scaffold_1	JGI	exon	977662	978749	.	+	.	name	e_gw1.1.460.1;	transcriptId	39951
3	scaffold_1	JGI	exon	1107080	1107991	.	+	.	name	e_gw1.1.464.1;	transcriptId	42141
4	scaffold_14	JGI	exon	181174	181545	.	+	.	name	e_gw1.14.73.1;	transcriptId	51038
30	scaffold_1	JGI	exon	460869	462101	.	+	.	name	e_gw1.1.510.1;	transcriptId	40666
2	scaffold_15	JGI	exon	3192	3629	.	+	.	name	e_gw1.15.117.1;	transcriptId	51188
1	scaffold_15	JGI	exon	108131	108985	.	+	.	name	e_gw1.15.119.1;	transcriptId	51117
18	scaffold_1	JGI	exon	1236817	1239099	.	-	.	name	e_gw1.1.514.1;	transcriptId	39977
2	scaffold_15	JGI	exon	45809	46033	.	-	.	name	e_gw1.15.14.1;	transcriptId	51174
4	scaffold_15	JGI	exon	123968	125401	.	+	.	name	e_gw1.15.15.1;	transcriptId	51164
17	scaffold_15	JGI	exon	118834	119520	.	+	.	name	e_gw1.15.39.1;	transcriptId	51180
4	scaffold_1	JGI	exon	249130	250290	.	+	.	name	e_gw1.1.544.1;	transcriptId	40218
1	scaffold_1	JGI	exon	946274	947314	.	-	.	name	e_gw1.1.545.1;	transcriptId	41822
22	scaffold_15	JGI	exon	75531	76325	.	-	.	name	e_gw1.15.65.1;	transcriptId	51142
1	scaffold_1	JGI	exon	2065615	2066901	.	+	.	name	e_gw1.1.573.1;	transcriptId	39878
1	scaffold_15	JGI	exon	60670	61354	.	-	.	name	e_gw1.15.76.1;	transcriptId	51217
5	scaffold_1	JGI	exon	1762470	1763474	.	+	.	name	e_gw1.1.587.1;	transcriptId	40097
6	scaffold_15	JGI	exon	902	2314	.	+	.	name	e_gw1.15.90.1;	transcriptId	51140
3	scaffold_1	JGI	exon	1400055	1401050	.	+	.	name	e_gw1.1.593.1;	transcriptId	39979
1	scaffold_15	JGI	exon	70193	70576	.	+	.	name	e_gw1.15.96.1;	transcriptId	51137
12	scaffold_1	JGI	exon	1887110	1887694	.	+	.	name	e_gw1.1.601.1;	transcriptId	40201
5	scaffold_16	JGI	exon	32911	33327	.	-	.	name	e_gw1.16.105.1;	transcriptId	51242
28	scaffold_16	JGI	exon	113671	115165	.	+	.	name	e_gw1.16.11.1;	transcriptId	51330
1	scaffold_16	JGI	exon	49755	50227	.	+	.	name	e_gw1.16.142.1;	transcriptId	51272
6	scaffold_16	JGI	exon	43603	44316	.	-	.	name	e_gw1.16.143.1;	transcriptId	51376
7	scaffold_1	JGI	exon	1619763	1621031	.	-	.	name	e_gw1.1.623.1;	transcriptId	39801
10	scaffold_1	JGI	exon	545138	546418	.	+	.	name	e_gw1.1.632.1;	transcriptId	40140
2	scaffold_1	JGI	exon	340037	340759	.	+	.	name	e_gw1.1.643.1;	transcriptId	41046
2	scaffold_16	JGI	exon	127647	127823	.	+	.	name	e_gw1.16.56.1;	transcriptId	51355
3	scaffold_1	JGI	exon	478659	480130	.	-	.	name	e_gw1.1.658.1;	transcriptId	41300
14	scaffold_1	JGI	exon	482228	483664	.	-	.	name	e_gw1.1.688.1;	transcriptId	39927
6	scaffold_16	JGI	exon	100928	101380	.	-	.	name	e_gw1.16.91.1;	transcriptId	51307
10	scaffold_16	JGI	exon	24035	25048	.	-	.	name	e_gw1.16.9.1;	transcriptId	51266
4	scaffold_1	JGI	exon	1243615	1244271	.	-	.	name	e_gw1.1.707.1;	transcriptId	40174
15	scaffold_1	JGI	exon	1315310	1316143	.	+	.	name	e_gw1.1.721.1;	transcriptId	39815
8	scaffold_1	JGI	exon	1081175	1081285	.	-	.	name	e_gw1.1.725.1;	transcriptId	41028
4	scaffold_1	JGI	exon	238488	239822	.	-	.	name	e_gw1.1.741.1;	transcriptId	40347
31	scaffold_1	JGI	exon	525638	527142	.	+	.	name	e_gw1.1.75.1;	transcriptId	41892
9	scaffold_1	JGI	exon	412093	414255	.	-	.	name	e_gw1.1.759.1;	transcriptId	41008
14	scaffold_1	JGI	exon	343435	344935	.	-	.	name	e_gw1.1.771.1;	transcriptId	41082
10	scaffold_1	JGI	exon	2084191	2085849	.	+	.	name	e_gw1.1.802.1;	transcriptId	40099
8	scaffold_1	JGI	exon	2318568	2320069	.	+	.	name	e_gw1.1.807.1;	transcriptId	39799
6	scaffold_1	JGI	exon	492276	492652	.	+	.	name	e_gw1.1.877.1;	transcriptId	40494
2	scaffold_1	JGI	exon	1166102	1166812	.	-	.	name	e_gw1.1.89.1;	transcriptId	42059
4	scaffold_1	JGI	exon	1004598	1007099	.	-	.	name	e_gw1.1.892.1;	transcriptId	42309
5	scaffold_1	JGI	exon	1265960	1266439	.	-	.	name	e_gw1.1.896.1;	transcriptId	40534
1	scaffold_1	JGI	exon	1693309	1694006	.	-	.	name	e_gw1.1.902.1;	transcriptId	42050
12	scaffold_1	JGI	exon	100038	100307	.	+	.	name	e_gw1.1.913.1;	transcriptId	42171
5	scaffold_19	JGI	exon	31845	32474	.	-	.	name	e_gw1.19.20.1;	transcriptId	51678
13	scaffold_1	JGI	exon	2072918	2073121	.	-	.	name	e_gw1.1.929.1;	transcriptId	41095
4	scaffold_19	JGI	exon	56945	57271	.	+	.	name	e_gw1.19.29.1;	transcriptId	51636
8	scaffold_19	JGI	exon	42356	43343	.	+	.	name	e_gw1.19.36.1;	transcriptId	51591
16	scaffold_1	JGI	exon	1361789	1363015	.	+	.	name	e_gw1.1.942.1;	transcriptId	40544
8	scaffold_1	JGI	exon	1925173	1927218	.	+	.	name	e_gw1.1.958.1;	transcriptId	40416
3	scaffold_19	JGI	exon	26527	26967	.	-	.	name	e_gw1.19.60.1;	transcriptId	51629
13	scaffold_19	JGI	exon	91092	91754	.	+	.	name	e_gw1.19.74.1;	transcriptId	51645
9	scaffold_1	JGI	exon	870986	871638	.	+	.	name	e_gw1.1.977.1;	transcriptId	40051
12	scaffold_19	JGI	exon	21745	23178	.	-	.	name	e_gw1.19.77.1;	transcriptId	51639
4	scaffold_1	JGI	exon	1179899	1180990	.	-	.	name	e_gw1.1.978.1;	transcriptId	40153
6	scaffold_1	JGI	exon	1527162	1527537	.	-	.	name	e_gw1.1.992.1;	transcriptId	40397
8	scaffold_20	JGI	exon	72635	74728	.	-	.	name	e_gw1.20.14.1;	transcriptId	51710
21	scaffold_20	JGI	exon	50612	51217	.	+	.	name	e_gw1.20.2.1;	transcriptId	51724
5	scaffold_20	JGI	exon	38519	38660	.	-	.	name	e_gw1.20.23.1;	transcriptId	51688
7	scaffold_20	JGI	exon	77457	81224	.	+	.	name	e_gw1.20.25.1;	transcriptId	51697
1	scaffold_20	JGI	exon	65619	66165	.	+	.	name	e_gw1.20.35.1;	transcriptId	51712
7	scaffold_20	JGI	exon	53446	53982	.	-	.	name	e_gw1.20.40.1;	transcriptId	51738
16	scaffold_20	JGI	exon	47679	48443	.	-	.	name	e_gw1.20.51.1;	transcriptId	51684
4	scaffold_20	JGI	exon	35406	36857	.	+	.	name	e_gw1.20.61.1;	transcriptId	51699
6	scaffold_2	JGI	exon	1558419	1561551	.	+	.	name	e_gw1.2.1000.1;	transcriptId	42969
1	scaffold_2	JGI	exon	65317	65829	.	+	.	name	e_gw1.2.1003.1;	transcriptId	43928
2	scaffold_2	JGI	exon	806335	807309	.	-	.	name	e_gw1.2.1006.1;	transcriptId	43914
9	scaffold_2	JGI	exon	1604760	1605117	.	+	.	name	e_gw1.2.1010.1;	transcriptId	43818
28	scaffold_2	JGI	exon	1140602	1142905	.	+	.	name	e_gw1.2.1018.1;	transcriptId	43410
35	scaffold_2	JGI	exon	386565	390911	.	+	.	name	e_gw1.2.1021.1;	transcriptId	43087
8	scaffold_2	JGI	exon	1876858	1877349	.	-	.	name	e_gw1.2.1027.1;	transcriptId	44224
77	scaffold_2	JGI	exon	1636143	1636588	.	-	.	name	e_gw1.2.1034.1;	transcriptId	42721
8	scaffold_2	JGI	exon	2006365	2006844	.	+	.	name	e_gw1.2.1044.1;	transcriptId	42917
1	scaffold_2	JGI	exon	1785635	1786630	.	-	.	name	e_gw1.2.1074.1;	transcriptId	42842
11	scaffold_2	JGI	exon	462053	463444	.	-	.	name	e_gw1.2.1103.1;	transcriptId	42749
13	scaffold_2	JGI	exon	723361	725622	.	-	.	name	e_gw1.2.1113.1;	transcriptId	42805
4	scaffold_2	JGI	exon	1719658	1719882	.	+	.	name	e_gw1.2.1117.1;	transcriptId	42525
6	scaffold_2	JGI	exon	1966785	1967861	.	-	.	name	e_gw1.2.1123.1;	transcriptId	43177
7	scaffold_2	JGI	exon	1251669	1252151	.	+	.	name	e_gw1.2.1124.1;	transcriptId	43276
8	scaffold_2	JGI	exon	1184429	1185751	.	-	.	name	e_gw1.2.1161.1;	transcriptId	42366
20	scaffold_2	JGI	exon	146653	148876	.	-	.	name	e_gw1.2.1173.1;	transcriptId	43936
4	scaffold_2	JGI	exon	832486	832885	.	+	.	name	e_gw1.2.1182.1;	transcriptId	43497
9	scaffold_21	JGI	exon	29865	32993	.	-	.	name	e_gw1.21.19.1;	transcriptId	51773
4	scaffold_2	JGI	exon	503352	503756	.	+	.	name	e_gw1.2.1200.1;	transcriptId	42776
6	scaffold_2	JGI	exon	1576019	1576952	.	+	.	name	e_gw1.2.1238.1;	transcriptId	42922
1	scaffold_21	JGI	exon	38367	40211	.	-	.	name	e_gw1.21.25.1;	transcriptId	51779
7	scaffold_2	JGI	exon	775423	777174	.	+	.	name	e_gw1.2.1253.1;	transcriptId	42446
5	scaffold_2	JGI	exon	1974866	1976410	.	-	.	name	e_gw1.2.1258.1;	transcriptId	43875
1	scaffold_2	JGI	exon	1117400	1118965	.	+	.	name	e_gw1.2.1260.1;	transcriptId	43881
1	scaffold_2	JGI	exon	1812294	1813286	.	-	.	name	e_gw1.2.1262.1;	transcriptId	43951
6	scaffold_2	JGI	exon	1624231	1624956	.	-	.	name	e_gw1.2.1264.1;	transcriptId	42686
5	scaffold_2	JGI	exon	298805	299434	.	-	.	name	e_gw1.2.1266.1;	transcriptId	43559
16	scaffold_2	JGI	exon	376057	376983	.	+	.	name	e_gw1.2.1289.1;	transcriptId	43962
2	scaffold_2	JGI	exon	248853	249365	.	-	.	name	e_gw1.2.1307.1;	transcriptId	43232
2	scaffold_2	JGI	exon	988867	989958	.	-	.	name	e_gw1.2.1332.1;	transcriptId	42757
12	scaffold_2	JGI	exon	359386	359809	.	+	.	name	e_gw1.2.1372.1;	transcriptId	42938
32	scaffold_2	JGI	exon	1892464	1893950	.	+	.	name	e_gw1.2.138.1;	transcriptId	42551
4	scaffold_2	JGI	exon	403338	403881	.	+	.	name	e_gw1.2.1404.1;	transcriptId	43860
1	scaffold_2	JGI	exon	1989284	1990689	.	-	.	name	e_gw1.2.1417.1;	transcriptId	43610
1	scaffold_2	JGI	exon	374382	374858	.	+	.	name	e_gw1.2.1465.1;	transcriptId	44114
12	scaffold_2	JGI	exon	1549772	1551101	.	-	.	name	e_gw1.2.1479.1;	transcriptId	44065
7	scaffold_2	JGI	exon	1692772	1693898	.	-	.	name	e_gw1.2.1493.1;	transcriptId	42876
8	scaffold_2	JGI	exon	801189	801529	.	-	.	name	e_gw1.2.150.1;	transcriptId	43302
16	scaffold_2	JGI	exon	913860	915164	.	-	.	name	e_gw1.2.1506.1;	transcriptId	42898
6	scaffold_2	JGI	exon	971654	973214	.	+	.	name	e_gw1.2.1509.1;	transcriptId	44029
9	scaffold_2	JGI	exon	1961320	1962984	.	+	.	name	e_gw1.2.154.1;	transcriptId	42844
7	scaffold_2	JGI	exon	845702	845996	.	-	.	name	e_gw1.2.1551.1;	transcriptId	43657
3	scaffold_2	JGI	exon	1243721	1244089	.	+	.	name	e_gw1.2.1558.1;	transcriptId	42997
4	scaffold_2	JGI	exon	1469751	1470226	.	-	.	name	e_gw1.2.1594.1;	transcriptId	44235
5	scaffold_2	JGI	exon	1423533	1424429	.	+	.	name	e_gw1.2.1595.1;	transcriptId	43580
19	scaffold_2	JGI	exon	1887629	1889641	.	+	.	name	e_gw1.2.1599.1;	transcriptId	42995
3	scaffold_2	JGI	exon	1753450	1753893	.	-	.	name	e_gw1.2.1606.1;	transcriptId	43543
17	scaffold_2	JGI	exon	1583705	1586920	.	-	.	name	e_gw1.2.1626.1;	transcriptId	42402
10	scaffold_2	JGI	exon	1005328	1006021	.	+	.	name	e_gw1.2.1649.1;	transcriptId	43942
2	scaffold_2	JGI	exon	112449	113645	.	-	.	name	e_gw1.2.1650.1;	transcriptId	43262
7	scaffold_2	JGI	exon	519708	520403	.	-	.	name	e_gw1.2.1654.1;	transcriptId	42853
3	scaffold_2	JGI	exon	573900	574520	.	+	.	name	e_gw1.2.1658.1;	transcriptId	43114
2	scaffold_2	JGI	exon	1302691	1303137	.	-	.	name	e_gw1.2.1718.1;	transcriptId	43034
1	scaffold_2	JGI	exon	1761996	1762226	.	-	.	name	e_gw1.2.1721.1;	transcriptId	43098
1	scaffold_2	JGI	exon	551529	552278	.	-	.	name	e_gw1.2.1738.1;	transcriptId	43924
7	scaffold_2	JGI	exon	1504723	1505730	.	-	.	name	e_gw1.2.1783.1;	transcriptId	43954
1	scaffold_2	JGI	exon	1298081	1298243	.	-	.	name	e_gw1.2.1788.1;	transcriptId	42582
2	scaffold_2	JGI	exon	1382590	1383525	.	-	.	name	e_gw1.2.1801.1;	transcriptId	42468
36	scaffold_2	JGI	exon	533169	533320	.	-	.	name	e_gw1.2.1804.1;	transcriptId	42663
1	scaffold_2	JGI	exon	1484013	1484813	.	-	.	name	e_gw1.2.1809.1;	transcriptId	43626
5	scaffold_2	JGI	exon	1511934	1513223	.	+	.	name	e_gw1.2.182.1;	transcriptId	42386
10	scaffold_2	JGI	exon	1747080	1748438	.	-	.	name	e_gw1.2.1864.1;	transcriptId	42777
8	scaffold_2	JGI	exon	1259471	1260253	.	+	.	name	e_gw1.2.1868.1;	transcriptId	43125
46	scaffold_2	JGI	exon	493541	496736	.	+	.	name	e_gw1.2.1869.1;	transcriptId	42998
12	scaffold_2	JGI	exon	1404966	1405919	.	+	.	name	e_gw1.2.1875.1;	transcriptId	43296
22	scaffold_2	JGI	exon	1341584	1343140	.	+	.	name	e_gw1.2.1900.1;	transcriptId	43536
7	scaffold_2	JGI	exon	585585	586862	.	-	.	name	e_gw1.2.1954.1;	transcriptId	43150
8	scaffold_2	JGI	exon	1216231	1217241	.	+	.	name	e_gw1.2.1958.1;	transcriptId	44107
1	scaffold_2	JGI	exon	1502747	1503889	.	-	.	name	e_gw1.2.1962.1;	transcriptId	42952
6	scaffold_2	JGI	exon	547048	550533	.	-	.	name	e_gw1.2.2006.1;	transcriptId	44205
14	scaffold_2	JGI	exon	271164	273875	.	-	.	name	e_gw1.2.201.1;	transcriptId	44085
9	scaffold_2	JGI	exon	397587	398222	.	-	.	name	e_gw1.2.209.1;	transcriptId	43890
4	scaffold_2	JGI	exon	1842086	1842898	.	-	.	name	e_gw1.2.225.1;	transcriptId	43834
4	scaffold_2	JGI	exon	683031	684776	.	+	.	name	e_gw1.2.240.1;	transcriptId	42568
1	scaffold_22	JGI	exon	38216	39985	.	+	.	name	e_gw1.22.4.1;	transcriptId	51785
7	scaffold_2	JGI	exon	928978	930027	.	-	.	name	e_gw1.2.25.1;	transcriptId	42766
2	scaffold_2	JGI	exon	2010969	2011099	.	+	.	name	e_gw1.2.261.1;	transcriptId	42463
33	scaffold_2	JGI	exon	954012	957602	.	+	.	name	e_gw1.2.285.1;	transcriptId	43395
12	scaffold_2	JGI	exon	618189	619675	.	-	.	name	e_gw1.2.313.1;	transcriptId	43183
4	scaffold_2	JGI	exon	785963	786346	.	-	.	name	e_gw1.2.32.1;	transcriptId	42502
8	scaffold_2	JGI	exon	1707627	1709108	.	-	.	name	e_gw1.2.344.1;	transcriptId	42602
20	scaffold_2	JGI	exon	975243	977050	.	+	.	name	e_gw1.2.346.1;	transcriptId	42521
1	scaffold_2	JGI	exon	523681	524112	.	+	.	name	e_gw1.2.358.1;	transcriptId	44028
10	scaffold_2	JGI	exon	1222531	1223241	.	-	.	name	e_gw1.2.36.1;	transcriptId	43884
8	scaffold_2	JGI	exon	1145125	1145393	.	-	.	name	e_gw1.2.391.1;	transcriptId	42428
14	scaffold_2	JGI	exon	962726	963634	.	-	.	name	e_gw1.2.398.1;	transcriptId	44098
14	scaffold_24	JGI	exon	27286	29424	.	+	.	name	e_gw1.24.11.1;	transcriptId	51840
5	scaffold_2	JGI	exon	1622178	1623395	.	+	.	name	e_gw1.2.41.1;	transcriptId	43653
27	scaffold_24	JGI	exon	8104	10731	.	-	.	name	e_gw1.24.24.1;	transcriptId	51850
13	scaffold_2	JGI	exon	720183	721479	.	+	.	name	e_gw1.2.43.1;	transcriptId	44146
2	scaffold_2	JGI	exon	138320	138821	.	-	.	name	e_gw1.2.440.1;	transcriptId	43416
14	scaffold_2	JGI	exon	1938080	1938685	.	+	.	name	e_gw1.2.447.1;	transcriptId	42530
2	scaffold_2	JGI	exon	1791634	1791994	.	+	.	name	e_gw1.2.461.1;	transcriptId	43838
3	scaffold_2	JGI	exon	2002607	2002762	.	-	.	name	e_gw1.2.462.1;	transcriptId	44005
10	scaffold_2	JGI	exon	1844152	1845081	.	-	.	name	e_gw1.2.481.1;	transcriptId	42537
2	scaffold_2	JGI	exon	1915360	1915710	.	-	.	name	e_gw1.2.490.1;	transcriptId	42690
23	scaffold_2	JGI	exon	323759	324551	.	-	.	name	e_gw1.2.492.1;	transcriptId	42924
3	scaffold_2	JGI	exon	1399317	1400366	.	-	.	name	e_gw1.2.50.1;	transcriptId	43706
10	scaffold_2	JGI	exon	1217916	1219351	.	+	.	name	e_gw1.2.524.1;	transcriptId	43489
2	scaffold_2	JGI	exon	1186295	1187269	.	-	.	name	e_gw1.2.530.1;	transcriptId	43285
4	scaffold_2	JGI	exon	459077	459940	.	+	.	name	e_gw1.2.537.1;	transcriptId	42444
5	scaffold_2	JGI	exon	1441149	1441522	.	+	.	name	e_gw1.2.543.1;	transcriptId	42891
7	scaffold_25	JGI	exon	3951	4565	.	-	.	name	e_gw1.25.5.1;	transcriptId	51867
25	scaffold_2	JGI	exon	1947948	1951184	.	-	.	name	e_gw1.2.570.1;	transcriptId	42591
2	scaffold_2	JGI	exon	1561665	1562693	.	-	.	name	e_gw1.2.572.1;	transcriptId	42931
13	scaffold_2	JGI	exon	1702269	1704863	.	-	.	name	e_gw1.2.577.1;	transcriptId	42543
8	scaffold_2	JGI	exon	1131674	1132417	.	-	.	name	e_gw1.2.597.1;	transcriptId	42981
4	scaffold_2	JGI	exon	1171674	1173017	.	-	.	name	e_gw1.2.604.1;	transcriptId	43667
6	scaffold_2	JGI	exon	627800	628645	.	-	.	name	e_gw1.2.655.1;	transcriptId	42723
17	scaffold_2	JGI	exon	1445433	1446979	.	+	.	name	e_gw1.2.669.1;	transcriptId	42953
20	scaffold_2	JGI	exon	1871479	1873596	.	+	.	name	e_gw1.2.683.1;	transcriptId	44083
13	scaffold_2	JGI	exon	1670008	1671828	.	-	.	name	e_gw1.2.700.1;	transcriptId	44019
6	scaffold_2	JGI	exon	1699056	1700092	.	-	.	name	e_gw1.2.714.1;	transcriptId	43562
1	scaffold_2	JGI	exon	1173336	1174040	.	-	.	name	e_gw1.2.717.1;	transcriptId	42553
2	scaffold_2	JGI	exon	1898569	1899156	.	-	.	name	e_gw1.2.731.1;	transcriptId	42785
3	scaffold_2	JGI	exon	924983	925844	.	+	.	name	e_gw1.2.746.1;	transcriptId	42643
6	scaffold_2	JGI	exon	706582	707628	.	+	.	name	e_gw1.2.749.1;	transcriptId	43987
5	scaffold_2	JGI	exon	108985	109629	.	-	.	name	e_gw1.2.754.1;	transcriptId	44013
18	scaffold_2	JGI	exon	252064	252263	.	+	.	name	e_gw1.2.765.1;	transcriptId	43391
6	scaffold_2	JGI	exon	580604	581278	.	+	.	name	e_gw1.2.776.1;	transcriptId	42854
4	scaffold_2	JGI	exon	1188163	1188516	.	-	.	name	e_gw1.2.791.1;	transcriptId	42872
3	scaffold_2	JGI	exon	1613230	1614468	.	-	.	name	e_gw1.2.797.1;	transcriptId	43422
2	scaffold_28	JGI	exon	9449	9700	.	-	.	name	e_gw1.28.1.1;	transcriptId	51887
5	scaffold_2	JGI	exon	932589	934136	.	-	.	name	e_gw1.2.813.1;	transcriptId	44116
11	scaffold_2	JGI	exon	1204958	1206051	.	-	.	name	e_gw1.2.816.1;	transcriptId	42478
5	scaffold_2	JGI	exon	1119849	1120735	.	-	.	name	e_gw1.2.848.1;	transcriptId	43037
10	scaffold_2	JGI	exon	840260	841519	.	-	.	name	e_gw1.2.861.1;	transcriptId	42398
15	scaffold_2	JGI	exon	769694	770734	.	+	.	name	e_gw1.2.869.1;	transcriptId	43941
2	scaffold_2	JGI	exon	876476	876726	.	-	.	name	e_gw1.2.907.1;	transcriptId	43663
8	scaffold_2	JGI	exon	379756	380437	.	-	.	name	e_gw1.2.923.1;	transcriptId	43061
2	scaffold_2	JGI	exon	1058392	1059765	.	+	.	name	e_gw1.2.947.1;	transcriptId	44176
16	scaffold_2	JGI	exon	32540	34471	.	+	.	name	e_gw1.2.95.1;	transcriptId	43502
10	scaffold_2	JGI	exon	2001316	2002377	.	+	.	name	e_gw1.2.967.1;	transcriptId	42728
1	scaffold_2	JGI	exon	2043310	2043837	.	+	.	name	e_gw1.2.970.1;	transcriptId	43231
4	scaffold_2	JGI	exon	27602	28248	.	+	.	name	e_gw1.2.986.1;	transcriptId	43728
1	scaffold_2	JGI	exon	2023442	2024101	.	+	.	name	e_gw1.2.993.1;	transcriptId	43080
1	scaffold_30	JGI	exon	6069	7397	.	-	.	name	e_gw1.30.1.1;	transcriptId	51893
28	scaffold_3	JGI	exon	94239	94709	.	+	.	name	e_gw1.3.102.1;	transcriptId	44777
20	scaffold_3	JGI	exon	412787	414351	.	-	.	name	e_gw1.3.1028.1;	transcriptId	44587
3	scaffold_3	JGI	exon	717314	718999	.	+	.	name	e_gw1.3.1041.1;	transcriptId	45491
10	scaffold_3	JGI	exon	846667	847383	.	+	.	name	e_gw1.3.1046.1;	transcriptId	44414
18	scaffold_3	JGI	exon	1699873	1700533	.	+	.	name	e_gw1.3.1051.1;	transcriptId	45300
19	scaffold_3	JGI	exon	416995	418638	.	-	.	name	e_gw1.3.1090.1;	transcriptId	44466
4	scaffold_3	JGI	exon	651761	652948	.	-	.	name	e_gw1.3.1091.1;	transcriptId	44811
2	scaffold_3	JGI	exon	474456	476060	.	+	.	name	e_gw1.3.1147.1;	transcriptId	45870
35	scaffold_3	JGI	exon	454657	455473	.	+	.	name	e_gw1.3.1150.1;	transcriptId	45835
2	scaffold_3	JGI	exon	1757914	1759199	.	+	.	name	e_gw1.3.1159.1;	transcriptId	45186
25	scaffold_3	JGI	exon	120965	122186	.	-	.	name	e_gw1.3.1180.1;	transcriptId	44993
29	scaffold_3	JGI	exon	1701779	1704028	.	-	.	name	e_gw1.3.1184.1;	transcriptId	45894
19	scaffold_3	JGI	exon	1373940	1375394	.	+	.	name	e_gw1.3.1191.1;	transcriptId	44434
23	scaffold_3	JGI	exon	671244	672683	.	+	.	name	e_gw1.3.1206.1;	transcriptId	45073
16	scaffold_3	JGI	exon	304325	306046	.	-	.	name	e_gw1.3.1207.1;	transcriptId	44304
38	scaffold_3	JGI	exon	130729	132735	.	+	.	name	e_gw1.3.1231.1;	transcriptId	45046
15	scaffold_3	JGI	exon	823670	824128	.	-	.	name	e_gw1.3.126.1;	transcriptId	45091
1	scaffold_3	JGI	exon	1019396	1019946	.	-	.	name	e_gw1.3.1268.1;	transcriptId	44584
1	scaffold_3	JGI	exon	1269249	1269581	.	-	.	name	e_gw1.3.1284.1;	transcriptId	45303
8	scaffold_3	JGI	exon	766678	768285	.	+	.	name	e_gw1.3.1286.1;	transcriptId	44966
9	scaffold_3	JGI	exon	880474	882486	.	+	.	name	e_gw1.3.1319.1;	transcriptId	44920
9	scaffold_3	JGI	exon	409858	410226	.	-	.	name	e_gw1.3.13.1;	transcriptId	45409
2	scaffold_3	JGI	exon	1067410	1068720	.	-	.	name	e_gw1.3.133.1;	transcriptId	45121
5	scaffold_3	JGI	exon	1105074	1106013	.	+	.	name	e_gw1.3.1334.1;	transcriptId	45858
23	scaffold_3	JGI	exon	1436462	1438027	.	-	.	name	e_gw1.3.1336.1;	transcriptId	45507
3	scaffold_3	JGI	exon	457448	457698	.	+	.	name	e_gw1.3.1339.1;	transcriptId	45881
1	scaffold_3	JGI	exon	383074	383394	.	-	.	name	e_gw1.3.1369.1;	transcriptId	45009
7	scaffold_3	JGI	exon	1136983	1138296	.	+	.	name	e_gw1.3.1375.1;	transcriptId	45546
4	scaffold_3	JGI	exon	1705060	1705812	.	+	.	name	e_gw1.3.1377.1;	transcriptId	45531
12	scaffold_3	JGI	exon	103735	104724	.	+	.	name	e_gw1.3.1384.1;	transcriptId	45276
6	scaffold_3	JGI	exon	887820	888566	.	-	.	name	e_gw1.3.1390.1;	transcriptId	45702
12	scaffold_3	JGI	exon	436962	439002	.	+	.	name	e_gw1.3.1411.1;	transcriptId	44664
26	scaffold_3	JGI	exon	1610636	1612631	.	-	.	name	e_gw1.3.1478.1;	transcriptId	45666
13	scaffold_3	JGI	exon	400992	402198	.	+	.	name	e_gw1.3.1479.1;	transcriptId	45345
12	scaffold_3	JGI	exon	1341764	1342879	.	-	.	name	e_gw1.3.1492.1;	transcriptId	45153
8	scaffold_3	JGI	exon	1299907	1300666	.	-	.	name	e_gw1.3.1526.1;	transcriptId	44648
47	scaffold_3	JGI	exon	79618	79967	.	+	.	name	e_gw1.3.1558.1;	transcriptId	44388
1	scaffold_3	JGI	exon	929454	935821	.	+	.	name	e_gw1.3.1590.1;	transcriptId	45735
3	scaffold_3	JGI	exon	1505323	1506324	.	-	.	name	e_gw1.3.1637.1;	transcriptId	44539
8	scaffold_3	JGI	exon	1063129	1064634	.	+	.	name	e_gw1.3.1638.1;	transcriptId	45436
14	scaffold_3	JGI	exon	1733429	1734160	.	-	.	name	e_gw1.3.1653.1;	transcriptId	44846
3	scaffold_3	JGI	exon	1578827	1579723	.	-	.	name	e_gw1.3.1655.1;	transcriptId	45274
4	scaffold_3	JGI	exon	1541677	1542663	.	+	.	name	e_gw1.3.1684.1;	transcriptId	44702
10	scaffold_3	JGI	exon	1556924	1558147	.	+	.	name	e_gw1.3.1704.1;	transcriptId	45433
8	scaffold_3	JGI	exon	138136	138831	.	+	.	name	e_gw1.3.1705.1;	transcriptId	44365
12	scaffold_3	JGI	exon	990636	992841	.	+	.	name	e_gw1.3.1706.1;	transcriptId	45380
12	scaffold_3	JGI	exon	1627276	1627381	.	-	.	name	e_gw1.3.1719.1;	transcriptId	44278
7	scaffold_3	JGI	exon	97922	99340	.	-	.	name	e_gw1.3.1743.1;	transcriptId	45753
2	scaffold_3	JGI	exon	1575417	1575551	.	+	.	name	e_gw1.3.1745.1;	transcriptId	45116
11	scaffold_3	JGI	exon	550959	552125	.	+	.	name	e_gw1.3.1769.1;	transcriptId	44624
41	scaffold_3	JGI	exon	393008	394816	.	-	.	name	e_gw1.3.189.1;	transcriptId	44602
2	scaffold_3	JGI	exon	137314	137404	.	-	.	name	e_gw1.3.195.1;	transcriptId	45430
30	scaffold_3	JGI	exon	89544	91121	.	+	.	name	e_gw1.3.214.1;	transcriptId	45691
10	scaffold_3	JGI	exon	1379399	1380340	.	+	.	name	e_gw1.3.217.1;	transcriptId	45067
18	scaffold_3	JGI	exon	458622	459447	.	+	.	name	e_gw1.3.221.1;	transcriptId	44776
12	scaffold_3	JGI	exon	333211	333678	.	-	.	name	e_gw1.3.243.1;	transcriptId	45498
2	scaffold_3	JGI	exon	1376345	1377355	.	-	.	name	e_gw1.3.247.1;	transcriptId	45247
4	scaffold_3	JGI	exon	806024	807046	.	-	.	name	e_gw1.3.291.1;	transcriptId	44561
24	scaffold_3	JGI	exon	1672249	1673125	.	-	.	name	e_gw1.3.293.1;	transcriptId	45556
14	scaffold_3	JGI	exon	1343372	1344840	.	-	.	name	e_gw1.3.34.1;	transcriptId	45281
20	scaffold_3	JGI	exon	1744843	1746383	.	+	.	name	e_gw1.3.353.1;	transcriptId	45885
15	scaffold_3	JGI	exon	545035	547500	.	+	.	name	e_gw1.3.381.1;	transcriptId	44566
1	scaffold_3	JGI	exon	148115	148792	.	-	.	name	e_gw1.3.387.1;	transcriptId	44965
8	scaffold_3	JGI	exon	470211	471338	.	+	.	name	e_gw1.3.392.1;	transcriptId	45829
11	scaffold_3	JGI	exon	347806	348588	.	-	.	name	e_gw1.3.396.1;	transcriptId	45850
8	scaffold_3	JGI	exon	1284808	1286021	.	+	.	name	e_gw1.3.411.1;	transcriptId	45747
4	scaffold_3	JGI	exon	1077098	1077433	.	-	.	name	e_gw1.3.425.1;	transcriptId	45690
4	scaffold_3	JGI	exon	117780	117899	.	+	.	name	e_gw1.3.426.1;	transcriptId	44567
5	scaffold_3	JGI	exon	1512506	1513222	.	-	.	name	e_gw1.3.434.1;	transcriptId	45089
1	scaffold_3	JGI	exon	610086	610421	.	-	.	name	e_gw1.3.459.1;	transcriptId	45741
26	scaffold_3	JGI	exon	200260	202401	.	+	.	name	e_gw1.3.462.1;	transcriptId	45673
2	scaffold_3	JGI	exon	757041	758180	.	-	.	name	e_gw1.3.479.1;	transcriptId	45243
15	scaffold_3	JGI	exon	788920	790143	.	-	.	name	e_gw1.3.491.1;	transcriptId	44731
1	scaffold_3	JGI	exon	272808	273797	.	-	.	name	e_gw1.3.492.1;	transcriptId	45441
22	scaffold_3	JGI	exon	1768041	1769801	.	-	.	name	e_gw1.3.515.1;	transcriptId	45365
5	scaffold_3	JGI	exon	1602684	1603979	.	-	.	name	e_gw1.3.529.1;	transcriptId	44773
25	scaffold_3	JGI	exon	1161725	1163345	.	+	.	name	e_gw1.3.546.1;	transcriptId	45448
1	scaffold_3	JGI	exon	973538	974086	.	-	.	name	e_gw1.3.547.1;	transcriptId	45428
9	scaffold_3	JGI	exon	802996	803598	.	+	.	name	e_gw1.3.561.1;	transcriptId	44969
30	scaffold_3	JGI	exon	635004	636468	.	+	.	name	e_gw1.3.581.1;	transcriptId	44840
7	scaffold_3	JGI	exon	865333	865989	.	+	.	name	e_gw1.3.630.1;	transcriptId	44807
6	scaffold_3	JGI	exon	489498	489813	.	+	.	name	e_gw1.3.636.1;	transcriptId	45367
20	scaffold_3	JGI	exon	1227907	1230264	.	+	.	name	e_gw1.3.639.1;	transcriptId	44808
6	scaffold_3	JGI	exon	181226	184012	.	-	.	name	e_gw1.3.641.1;	transcriptId	45552
1	scaffold_3	JGI	exon	787092	787688	.	+	.	name	e_gw1.3.654.1;	transcriptId	44548
31	scaffold_3	JGI	exon	1739402	1740717	.	-	.	name	e_gw1.3.660.1;	transcriptId	45600
14	scaffold_3	JGI	exon	1306130	1306717	.	+	.	name	e_gw1.3.662.1;	transcriptId	44298
9	scaffold_3	JGI	exon	341617	342339	.	+	.	name	e_gw1.3.668.1;	transcriptId	44878
23	scaffold_3	JGI	exon	678428	679819	.	-	.	name	e_gw1.3.676.1;	transcriptId	45363
12	scaffold_3	JGI	exon	1295587	1296744	.	-	.	name	e_gw1.3.691.1;	transcriptId	45056
3	scaffold_3	JGI	exon	763469	764236	.	+	.	name	e_gw1.3.700.1;	transcriptId	44803
2	scaffold_3	JGI	exon	747767	748345	.	+	.	name	e_gw1.3.726.1;	transcriptId	44489
8	scaffold_3	JGI	exon	797258	797365	.	+	.	name	e_gw1.3.738.1;	transcriptId	45816
2	scaffold_3	JGI	exon	746717	747202	.	+	.	name	e_gw1.3.765.1;	transcriptId	45256
12	scaffold_3	JGI	exon	1350776	1352773	.	+	.	name	e_gw1.3.801.1;	transcriptId	44911
19	scaffold_3	JGI	exon	1390351	1390945	.	+	.	name	e_gw1.3.808.1;	transcriptId	44380
10	scaffold_3	JGI	exon	1503532	1503814	.	+	.	name	e_gw1.3.814.1;	transcriptId	45418
4	scaffold_3	JGI	exon	1395777	1396509	.	-	.	name	e_gw1.3.828.1;	transcriptId	44716
3	scaffold_3	JGI	exon	814541	815227	.	-	.	name	e_gw1.3.845.1;	transcriptId	45050
1	scaffold_3	JGI	exon	1517551	1517951	.	-	.	name	e_gw1.3.854.1;	transcriptId	44557
28	scaffold_3	JGI	exon	1347239	1350046	.	-	.	name	e_gw1.3.858.1;	transcriptId	45348
6	scaffold_3	JGI	exon	1002724	1003347	.	-	.	name	e_gw1.3.869.1;	transcriptId	45537
8	scaffold_3	JGI	exon	1126684	1128249	.	-	.	name	e_gw1.3.875.1;	transcriptId	44627
8	scaffold_3	JGI	exon	402476	403411	.	-	.	name	e_gw1.3.891.1;	transcriptId	44361
6	scaffold_3	JGI	exon	335813	337153	.	+	.	name	e_gw1.3.896.1;	transcriptId	45220
1	scaffold_3	JGI	exon	719882	721753	.	+	.	name	e_gw1.3.917.1;	transcriptId	44761
10	scaffold_3	JGI	exon	289014	290122	.	+	.	name	e_gw1.3.944.1;	transcriptId	45604
20	scaffold_3	JGI	exon	267832	269011	.	+	.	name	e_gw1.3.958.1;	transcriptId	44412
7	scaffold_3	JGI	exon	381130	381930	.	+	.	name	e_gw1.3.963.1;	transcriptId	44866
14	scaffold_3	JGI	exon	1110923	1111813	.	+	.	name	e_gw1.3.987.1;	transcriptId	44809
6	scaffold_4	JGI	exon	489368	490207	.	+	.	name	e_gw1.4.106.1;	transcriptId	46805
1	scaffold_4	JGI	exon	764687	765112	.	+	.	name	e_gw1.4.170.1;	transcriptId	45942
4	scaffold_4	JGI	exon	73249	74049	.	+	.	name	e_gw1.4.202.1;	transcriptId	46308
2	scaffold_4	JGI	exon	549119	549784	.	+	.	name	e_gw1.4.228.1;	transcriptId	46081
2	scaffold_4	JGI	exon	152850	153188	.	+	.	name	e_gw1.4.230.1;	transcriptId	46079
7	scaffold_4	JGI	exon	549974	550639	.	-	.	name	e_gw1.4.239.1;	transcriptId	46810
3	scaffold_4	JGI	exon	563115	564311	.	-	.	name	e_gw1.4.254.1;	transcriptId	46444
5	scaffold_4	JGI	exon	328858	329841	.	-	.	name	e_gw1.4.264.1;	transcriptId	46351
37	scaffold_4	JGI	exon	327513	328356	.	-	.	name	e_gw1.4.269.1;	transcriptId	46745
5	scaffold_4	JGI	exon	649511	652301	.	-	.	name	e_gw1.4.293.1;	transcriptId	46209
1	scaffold_4	JGI	exon	24356	25960	.	-	.	name	e_gw1.4.317.1;	transcriptId	46291
1	scaffold_4	JGI	exon	285807	286760	.	-	.	name	e_gw1.4.319.1;	transcriptId	46238
9	scaffold_43	JGI	exon	542	1849	.	-	.	name	e_gw1.43.3.1;	transcriptId	51922
2	scaffold_4	JGI	exon	383922	387499	.	+	.	name	e_gw1.4.348.1;	transcriptId	46011
1	scaffold_4	JGI	exon	658026	658370	.	+	.	name	e_gw1.4.366.1;	transcriptId	46654
17	scaffold_4	JGI	exon	264395	265942	.	-	.	name	e_gw1.4.383.1;	transcriptId	46150
1	scaffold_4	JGI	exon	617051	618574	.	+	.	name	e_gw1.4.403.1;	transcriptId	45953
3	scaffold_4	JGI	exon	941217	945890	.	+	.	name	e_gw1.4.425.1;	transcriptId	45959
22	scaffold_4	JGI	exon	357290	357623	.	-	.	name	e_gw1.4.452.1;	transcriptId	46739
4	scaffold_4	JGI	exon	338086	338691	.	+	.	name	e_gw1.4.474.1;	transcriptId	46467
21	scaffold_4	JGI	exon	316789	318921	.	+	.	name	e_gw1.4.485.1;	transcriptId	46836
1	scaffold_4	JGI	exon	446114	446677	.	-	.	name	e_gw1.4.506.1;	transcriptId	45951
12	scaffold_4	JGI	exon	677849	678022	.	+	.	name	e_gw1.4.513.1;	transcriptId	46009
57	scaffold_4	JGI	exon	870971	878167	.	-	.	name	e_gw1.4.544.1;	transcriptId	46157
6	scaffold_4	JGI	exon	291377	292142	.	-	.	name	e_gw1.4.549.1;	transcriptId	46441
5	scaffold_4	JGI	exon	545668	547385	.	+	.	name	e_gw1.4.565.1;	transcriptId	46087
2	scaffold_4	JGI	exon	302737	303318	.	-	.	name	e_gw1.4.582.1;	transcriptId	46668
1	scaffold_4	JGI	exon	705017	706318	.	+	.	name	e_gw1.4.610.1;	transcriptId	46436
2	scaffold_4	JGI	exon	913104	914780	.	+	.	name	e_gw1.4.617.1;	transcriptId	46541
4	scaffold_4	JGI	exon	607825	608531	.	+	.	name	e_gw1.4.62.1;	transcriptId	46771
9	scaffold_4	JGI	exon	524498	525994	.	-	.	name	e_gw1.4.646.1;	transcriptId	46250
11	scaffold_46	JGI	exon	177	1079	.	-	.	name	e_gw1.46.5.1;	transcriptId	51925
1	scaffold_4	JGI	exon	578551	579627	.	-	.	name	e_gw1.4.652.1;	transcriptId	46206
2	scaffold_4	JGI	exon	597273	598858	.	-	.	name	e_gw1.4.689.1;	transcriptId	46468
1	scaffold_4	JGI	exon	770636	770935	.	+	.	name	e_gw1.4.713.1;	transcriptId	46260
1	scaffold_4	JGI	exon	434266	435455	.	-	.	name	e_gw1.4.723.1;	transcriptId	46367
11	scaffold_4	JGI	exon	312679	313278	.	-	.	name	e_gw1.4.739.1;	transcriptId	46335
4	scaffold_4	JGI	exon	956542	958242	.	-	.	name	e_gw1.4.745.1;	transcriptId	46679
1	scaffold_4	JGI	exon	284260	284631	.	-	.	name	e_gw1.4.749.1;	transcriptId	46060
5	scaffold_4	JGI	exon	117540	117763	.	-	.	name	e_gw1.4.753.1;	transcriptId	46251
10	scaffold_4	JGI	exon	81655	82509	.	-	.	name	e_gw1.4.789.1;	transcriptId	46264
3	scaffold_4	JGI	exon	788869	789267	.	-	.	name	e_gw1.4.806.1;	transcriptId	46669
1	scaffold_4	JGI	exon	573590	574120	.	+	.	name	e_gw1.4.807.1;	transcriptId	46231
41	scaffold_4	JGI	exon	852426	856514	.	+	.	name	e_gw1.4.818.1;	transcriptId	46199
10	scaffold_4	JGI	exon	898773	899750	.	-	.	name	e_gw1.4.829.1;	transcriptId	46759
4	scaffold_4	JGI	exon	333710	333991	.	-	.	name	e_gw1.4.851.1;	transcriptId	46863
33	scaffold_4	JGI	exon	805538	808486	.	+	.	name	e_gw1.4.856.1;	transcriptId	46292
8	scaffold_4	JGI	exon	830926	832440	.	-	.	name	e_gw1.4.865.1;	transcriptId	46354
13	scaffold_4	JGI	exon	723581	725485	.	-	.	name	e_gw1.4.870.1;	transcriptId	46600
6	scaffold_4	JGI	exon	703570	704589	.	-	.	name	e_gw1.4.871.1;	transcriptId	46383
4	scaffold_4	JGI	exon	897234	898640	.	+	.	name	e_gw1.4.876.1;	transcriptId	46751
6	scaffold_4	JGI	exon	850509	851326	.	+	.	name	e_gw1.4.885.1;	transcriptId	46690
5	scaffold_4	JGI	exon	833149	834549	.	-	.	name	e_gw1.4.948.1;	transcriptId	46589
1	scaffold_4	JGI	exon	466853	467272	.	+	.	name	e_gw1.4.96.1;	transcriptId	46463
6	scaffold_4	JGI	exon	733577	735427	.	+	.	name	e_gw1.4.982.1;	transcriptId	46198
3	scaffold_4	JGI	exon	706907	707444	.	+	.	name	e_gw1.4.994.1;	transcriptId	46288
4	scaffold_5	JGI	exon	683936	685417	.	+	.	name	e_gw1.5.128.1;	transcriptId	47415
7	scaffold_5	JGI	exon	500129	501960	.	-	.	name	e_gw1.5.141.1;	transcriptId	47541
2	scaffold_5	JGI	exon	392171	395446	.	+	.	name	e_gw1.5.151.1;	transcriptId	47388
9	scaffold_5	JGI	exon	747849	747969	.	+	.	name	e_gw1.5.190.1;	transcriptId	47544
9	scaffold_5	JGI	exon	817889	819016	.	+	.	name	e_gw1.5.242.1;	transcriptId	47581
13	scaffold_5	JGI	exon	724819	725690	.	+	.	name	e_gw1.5.313.1;	transcriptId	47345
11	scaffold_5	JGI	exon	753761	754038	.	-	.	name	e_gw1.5.352.1;	transcriptId	47059
1	scaffold_5	JGI	exon	399152	399475	.	+	.	name	e_gw1.5.358.1;	transcriptId	47131
2	scaffold_5	JGI	exon	438134	438943	.	+	.	name	e_gw1.5.39.1;	transcriptId	46909
4	scaffold_5	JGI	exon	671504	672508	.	-	.	name	e_gw1.5.421.1;	transcriptId	47626
17	scaffold_5	JGI	exon	581899	584823	.	-	.	name	e_gw1.5.512.1;	transcriptId	47717
34	scaffold_5	JGI	exon	631762	632998	.	+	.	name	e_gw1.5.532.1;	transcriptId	47590
24	scaffold_5	JGI	exon	663450	664838	.	-	.	name	e_gw1.5.54.1;	transcriptId	47480
1	scaffold_5	JGI	exon	293907	299010	.	-	.	name	e_gw1.5.551.1;	transcriptId	47457
7	scaffold_5	JGI	exon	730367	731581	.	+	.	name	e_gw1.5.55.1;	transcriptId	47305
4	scaffold_5	JGI	exon	330532	331941	.	-	.	name	e_gw1.5.555.1;	transcriptId	47175
11	scaffold_5	JGI	exon	781073	783310	.	+	.	name	e_gw1.5.582.1;	transcriptId	47155
13	scaffold_5	JGI	exon	918640	919263	.	-	.	name	e_gw1.5.590.1;	transcriptId	47124
1	scaffold_5	JGI	exon	469025	469937	.	+	.	name	e_gw1.5.612.1;	transcriptId	47192
14	scaffold_5	JGI	exon	857400	858038	.	-	.	name	e_gw1.5.638.1;	transcriptId	47313
12	scaffold_5	JGI	exon	543838	544530	.	-	.	name	e_gw1.5.669.1;	transcriptId	47334
8	scaffold_5	JGI	exon	621326	622054	.	-	.	name	e_gw1.5.676.1;	transcriptId	47099
8	scaffold_5	JGI	exon	670249	670981	.	-	.	name	e_gw1.5.685.1;	transcriptId	47040
8	scaffold_5	JGI	exon	740187	741287	.	-	.	name	e_gw1.5.699.1;	transcriptId	47320
8	scaffold_5	JGI	exon	556642	557181	.	+	.	name	e_gw1.5.753.1;	transcriptId	47529
1	scaffold_5	JGI	exon	645540	646235	.	-	.	name	e_gw1.5.761.1;	transcriptId	47403
2	scaffold_5	JGI	exon	155940	160649	.	+	.	name	e_gw1.5.80.1;	transcriptId	47417
6	scaffold_5	JGI	exon	893724	893990	.	-	.	name	e_gw1.5.807.1;	transcriptId	47497
1	scaffold_5	JGI	exon	263253	264458	.	-	.	name	e_gw1.5.83.1;	transcriptId	46916
1	scaffold_5	JGI	exon	754835	755113	.	+	.	name	e_gw1.5.858.1;	transcriptId	47038
10	scaffold_5	JGI	exon	797896	799119	.	+	.	name	e_gw1.5.86.1;	transcriptId	47383
33	scaffold_5	JGI	exon	804339	806312	.	+	.	name	e_gw1.5.87.1;	transcriptId	47679
3	scaffold_6	JGI	exon	276865	278150	.	-	.	name	e_gw1.6.106.1;	transcriptId	47972
1	scaffold_6	JGI	exon	423569	423859	.	-	.	name	e_gw1.6.120.1;	transcriptId	47817
7	scaffold_6	JGI	exon	755075	755863	.	+	.	name	e_gw1.6.128.1;	transcriptId	48211
11	scaffold_6	JGI	exon	711051	712922	.	+	.	name	e_gw1.6.153.1;	transcriptId	47938
45	scaffold_6	JGI	exon	799507	800193	.	-	.	name	e_gw1.6.165.1;	transcriptId	47784
9	scaffold_6	JGI	exon	292544	293440	.	-	.	name	e_gw1.6.179.1;	transcriptId	48427
3	scaffold_6	JGI	exon	425177	425461	.	+	.	name	e_gw1.6.184.1;	transcriptId	47944
16	scaffold_6	JGI	exon	765772	769632	.	-	.	name	e_gw1.6.188.1;	transcriptId	48242
3	scaffold_6	JGI	exon	38514	40007	.	-	.	name	e_gw1.6.195.1;	transcriptId	47971
4	scaffold_6	JGI	exon	367670	367948	.	-	.	name	e_gw1.6.233.1;	transcriptId	48187
2	scaffold_6	JGI	exon	114623	115373	.	-	.	name	e_gw1.6.235.1;	transcriptId	48047
10	scaffold_6	JGI	exon	41049	42626	.	-	.	name	e_gw1.6.285.1;	transcriptId	47757
4	scaffold_6	JGI	exon	226000	227682	.	-	.	name	e_gw1.6.297.1;	transcriptId	47870
1	scaffold_6	JGI	exon	874842	875462	.	+	.	name	e_gw1.6.300.1;	transcriptId	47798
1	scaffold_6	JGI	exon	84195	84851	.	-	.	name	e_gw1.6.344.1;	transcriptId	48329
7	scaffold_6	JGI	exon	674134	675792	.	+	.	name	e_gw1.6.346.1;	transcriptId	48450
3	scaffold_6	JGI	exon	56965	57303	.	-	.	name	e_gw1.6.350.1;	transcriptId	48122
14	scaffold_6	JGI	exon	739741	741336	.	-	.	name	e_gw1.6.358.1;	transcriptId	48213
6	scaffold_6	JGI	exon	663928	664404	.	-	.	name	e_gw1.6.359.1;	transcriptId	47976
5	scaffold_6	JGI	exon	23334	24251	.	-	.	name	e_gw1.6.371.1;	transcriptId	48010
5	scaffold_6	JGI	exon	797295	798017	.	-	.	name	e_gw1.6.384.1;	transcriptId	48004
8	scaffold_6	JGI	exon	611595	612791	.	+	.	name	e_gw1.6.390.1;	transcriptId	48032
5	scaffold_6	JGI	exon	514851	515651	.	+	.	name	e_gw1.6.401.1;	transcriptId	47900
8	scaffold_6	JGI	exon	639437	639817	.	+	.	name	e_gw1.6.419.1;	transcriptId	48407
17	scaffold_6	JGI	exon	533069	535278	.	+	.	name	e_gw1.6.430.1;	transcriptId	48238
2	scaffold_6	JGI	exon	171377	172705	.	+	.	name	e_gw1.6.434.1;	transcriptId	48447
16	scaffold_6	JGI	exon	628713	630629	.	-	.	name	e_gw1.6.450.1;	transcriptId	47966
16	scaffold_6	JGI	exon	109899	110624	.	-	.	name	e_gw1.6.462.1;	transcriptId	47801
8	scaffold_6	JGI	exon	201259	201960	.	+	.	name	e_gw1.6.539.1;	transcriptId	48007
3	scaffold_6	JGI	exon	57771	58868	.	+	.	name	e_gw1.6.554.1;	transcriptId	48418
25	scaffold_6	JGI	exon	461167	461733	.	+	.	name	e_gw1.6.560.1;	transcriptId	48124
1	scaffold_6	JGI	exon	860056	860298	.	-	.	name	e_gw1.6.592.1;	transcriptId	47810
3	scaffold_6	JGI	exon	900051	900551	.	+	.	name	e_gw1.6.638.1;	transcriptId	48387
12	scaffold_6	JGI	exon	489132	490692	.	-	.	name	e_gw1.6.64.1;	transcriptId	48416
4	scaffold_6	JGI	exon	318062	318694	.	-	.	name	e_gw1.6.660.1;	transcriptId	47997
10	scaffold_6	JGI	exon	584419	586626	.	+	.	name	e_gw1.6.663.1;	transcriptId	47850
5	scaffold_6	JGI	exon	264535	264777	.	+	.	name	e_gw1.6.671.1;	transcriptId	47780
7	scaffold_6	JGI	exon	698756	699676	.	+	.	name	e_gw1.6.690.1;	transcriptId	47799
16	scaffold_6	JGI	exon	345612	346618	.	+	.	name	e_gw1.6.706.1;	transcriptId	47921
7	scaffold_6	JGI	exon	733008	734273	.	-	.	name	e_gw1.6.739.1;	transcriptId	48372
4	scaffold_6	JGI	exon	780870	782051	.	+	.	name	e_gw1.6.761.1;	transcriptId	48493
3	scaffold_6	JGI	exon	788490	790391	.	+	.	name	e_gw1.6.763.1;	transcriptId	48025
33	scaffold_6	JGI	exon	810279	811685	.	-	.	name	e_gw1.6.779.1;	transcriptId	48499
17	scaffold_6	JGI	exon	413896	415412	.	-	.	name	e_gw1.6.783.1;	transcriptId	48512
2	scaffold_6	JGI	exon	396420	396878	.	-	.	name	e_gw1.6.79.1;	transcriptId	48404
13	scaffold_6	JGI	exon	881118	881142	.	+	.	name	e_gw1.6.807.1;	transcriptId	47973
10	scaffold_6	JGI	exon	412841	413298	.	+	.	name	e_gw1.6.816.1;	transcriptId	48049
13	scaffold_6	JGI	exon	777813	778672	.	+	.	name	e_gw1.6.82.1;	transcriptId	47937
9	scaffold_6	JGI	exon	312259	312614	.	+	.	name	e_gw1.6.95.1;	transcriptId	48136
3	scaffold_7	JGI	exon	308442	309065	.	-	.	name	e_gw1.7.113.1;	transcriptId	48680
2	scaffold_7	JGI	exon	294559	295416	.	+	.	name	e_gw1.7.118.1;	transcriptId	48568
3	scaffold_7	JGI	exon	296578	296665	.	-	.	name	e_gw1.7.121.1;	transcriptId	48935
10	scaffold_7	JGI	exon	255357	256976	.	+	.	name	e_gw1.7.130.1;	transcriptId	48606
34	scaffold_7	JGI	exon	452811	457136	.	-	.	name	e_gw1.7.138.1;	transcriptId	48849
26	scaffold_7	JGI	exon	269717	269970	.	+	.	name	e_gw1.7.156.1;	transcriptId	48815
2	scaffold_7	JGI	exon	301434	302290	.	-	.	name	e_gw1.7.160.1;	transcriptId	48688
6	scaffold_7	JGI	exon	358745	359287	.	-	.	name	e_gw1.7.162.1;	transcriptId	48925
16	scaffold_7	JGI	exon	240991	242007	.	+	.	name	e_gw1.7.191.1;	transcriptId	48617
1	scaffold_7	JGI	exon	58282	58530	.	-	.	name	e_gw1.7.195.1;	transcriptId	48565
2	scaffold_7	JGI	exon	548799	549074	.	-	.	name	e_gw1.7.210.1;	transcriptId	48570
2	scaffold_7	JGI	exon	167218	167511	.	+	.	name	e_gw1.7.219.1;	transcriptId	48878
3	scaffold_7	JGI	exon	246995	247386	.	+	.	name	e_gw1.7.2.1;	transcriptId	48719
2	scaffold_7	JGI	exon	230803	231837	.	+	.	name	e_gw1.7.226.1;	transcriptId	49000
11	scaffold_7	JGI	exon	182844	183722	.	-	.	name	e_gw1.7.230.1;	transcriptId	48744
7	scaffold_7	JGI	exon	145236	145808	.	-	.	name	e_gw1.7.249.1;	transcriptId	48637
2	scaffold_7	JGI	exon	525358	525945	.	+	.	name	e_gw1.7.271.1;	transcriptId	48793
2	scaffold_7	JGI	exon	225384	225941	.	+	.	name	e_gw1.7.281.1;	transcriptId	48895
43	scaffold_7	JGI	exon	196445	197101	.	+	.	name	e_gw1.7.297.1;	transcriptId	49005
11	scaffold_7	JGI	exon	427849	428155	.	+	.	name	e_gw1.7.30.1;	transcriptId	48975
9	scaffold_7	JGI	exon	507980	508855	.	-	.	name	e_gw1.7.322.1;	transcriptId	48550
11	scaffold_7	JGI	exon	381723	383210	.	+	.	name	e_gw1.7.330.1;	transcriptId	48561
18	scaffold_7	JGI	exon	78213	83633	.	-	.	name	e_gw1.7.377.1;	transcriptId	48775
3	scaffold_7	JGI	exon	480712	480915	.	-	.	name	e_gw1.7.388.1;	transcriptId	48789
2	scaffold_7	JGI	exon	424141	425361	.	-	.	name	e_gw1.7.406.1;	transcriptId	48742
27	scaffold_7	JGI	exon	30528	32243	.	-	.	name	e_gw1.7.409.1;	transcriptId	48692
18	scaffold_7	JGI	exon	546088	546672	.	-	.	name	e_gw1.7.414.1;	transcriptId	48784
5	scaffold_7	JGI	exon	526157	527455	.	-	.	name	e_gw1.7.424.1;	transcriptId	48836
9	scaffold_7	JGI	exon	375874	377319	.	+	.	name	e_gw1.7.435.1;	transcriptId	48552
2	scaffold_7	JGI	exon	41875	42240	.	-	.	name	e_gw1.7.464.1;	transcriptId	48628
10	scaffold_7	JGI	exon	19476	20444	.	-	.	name	e_gw1.7.474.1;	transcriptId	48992
1	scaffold_7	JGI	exon	392339	393025	.	+	.	name	e_gw1.7.485.1;	transcriptId	48663
15	scaffold_7	JGI	exon	12996	14207	.	+	.	name	e_gw1.7.491.1;	transcriptId	48874
2	scaffold_7	JGI	exon	387183	387854	.	+	.	name	e_gw1.7.492.1;	transcriptId	48573
9	scaffold_7	JGI	exon	404118	405399	.	+	.	name	e_gw1.7.506.1;	transcriptId	48851
1	scaffold_7	JGI	exon	327805	328827	.	+	.	name	e_gw1.7.520.1;	transcriptId	48840
9	scaffold_7	JGI	exon	271510	273528	.	-	.	name	e_gw1.7.527.1;	transcriptId	48711
5	scaffold_7	JGI	exon	415218	415938	.	+	.	name	e_gw1.7.544.1;	transcriptId	48584
10	scaffold_7	JGI	exon	451063	452034	.	-	.	name	e_gw1.7.549.1;	transcriptId	48607
26	scaffold_7	JGI	exon	213904	214792	.	-	.	name	e_gw1.7.83.1;	transcriptId	48695
10	scaffold_8	JGI	exon	384886	385512	.	-	.	name	e_gw1.8.111.1;	transcriptId	49349
6	scaffold_8	JGI	exon	320832	321680	.	+	.	name	e_gw1.8.117.1;	transcriptId	49251
9	scaffold_8	JGI	exon	81971	83059	.	+	.	name	e_gw1.8.121.1;	transcriptId	49282
10	scaffold_8	JGI	exon	339110	340420	.	-	.	name	e_gw1.8.139.1;	transcriptId	49329
2	scaffold_8	JGI	exon	127911	128642	.	-	.	name	e_gw1.8.146.1;	transcriptId	49123
6	scaffold_8	JGI	exon	387842	388957	.	-	.	name	e_gw1.8.148.1;	transcriptId	49429
2	scaffold_8	JGI	exon	217018	218373	.	-	.	name	e_gw1.8.165.1;	transcriptId	49130
8	scaffold_8	JGI	exon	209236	210459	.	-	.	name	e_gw1.8.182.1;	transcriptId	49136
33	scaffold_8	JGI	exon	106340	107491	.	-	.	name	e_gw1.8.206.1;	transcriptId	49250
25	scaffold_8	JGI	exon	408120	408573	.	-	.	name	e_gw1.8.212.1;	transcriptId	49055
2	scaffold_8	JGI	exon	394528	395097	.	+	.	name	e_gw1.8.2.1;	transcriptId	49065
9	scaffold_8	JGI	exon	350157	351989	.	-	.	name	e_gw1.8.233.1;	transcriptId	49148
77	scaffold_8	JGI	exon	348323	349115	.	+	.	name	e_gw1.8.234.1;	transcriptId	49381
9	scaffold_8	JGI	exon	186359	186874	.	-	.	name	e_gw1.8.239.1;	transcriptId	49053
12	scaffold_8	JGI	exon	14008	15093	.	+	.	name	e_gw1.8.247.1;	transcriptId	49337
1	scaffold_8	JGI	exon	247796	248566	.	+	.	name	e_gw1.8.264.1;	transcriptId	49183
2	scaffold_8	JGI	exon	208543	208983	.	-	.	name	e_gw1.8.272.1;	transcriptId	49323
12	scaffold_8	JGI	exon	375884	377158	.	-	.	name	e_gw1.8.300.1;	transcriptId	49383
8	scaffold_8	JGI	exon	123459	124094	.	+	.	name	e_gw1.8.317.1;	transcriptId	49335
18	scaffold_8	JGI	exon	105630	106334	.	+	.	name	e_gw1.8.364.1;	transcriptId	49419
10	scaffold_8	JGI	exon	306308	307045	.	-	.	name	e_gw1.8.374.1;	transcriptId	49347
9	scaffold_8	JGI	exon	452737	454152	.	-	.	name	e_gw1.8.39.1;	transcriptId	49126
14	scaffold_8	JGI	exon	252470	252769	.	+	.	name	e_gw1.8.392.1;	transcriptId	49068
30	scaffold_8	JGI	exon	190836	191477	.	-	.	name	e_gw1.8.59.1;	transcriptId	49176
14	scaffold_9	JGI	exon	196020	197192	.	+	.	name	e_gw1.9.126.1;	transcriptId	49550
47	scaffold_9	JGI	exon	125750	126421	.	+	.	name	e_gw1.9.127.1;	transcriptId	49811
20	scaffold_9	JGI	exon	104446	106192	.	+	.	name	e_gw1.9.128.1;	transcriptId	49733
6	scaffold_9	JGI	exon	141450	141711	.	-	.	name	e_gw1.9.132.1;	transcriptId	49564
2	scaffold_9	JGI	exon	119589	120176	.	+	.	name	e_gw1.9.136.1;	transcriptId	49476
4	scaffold_9	JGI	exon	363280	363585	.	+	.	name	e_gw1.9.14.1;	transcriptId	49579
9	scaffold_9	JGI	exon	292282	293439	.	-	.	name	e_gw1.9.162.1;	transcriptId	49527
20	scaffold_9	JGI	exon	223822	224704	.	+	.	name	e_gw1.9.164.1;	transcriptId	49710
4	scaffold_9	JGI	exon	267895	268272	.	-	.	name	e_gw1.9.17.1;	transcriptId	49659
18	scaffold_9	JGI	exon	282218	283822	.	+	.	name	e_gw1.9.209.1;	transcriptId	49481
1	scaffold_9	JGI	exon	159443	161536	.	+	.	name	e_gw1.9.213.1;	transcriptId	49645
15	scaffold_9	JGI	exon	182159	183189	.	+	.	name	e_gw1.9.222.1;	transcriptId	49643
7	scaffold_9	JGI	exon	27316	27906	.	+	.	name	e_gw1.9.240.1;	transcriptId	49598
8	scaffold_9	JGI	exon	260586	261917	.	+	.	name	e_gw1.9.278.1;	transcriptId	49744
3	scaffold_9	JGI	exon	198117	198761	.	+	.	name	e_gw1.9.284.1;	transcriptId	49821
8	scaffold_9	JGI	exon	335954	336685	.	+	.	name	e_gw1.9.304.1;	transcriptId	49635
17	scaffold_9	JGI	exon	355924	356799	.	+	.	name	e_gw1.9.342.1;	transcriptId	49529
3	scaffold_9	JGI	exon	329840	330904	.	-	.	name	e_gw1.9.345.1;	transcriptId	49457
7	scaffold_9	JGI	exon	175268	176107	.	-	.	name	e_gw1.9.370.1;	transcriptId	49757
14	scaffold_9	JGI	exon	74928	75710	.	+	.	name	e_gw1.9.43.1;	transcriptId	49702
3	scaffold_9	JGI	exon	347769	348335	.	-	.	name	e_gw1.9.47.1;	transcriptId	49619
14	scaffold_9	JGI	exon	180049	180624	.	+	.	name	e_gw1.9.56.1;	transcriptId	49751
4	scaffold_9	JGI	exon	247520	247633	.	-	.	name	e_gw1.9.67.1;	transcriptId	49725
11	scaffold_9	JGI	exon	94796	95263	.	+	.	name	e_gw1.9.83.1;	transcriptId	49787
18	scaffold_10	JGI	exon	89322	91679	.	-	.	name	estExt_fgenesh1_pg.C_100036;	transcriptId	87019
6	scaffold_15	JGI	exon	136734	137669	.	-	.	name	estExt_fgenesh1_pg.C_150050;	transcriptId	87516
17	scaffold_1	JGI	exon	660567	661935	.	-	.	name	estExt_fgenesh1_pg.C_1_t10241;	transcriptId	83246
34	scaffold_1	JGI	exon	969508	972096	.	-	.	name	estExt_fgenesh1_pg.C_1_t10358;	transcriptId	83352
12	scaffold_1	JGI	exon	1163295	1164504	.	+	.	name	estExt_fgenesh1_pg.C_1_t10423;	transcriptId	83414
8	scaffold_1	JGI	exon	1183469	1186248	.	+	.	name	estExt_fgenesh1_pg.C_1_t10430;	transcriptId	83421
20	scaffold_1	JGI	exon	1350184	1350961	.	-	.	name	estExt_fgenesh1_pg.C_1_t10491;	transcriptId	83478
12	scaffold_1	JGI	exon	2214332	2214488	.	+	.	name	estExt_fgenesh1_pg.C_1_t20334;	transcriptId	83799
40	scaffold_1	JGI	exon	2247206	2250079	.	-	.	name	estExt_fgenesh1_pg.C_1_t20346;	transcriptId	83809
18	scaffold_20	JGI	exon	19087	20593	.	+	.	name	estExt_fgenesh1_pg.C_200005;	transcriptId	87699
6	scaffold_26	JGI	exon	7280	7740	.	-	.	name	estExt_fgenesh1_pg.C_260002;	transcriptId	87763
28	scaffold_2	JGI	exon	117418	121497	.	-	.	name	estExt_fgenesh1_pg.C_2_t10043;	transcriptId	84115
2	scaffold_2	JGI	exon	294531	295611	.	+	.	name	estExt_fgenesh1_pg.C_2_t10089;	transcriptId	84155
17	scaffold_2	JGI	exon	361142	362318	.	-	.	name	estExt_fgenesh1_pg.C_2_t10121;	transcriptId	84181
9	scaffold_2	JGI	exon	1816645	1816671	.	-	.	name	estExt_fgenesh1_pg.C_2_t20198;	transcriptId	84714
3	scaffold_3	JGI	exon	621292	621675	.	+	.	name	estExt_fgenesh1_pg.C_3_t10244;	transcriptId	85037
23	scaffold_3	JGI	exon	1650561	1651772	.	+	.	name	estExt_fgenesh1_pg.C_3_t20166;	transcriptId	85428
3	scaffold_4	JGI	exon	791904	792123	.	+	.	name	estExt_fgenesh1_pg.C_40325;	transcriptId	85774
1	scaffold_5	JGI	exon	193662	194917	.	+	.	name	estExt_fgenesh1_pg.C_50079;	transcriptId	85911
24	scaffold_6	JGI	exon	331653	333756	.	-	.	name	estExt_fgenesh1_pg.C_60134;	transcriptId	86293
9	scaffold_6	JGI	exon	812584	813513	.	-	.	name	estExt_fgenesh1_pg.C_60306;	transcriptId	86459
16	scaffold_6	JGI	exon	851718	853299	.	+	.	name	estExt_fgenesh1_pg.C_60318;	transcriptId	86470
26	scaffold_8	JGI	exon	391514	393362	.	-	.	name	estExt_fgenesh1_pg.C_80154;	transcriptId	86817
55	scaffold_10	JGI	exon	384990	387845	.	-	.	name	estExt_fgenesh1_pm.C_100110;	transcriptId	82445
12	scaffold_11	JGI	exon	93194	93388	.	+	.	name	estExt_fgenesh1_pm.C_110032;	transcriptId	82474
43	scaffold_13	JGI	exon	30495	33808	.	+	.	name	estExt_fgenesh1_pm.C_130007;	transcriptId	82641
21	scaffold_13	JGI	exon	37417	38927	.	+	.	name	estExt_fgenesh1_pm.C_130008;	transcriptId	82642
21	scaffold_16	JGI	exon	103272	104582	.	-	.	name	estExt_fgenesh1_pm.C_160042;	transcriptId	82854
10	scaffold_19	JGI	exon	13357	14454	.	+	.	name	estExt_fgenesh1_pm.C_190003;	transcriptId	82934
8	scaffold_1	JGI	exon	272055	273086	.	+	.	name	estExt_fgenesh1_pm.C_1_t10084;	transcriptId	79037
22	scaffold_1	JGI	exon	312013	312293	.	+	.	name	estExt_fgenesh1_pm.C_1_t10094;	transcriptId	79045
6	scaffold_1	JGI	exon	714183	715526	.	-	.	name	estExt_fgenesh1_pm.C_1_t10226;	transcriptId	79154
2	scaffold_1	JGI	exon	801754	802691	.	-	.	name	estExt_fgenesh1_pm.C_1_t10256;	transcriptId	79182
17	scaffold_2	JGI	exon	72419	74101	.	-	.	name	estExt_fgenesh1_pm.C_2_t10017;	transcriptId	79875
32	scaffold_2	JGI	exon	424253	424264	.	+	.	name	estExt_fgenesh1_pm.C_2_t10120;	transcriptId	79967
6	scaffold_2	JGI	exon	645383	645677	.	+	.	name	estExt_fgenesh1_pm.C_2_t10200;	transcriptId	80038
31	scaffold_2	JGI	exon	1289388	1291112	.	+	.	name	estExt_fgenesh1_pm.C_2_t10412;	transcriptId	80238
1	scaffold_32	JGI	exon	3021	4630	.	+	.	name	estExt_fgenesh1_pm.C_320002;	transcriptId	83030
18	scaffold_3	JGI	exon	318040	319659	.	-	.	name	estExt_fgenesh1_pm.C_3_t10108;	transcriptId	80595
1	scaffold_3	JGI	exon	567471	567903	.	-	.	name	estExt_fgenesh1_pm.C_3_t10192;	transcriptId	80678
16	scaffold_4	JGI	exon	204232	206474	.	+	.	name	estExt_fgenesh1_pm.C_40065;	transcriptId	81126
22	scaffold_4	JGI	exon	216894	217792	.	+	.	name	estExt_fgenesh1_pm.C_40068;	transcriptId	81129
11	scaffold_5	JGI	exon	686432	687447	.	-	.	name	estExt_fgenesh1_pm.C_50226;	transcriptId	81591
10	scaffold_6	JGI	exon	201848	208688	.	-	.	name	estExt_fgenesh1_pm.C_60070;	transcriptId	81718
8	scaffold_6	JGI	exon	626183	628002	.	+	.	name	estExt_fgenesh1_pm.C_60207;	transcriptId	81850
11	scaffold_7	JGI	exon	446968	447179	.	+	.	name	estExt_fgenesh1_pm.C_70128;	transcriptId	82045
30	scaffold_7	JGI	exon	476948	480528	.	+	.	name	estExt_fgenesh1_pm.C_70135;	transcriptId	82052
22	scaffold_8	JGI	exon	60860	62324	.	+	.	name	estExt_fgenesh1_pm.C_80022;	transcriptId	82096
14	scaffold_8	JGI	exon	297868	298185	.	+	.	name	estExt_fgenesh1_pm.C_80095;	transcriptId	82162
4	scaffold_8	JGI	exon	379395	380580	.	+	.	name	estExt_fgenesh1_pm.C_80122;	transcriptId	82189
17	scaffold_8	JGI	exon	390033	390905	.	+	.	name	estExt_fgenesh1_pm.C_80126;	transcriptId	82193
3	scaffold_10	JGI	exon	25401	27077	.	-	.	name	estExt_Genemark1.C_100014;	transcriptId	12981
14	scaffold_11	JGI	exon	18336	18892	.	-	.	name	estExt_Genemark1.C_110007;	transcriptId	13100
32	scaffold_11	JGI	exon	41791	43009	.	+	.	name	estExt_Genemark1.C_110018;	transcriptId	13109
5	scaffold_13	JGI	exon	152275	153283	.	-	.	name	estExt_Genemark1.C_130056;	transcriptId	13377
5	scaffold_14	JGI	exon	165	1513	.	+	.	name	estExt_Genemark1.C_140001;	transcriptId	13392
9	scaffold_1	JGI	exon	375314	377256	.	-	.	name	estExt_Genemark1.C_1_t10138;	transcriptId	9051
12	scaffold_1	JGI	exon	604008	604053	.	-	.	name	estExt_Genemark1.C_1_t10237;	transcriptId	9125
4	scaffold_1	JGI	exon	743674	745599	.	+	.	name	estExt_Genemark1.C_1_t10294;	transcriptId	9177
7	scaffold_1	JGI	exon	797928	799289	.	+	.	name	estExt_Genemark1.C_1_t10314;	transcriptId	9196
46	scaffold_1	JGI	exon	1203681	1207485	.	+	.	name	estExt_Genemark1.C_1_t10470;	transcriptId	9340
6	scaffold_1	JGI	exon	1697041	1697871	.	-	.	name	estExt_Genemark1.C_1_t20159;	transcriptId	9517
19	scaffold_21	JGI	exon	1	1086	.	+	.	name	estExt_Genemark1.C_210001;	transcriptId	13712
7	scaffold_29	JGI	exon	5740	7107	.	-	.	name	estExt_Genemark1.C_290003;	transcriptId	13759
11	scaffold_2	JGI	exon	151785	153244	.	-	.	name	estExt_Genemark1.C_2_t10054;	transcriptId	10040
5	scaffold_2	JGI	exon	328721	329582	.	+	.	name	estExt_Genemark1.C_2_t10113;	transcriptId	10089
12	scaffold_2	JGI	exon	384122	384945	.	+	.	name	estExt_Genemark1.C_2_t10136;	transcriptId	10110
22	scaffold_2	JGI	exon	780367	783520	.	+	.	name	estExt_Genemark1.C_2_t10302;	transcriptId	10255
11	scaffold_2	JGI	exon	1741298	1742817	.	-	.	name	estExt_Genemark1.C_2_t20188;	transcriptId	10610
15	scaffold_3	JGI	exon	136088	136964	.	-	.	name	estExt_Genemark1.C_3_t10050;	transcriptId	10792
22	scaffold_3	JGI	exon	370103	372478	.	-	.	name	estExt_Genemark1.C_3_t10142;	transcriptId	10876
52	scaffold_3	JGI	exon	1425347	1427138	.	+	.	name	estExt_Genemark1.C_3_t20091;	transcriptId	11293
41	scaffold_3	JGI	exon	1761457	1763670	.	-	.	name	estExt_Genemark1.C_3_t20220;	transcriptId	11406
12	scaffold_4	JGI	exon	460949	464584	.	+	.	name	estExt_Genemark1.C_40190;	transcriptId	11593
8	scaffold_6	JGI	exon	402550	403356	.	+	.	name	estExt_Genemark1.C_60155;	transcriptId	12255
18	scaffold_7	JGI	exon	517205	518450	.	-	.	name	estExt_Genemark1.C_70207;	transcriptId	12632
29	scaffold_8	JGI	exon	110447	110745	.	-	.	name	estExt_Genemark1.C_80052;	transcriptId	12688
13	scaffold_8	JGI	exon	436220	437512	.	-	.	name	estExt_Genemark1.C_80183;	transcriptId	12810
12	scaffold_9	JGI	exon	90590	91023	.	-	.	name	estExt_Genemark1.C_90032;	transcriptId	12845
12	scaffold_9	JGI	exon	221334	222540	.	-	.	name	estExt_Genemark1.C_90084;	transcriptId	12892
25	scaffold_9	JGI	exon	349551	351567	.	+	.	name	estExt_Genemark1.C_90139;	transcriptId	12942
16	scaffold_9	JGI	exon	392714	394120	.	-	.	name	estExt_Genemark1.C_90152;	transcriptId	12955
5	scaffold_10	JGI	exon	233173	233395	.	-	.	name	estExt_Genewise1.C_100223;	transcriptId	77231
4	scaffold_16	JGI	exon	70294	71275	.	+	.	name	estExt_Genewise1.C_160087;	transcriptId	78444
5	scaffold_19	JGI	exon	71952	72816	.	+	.	name	estExt_Genewise1.C_190064;	transcriptId	78749
12	scaffold_1	JGI	exon	75296	77064	.	-	.	name	estExt_Genewise1.C_1_t10076;	transcriptId	67668
9	scaffold_1	JGI	exon	136374	138011	.	+	.	name	estExt_Genewise1.C_1_t10121;	transcriptId	67710
22	scaffold_1	JGI	exon	880443	881603	.	-	.	name	estExt_Genewise1.C_1_t20243;	transcriptId	68222
5	scaffold_1	JGI	exon	1029108	1029746	.	+	.	name	estExt_Genewise1.C_1_t20394;	transcriptId	68355
2	scaffold_1	JGI	exon	1339075	1339914	.	-	.	name	estExt_Genewise1.C_1_t30154;	transcriptId	68603
18	scaffold_1	JGI	exon	1947607	1949443	.	-	.	name	estExt_Genewise1.C_1_t40235;	transcriptId	69153
1	scaffold_1	JGI	exon	2224704	2225155	.	-	.	name	estExt_Genewise1.C_1_t50008;	transcriptId	69421
6	scaffold_2	JGI	exon	477776	477825	.	-	.	name	estExt_Genewise1.C_2_t10361;	transcriptId	70327
61	scaffold_2	JGI	exon	484966	485913	.	-	.	name	estExt_Genewise1.C_2_t10368;	transcriptId	70334
41	scaffold_2	JGI	exon	488188	489636	.	-	.	name	estExt_Genewise1.C_2_t10370;	transcriptId	70336
4	scaffold_2	JGI	exon	985838	986170	.	-	.	name	estExt_Genewise1.C_2_t20361;	transcriptId	70772
5	scaffold_2	JGI	exon	1263466	1263921	.	+	.	name	estExt_Genewise1.C_2_t30118;	transcriptId	71008
11	scaffold_2	JGI	exon	1300245	1301840	.	+	.	name	estExt_Genewise1.C_2_t30136;	transcriptId	71023
5	scaffold_2	JGI	exon	1431759	1432022	.	-	.	name	estExt_Genewise1.C_2_t30277;	transcriptId	71152
4	scaffold_2	JGI	exon	2037364	2038847	.	-	.	name	estExt_Genewise1.C_2_t40404;	transcriptId	71742
61	scaffold_3	JGI	exon	1580242	1583051	.	-	.	name	estExt_Genewise1.C_3_t40058;	transcriptId	73205
1	scaffold_4	JGI	exon	45803	48927	.	-	.	name	estExt_Genewise1.C_4_t10049;	transcriptId	73388
5	scaffold_6	JGI	exon	82094	83124	.	-	.	name	estExt_Genewise1.C_6_t10086;	transcriptId	75133
1	scaffold_6	JGI	exon	637119	637734	.	-	.	name	estExt_Genewise1.C_6_t20072;	transcriptId	75583
53	scaffold_7	JGI	exon	481275	481572	.	-	.	name	estExt_Genewise1.C_7_t10447;	transcriptId	76227
10	scaffold_10	JGI	exon	147187	147375	.	+	.	name	estExt_Genewise1Plus.C_100137;	transcriptId	61427
29	scaffold_11	JGI	exon	11073	12490	.	-	.	name	estExt_Genewise1Plus.C_110014;	transcriptId	61633
21	scaffold_11	JGI	exon	21148	22052	.	+	.	name	estExt_Genewise1Plus.C_110021;	transcriptId	61640
63	scaffold_11	JGI	exon	48245	50844	.	+	.	name	estExt_Genewise1Plus.C_110043;	transcriptId	61662
9	scaffold_11	JGI	exon	202371	202879	.	+	.	name	estExt_Genewise1Plus.C_110178;	transcriptId	61780
2	scaffold_12	JGI	exon	19798	20688	.	+	.	name	estExt_Genewise1Plus.C_120022;	transcriptId	61866
7	scaffold_12	JGI	exon	39514	43179	.	-	.	name	estExt_Genewise1Plus.C_120047;	transcriptId	61884
1	scaffold_12	JGI	exon	46019	46920	.	+	.	name	estExt_Genewise1Plus.C_120054;	transcriptId	61891
6	scaffold_12	JGI	exon	63556	65577	.	+	.	name	estExt_Genewise1Plus.C_120074;	transcriptId	61911
11	scaffold_12	JGI	exon	80776	81312	.	+	.	name	estExt_Genewise1Plus.C_120100;	transcriptId	61937
1	scaffold_13	JGI	exon	69595	70511	.	+	.	name	estExt_Genewise1Plus.C_130047;	transcriptId	62182
15	scaffold_13	JGI	exon	118464	120948	.	+	.	name	estExt_Genewise1Plus.C_130102;	transcriptId	62237
7	scaffold_16	JGI	exon	68649	70111	.	-	.	name	estExt_Genewise1Plus.C_160081;	transcriptId	62703
1	scaffold_19	JGI	exon	54844	55250	.	-	.	name	estExt_Genewise1Plus.C_190048;	transcriptId	63001
4	scaffold_1	JGI	exon	9626	11170	.	+	.	name	estExt_Genewise1Plus.C_1_t10009;	transcriptId	51977
5	scaffold_1	JGI	exon	266884	267432	.	+	.	name	estExt_Genewise1Plus.C_1_t10222;	transcriptId	52176
3	scaffold_1	JGI	exon	733689	734570	.	-	.	name	estExt_Genewise1Plus.C_1_t20092;	transcriptId	52464
28	scaffold_1	JGI	exon	1327861	1329603	.	+	.	name	estExt_Genewise1Plus.C_1_t30118;	transcriptId	52959
26	scaffold_1	JGI	exon	1369626	1370879	.	+	.	name	estExt_Genewise1Plus.C_1_t30150;	transcriptId	52985
9	scaffold_1	JGI	exon	1609605	1610240	.	-	.	name	estExt_Genewise1Plus.C_1_t30347;	transcriptId	53177
1	scaffold_1	JGI	exon	1706100	1706632	.	+	.	name	estExt_Genewise1Plus.C_1_t30448;	transcriptId	53269
15	scaffold_1	JGI	exon	2017672	2019416	.	-	.	name	estExt_Genewise1Plus.C_1_t40267;	transcriptId	53579
5	scaffold_1	JGI	exon	2037560	2039272	.	+	.	name	estExt_Genewise1Plus.C_1_t40279;	transcriptId	53591
21	scaffold_1	JGI	exon	2188136	2190415	.	+	.	name	estExt_Genewise1Plus.C_1_t40427;	transcriptId	53738
88	scaffold_1	JGI	exon	2197892	2202228	.	+	.	name	estExt_Genewise1Plus.C_1_t40442;	transcriptId	53750
10	scaffold_1	JGI	exon	2242472	2242976	.	-	.	name	estExt_Genewise1Plus.C_1_t40483;	transcriptId	53791
2	scaffold_1	JGI	exon	2449747	2451268	.	-	.	name	estExt_Genewise1Plus.C_1_t50180;	transcriptId	53972
5	scaffold_21	JGI	exon	43146	44448	.	+	.	name	estExt_Genewise1Plus.C_210036;	transcriptId	63117
36	scaffold_2	JGI	exon	85775	87289	.	+	.	name	estExt_Genewise1Plus.C_2_t10057;	transcriptId	54402
9	scaffold_2	JGI	exon	105663	106552	.	-	.	name	estExt_Genewise1Plus.C_2_t10080;	transcriptId	54422
2	scaffold_2	JGI	exon	964511	965244	.	+	.	name	estExt_Genewise1Plus.C_2_t20328;	transcriptId	55091
46	scaffold_2	JGI	exon	1210597	1212077	.	+	.	name	estExt_Genewise1Plus.C_2_t30055;	transcriptId	55298
4	scaffold_2	JGI	exon	1674761	1675983	.	-	.	name	estExt_Genewise1Plus.C_2_t30490;	transcriptId	55701
2	scaffold_2	JGI	exon	1918203	1919195	.	-	.	name	estExt_Genewise1Plus.C_2_t40236;	transcriptId	55941
3	scaffold_30	JGI	exon	2621	2965	.	-	.	name	estExt_Genewise1Plus.C_300001;	transcriptId	63206
56	scaffold_3	JGI	exon	141766	146151	.	-	.	name	estExt_Genewise1Plus.C_3_t10119;	transcriptId	56182
13	scaffold_3	JGI	exon	166608	167585	.	-	.	name	estExt_Genewise1Plus.C_3_t10148;	transcriptId	56211
34	scaffold_3	JGI	exon	677757	678077	.	-	.	name	estExt_Genewise1Plus.C_3_t20155;	transcriptId	56689
2	scaffold_3	JGI	exon	752264	752515	.	-	.	name	estExt_Genewise1Plus.C_3_t20255;	transcriptId	56783
14	scaffold_3	JGI	exon	776757	778439	.	+	.	name	estExt_Genewise1Plus.C_3_t20294;	transcriptId	56819
3	scaffold_3	JGI	exon	852015	852163	.	-	.	name	estExt_Genewise1Plus.C_3_t20379;	transcriptId	56901
6	scaffold_3	JGI	exon	855251	855697	.	-	.	name	estExt_Genewise1Plus.C_3_t20383;	transcriptId	56905
2	scaffold_3	JGI	exon	998485	999734	.	+	.	name	estExt_Genewise1Plus.C_3_t30010;	transcriptId	57026
17	scaffold_3	JGI	exon	1012095	1014378	.	-	.	name	estExt_Genewise1Plus.C_3_t30029;	transcriptId	57045
14	scaffold_3	JGI	exon	1380951	1382392	.	+	.	name	estExt_Genewise1Plus.C_3_t30383;	transcriptId	57380
1	scaffold_3	JGI	exon	1465467	1466387	.	-	.	name	estExt_Genewise1Plus.C_3_t30440;	transcriptId	57427
8	scaffold_3	JGI	exon	1491729	1492285	.	+	.	name	estExt_Genewise1Plus.C_3_t30463;	transcriptId	57447
11	scaffold_3	JGI	exon	1510022	1511385	.	+	.	name	estExt_Genewise1Plus.C_3_t30472;	transcriptId	57456
7	scaffold_3	JGI	exon	1521654	1521869	.	+	.	name	estExt_Genewise1Plus.C_3_t30483;	transcriptId	57467
18	scaffold_3	JGI	exon	1558790	1560139	.	-	.	name	estExt_Genewise1Plus.C_3_t40028;	transcriptId	57512
6	scaffold_3	JGI	exon	1657883	1658544	.	+	.	name	estExt_Genewise1Plus.C_3_t40103;	transcriptId	57572
49	scaffold_3	JGI	exon	1678523	1680057	.	+	.	name	estExt_Genewise1Plus.C_3_t40119;	transcriptId	57588
10	scaffold_4	JGI	exon	150521	151250	.	-	.	name	estExt_Genewise1Plus.C_4_t10159;	transcriptId	57807
10	scaffold_4	JGI	exon	167118	167677	.	+	.	name	estExt_Genewise1Plus.C_4_t10171;	transcriptId	57813
33	scaffold_4	JGI	exon	570835	571318	.	+	.	name	estExt_Genewise1Plus.C_4_t20051;	transcriptId	58183
7	scaffold_4	JGI	exon	728881	729312	.	+	.	name	estExt_Genewise1Plus.C_4_t20243;	transcriptId	58360
6	scaffold_5	JGI	exon	404425	405754	.	-	.	name	estExt_Genewise1Plus.C_5_t10366;	transcriptId	58921
96	scaffold_5	JGI	exon	843488	844248	.	-	.	name	estExt_Genewise1Plus.C_5_t20257;	transcriptId	59294
16	scaffold_5	JGI	exon	866604	867061	.	+	.	name	estExt_Genewise1Plus.C_5_t20286;	transcriptId	59319
10	scaffold_6	JGI	exon	274967	275901	.	+	.	name	estExt_Genewise1Plus.C_6_t10273;	transcriptId	59607
87	scaffold_6	JGI	exon	728707	729744	.	-	.	name	estExt_Genewise1Plus.C_6_t20136;	transcriptId	59954
44	scaffold_7	JGI	exon	61048	61571	.	-	.	name	estExt_Genewise1Plus.C_7_t10065;	transcriptId	60157
87	scaffold_7	JGI	exon	62936	63677	.	+	.	name	estExt_Genewise1Plus.C_7_t10068;	transcriptId	60160
27	scaffold_7	JGI	exon	176977	177953	.	-	.	name	estExt_Genewise1Plus.C_7_t10137;	transcriptId	60218
9	scaffold_7	JGI	exon	330854	331233	.	+	.	name	estExt_Genewise1Plus.C_7_t10287;	transcriptId	60363
3	scaffold_7	JGI	exon	342104	342799	.	-	.	name	estExt_Genewise1Plus.C_7_t10299;	transcriptId	60375
3	scaffold_7	JGI	exon	488391	492938	.	-	.	name	estExt_Genewise1Plus.C_7_t10452;	transcriptId	60522
7	scaffold_8	JGI	exon	442720	443155	.	+	.	name	estExt_Genewise1Plus.C_80384;	transcriptId	60947
1	scaffold_8	JGI	exon	447426	447776	.	+	.	name	estExt_Genewise1Plus.C_80388;	transcriptId	60951
13	scaffold_8	JGI	exon	449853	451161	.	+	.	name	estExt_Genewise1Plus.C_80391;	transcriptId	60954
16	scaffold_9	JGI	exon	83556	83849	.	-	.	name	estExt_Genewise1Plus.C_90065;	transcriptId	61017
10	scaffold_9	JGI	exon	120204	121489	.	-	.	name	estExt_Genewise1Plus.C_90096;	transcriptId	61045
14	scaffold_9	JGI	exon	314740	316530	.	+	.	name	estExt_Genewise1Plus.C_90254;	transcriptId	61192
32	scaffold_10	JGI	exon	59631	62826	.	+	.	name	fgenesh1_kg.10_#_17_#_Locus1817v1rpkm84.77;	transcriptId	26254
55	scaffold_10	JGI	exon	94590	98902	.	-	.	name	fgenesh1_kg.10_#_22_#_Locus2141v1rpkm69.71;	transcriptId	26259
23	scaffold_10	JGI	exon	121351	125033	.	-	.	name	fgenesh1_kg.10_#_27_#_Locus3882v1rpkm13.58;	transcriptId	26264
44	scaffold_10	JGI	exon	129182	131397	.	-	.	name	fgenesh1_kg.10_#_30_#_Locus2905v1rpkm41.22;	transcriptId	26267
8	scaffold_10	JGI	exon	160734	161251	.	+	.	name	fgenesh1_kg.10_#_35_#_Locus2829v1rpkm44.08;	transcriptId	26272
1	scaffold_10	JGI	exon	8562	9469	.	-	.	name	fgenesh1_kg.10_#_3_#_Locus521v2rpkm1.80_PRE;	transcriptId	26240
12	scaffold_10	JGI	exon	198820	204429	.	+	.	name	fgenesh1_kg.10_#_47_#_Locus3579v1rpkm21.65;	transcriptId	26284
1	scaffold_10	JGI	exon	10106	10286	.	-	.	name	fgenesh1_kg.10_#_4_#_Locus3293v1rpkm29.45;	transcriptId	26241
10	scaffold_10	JGI	exon	210863	211550	.	-	.	name	fgenesh1_kg.10_#_50_#_Locus4034v1rpkm9.89;	transcriptId	26287
2	scaffold_10	JGI	exon	263285	264994	.	-	.	name	fgenesh1_kg.10_#_59_#_Locus1110v1rpkm145.19;	transcriptId	26296
10	scaffold_10	JGI	exon	274539	276220	.	-	.	name	fgenesh1_kg.10_#_60_#_Locus3125v1rpkm34.66;	transcriptId	26297
11	scaffold_10	JGI	exon	340322	343358	.	+	.	name	fgenesh1_kg.10_#_69_#_Locus2167v1rpkm68.21;	transcriptId	26306
4	scaffold_10	JGI	exon	14446	14983	.	+	.	name	fgenesh1_kg.10_#_6_#_Locus860v1rpkm185.63;	transcriptId	26243
27	scaffold_10	JGI	exon	343355	345842	.	-	.	name	fgenesh1_kg.10_#_70_#_Locus3141v1rpkm34.34;	transcriptId	26307
13	scaffold_10	JGI	exon	355469	355836	.	+	.	name	fgenesh1_kg.10_#_73_#_Locus4087v1rpkm8.93;	transcriptId	26310
21	scaffold_10	JGI	exon	356304	357706	.	-	.	name	fgenesh1_kg.10_#_74_#_Locus3320v1rpkm28.74;	transcriptId	26311
10	scaffold_1	JGI	exon	396460	397632	.	+	.	name	fgenesh1_kg.1_#_102_#_Locus2486v1rpkm55.21;	transcriptId	23354
3	scaffold_1	JGI	exon	402657	403786	.	+	.	name	fgenesh1_kg.1_#_104_#_Locus1186v1rpkm135.84;	transcriptId	23356
13	scaffold_1	JGI	exon	38367	40834	.	+	.	name	fgenesh1_kg.1_#_10_#_Locus3349v2rpkm3.32;	transcriptId	23262
19	scaffold_1	JGI	exon	415094	420003	.	+	.	name	fgenesh1_kg.1_#_110_#_Locus2813v1rpkm44.32;	transcriptId	23362
6	scaffold_11	JGI	exon	29255	29693	.	+	.	name	fgenesh1_kg.11_#_10_#_Locus6257v2rpkm0.21;	transcriptId	26325
1	scaffold_1	JGI	exon	427622	427838	.	-	.	name	fgenesh1_kg.1_#_112_#_Locus1216v1rpkm132.13;	transcriptId	23364
46	scaffold_11	JGI	exon	31879	33485	.	-	.	name	fgenesh1_kg.11_#_13_#_Locus2744v2rpkm14.84;	transcriptId	26328
38	scaffold_11	JGI	exon	43073	45698	.	+	.	name	fgenesh1_kg.11_#_15_#_Locus2285v1rpkm63.21;	transcriptId	26330
15	scaffold_1	JGI	exon	451121	453475	.	+	.	name	fgenesh1_kg.1_#_117_#_Locus1603v1rpkm97.83;	transcriptId	23369
29	scaffold_11	JGI	exon	45783	46100	.	+	.	name	fgenesh1_kg.11_#_17_#_Locus3999v1rpkm10.77;	transcriptId	26332
14	scaffold_11	JGI	exon	46825	47624	.	-	.	name	fgenesh1_kg.11_#_18_#_Locus3999v3rpkm2.76;	transcriptId	26333
21	scaffold_1	JGI	exon	467945	471054	.	+	.	name	fgenesh1_kg.1_#_120_#_Locus1160v1rpkm138.13;	transcriptId	23372
1	scaffold_11	JGI	exon	62364	62606	.	+	.	name	fgenesh1_kg.11_#_21_#_Locus429v1rpkm384.98;	transcriptId	26336
7	scaffold_1	JGI	exon	473026	474815	.	+	.	name	fgenesh1_kg.1_#_122_#_Locus1089v1rpkm147.78;	transcriptId	23374
46	scaffold_11	JGI	exon	65878	67503	.	+	.	name	fgenesh1_kg.11_#_23_#_Locus127v2rpkm7.13_PRE;	transcriptId	26338
15	scaffold_1	JGI	exon	480628	482336	.	+	.	name	fgenesh1_kg.1_#_124_#_Locus198v2rpkm0.09_PRE;	transcriptId	23376
19	scaffold_11	JGI	exon	67909	70157	.	-	.	name	fgenesh1_kg.11_#_24_#_Locus799v1rpkm199.37;	transcriptId	26339
9	scaffold_11	JGI	exon	71187	72376	.	+	.	name	fgenesh1_kg.11_#_25_#_Locus539v1rpkm301.91;	transcriptId	26340
13	scaffold_11	JGI	exon	73439	75065	.	-	.	name	fgenesh1_kg.11_#_26_#_Locus3862v3rpkm0.46_PRE;	transcriptId	26341
10	scaffold_1	JGI	exon	512235	513786	.	-	.	name	fgenesh1_kg.1_#_128_#_Locus3354v3rpkm0.15_PRE;	transcriptId	23380
19	scaffold_11	JGI	exon	78417	80576	.	+	.	name	fgenesh1_kg.11_#_28_#_Locus978v1rpkm164.65;	transcriptId	26343
19	scaffold_11	JGI	exon	81225	83623	.	-	.	name	fgenesh1_kg.11_#_29_#_Locus3804v3rpkm8.46;	transcriptId	26344
33	scaffold_11	JGI	exon	83831	87482	.	+	.	name	fgenesh1_kg.11_#_30_#_Locus1733v1rpkm89.43;	transcriptId	26345
74	scaffold_11	JGI	exon	112118	115397	.	+	.	name	fgenesh1_kg.11_#_38_#_Locus1788v1rpkm86.55;	transcriptId	26353
2	scaffold_1	JGI	exon	560822	561137	.	+	.	name	fgenesh1_kg.1_#_138_#_Locus5686v2rpkm0.00_PRE;	transcriptId	23390
12	scaffold_11	JGI	exon	115631	116246	.	-	.	name	fgenesh1_kg.11_#_39_#_Locus2945v1rpkm40.20;	transcriptId	26354
53	scaffold_11	JGI	exon	117159	118805	.	-	.	name	fgenesh1_kg.11_#_40_#_Locus1078v1rpkm149.72;	transcriptId	26355
26	scaffold_1	JGI	exon	569769	572859	.	+	.	name	fgenesh1_kg.1_#_141_#_Locus3336v1rpkm28.50;	transcriptId	23393
7	scaffold_1	JGI	exon	579386	580909	.	+	.	name	fgenesh1_kg.1_#_145_#_Locus587v1rpkm277.36;	transcriptId	23397
17	scaffold_1	JGI	exon	588674	590981	.	+	.	name	fgenesh1_kg.1_#_147_#_Locus2343v2rpkm27.04;	transcriptId	23399
3	scaffold_11	JGI	exon	139660	140442	.	-	.	name	fgenesh1_kg.11_#_47_#_Locus632v1rpkm259.23;	transcriptId	26362
16	scaffold_11	JGI	exon	140795	141724	.	+	.	name	fgenesh1_kg.11_#_48_#_Locus1276v2rpkm31.98;	transcriptId	26363
1	scaffold_1	JGI	exon	51353	51872	.	+	.	name	fgenesh1_kg.1_#_14_#_Locus2402v1rpkm58.62;	transcriptId	23266
11	scaffold_11	JGI	exon	5294	6933	.	-	.	name	fgenesh1_kg.11_#_4_#_Locus4839v2rpkm0.09_PRE;	transcriptId	26319
7	scaffold_1	JGI	exon	606623	607870	.	+	.	name	fgenesh1_kg.1_#_150_#_Locus2466v2rpkm39.04;	transcriptId	23402
33	scaffold_11	JGI	exon	159431	161124	.	+	.	name	fgenesh1_kg.11_#_51_#_Locus2678v1rpkm48.43;	transcriptId	26366
11	scaffold_1	JGI	exon	631401	631650	.	+	.	name	fgenesh1_kg.1_#_156_#_Locus2011v1rpkm75.37;	transcriptId	23408
61	scaffold_1	JGI	exon	634864	634998	.	+	.	name	fgenesh1_kg.1_#_158_#_Locus1125v1rpkm143.63;	transcriptId	23410
8	scaffold_1	JGI	exon	52023	54894	.	-	.	name	fgenesh1_kg.1_#_15_#_Locus2481v1rpkm55.38;	transcriptId	23267
32	scaffold_11	JGI	exon	209065	211298	.	-	.	name	fgenesh1_kg.11_#_63_#_Locus2778v1rpkm45.69;	transcriptId	26378
38	scaffold_11	JGI	exon	211575	212127	.	+	.	name	fgenesh1_kg.11_#_64_#_Locus3684v1rpkm18.74;	transcriptId	26379
7	scaffold_1	JGI	exon	678503	680929	.	-	.	name	fgenesh1_kg.1_#_167_#_Locus584v1rpkm277.90;	transcriptId	23419
12	scaffold_1	JGI	exon	688096	688774	.	-	.	name	fgenesh1_kg.1_#_169_#_Locus1815v1rpkm84.86;	transcriptId	23421
1	scaffold_1	JGI	exon	54735	56294	.	+	.	name	fgenesh1_kg.1_#_16_#_Locus3264v1rpkm30.24;	transcriptId	23268
4	scaffold_11	JGI	exon	226254	226463	.	+	.	name	fgenesh1_kg.11_#_71_#_Locus5151v1rpkm1.03;	transcriptId	26386
35	scaffold_1	JGI	exon	700776	702043	.	+	.	name	fgenesh1_kg.1_#_173_#_Locus4998v2rpkm0.30;	transcriptId	23425
32	scaffold_11	JGI	exon	229474	231123	.	+	.	name	fgenesh1_kg.11_#_73_#_Locus5229v1rpkm0.90;	transcriptId	26388
4	scaffold_1	JGI	exon	704356	705570	.	-	.	name	fgenesh1_kg.1_#_175_#_Locus5585v1rpkm0.53;	transcriptId	23427
22	scaffold_11	JGI	exon	248928	250067	.	+	.	name	fgenesh1_kg.11_#_76_#_Locus2586v1rpkm51.50;	transcriptId	26391
19	scaffold_11	JGI	exon	250264	251466	.	+	.	name	fgenesh1_kg.11_#_77_#_Locus1516v1rpkm104.52;	transcriptId	26392
11	scaffold_11	JGI	exon	268718	269733	.	-	.	name	fgenesh1_kg.11_#_80_#_Locus2119v1rpkm70.64;	transcriptId	26395
15	scaffold_11	JGI	exon	287933	288918	.	-	.	name	fgenesh1_kg.11_#_84_#_Locus4954v1rpkm1.49;	transcriptId	26399
15	scaffold_11	JGI	exon	289714	290747	.	+	.	name	fgenesh1_kg.11_#_85_#_Locus1395v1rpkm114.37;	transcriptId	26400
5	scaffold_1	JGI	exon	65561	66970	.	+	.	name	fgenesh1_kg.1_#_18_#_Locus801v1rpkm199.28;	transcriptId	23270
20	scaffold_1	JGI	exon	768809	771333	.	-	.	name	fgenesh1_kg.1_#_191_#_Locus1839v1rpkm83.54;	transcriptId	23443
3	scaffold_1	JGI	exon	771555	773157	.	+	.	name	fgenesh1_kg.1_#_192_#_Locus989v1rpkm162.84;	transcriptId	23444
12	scaffold_1	JGI	exon	795518	796701	.	-	.	name	fgenesh1_kg.1_#_196_#_Locus4556v1rpkm3.54;	transcriptId	23448
20	scaffold_1	JGI	exon	828389	830393	.	+	.	name	fgenesh1_kg.1_#_204_#_Locus2241v1rpkm65.03;	transcriptId	23456
4	scaffold_1	JGI	exon	839137	840750	.	-	.	name	fgenesh1_kg.1_#_208_#_Locus407v1rpkm400.31;	transcriptId	23460
6	scaffold_1	JGI	exon	841526	842298	.	+	.	name	fgenesh1_kg.1_#_209_#_Locus3949v1rpkm11.82;	transcriptId	23461
8	scaffold_12	JGI	exon	33563	35058	.	+	.	name	fgenesh1_kg.12_#_10_#_Locus887v1rpkm180.09;	transcriptId	26416
2	scaffold_1	JGI	exon	862101	864222	.	+	.	name	fgenesh1_kg.1_#_215_#_Locus1064v1rpkm152.37;	transcriptId	23467
18	scaffold_1	JGI	exon	864454	866109	.	-	.	name	fgenesh1_kg.1_#_216_#_Locus595v1rpkm273.30;	transcriptId	23468
12	scaffold_12	JGI	exon	70611	71775	.	-	.	name	fgenesh1_kg.12_#_18_#_Locus720v1rpkm222.57;	transcriptId	26424
5	scaffold_12	JGI	exon	71950	73097	.	+	.	name	fgenesh1_kg.12_#_19_#_Locus3803v1rpkm15.51;	transcriptId	26425
17	scaffold_1	JGI	exon	883809	885504	.	+	.	name	fgenesh1_kg.1_#_220_#_Locus3833v4rpkm4.60;	transcriptId	23472
12	scaffold_12	JGI	exon	72958	74467	.	-	.	name	fgenesh1_kg.12_#_21_#_Locus3432v1rpkm25.90;	transcriptId	26427
6	scaffold_1	JGI	exon	886156	887174	.	+	.	name	fgenesh1_kg.1_#_223_#_Locus1245v1rpkm129.18;	transcriptId	23475
17	scaffold_12	JGI	exon	76831	79830	.	-	.	name	fgenesh1_kg.12_#_24_#_Locus2791v2rpkm0.86_PRE;	transcriptId	26430
15	scaffold_1	JGI	exon	75098	75186	.	-	.	name	fgenesh1_kg.1_#_22_#_Locus1487v2rpkm30.54;	transcriptId	23274
11	scaffold_1	JGI	exon	904075	904476	.	+	.	name	fgenesh1_kg.1_#_230_#_Locus1161v2rpkm8.10_PRE;	transcriptId	23482
15	scaffold_1	JGI	exon	911539	912708	.	-	.	name	fgenesh1_kg.1_#_232_#_Locus1413v1rpkm112.82;	transcriptId	23484
1	scaffold_12	JGI	exon	118660	120531	.	+	.	name	fgenesh1_kg.12_#_35_#_Locus1195v6rpkm0.15_PRE;	transcriptId	26441
8	scaffold_1	JGI	exon	924210	925045	.	-	.	name	fgenesh1_kg.1_#_235_#_Locus614v1rpkm265.07;	transcriptId	23487
59	scaffold_1	JGI	exon	925035	928529	.	+	.	name	fgenesh1_kg.1_#_236_#_Locus928v1rpkm172.86;	transcriptId	23488
7	scaffold_12	JGI	exon	129047	131114	.	+	.	name	fgenesh1_kg.12_#_39_#_Locus2975v1rpkm39.48;	transcriptId	26445
4	scaffold_12	JGI	exon	131316	132565	.	+	.	name	fgenesh1_kg.12_#_40_#_Locus2847v1rpkm43.51;	transcriptId	26446
27	scaffold_1	JGI	exon	77276	82871	.	+	.	name	fgenesh1_kg.1_#_24_#_Locus3562v1rpkm22.26;	transcriptId	23276
14	scaffold_1	JGI	exon	967080	968237	.	-	.	name	fgenesh1_kg.1_#_250_#_Locus2909v1rpkm41.07;	transcriptId	23502
7	scaffold_1	JGI	exon	968920	969469	.	-	.	name	fgenesh1_kg.1_#_251_#_Locus5100v1rpkm1.14;	transcriptId	23503
4	scaffold_1	JGI	exon	981222	983074	.	+	.	name	fgenesh1_kg.1_#_255_#_Locus2428v2rpkm2.45_PRE;	transcriptId	23507
1	scaffold_12	JGI	exon	211761	213370	.	+	.	name	fgenesh1_kg.12_#_61_#_Locus3148v1rpkm34.21;	transcriptId	26467
7	scaffold_1	JGI	exon	1007657	1008677	.	-	.	name	fgenesh1_kg.1_#_265_#_Locus1227v1rpkm130.91;	transcriptId	23517
16	scaffold_1	JGI	exon	1009194	1011404	.	-	.	name	fgenesh1_kg.1_#_266_#_Locus2010v1rpkm75.45;	transcriptId	23518
3	scaffold_1	JGI	exon	1023510	1023729	.	+	.	name	fgenesh1_kg.1_#_270_#_Locus5202v1rpkm0.95;	transcriptId	23522
2	scaffold_12	JGI	exon	231996	234379	.	-	.	name	fgenesh1_kg.12_#_71_#_Locus422v1rpkm389.03;	transcriptId	26477
4	scaffold_1	JGI	exon	1030531	1031242	.	+	.	name	fgenesh1_kg.1_#_271_#_Locus5375v1rpkm0.71;	transcriptId	23523
1	scaffold_12	JGI	exon	234444	236823	.	-	.	name	fgenesh1_kg.12_#_72_#_Locus1172v1rpkm136.89;	transcriptId	26478
2	scaffold_1	JGI	exon	1050559	1052191	.	+	.	name	fgenesh1_kg.1_#_278_#_Locus1754v1rpkm88.36;	transcriptId	23530
18	scaffold_1	JGI	exon	101856	103433	.	+	.	name	fgenesh1_kg.1_#_27_#_Locus3310v1rpkm28.99;	transcriptId	23279
7	scaffold_12	JGI	exon	28438	29892	.	-	.	name	fgenesh1_kg.12_#_7_#_Locus3842v1rpkm14.75;	transcriptId	26413
3	scaffold_12	JGI	exon	264248	266307	.	+	.	name	fgenesh1_kg.12_#_83_#_Locus5271v1rpkm0.84;	transcriptId	26489
2	scaffold_12	JGI	exon	266525	269206	.	-	.	name	fgenesh1_kg.12_#_84_#_Locus4823v1rpkm1.91;	transcriptId	26490
2	scaffold_1	JGI	exon	1092303	1094066	.	-	.	name	fgenesh1_kg.1_#_291_#_Locus158v1rpkm1081.83;	transcriptId	23543
7	scaffold_1	JGI	exon	1102669	1103508	.	+	.	name	fgenesh1_kg.1_#_293_#_Locus1024v1rpkm157.07;	transcriptId	23545
16	scaffold_1	JGI	exon	1118549	1122410	.	-	.	name	fgenesh1_kg.1_#_298_#_Locus2341v1rpkm60.89;	transcriptId	23550
17	scaffold_12	JGI	exon	31712	33229	.	+	.	name	fgenesh1_kg.12_#_9_#_Locus3419v1rpkm26.24;	transcriptId	26415
1	scaffold_1	JGI	exon	1129946	1131054	.	+	.	name	fgenesh1_kg.1_#_300_#_Locus6276v1rpkm0.21;	transcriptId	23552
25	scaffold_1	JGI	exon	1144152	1146321	.	+	.	name	fgenesh1_kg.1_#_305_#_Locus2000v1rpkm75.91;	transcriptId	23557
1	scaffold_13	JGI	exon	51320	53335	.	-	.	name	fgenesh1_kg.13_#_11_#_Locus451v1rpkm362.97;	transcriptId	26503
7	scaffold_1	JGI	exon	1174360	1175673	.	+	.	name	fgenesh1_kg.1_#_312_#_Locus81v2rpkm38.32_PRE;	transcriptId	23564
1	scaffold_1	JGI	exon	1177569	1178238	.	+	.	name	fgenesh1_kg.1_#_316_#_Locus81v8rpkm0.15_PRE;	transcriptId	23568
12	scaffold_1	JGI	exon	111134	113038	.	-	.	name	fgenesh1_kg.1_#_31_#_Locus1354v1rpkm117.46;	transcriptId	23283
14	scaffold_1	JGI	exon	1191253	1193657	.	+	.	name	fgenesh1_kg.1_#_320_#_Locus1556v1rpkm101.16;	transcriptId	23572
3	scaffold_13	JGI	exon	79711	79816	.	+	.	name	fgenesh1_kg.13_#_20_#_Locus2264v1rpkm64.01;	transcriptId	26512
4	scaffold_1	JGI	exon	1195186	1196759	.	+	.	name	fgenesh1_kg.1_#_321_#_Locus341v1rpkm481.16;	transcriptId	23573
6	scaffold_1	JGI	exon	1217835	1219414	.	+	.	name	fgenesh1_kg.1_#_326_#_Locus2492v1rpkm54.98;	transcriptId	23578
4	scaffold_13	JGI	exon	96360	96502	.	+	.	name	fgenesh1_kg.13_#_27_#_Locus2598v3rpkm0.22_PRE;	transcriptId	26519
11	scaffold_1	JGI	exon	1225579	1226386	.	+	.	name	fgenesh1_kg.1_#_328_#_Locus4919v2rpkm0.28;	transcriptId	23580
7	scaffold_13	JGI	exon	114846	116585	.	+	.	name	fgenesh1_kg.13_#_33_#_Locus3357v3rpkm0.15_PRE;	transcriptId	26525
21	scaffold_1	JGI	exon	1247310	1249417	.	-	.	name	fgenesh1_kg.1_#_336_#_Locus3053v2rpkm7.37;	transcriptId	23588
23	scaffold_1	JGI	exon	1249582	1250141	.	+	.	name	fgenesh1_kg.1_#_339_#_Locus5624v2rpkm0.09;	transcriptId	23591
17	scaffold_1	JGI	exon	130071	133220	.	+	.	name	fgenesh1_kg.1_#_33_#_Locus2354v2rpkm22.83;	transcriptId	23285
2	scaffold_1	JGI	exon	1257061	1258169	.	-	.	name	fgenesh1_kg.1_#_344_#_Locus1478v1rpkm107.66;	transcriptId	23596
5	scaffold_13	JGI	exon	150956	152045	.	+	.	name	fgenesh1_kg.13_#_44_#_Locus502v1rpkm322.73;	transcriptId	26536
21	scaffold_1	JGI	exon	1260180	1261783	.	+	.	name	fgenesh1_kg.1_#_346_#_Locus822v1rpkm194.40;	transcriptId	23598
1	scaffold_13	JGI	exon	155931	157492	.	+	.	name	fgenesh1_kg.13_#_48_#_Locus2825v1rpkm44.10;	transcriptId	26540
10	scaffold_1	JGI	exon	133058	135029	.	-	.	name	fgenesh1_kg.1_#_34_#_Locus2354v1rpkm60.24;	transcriptId	23286
4	scaffold_13	JGI	exon	178380	178679	.	+	.	name	fgenesh1_kg.13_#_55_#_Locus5081v1rpkm1.19;	transcriptId	26547
17	scaffold_1	JGI	exon	1310028	1311785	.	-	.	name	fgenesh1_kg.1_#_356_#_Locus1210v1rpkm132.45;	transcriptId	23608
25	scaffold_1	JGI	exon	1312926	1314803	.	+	.	name	fgenesh1_kg.1_#_357_#_Locus3326v1rpkm28.67;	transcriptId	23609
13	scaffold_13	JGI	exon	19254	19575	.	+	.	name	fgenesh1_kg.13_#_5_#_Locus1934v2rpkm0.24_PRE;	transcriptId	26497
84	scaffold_1	JGI	exon	1323266	1327494	.	-	.	name	fgenesh1_kg.1_#_362_#_Locus3870v1rpkm14.01;	transcriptId	23614
7	scaffold_1	JGI	exon	1340106	1340975	.	+	.	name	fgenesh1_kg.1_#_365_#_Locus579v1rpkm278.96;	transcriptId	23617
20	scaffold_1	JGI	exon	1353061	1355654	.	+	.	name	fgenesh1_kg.1_#_367_#_Locus4176v1rpkm7.38;	transcriptId	23619
36	scaffold_1	JGI	exon	1368307	1369045	.	+	.	name	fgenesh1_kg.1_#_370_#_Locus1976v3rpkm17.38;	transcriptId	23622
25	scaffold_1	JGI	exon	1376965	1379278	.	-	.	name	fgenesh1_kg.1_#_374_#_Locus1612v1rpkm97.11;	transcriptId	23626
23	scaffold_1	JGI	exon	1383785	1386748	.	-	.	name	fgenesh1_kg.1_#_376_#_Locus3214v1rpkm31.73;	transcriptId	23628
3	scaffold_1	JGI	exon	1402910	1404719	.	+	.	name	fgenesh1_kg.1_#_383_#_Locus2819v2rpkm0.17_PRE;	transcriptId	23635
5	scaffold_1	JGI	exon	166409	167248	.	-	.	name	fgenesh1_kg.1_#_38_#_Locus2494v5rpkm1.36_PRE;	transcriptId	23290
47	scaffold_13	JGI	exon	40204	45715	.	-	.	name	fgenesh1_kg.13_#_8_#_Locus518v1rpkm310.97;	transcriptId	26500
25	scaffold_1	JGI	exon	1437152	1437602	.	+	.	name	fgenesh1_kg.1_#_393_#_Locus6164v2rpkm0.15;	transcriptId	23645
22	scaffold_1	JGI	exon	1442058	1443406	.	-	.	name	fgenesh1_kg.1_#_395_#_Locus1187v1rpkm135.46;	transcriptId	23647
21	scaffold_1	JGI	exon	1451607	1452634	.	-	.	name	fgenesh1_kg.1_#_399_#_Locus1191v1rpkm134.95;	transcriptId	23651
18	scaffold_1	JGI	exon	168241	171007	.	-	.	name	fgenesh1_kg.1_#_39_#_Locus3126v1rpkm34.59;	transcriptId	23291
19	scaffold_1	JGI	exon	1474734	1476384	.	-	.	name	fgenesh1_kg.1_#_405_#_Locus2748v1rpkm46.60;	transcriptId	23657
7	scaffold_1	JGI	exon	1480815	1482005	.	+	.	name	fgenesh1_kg.1_#_407_#_Locus3531v4rpkm1.77_PRE;	transcriptId	23659
4	scaffold_1	JGI	exon	1482095	1482294	.	-	.	name	fgenesh1_kg.1_#_408_#_Locus3531v2rpkm17.47;	transcriptId	23660
20	scaffold_1	JGI	exon	1482533	1483933	.	+	.	name	fgenesh1_kg.1_#_409_#_Locus2099v1rpkm71.41;	transcriptId	23661
6	scaffold_1	JGI	exon	171493	174592	.	+	.	name	fgenesh1_kg.1_#_40_#_Locus2530v1rpkm53.47;	transcriptId	23292
24	scaffold_1	JGI	exon	1483968	1486569	.	+	.	name	fgenesh1_kg.1_#_410_#_Locus3557v1rpkm22.40;	transcriptId	23662
10	scaffold_1	JGI	exon	1486549	1487240	.	+	.	name	fgenesh1_kg.1_#_411_#_Locus449v1rpkm364.63;	transcriptId	23663
13	scaffold_1	JGI	exon	1487643	1489172	.	+	.	name	fgenesh1_kg.1_#_412_#_Locus1031v1rpkm156.51;	transcriptId	23664
4	scaffold_1	JGI	exon	1489301	1491283	.	-	.	name	fgenesh1_kg.1_#_413_#_Locus561v1rpkm289.49;	transcriptId	23665
8	scaffold_1	JGI	exon	1491688	1492280	.	-	.	name	fgenesh1_kg.1_#_416_#_Locus2955v1rpkm39.92;	transcriptId	23668
10	scaffold_1	JGI	exon	1493818	1494942	.	-	.	name	fgenesh1_kg.1_#_417_#_Locus2009v1rpkm75.49;	transcriptId	23669
1	scaffold_14	JGI	exon	2318	3371	.	-	.	name	fgenesh1_kg.14_#_1_#_Locus6030v1rpkm0.28;	transcriptId	26551
17	scaffold_1	JGI	exon	1500600	1500773	.	-	.	name	fgenesh1_kg.1_#_420_#_Locus653v1rpkm249.27;	transcriptId	23672
35	scaffold_1	JGI	exon	1500832	1503476	.	-	.	name	fgenesh1_kg.1_#_421_#_Locus2842v1rpkm43.56;	transcriptId	23673
16	scaffold_1	JGI	exon	1527901	1529110	.	+	.	name	fgenesh1_kg.1_#_426_#_Locus3331v2rpkm0.10_PRE;	transcriptId	23678
1	scaffold_14	JGI	exon	104916	106629	.	+	.	name	fgenesh1_kg.14_#_28_#_Locus2222v1rpkm65.66;	transcriptId	26578
2	scaffold_1	JGI	exon	1536674	1538768	.	-	.	name	fgenesh1_kg.1_#_428_#_Locus430v2rpkm20.04_PRE;	transcriptId	23680
4	scaffold_1	JGI	exon	1538913	1541715	.	-	.	name	fgenesh1_kg.1_#_429_#_Locus4436v1rpkm4.50;	transcriptId	23681
18	scaffold_1	JGI	exon	1549169	1551046	.	+	.	name	fgenesh1_kg.1_#_432_#_Locus4719v1rpkm2.44;	transcriptId	23684
9	scaffold_1	JGI	exon	1551701	1554370	.	-	.	name	fgenesh1_kg.1_#_433_#_Locus2143v1rpkm69.60;	transcriptId	23685
11	scaffold_1	JGI	exon	185982	188160	.	+	.	name	fgenesh1_kg.1_#_43_#_Locus3372v1rpkm27.49;	transcriptId	23295
12	scaffold_1	JGI	exon	1576962	1580329	.	-	.	name	fgenesh1_kg.1_#_441_#_Locus4097v1rpkm8.63;	transcriptId	23693
2	scaffold_1	JGI	exon	1583030	1583531	.	-	.	name	fgenesh1_kg.1_#_444_#_Locus3453v1rpkm24.89;	transcriptId	23696
20	scaffold_1	JGI	exon	1604270	1609008	.	-	.	name	fgenesh1_kg.1_#_450_#_Locus2034v1rpkm74.47;	transcriptId	23702
17	scaffold_14	JGI	exon	183159	184643	.	+	.	name	fgenesh1_kg.14_#_52_#_Locus1950v1rpkm78.26;	transcriptId	26602
8	scaffold_1	JGI	exon	1616155	1617560	.	-	.	name	fgenesh1_kg.1_#_453_#_Locus1357v4rpkm0.12_PRE;	transcriptId	23705
2	scaffold_1	JGI	exon	1648783	1650432	.	+	.	name	fgenesh1_kg.1_#_463_#_Locus2768v1rpkm45.92;	transcriptId	23715
3	scaffold_1	JGI	exon	1651145	1655803	.	+	.	name	fgenesh1_kg.1_#_465_#_Locus3144v1rpkm34.29;	transcriptId	23717
3	scaffold_1	JGI	exon	1658770	1661829	.	+	.	name	fgenesh1_kg.1_#_467_#_Locus641v1rpkm254.51;	transcriptId	23719
8	scaffold_1	JGI	exon	204839	205334	.	+	.	name	fgenesh1_kg.1_#_46_#_Locus3114v1rpkm34.90;	transcriptId	23298
6	scaffold_1	JGI	exon	1676796	1680438	.	+	.	name	fgenesh1_kg.1_#_472_#_Locus3362v1rpkm27.71;	transcriptId	23724
2	scaffold_1	JGI	exon	1681157	1681941	.	-	.	name	fgenesh1_kg.1_#_473_#_Locus335v6rpkm1.34_PRE;	transcriptId	23725
1	scaffold_1	JGI	exon	1709418	1710597	.	+	.	name	fgenesh1_kg.1_#_483_#_Locus2100v1rpkm71.41;	transcriptId	23735
1	scaffold_1	JGI	exon	1710148	1712597	.	-	.	name	fgenesh1_kg.1_#_484_#_Locus2100v2rpkm31.14;	transcriptId	23736
11	scaffold_1	JGI	exon	1731521	1733442	.	-	.	name	fgenesh1_kg.1_#_488_#_Locus2338v1rpkm60.94;	transcriptId	23740
11	scaffold_1	JGI	exon	1744504	1746613	.	-	.	name	fgenesh1_kg.1_#_493_#_Locus753v5rpkm0.17_PRE;	transcriptId	23745
3	scaffold_1	JGI	exon	1746709	1747926	.	+	.	name	fgenesh1_kg.1_#_494_#_Locus1097v1rpkm146.98;	transcriptId	23746
15	scaffold_1	JGI	exon	1749842	1751460	.	+	.	name	fgenesh1_kg.1_#_495_#_Locus2403v1rpkm58.55;	transcriptId	23747
28	scaffold_1	JGI	exon	1764657	1764743	.	-	.	name	fgenesh1_kg.1_#_499_#_Locus2893v1rpkm41.84;	transcriptId	23751
14	scaffold_1	JGI	exon	206262	206432	.	-	.	name	fgenesh1_kg.1_#_49_#_Locus3114v10rpkm0.11_PRE;	transcriptId	23301
24	scaffold_1	JGI	exon	1767365	1769698	.	-	.	name	fgenesh1_kg.1_#_500_#_Locus2058v1rpkm73.27;	transcriptId	23752
30	scaffold_1	JGI	exon	1771938	1772448	.	+	.	name	fgenesh1_kg.1_#_501_#_Locus3577v1rpkm21.67;	transcriptId	23753
3	scaffold_1	JGI	exon	1772502	1773636	.	-	.	name	fgenesh1_kg.1_#_502_#_Locus1920v1rpkm79.20;	transcriptId	23754
2	scaffold_1	JGI	exon	208485	208964	.	+	.	name	fgenesh1_kg.1_#_50_#_Locus1697v1rpkm91.32;	transcriptId	23302
4	scaffold_15	JGI	exon	52939	54378	.	-	.	name	fgenesh1_kg.15_#_12_#_Locus2800v1rpkm44.77;	transcriptId	26615
13	scaffold_15	JGI	exon	55026	58490	.	-	.	name	fgenesh1_kg.15_#_13_#_Locus1134v1rpkm141.82;	transcriptId	26616
4	scaffold_1	JGI	exon	1798048	1798439	.	+	.	name	fgenesh1_kg.1_#_514_#_Locus4680v1rpkm2.67;	transcriptId	23766
8	scaffold_1	JGI	exon	1798535	1799574	.	+	.	name	fgenesh1_kg.1_#_515_#_Locus206v1rpkm820.67;	transcriptId	23767
39	scaffold_1	JGI	exon	1798885	1801815	.	-	.	name	fgenesh1_kg.1_#_516_#_Locus206v2rpkm69.62_PRE;	transcriptId	23768
11	scaffold_1	JGI	exon	1802272	1804602	.	-	.	name	fgenesh1_kg.1_#_517_#_Locus3573v1rpkm21.81;	transcriptId	23769
56	scaffold_15	JGI	exon	83853	85487	.	+	.	name	fgenesh1_kg.15_#_19_#_Locus1582v1rpkm99.40;	transcriptId	26622
10	scaffold_1	JGI	exon	222041	225413	.	-	.	name	fgenesh1_kg.1_#_51_#_Locus2917v1rpkm40.78;	transcriptId	23303
27	scaffold_1	JGI	exon	1824292	1825744	.	-	.	name	fgenesh1_kg.1_#_521_#_Locus3707v1rpkm17.87;	transcriptId	23773
3	scaffold_15	JGI	exon	104500	106314	.	+	.	name	fgenesh1_kg.15_#_23_#_Locus1865v1rpkm81.90;	transcriptId	26626
3	scaffold_15	JGI	exon	109444	111638	.	+	.	name	fgenesh1_kg.15_#_26_#_Locus39v4rpkm0.95_PRE;	transcriptId	26629
4	scaffold_1	JGI	exon	1858889	1860792	.	-	.	name	fgenesh1_kg.1_#_530_#_Locus947v1rpkm169.25;	transcriptId	23782
20	scaffold_1	JGI	exon	1869026	1871327	.	-	.	name	fgenesh1_kg.1_#_534_#_Locus656v1rpkm248.14;	transcriptId	23786
5	scaffold_15	JGI	exon	12305	14734	.	-	.	name	fgenesh1_kg.15_#_3_#_Locus3815v1rpkm15.31;	transcriptId	26606
6	scaffold_1	JGI	exon	1909939	1910137	.	+	.	name	fgenesh1_kg.1_#_545_#_Locus1141v1rpkm140.82;	transcriptId	23797
49	scaffold_1	JGI	exon	1910004	1915446	.	-	.	name	fgenesh1_kg.1_#_547_#_Locus389v1rpkm419.38;	transcriptId	23799
3	scaffold_1	JGI	exon	1933496	1934825	.	-	.	name	fgenesh1_kg.1_#_551_#_Locus1343v1rpkm118.49;	transcriptId	23803
6	scaffold_1	JGI	exon	1940035	1940128	.	-	.	name	fgenesh1_kg.1_#_553_#_Locus554v1rpkm292.69;	transcriptId	23805
14	scaffold_1	JGI	exon	1943418	1944937	.	-	.	name	fgenesh1_kg.1_#_555_#_Locus2374v4rpkm0.21_PRE;	transcriptId	23807
3	scaffold_1	JGI	exon	1954542	1955991	.	-	.	name	fgenesh1_kg.1_#_558_#_Locus2342v3rpkm3.06_PRE;	transcriptId	23810
15	scaffold_1	JGI	exon	236071	237558	.	+	.	name	fgenesh1_kg.1_#_55_#_Locus2994v1rpkm38.62;	transcriptId	23307
18	scaffold_1	JGI	exon	1956261	1959020	.	-	.	name	fgenesh1_kg.1_#_560_#_Locus2684v1rpkm48.00;	transcriptId	23812
19	scaffold_1	JGI	exon	1962601	1965487	.	+	.	name	fgenesh1_kg.1_#_561_#_Locus2511v1rpkm54.23;	transcriptId	23813
10	scaffold_1	JGI	exon	1974983	1975792	.	-	.	name	fgenesh1_kg.1_#_564_#_Locus3254v1rpkm30.54;	transcriptId	23816
38	scaffold_1	JGI	exon	1975983	1979518	.	+	.	name	fgenesh1_kg.1_#_565_#_Locus3158v1rpkm33.92;	transcriptId	23817
3	scaffold_1	JGI	exon	1993583	1994963	.	-	.	name	fgenesh1_kg.1_#_568_#_Locus1330v3rpkm0.97_PRE;	transcriptId	23820
35	scaffold_1	JGI	exon	1995514	1999413	.	-	.	name	fgenesh1_kg.1_#_569_#_Locus1330v4rpkm0.23_PRE;	transcriptId	23821
9	scaffold_1	JGI	exon	237622	238521	.	+	.	name	fgenesh1_kg.1_#_56_#_Locus1526v1rpkm103.84;	transcriptId	23308
2	scaffold_1	JGI	exon	2013947	2014092	.	+	.	name	fgenesh1_kg.1_#_574_#_Locus1302v2rpkm104.82;	transcriptId	23826
8	scaffold_1	JGI	exon	2016798	2017487	.	+	.	name	fgenesh1_kg.1_#_575_#_Locus2985v1rpkm39.05;	transcriptId	23827
20	scaffold_1	JGI	exon	2035177	2035872	.	-	.	name	fgenesh1_kg.1_#_582_#_Locus3081v1rpkm35.63;	transcriptId	23834
9	scaffold_1	JGI	exon	2040627	2042126	.	-	.	name	fgenesh1_kg.1_#_588_#_Locus3653v1rpkm19.52;	transcriptId	23840
1	scaffold_1	JGI	exon	2064504	2065189	.	-	.	name	fgenesh1_kg.1_#_592_#_Locus1761v1rpkm88.13;	transcriptId	23844
9	scaffold_1	JGI	exon	2074504	2075993	.	-	.	name	fgenesh1_kg.1_#_596_#_Locus2699v1rpkm47.62;	transcriptId	23848
13	scaffold_1	JGI	exon	2086829	2089701	.	-	.	name	fgenesh1_kg.1_#_599_#_Locus1613v1rpkm97.07;	transcriptId	23851
7	scaffold_1	JGI	exon	2089711	2093608	.	-	.	name	fgenesh1_kg.1_#_600_#_Locus1382v1rpkm115.24;	transcriptId	23852
52	scaffold_1	JGI	exon	2108297	2114990	.	+	.	name	fgenesh1_kg.1_#_605_#_Locus3394v1rpkm26.73;	transcriptId	23857
19	scaffold_1	JGI	exon	2114978	2116307	.	+	.	name	fgenesh1_kg.1_#_606_#_Locus4424v2rpkm1.18;	transcriptId	23858
18	scaffold_1	JGI	exon	2116483	2118423	.	+	.	name	fgenesh1_kg.1_#_608_#_Locus358v1rpkm451.33;	transcriptId	23860
11	scaffold_1	JGI	exon	2120101	2122960	.	+	.	name	fgenesh1_kg.1_#_609_#_Locus3974v1rpkm11.33;	transcriptId	23861
4	scaffold_1	JGI	exon	258265	259606	.	+	.	name	fgenesh1_kg.1_#_60_#_Locus1090v1rpkm147.77;	transcriptId	23312
44	scaffold_1	JGI	exon	2142265	2145205	.	-	.	name	fgenesh1_kg.1_#_615_#_Locus2200v1rpkm66.70;	transcriptId	23867
1	scaffold_16	JGI	exon	56345	58874	.	-	.	name	fgenesh1_kg.16_#_15_#_Locus863v1rpkm185.36;	transcriptId	26649
15	scaffold_1	JGI	exon	2145286	2147196	.	+	.	name	fgenesh1_kg.1_#_616_#_Locus3443v1rpkm25.38;	transcriptId	23868
8	scaffold_16	JGI	exon	73758	75487	.	+	.	name	fgenesh1_kg.16_#_20_#_Locus1468v7rpkm0.10_PRE;	transcriptId	26654
7	scaffold_1	JGI	exon	2156325	2157346	.	-	.	name	fgenesh1_kg.1_#_620_#_Locus1693v1rpkm91.43;	transcriptId	23872
33	scaffold_16	JGI	exon	87634	89610	.	+	.	name	fgenesh1_kg.16_#_22_#_Locus2629v1rpkm50.17;	transcriptId	26656
16	scaffold_1	JGI	exon	2164810	2166541	.	-	.	name	fgenesh1_kg.1_#_622_#_Locus2980v1rpkm39.33;	transcriptId	23874
4	scaffold_16	JGI	exon	91297	93465	.	+	.	name	fgenesh1_kg.16_#_24_#_Locus5576v1rpkm0.54;	transcriptId	26658
2	scaffold_1	JGI	exon	2184534	2185576	.	+	.	name	fgenesh1_kg.1_#_628_#_Locus145v1rpkm1166.34;	transcriptId	23880
9	scaffold_1	JGI	exon	2185866	2186852	.	-	.	name	fgenesh1_kg.1_#_631_#_Locus3051v4rpkm0.14_PRE;	transcriptId	23883
4	scaffold_1	JGI	exon	2194010	2194416	.	-	.	name	fgenesh1_kg.1_#_632_#_Locus465v1rpkm351.95;	transcriptId	23884
15	scaffold_16	JGI	exon	119417	121997	.	+	.	name	fgenesh1_kg.16_#_33_#_Locus2982v1rpkm39.26;	transcriptId	26667
13	scaffold_16	JGI	exon	128657	129666	.	+	.	name	fgenesh1_kg.16_#_35_#_Locus964v4rpkm0.24_PRE;	transcriptId	26669
16	scaffold_16	JGI	exon	145762	149538	.	-	.	name	fgenesh1_kg.16_#_39_#_Locus1635v1rpkm95.79;	transcriptId	26673
23	scaffold_1	JGI	exon	284434	287509	.	-	.	name	fgenesh1_kg.1_#_63_#_Locus1197v1rpkm134.34;	transcriptId	23315
3	scaffold_1	JGI	exon	2223550	2224347	.	+	.	name	fgenesh1_kg.1_#_642_#_Locus558v2rpkm3.58_PRE;	transcriptId	23894
13	scaffold_1	JGI	exon	2237231	2239022	.	-	.	name	fgenesh1_kg.1_#_646_#_Locus3806v1rpkm15.48;	transcriptId	23898
38	scaffold_1	JGI	exon	2243736	2246962	.	+	.	name	fgenesh1_kg.1_#_647_#_Locus2036v1rpkm74.39;	transcriptId	23899
19	scaffold_1	JGI	exon	2251298	2252963	.	-	.	name	fgenesh1_kg.1_#_648_#_Locus3033v4rpkm6.35;	transcriptId	23900
24	scaffold_1	JGI	exon	2253884	2256008	.	-	.	name	fgenesh1_kg.1_#_649_#_Locus3033v7rpkm0.16_PRE;	transcriptId	23901
24	scaffold_1	JGI	exon	2258547	2260693	.	+	.	name	fgenesh1_kg.1_#_650_#_Locus916v1rpkm174.28;	transcriptId	23902
3	scaffold_1	JGI	exon	2260701	2261414	.	+	.	name	fgenesh1_kg.1_#_651_#_Locus980v1rpkm163.66;	transcriptId	23903
31	scaffold_1	JGI	exon	2262053	2264020	.	-	.	name	fgenesh1_kg.1_#_652_#_Locus456v1rpkm356.85;	transcriptId	23904
35	scaffold_1	JGI	exon	2269342	2270583	.	+	.	name	fgenesh1_kg.1_#_654_#_Locus3509v1rpkm23.62;	transcriptId	23906
13	scaffold_16	JGI	exon	12747	14081	.	+	.	name	fgenesh1_kg.16_#_5_#_Locus96v3rpkm0.09_PRE;	transcriptId	26639
33	scaffold_1	JGI	exon	2298941	2302677	.	+	.	name	fgenesh1_kg.1_#_664_#_Locus1769v1rpkm87.42;	transcriptId	23916
2	scaffold_1	JGI	exon	2311822	2313540	.	-	.	name	fgenesh1_kg.1_#_670_#_Locus3592v1rpkm21.41;	transcriptId	23922
2	scaffold_1	JGI	exon	2316436	2318161	.	+	.	name	fgenesh1_kg.1_#_672_#_Locus3295v1rpkm29.43;	transcriptId	23924
15	scaffold_1	JGI	exon	2334487	2337155	.	+	.	name	fgenesh1_kg.1_#_678_#_Locus1240v1rpkm129.91;	transcriptId	23930
1	scaffold_1	JGI	exon	2363974	2364152	.	-	.	name	fgenesh1_kg.1_#_685_#_Locus2337v1rpkm60.99;	transcriptId	23937
1	scaffold_1	JGI	exon	2368952	2371173	.	-	.	name	fgenesh1_kg.1_#_689_#_Locus2075v1rpkm72.60;	transcriptId	23941
1	scaffold_1	JGI	exon	2371146	2374700	.	-	.	name	fgenesh1_kg.1_#_690_#_Locus3526v1rpkm23.27;	transcriptId	23942
4	scaffold_1	JGI	exon	306037	306694	.	+	.	name	fgenesh1_kg.1_#_69_#_Locus3490v1rpkm24.13;	transcriptId	23321
1	scaffold_1	JGI	exon	2483088	2484707	.	-	.	name	fgenesh1_kg.1_#_724_#_Locus769v4rpkm0.16_PRE;	transcriptId	23976
12	scaffold_17	JGI	exon	13	819	.	-	.	name	fgenesh1_kg.17_#_2_#_Locus531v14rpkm0.54_PRE;	transcriptId	26675
2	scaffold_1	JGI	exon	2506123	2508369	.	-	.	name	fgenesh1_kg.1_#_730_#_Locus1448v1rpkm109.89;	transcriptId	23982
3	scaffold_17	JGI	exon	116910	118460	.	-	.	name	fgenesh1_kg.17_#_31_#_Locus4685v1rpkm2.63;	transcriptId	26704
3	scaffold_17	JGI	exon	129770	130098	.	+	.	name	fgenesh1_kg.17_#_35_#_Locus4058v1rpkm9.54;	transcriptId	26708
1	scaffold_1	JGI	exon	2522680	2524523	.	-	.	name	fgenesh1_kg.1_#_736_#_Locus3386v1rpkm27.09;	transcriptId	23988
9	scaffold_1	JGI	exon	319328	320693	.	+	.	name	fgenesh1_kg.1_#_73_#_Locus2872v1rpkm42.61;	transcriptId	23325
1	scaffold_1	JGI	exon	2533313	2534702	.	+	.	name	fgenesh1_kg.1_#_740_#_Locus2851v1rpkm43.43;	transcriptId	23992
1	scaffold_1	JGI	exon	2534702	2537243	.	+	.	name	fgenesh1_kg.1_#_741_#_Locus900v1rpkm177.35;	transcriptId	23993
1	scaffold_1	JGI	exon	2548737	2555896	.	-	.	name	fgenesh1_kg.1_#_744_#_Locus1664v1rpkm93.50;	transcriptId	23996
1	scaffold_1	JGI	exon	2573091	2574630	.	+	.	name	fgenesh1_kg.1_#_747_#_Locus2854v1rpkm43.23;	transcriptId	23999
3	scaffold_1	JGI	exon	320924	321495	.	+	.	name	fgenesh1_kg.1_#_74_#_Locus105v3rpkm2.07_PRE;	transcriptId	23326
10	scaffold_1	JGI	exon	321291	321588	.	+	.	name	fgenesh1_kg.1_#_75_#_Locus105v2rpkm11.03_PRE;	transcriptId	23327
2	scaffold_1	JGI	exon	2703919	2708818	.	+	.	name	fgenesh1_kg.1_#_783_#_Locus2795v1rpkm44.96;	transcriptId	24035
27	scaffold_1	JGI	exon	331485	333332	.	+	.	name	fgenesh1_kg.1_#_78_#_Locus1964v1rpkm77.51;	transcriptId	23330
1	scaffold_1	JGI	exon	2730987	2737123	.	+	.	name	fgenesh1_kg.1_#_796_#_Locus4021v1rpkm10.31;	transcriptId	24048
17	scaffold_1	JGI	exon	333301	334090	.	-	.	name	fgenesh1_kg.1_#_79_#_Locus3057v3rpkm13.12;	transcriptId	23331
2	scaffold_1	JGI	exon	2831426	2833191	.	+	.	name	fgenesh1_kg.1_#_816_#_Locus960v1rpkm167.60;	transcriptId	24068
1	scaffold_1	JGI	exon	2833365	2835462	.	-	.	name	fgenesh1_kg.1_#_817_#_Locus546v1rpkm296.09;	transcriptId	24069
1	scaffold_18	JGI	exon	94442	99376	.	-	.	name	fgenesh1_kg.18_#_26_#_Locus2370v1rpkm59.79;	transcriptId	26734
25	scaffold_1	JGI	exon	351973	354585	.	+	.	name	fgenesh1_kg.1_#_88_#_Locus884v1rpkm180.46;	transcriptId	23340
14	scaffold_19	JGI	exon	50519	51467	.	-	.	name	fgenesh1_kg.19_#_10_#_Locus2611v2rpkm45.30;	transcriptId	26744
8	scaffold_19	JGI	exon	53008	53116	.	+	.	name	fgenesh1_kg.19_#_11_#_Locus5793v2rpkm0.11;	transcriptId	26745
32	scaffold_19	JGI	exon	53249	54849	.	+	.	name	fgenesh1_kg.19_#_12_#_Locus46v1rpkm2962.81;	transcriptId	26746
38	scaffold_19	JGI	exon	56423	57023	.	-	.	name	fgenesh1_kg.19_#_13_#_Locus985v1rpkm163.02;	transcriptId	26747
20	scaffold_19	JGI	exon	63271	64075	.	+	.	name	fgenesh1_kg.19_#_15_#_Locus4369v1rpkm5.05;	transcriptId	26749
9	scaffold_19	JGI	exon	64127	64795	.	-	.	name	fgenesh1_kg.19_#_17_#_Locus1333v1rpkm119.34;	transcriptId	26751
11	scaffold_19	JGI	exon	73867	75676	.	-	.	name	fgenesh1_kg.19_#_21_#_Locus677v4rpkm0.10_PRE;	transcriptId	26755
8	scaffold_19	JGI	exon	78142	78874	.	-	.	name	fgenesh1_kg.19_#_22_#_Locus2052v1rpkm73.50;	transcriptId	26756
7	scaffold_19	JGI	exon	79229	80021	.	+	.	name	fgenesh1_kg.19_#_23_#_Locus27v1rpkm4260.51;	transcriptId	26757
12	scaffold_19	JGI	exon	80226	80852	.	-	.	name	fgenesh1_kg.19_#_24_#_Locus478v3rpkm0.25_PRE;	transcriptId	26758
20	scaffold_19	JGI	exon	92421	93707	.	-	.	name	fgenesh1_kg.19_#_27_#_Locus557v2rpkm26.60_PRE;	transcriptId	26761
21	scaffold_19	JGI	exon	24383	26352	.	+	.	name	fgenesh1_kg.19_#_5_#_Locus3201v1rpkm32.40;	transcriptId	26739
7	scaffold_1	JGI	exon	382132	383526	.	+	.	name	fgenesh1_kg.1_#_97_#_Locus1414v1rpkm112.81;	transcriptId	23349
16	scaffold_1	JGI	exon	383617	385671	.	-	.	name	fgenesh1_kg.1_#_98_#_Locus2770v1rpkm45.89;	transcriptId	23350
10	scaffold_1	JGI	exon	36757	37196	.	+	.	name	fgenesh1_kg.1_#_9_#_Locus5721v2rpkm0.13;	transcriptId	23261
3	scaffold_20	JGI	exon	31461	33050	.	-	.	name	fgenesh1_kg.20_#_10_#_Locus4297v3rpkm0.15_PRE;	transcriptId	26771
13	scaffold_20	JGI	exon	449	1350	.	-	.	name	fgenesh1_kg.20_#_1_#_Locus1264v1rpkm126.70;	transcriptId	26762
7	scaffold_2	JGI	exon	425748	426391	.	-	.	name	fgenesh1_kg.2_#_102_#_Locus2672v1rpkm48.51;	transcriptId	24183
26	scaffold_2	JGI	exon	432691	435230	.	-	.	name	fgenesh1_kg.2_#_105_#_Locus2407v2rpkm37.30;	transcriptId	24186
3	scaffold_2	JGI	exon	440378	440880	.	+	.	name	fgenesh1_kg.2_#_108_#_Locus5594v1rpkm0.53;	transcriptId	24189
7	scaffold_2	JGI	exon	446393	448073	.	+	.	name	fgenesh1_kg.2_#_111_#_Locus2856v3rpkm0.69_PRE;	transcriptId	24192
26	scaffold_2	JGI	exon	448138	451190	.	+	.	name	fgenesh1_kg.2_#_112_#_Locus2737v1rpkm46.86;	transcriptId	24193
15	scaffold_2	JGI	exon	450868	451697	.	-	.	name	fgenesh1_kg.2_#_113_#_Locus2737v2rpkm39.25;	transcriptId	24194
1	scaffold_2	JGI	exon	454998	455987	.	+	.	name	fgenesh1_kg.2_#_115_#_Locus2687v4rpkm1.08_PRE;	transcriptId	24196
12	scaffold_2	JGI	exon	473008	474975	.	+	.	name	fgenesh1_kg.2_#_119_#_Locus3902v1rpkm12.87;	transcriptId	24200
3	scaffold_2	JGI	exon	475008	476381	.	+	.	name	fgenesh1_kg.2_#_121_#_Locus814v1rpkm196.15;	transcriptId	24202
6	scaffold_2	JGI	exon	57902	58856	.	+	.	name	fgenesh1_kg.2_#_12_#_Locus4718v1rpkm2.45;	transcriptId	24093
1	scaffold_21	JGI	exon	9383	9676	.	-	.	name	fgenesh1_kg.21_#_2_#_Locus5794v1rpkm0.39;	transcriptId	26782
6	scaffold_2	JGI	exon	503784	504921	.	-	.	name	fgenesh1_kg.2_#_131_#_Locus1732v1rpkm89.48;	transcriptId	24212
23	scaffold_2	JGI	exon	505104	506123	.	+	.	name	fgenesh1_kg.2_#_132_#_Locus2048v2rpkm46.62;	transcriptId	24213
11	scaffold_2	JGI	exon	526720	527369	.	-	.	name	fgenesh1_kg.2_#_136_#_Locus1312v1rpkm120.99;	transcriptId	24217
7	scaffold_21	JGI	exon	12059	14368	.	+	.	name	fgenesh1_kg.21_#_3_#_Locus1940v1rpkm78.62;	transcriptId	26783
3	scaffold_2	JGI	exon	60866	61960	.	+	.	name	fgenesh1_kg.2_#_13_#_Locus4752v1rpkm2.27;	transcriptId	24094
13	scaffold_2	JGI	exon	544787	546127	.	-	.	name	fgenesh1_kg.2_#_140_#_Locus2913v2rpkm6.03;	transcriptId	24221
3	scaffold_21	JGI	exon	14419	19040	.	+	.	name	fgenesh1_kg.21_#_4_#_Locus3471v1rpkm24.46;	transcriptId	26784
9	scaffold_2	JGI	exon	575136	577429	.	+	.	name	fgenesh1_kg.2_#_152_#_Locus1004v2rpkm93.41;	transcriptId	24233
16	scaffold_2	JGI	exon	577665	578944	.	-	.	name	fgenesh1_kg.2_#_154_#_Locus1004v3rpkm0.13_PRE;	transcriptId	24235
5	scaffold_2	JGI	exon	587016	587948	.	+	.	name	fgenesh1_kg.2_#_156_#_Locus2902v3rpkm1.51_PRE;	transcriptId	24237
6	scaffold_21	JGI	exon	19121	20750	.	+	.	name	fgenesh1_kg.21_#_5_#_Locus3479v1rpkm24.32;	transcriptId	26785
14	scaffold_2	JGI	exon	601907	603289	.	-	.	name	fgenesh1_kg.2_#_161_#_Locus1702v2rpkm66.39;	transcriptId	24242
25	scaffold_2	JGI	exon	604457	605312	.	-	.	name	fgenesh1_kg.2_#_163_#_Locus1702v6rpkm0.99_PRE;	transcriptId	24244
9	scaffold_2	JGI	exon	605792	607081	.	+	.	name	fgenesh1_kg.2_#_165_#_Locus1858v2rpkm0.11_PRE;	transcriptId	24246
27	scaffold_2	JGI	exon	70933	72391	.	+	.	name	fgenesh1_kg.2_#_16_#_Locus4873v1rpkm1.74;	transcriptId	24097
5	scaffold_21	JGI	exon	22667	23525	.	+	.	name	fgenesh1_kg.21_#_6_#_Locus5317v1rpkm0.76;	transcriptId	26786
8	scaffold_2	JGI	exon	715435	717069	.	+	.	name	fgenesh1_kg.2_#_189_#_Locus2507v1rpkm54.27;	transcriptId	24270
10	scaffold_2	JGI	exon	729067	730765	.	+	.	name	fgenesh1_kg.2_#_192_#_Locus853v1rpkm186.86;	transcriptId	24273
1	scaffold_2	JGI	exon	732417	734906	.	+	.	name	fgenesh1_kg.2_#_194_#_Locus3958v4rpkm5.06;	transcriptId	24275
3	scaffold_2	JGI	exon	734587	741105	.	-	.	name	fgenesh1_kg.2_#_197_#_Locus3958v1rpkm11.61;	transcriptId	24278
6	scaffold_2	JGI	exon	94	238	.	+	.	name	fgenesh1_kg.2_#_1_#_Locus5202v1rpkm0.95;	transcriptId	24082
23	scaffold_2	JGI	exon	751728	753256	.	-	.	name	fgenesh1_kg.2_#_201_#_Locus1662v1rpkm93.64;	transcriptId	24282
19	scaffold_2	JGI	exon	765056	767005	.	+	.	name	fgenesh1_kg.2_#_205_#_Locus3527v3rpkm0.16_PRE;	transcriptId	24286
15	scaffold_2	JGI	exon	767116	768538	.	-	.	name	fgenesh1_kg.2_#_206_#_Locus4122v2rpkm6.55;	transcriptId	24287
2	scaffold_2	JGI	exon	773004	774153	.	-	.	name	fgenesh1_kg.2_#_208_#_Locus2938v1rpkm40.25;	transcriptId	24289
8	scaffold_2	JGI	exon	77675	79354	.	+	.	name	fgenesh1_kg.2_#_20_#_Locus3265v2rpkm0.49_PRE;	transcriptId	24101
4	scaffold_2	JGI	exon	788342	788642	.	+	.	name	fgenesh1_kg.2_#_212_#_Locus310v2rpkm12.94_PRE;	transcriptId	24293
7	scaffold_2	JGI	exon	796143	797480	.	-	.	name	fgenesh1_kg.2_#_215_#_Locus3459v4rpkm0.16_PRE;	transcriptId	24296
4	scaffold_2	JGI	exon	799874	800594	.	-	.	name	fgenesh1_kg.2_#_217_#_Locus271v1rpkm628.34;	transcriptId	24298
32	scaffold_2	JGI	exon	816154	819006	.	-	.	name	fgenesh1_kg.2_#_222_#_Locus268v2rpkm50.26_PRE;	transcriptId	24303
24	scaffold_2	JGI	exon	819520	821012	.	-	.	name	fgenesh1_kg.2_#_223_#_Locus1632v1rpkm95.92;	transcriptId	24304
3	scaffold_2	JGI	exon	821360	821381	.	+	.	name	fgenesh1_kg.2_#_224_#_Locus714v1rpkm226.27;	transcriptId	24305
5	scaffold_2	JGI	exon	835246	836838	.	-	.	name	fgenesh1_kg.2_#_230_#_Locus1753v1rpkm88.40;	transcriptId	24311
4	scaffold_2	JGI	exon	847620	849011	.	+	.	name	fgenesh1_kg.2_#_233_#_Locus1593v2rpkm60.16;	transcriptId	24314
7	scaffold_2	JGI	exon	853973	855002	.	+	.	name	fgenesh1_kg.2_#_236_#_Locus5157v1rpkm1.02;	transcriptId	24317
24	scaffold_2	JGI	exon	855169	859911	.	+	.	name	fgenesh1_kg.2_#_237_#_Locus3026v1rpkm37.64;	transcriptId	24318
1	scaffold_22	JGI	exon	14504	17033	.	+	.	name	fgenesh1_kg.22_#_3_#_Locus2228v1rpkm65.40;	transcriptId	26800
7	scaffold_2	JGI	exon	900040	901639	.	-	.	name	fgenesh1_kg.2_#_247_#_Locus4365v1rpkm5.06;	transcriptId	24328
24	scaffold_2	JGI	exon	88936	92550	.	-	.	name	fgenesh1_kg.2_#_24_#_Locus2763v1rpkm46.00;	transcriptId	24105
7	scaffold_2	JGI	exon	908518	909707	.	+	.	name	fgenesh1_kg.2_#_250_#_Locus768v4rpkm0.10_PRE;	transcriptId	24331
5	scaffold_2	JGI	exon	927302	929302	.	+	.	name	fgenesh1_kg.2_#_255_#_Locus1751v2rpkm0.09_PRE;	transcriptId	24336
4	scaffold_2	JGI	exon	943963	944992	.	+	.	name	fgenesh1_kg.2_#_257_#_Locus4233v1rpkm6.70;	transcriptId	24338
8	scaffold_2	JGI	exon	92819	94798	.	+	.	name	fgenesh1_kg.2_#_25_#_Locus568v2rpkm1.45_PRE;	transcriptId	24106
10	scaffold_2	JGI	exon	1019573	1020818	.	+	.	name	fgenesh1_kg.2_#_278_#_Locus2920v1rpkm40.72;	transcriptId	24359
17	scaffold_2	JGI	exon	1020896	1022375	.	+	.	name	fgenesh1_kg.2_#_279_#_Locus1910v2rpkm0.20_PRE;	transcriptId	24360
31	scaffold_2	JGI	exon	1029085	1030279	.	+	.	name	fgenesh1_kg.2_#_281_#_Locus1723v1rpkm89.95;	transcriptId	24362
43	scaffold_2	JGI	exon	1032045	1034728	.	+	.	name	fgenesh1_kg.2_#_282_#_Locus3306v1rpkm29.10;	transcriptId	24363
6	scaffold_2	JGI	exon	1047970	1048764	.	+	.	name	fgenesh1_kg.2_#_286_#_Locus2413v1rpkm58.15;	transcriptId	24367
2	scaffold_2	JGI	exon	1067312	1068253	.	+	.	name	fgenesh1_kg.2_#_291_#_Locus4754v1rpkm2.25;	transcriptId	24372
11	scaffold_2	JGI	exon	1075069	1075816	.	-	.	name	fgenesh1_kg.2_#_293_#_Locus260v1rpkm654.19;	transcriptId	24374
11	scaffold_2	JGI	exon	1079877	1081064	.	+	.	name	fgenesh1_kg.2_#_295_#_Locus78v1rpkm1974.95;	transcriptId	24376
10	scaffold_2	JGI	exon	1103721	1104959	.	-	.	name	fgenesh1_kg.2_#_300_#_Locus2926v1rpkm40.54;	transcriptId	24381
27	scaffold_2	JGI	exon	1105114	1106467	.	+	.	name	fgenesh1_kg.2_#_301_#_Locus1857v1rpkm82.37;	transcriptId	24382
18	scaffold_2	JGI	exon	1110862	1112631	.	+	.	name	fgenesh1_kg.2_#_303_#_Locus3070v1rpkm36.06;	transcriptId	24384
30	scaffold_2	JGI	exon	1127787	1130233	.	+	.	name	fgenesh1_kg.2_#_308_#_Locus3670v1rpkm18.97;	transcriptId	24389
7	scaffold_2	JGI	exon	1130012	1130685	.	+	.	name	fgenesh1_kg.2_#_309_#_Locus2899v3rpkm2.08_PRE;	transcriptId	24390
27	scaffold_2	JGI	exon	1137907	1138402	.	+	.	name	fgenesh1_kg.2_#_311_#_Locus1263v3rpkm0.51_PRE;	transcriptId	24392
29	scaffold_2	JGI	exon	1157493	1160442	.	+	.	name	fgenesh1_kg.2_#_315_#_Locus2861v1rpkm43.10;	transcriptId	24396
15	scaffold_2	JGI	exon	1161254	1162441	.	-	.	name	fgenesh1_kg.2_#_316_#_Locus686v1rpkm237.08;	transcriptId	24397
14	scaffold_2	JGI	exon	1177827	1181913	.	+	.	name	fgenesh1_kg.2_#_322_#_Locus2927v1rpkm40.52;	transcriptId	24403
12	scaffold_2	JGI	exon	1231089	1232598	.	+	.	name	fgenesh1_kg.2_#_332_#_Locus1268v1rpkm125.97;	transcriptId	24413
42	scaffold_2	JGI	exon	1280867	1286195	.	-	.	name	fgenesh1_kg.2_#_341_#_Locus38v1rpkm3587.29;	transcriptId	24422
24	scaffold_2	JGI	exon	1286989	1289307	.	+	.	name	fgenesh1_kg.2_#_342_#_Locus3514v1rpkm23.53;	transcriptId	24423
15	scaffold_2	JGI	exon	1292018	1292560	.	-	.	name	fgenesh1_kg.2_#_344_#_Locus3171v6rpkm0.13_PRE;	transcriptId	24425
5	scaffold_2	JGI	exon	1351649	1351887	.	+	.	name	fgenesh1_kg.2_#_361_#_Locus3919v1rpkm12.46;	transcriptId	24442
9	scaffold_2	JGI	exon	1395545	1396259	.	-	.	name	fgenesh1_kg.2_#_372_#_Locus2895v3rpkm16.13;	transcriptId	24453
16	scaffold_2	JGI	exon	1402753	1404207	.	-	.	name	fgenesh1_kg.2_#_375_#_Locus1880v1rpkm80.68;	transcriptId	24456
14	scaffold_2	JGI	exon	1406003	1407432	.	-	.	name	fgenesh1_kg.2_#_376_#_Locus2306v1rpkm62.08;	transcriptId	24457
4	scaffold_2	JGI	exon	1416521	1417500	.	+	.	name	fgenesh1_kg.2_#_378_#_Locus958v2rpkm66.51;	transcriptId	24459
11	scaffold_2	JGI	exon	1421100	1421991	.	-	.	name	fgenesh1_kg.2_#_381_#_Locus645v1rpkm251.91;	transcriptId	24462
5	scaffold_2	JGI	exon	1422308	1423364	.	+	.	name	fgenesh1_kg.2_#_382_#_Locus3496v1rpkm24.02;	transcriptId	24463
12	scaffold_2	JGI	exon	1426304	1429209	.	-	.	name	fgenesh1_kg.2_#_385_#_Locus565v1rpkm287.19;	transcriptId	24466
12	scaffold_2	JGI	exon	1454977	1458179	.	+	.	name	fgenesh1_kg.2_#_392_#_Locus1606v1rpkm97.63;	transcriptId	24473
1	scaffold_2	JGI	exon	1458230	1458649	.	+	.	name	fgenesh1_kg.2_#_393_#_Locus5137v1rpkm1.06;	transcriptId	24474
1	scaffold_2	JGI	exon	1459093	1461166	.	+	.	name	fgenesh1_kg.2_#_394_#_Locus3115v1rpkm34.90;	transcriptId	24475
7	scaffold_2	JGI	exon	1465911	1467020	.	+	.	name	fgenesh1_kg.2_#_397_#_Locus2878v2rpkm0.10_PRE;	transcriptId	24478
10	scaffold_2	JGI	exon	1492855	1493857	.	-	.	name	fgenesh1_kg.2_#_403_#_Locus770v2rpkm182.59;	transcriptId	24484
2	scaffold_2	JGI	exon	1521344	1523263	.	+	.	name	fgenesh1_kg.2_#_412_#_Locus1237v1rpkm130.09;	transcriptId	24493
1	scaffold_2	JGI	exon	1542007	1543402	.	-	.	name	fgenesh1_kg.2_#_418_#_Locus3213v1rpkm31.86;	transcriptId	24499
2	scaffold_2	JGI	exon	1545229	1547088	.	+	.	name	fgenesh1_kg.2_#_419_#_Locus1774v2rpkm22.94;	transcriptId	24500
53	scaffold_24	JGI	exon	4316	7909	.	+	.	name	fgenesh1_kg.24_#_1_#_Locus2959v1rpkm39.78;	transcriptId	26813
2	scaffold_2	JGI	exon	1553053	1553844	.	+	.	name	fgenesh1_kg.2_#_422_#_Locus476v1rpkm346.69;	transcriptId	24503
6	scaffold_2	JGI	exon	1556849	1557438	.	-	.	name	fgenesh1_kg.2_#_425_#_Locus3136v2rpkm1.18_PRE;	transcriptId	24506
4	scaffold_2	JGI	exon	1563719	1563931	.	+	.	name	fgenesh1_kg.2_#_427_#_Locus215v1rpkm776.42;	transcriptId	24508
1	scaffold_2	JGI	exon	1566357	1569400	.	-	.	name	fgenesh1_kg.2_#_429_#_Locus215v3rpkm46.22_PRE;	transcriptId	24510
6	scaffold_2	JGI	exon	1569643	1571372	.	-	.	name	fgenesh1_kg.2_#_430_#_Locus2971v1rpkm39.59;	transcriptId	24511
4	scaffold_2	JGI	exon	1588977	1589971	.	-	.	name	fgenesh1_kg.2_#_435_#_Locus843v1rpkm188.35;	transcriptId	24516
1	scaffold_2	JGI	exon	1596334	1597773	.	-	.	name	fgenesh1_kg.2_#_438_#_Locus4580v1rpkm3.37;	transcriptId	24519
13	scaffold_2	JGI	exon	1598334	1601386	.	-	.	name	fgenesh1_kg.2_#_439_#_Locus2439v1rpkm57.21;	transcriptId	24520
57	scaffold_24	JGI	exon	12643	15041	.	-	.	name	fgenesh1_kg.24_#_3_#_Locus2869v1rpkm42.70;	transcriptId	26815
1	scaffold_2	JGI	exon	1615671	1616210	.	+	.	name	fgenesh1_kg.2_#_442_#_Locus2355v3rpkm0.19_PRE;	transcriptId	24523
14	scaffold_2	JGI	exon	1618720	1620911	.	-	.	name	fgenesh1_kg.2_#_443_#_Locus3034v1rpkm37.51;	transcriptId	24524
36	scaffold_2	JGI	exon	182470	184152	.	+	.	name	fgenesh1_kg.2_#_44_#_Locus380v1rpkm431.39;	transcriptId	24125
2	scaffold_2	JGI	exon	1657185	1660598	.	-	.	name	fgenesh1_kg.2_#_450_#_Locus2944v1rpkm40.20;	transcriptId	24531
3	scaffold_2	JGI	exon	1673514	1674782	.	-	.	name	fgenesh1_kg.2_#_454_#_Locus3303v1rpkm29.18;	transcriptId	24535
1	scaffold_2	JGI	exon	1686576	1688639	.	-	.	name	fgenesh1_kg.2_#_457_#_Locus3313v1rpkm28.96;	transcriptId	24538
13	scaffold_2	JGI	exon	1696793	1698475	.	+	.	name	fgenesh1_kg.2_#_459_#_Locus1254v1rpkm127.82;	transcriptId	24540
19	scaffold_2	JGI	exon	1726840	1728959	.	+	.	name	fgenesh1_kg.2_#_469_#_Locus2816v1rpkm44.20;	transcriptId	24550
32	scaffold_2	JGI	exon	1737788	1741227	.	+	.	name	fgenesh1_kg.2_#_472_#_Locus2315v1rpkm61.81;	transcriptId	24553
14	scaffold_2	JGI	exon	1742862	1744556	.	-	.	name	fgenesh1_kg.2_#_473_#_Locus3507v1rpkm23.63;	transcriptId	24554
7	scaffold_2	JGI	exon	1749897	1750766	.	+	.	name	fgenesh1_kg.2_#_477_#_Locus67v3rpkm0.94_PRE;	transcriptId	24558
9	scaffold_2	JGI	exon	1750877	1751656	.	+	.	name	fgenesh1_kg.2_#_478_#_Locus67v4rpkm0.12_PRE;	transcriptId	24559
1	scaffold_2	JGI	exon	1756069	1757628	.	+	.	name	fgenesh1_kg.2_#_479_#_Locus2326v1rpkm61.30;	transcriptId	24560
14	scaffold_2	JGI	exon	1803852	1807048	.	-	.	name	fgenesh1_kg.2_#_491_#_Locus3814v1rpkm15.35;	transcriptId	24572
6	scaffold_2	JGI	exon	1825458	1827631	.	-	.	name	fgenesh1_kg.2_#_496_#_Locus3692v1rpkm18.35;	transcriptId	24577
5	scaffold_2	JGI	exon	1828337	1829787	.	+	.	name	fgenesh1_kg.2_#_498_#_Locus2658v2rpkm24.05;	transcriptId	24579
13	scaffold_2	JGI	exon	1849642	1850968	.	+	.	name	fgenesh1_kg.2_#_506_#_Locus1762v1rpkm88.10;	transcriptId	24587
23	scaffold_2	JGI	exon	1867023	1869792	.	+	.	name	fgenesh1_kg.2_#_508_#_Locus1638v1rpkm95.40;	transcriptId	24589
21	scaffold_2	JGI	exon	1878029	1880122	.	-	.	name	fgenesh1_kg.2_#_510_#_Locus1846v1rpkm83.05;	transcriptId	24591
27	scaffold_2	JGI	exon	1905041	1906916	.	+	.	name	fgenesh1_kg.2_#_515_#_Locus1239v1rpkm129.97;	transcriptId	24596
18	scaffold_2	JGI	exon	1906957	1910149	.	+	.	name	fgenesh1_kg.2_#_516_#_Locus1157v1rpkm138.41;	transcriptId	24597
2	scaffold_2	JGI	exon	1922066	1923175	.	-	.	name	fgenesh1_kg.2_#_518_#_Locus1559v1rpkm100.84;	transcriptId	24599
3	scaffold_25	JGI	exon	1	463	.	-	.	name	fgenesh1_kg.25_#_1_#_Locus1996v1rpkm75.98;	transcriptId	26820
13	scaffold_2	JGI	exon	1926088	1926353	.	-	.	name	fgenesh1_kg.2_#_521_#_Locus3287v2rpkm0.56_PRE;	transcriptId	24602
8	scaffold_2	JGI	exon	1943494	1945330	.	-	.	name	fgenesh1_kg.2_#_528_#_Locus3024v1rpkm37.69;	transcriptId	24609
6	scaffold_2	JGI	exon	1978792	1979005	.	-	.	name	fgenesh1_kg.2_#_537_#_Locus1332v3rpkm15.99;	transcriptId	24618
8	scaffold_2	JGI	exon	1983442	1985791	.	+	.	name	fgenesh1_kg.2_#_538_#_Locus3681v1rpkm18.81;	transcriptId	24619
1	scaffold_2	JGI	exon	1985949	1988869	.	+	.	name	fgenesh1_kg.2_#_539_#_Locus1364v2rpkm2.35_PRE;	transcriptId	24620
2	scaffold_2	JGI	exon	2031379	2032705	.	-	.	name	fgenesh1_kg.2_#_549_#_Locus3016v1rpkm38.04;	transcriptId	24630
7	scaffold_2	JGI	exon	2032844	2037273	.	-	.	name	fgenesh1_kg.2_#_550_#_Locus2962v1rpkm39.71;	transcriptId	24631
24	scaffold_2	JGI	exon	226474	228887	.	-	.	name	fgenesh1_kg.2_#_59_#_Locus3643v1rpkm19.81;	transcriptId	24140
19	scaffold_2	JGI	exon	229087	230948	.	-	.	name	fgenesh1_kg.2_#_60_#_Locus2300v1rpkm62.49;	transcriptId	24141
10	scaffold_26	JGI	exon	8150	8327	.	+	.	name	fgenesh1_kg.26_#_1_#_Locus5516v2rpkm0.57;	transcriptId	26822
5	scaffold_2	JGI	exon	248538	248818	.	+	.	name	fgenesh1_kg.2_#_63_#_Locus2970v1rpkm39.61;	transcriptId	24144
20	scaffold_26	JGI	exon	9005	9857	.	-	.	name	fgenesh1_kg.26_#_3_#_Locus3937v2rpkm3.66;	transcriptId	26824
40	scaffold_2	JGI	exon	252583	254289	.	-	.	name	fgenesh1_kg.2_#_64_#_Locus3020v1rpkm37.83;	transcriptId	24145
9	scaffold_2	JGI	exon	255360	257245	.	+	.	name	fgenesh1_kg.2_#_65_#_Locus4154v1rpkm7.65;	transcriptId	24146
4	scaffold_2	JGI	exon	285363	286180	.	+	.	name	fgenesh1_kg.2_#_70_#_Locus1744v1rpkm88.70;	transcriptId	24151
2	scaffold_2	JGI	exon	287307	287837	.	-	.	name	fgenesh1_kg.2_#_71_#_Locus1598v2rpkm46.52;	transcriptId	24152
17	scaffold_2	JGI	exon	291510	294366	.	+	.	name	fgenesh1_kg.2_#_73_#_Locus1870v1rpkm81.64;	transcriptId	24154
9	scaffold_2	JGI	exon	316951	317180	.	-	.	name	fgenesh1_kg.2_#_83_#_Locus4467v1rpkm4.20;	transcriptId	24164
7	scaffold_29	JGI	exon	3955	5512	.	-	.	name	fgenesh1_kg.29_#_2_#_Locus4041v3rpkm0.09_PRE;	transcriptId	26828
4	scaffold_2	JGI	exon	356114	356653	.	+	.	name	fgenesh1_kg.2_#_92_#_Locus5532v1rpkm0.56;	transcriptId	24173
5	scaffold_2	JGI	exon	368095	368643	.	+	.	name	fgenesh1_kg.2_#_93_#_Locus254v1rpkm666.35;	transcriptId	24174
2	scaffold_29	JGI	exon	7142	7888	.	-	.	name	fgenesh1_kg.29_#_3_#_Locus82v1rpkm1873.01;	transcriptId	26829
17	scaffold_2	JGI	exon	392463	394490	.	-	.	name	fgenesh1_kg.2_#_96_#_Locus3463v1rpkm24.62;	transcriptId	24177
31	scaffold_3	JGI	exon	364156	366379	.	+	.	name	fgenesh1_kg.3_#_102_#_Locus1185v1rpkm135.89;	transcriptId	24735
39	scaffold_3	JGI	exon	366878	370117	.	+	.	name	fgenesh1_kg.3_#_103_#_Locus2195v1rpkm66.95;	transcriptId	24736
2	scaffold_3	JGI	exon	403692	405361	.	+	.	name	fgenesh1_kg.3_#_110_#_Locus846v1rpkm187.77;	transcriptId	24743
1	scaffold_3	JGI	exon	50040	51987	.	+	.	name	fgenesh1_kg.3_#_11_#_Locus5540v1rpkm0.56;	transcriptId	24644
10	scaffold_3	JGI	exon	463160	463194	.	-	.	name	fgenesh1_kg.3_#_125_#_Locus3094v1rpkm35.34;	transcriptId	24758
12	scaffold_3	JGI	exon	483729	485052	.	+	.	name	fgenesh1_kg.3_#_128_#_Locus788v3rpkm60.28;	transcriptId	24761
2	scaffold_3	JGI	exon	485349	485390	.	-	.	name	fgenesh1_kg.3_#_129_#_Locus788v1rpkm201.02;	transcriptId	24762
3	scaffold_31	JGI	exon	5900	6941	.	-	.	name	fgenesh1_kg.31_#_2_#_Locus2464v1rpkm55.91;	transcriptId	26832
14	scaffold_3	JGI	exon	491959	493589	.	-	.	name	fgenesh1_kg.3_#_131_#_Locus3606v1rpkm20.91;	transcriptId	24764
36	scaffold_3	JGI	exon	497409	502838	.	-	.	name	fgenesh1_kg.3_#_133_#_Locus3130v1rpkm34.54;	transcriptId	24766
47	scaffold_3	JGI	exon	504250	508842	.	-	.	name	fgenesh1_kg.3_#_135_#_Locus2344v1rpkm60.69;	transcriptId	24768
14	scaffold_3	JGI	exon	508874	510254	.	-	.	name	fgenesh1_kg.3_#_136_#_Locus4431v1rpkm4.52;	transcriptId	24769
10	scaffold_3	JGI	exon	527632	528391	.	+	.	name	fgenesh1_kg.3_#_138_#_Locus1114v2rpkm48.12;	transcriptId	24771
2	scaffold_3	JGI	exon	533527	533984	.	-	.	name	fgenesh1_kg.3_#_140_#_Locus4894v1rpkm1.65;	transcriptId	24773
21	scaffold_3	JGI	exon	552067	552568	.	+	.	name	fgenesh1_kg.3_#_144_#_Locus3489v1rpkm24.13;	transcriptId	24777
11	scaffold_3	JGI	exon	553362	554654	.	+	.	name	fgenesh1_kg.3_#_145_#_Locus1314v2rpkm116.50;	transcriptId	24778
4	scaffold_3	JGI	exon	554243	555324	.	-	.	name	fgenesh1_kg.3_#_146_#_Locus1314v1rpkm120.92;	transcriptId	24779
5	scaffold_3	JGI	exon	558948	559664	.	+	.	name	fgenesh1_kg.3_#_148_#_Locus1233v1rpkm130.58;	transcriptId	24781
48	scaffold_3	JGI	exon	603284	605355	.	+	.	name	fgenesh1_kg.3_#_158_#_Locus695v3rpkm0.49_PRE;	transcriptId	24791
1	scaffold_3	JGI	exon	53510	57112	.	-	.	name	fgenesh1_kg.3_#_15_#_Locus4073v4rpkm0.12_PRE;	transcriptId	24648
28	scaffold_3	JGI	exon	614978	617168	.	-	.	name	fgenesh1_kg.3_#_162_#_Locus1349v1rpkm117.95;	transcriptId	24795
32	scaffold_3	JGI	exon	617862	621191	.	+	.	name	fgenesh1_kg.3_#_163_#_Locus2554v1rpkm52.52;	transcriptId	24796
1	scaffold_3	JGI	exon	638816	639787	.	-	.	name	fgenesh1_kg.3_#_167_#_Locus1099v2rpkm146.15;	transcriptId	24800
26	scaffold_3	JGI	exon	650065	650115	.	+	.	name	fgenesh1_kg.3_#_169_#_Locus4351v1rpkm5.20;	transcriptId	24802
39	scaffold_3	JGI	exon	650102	651641	.	+	.	name	fgenesh1_kg.3_#_170_#_Locus2008v1rpkm75.55;	transcriptId	24803
18	scaffold_3	JGI	exon	660816	662655	.	+	.	name	fgenesh1_kg.3_#_172_#_Locus4694v1rpkm2.56;	transcriptId	24805
23	scaffold_3	JGI	exon	662968	665019	.	-	.	name	fgenesh1_kg.3_#_173_#_Locus1443v1rpkm110.28;	transcriptId	24806
12	scaffold_3	JGI	exon	684326	685408	.	+	.	name	fgenesh1_kg.3_#_175_#_Locus6v2rpkm230.13_PRE;	transcriptId	24808
21	scaffold_3	JGI	exon	688739	690028	.	-	.	name	fgenesh1_kg.3_#_176_#_Locus1021v1rpkm157.48;	transcriptId	24809
67	scaffold_3	JGI	exon	690716	692671	.	-	.	name	fgenesh1_kg.3_#_178_#_Locus4615v2rpkm2.55;	transcriptId	24811
3	scaffold_3	JGI	exon	702995	705013	.	+	.	name	fgenesh1_kg.3_#_182_#_Locus1619v1rpkm96.72;	transcriptId	24815
15	scaffold_3	JGI	exon	711831	713560	.	+	.	name	fgenesh1_kg.3_#_184_#_Locus1938v1rpkm78.65;	transcriptId	24817
1	scaffold_3	JGI	exon	741849	742268	.	+	.	name	fgenesh1_kg.3_#_197_#_Locus6011v1rpkm0.29;	transcriptId	24830
2	scaffold_3	JGI	exon	749945	751026	.	-	.	name	fgenesh1_kg.3_#_201_#_Locus2667v1rpkm48.82;	transcriptId	24834
8	scaffold_3	JGI	exon	755109	755358	.	-	.	name	fgenesh1_kg.3_#_204_#_Locus2330v2rpkm0.22_PRE;	transcriptId	24837
5	scaffold_3	JGI	exon	754964	755444	.	-	.	name	fgenesh1_kg.3_#_205_#_Locus6869v2rpkm0.09;	transcriptId	24838
15	scaffold_3	JGI	exon	760537	761110	.	-	.	name	fgenesh1_kg.3_#_209_#_Locus2349v1rpkm60.47;	transcriptId	24842
3	scaffold_3	JGI	exon	761316	762803	.	+	.	name	fgenesh1_kg.3_#_210_#_Locus708v1rpkm229.13;	transcriptId	24843
15	scaffold_3	JGI	exon	769414	772446	.	-	.	name	fgenesh1_kg.3_#_212_#_Locus2883v1rpkm42.20;	transcriptId	24845
15	scaffold_3	JGI	exon	781654	783373	.	+	.	name	fgenesh1_kg.3_#_218_#_Locus504v1rpkm321.61;	transcriptId	24851
2	scaffold_3	JGI	exon	790479	791357	.	+	.	name	fgenesh1_kg.3_#_222_#_Locus3506v1rpkm23.67;	transcriptId	24855
7	scaffold_3	JGI	exon	794844	797310	.	-	.	name	fgenesh1_kg.3_#_224_#_Locus3029v1rpkm37.62;	transcriptId	24857
2	scaffold_3	JGI	exon	815604	816013	.	+	.	name	fgenesh1_kg.3_#_232_#_Locus228v1rpkm725.20;	transcriptId	24865
18	scaffold_3	JGI	exon	828678	832411	.	-	.	name	fgenesh1_kg.3_#_239_#_Locus1500v1rpkm105.91;	transcriptId	24872
3	scaffold_3	JGI	exon	859604	862157	.	+	.	name	fgenesh1_kg.3_#_245_#_Locus2509v1rpkm54.26;	transcriptId	24878
10	scaffold_3	JGI	exon	86774	87915	.	-	.	name	fgenesh1_kg.3_#_24_#_Locus3638v1rpkm19.94;	transcriptId	24657
18	scaffold_3	JGI	exon	870976	875564	.	-	.	name	fgenesh1_kg.3_#_250_#_Locus2525v1rpkm53.63;	transcriptId	24883
9	scaffold_3	JGI	exon	888758	889454	.	+	.	name	fgenesh1_kg.3_#_255_#_Locus3379v1rpkm27.31;	transcriptId	24888
20	scaffold_3	JGI	exon	91670	93425	.	-	.	name	fgenesh1_kg.3_#_25_#_Locus2270v1rpkm63.72;	transcriptId	24658
1	scaffold_3	JGI	exon	906491	907960	.	-	.	name	fgenesh1_kg.3_#_260_#_Locus955v2rpkm0.09_PRE;	transcriptId	24893
46	scaffold_3	JGI	exon	964619	969749	.	-	.	name	fgenesh1_kg.3_#_270_#_Locus2919v1rpkm40.73;	transcriptId	24903
4	scaffold_3	JGI	exon	969849	970460	.	-	.	name	fgenesh1_kg.3_#_271_#_Locus1679v1rpkm92.55;	transcriptId	24904
1	scaffold_3	JGI	exon	979783	981132	.	-	.	name	fgenesh1_kg.3_#_274_#_Locus2240v1rpkm65.06;	transcriptId	24907
5	scaffold_3	JGI	exon	1022486	1022971	.	-	.	name	fgenesh1_kg.3_#_286_#_Locus515v1rpkm313.60;	transcriptId	24919
11	scaffold_3	JGI	exon	1037585	1039396	.	-	.	name	fgenesh1_kg.3_#_289_#_Locus1963v1rpkm77.59;	transcriptId	24922
5	scaffold_3	JGI	exon	1039613	1040773	.	-	.	name	fgenesh1_kg.3_#_290_#_Locus116v1rpkm1412.45;	transcriptId	24923
9	scaffold_3	JGI	exon	1042118	1042194	.	+	.	name	fgenesh1_kg.3_#_293_#_Locus3416v1rpkm26.28;	transcriptId	24926
2	scaffold_3	JGI	exon	1069340	1070268	.	-	.	name	fgenesh1_kg.3_#_301_#_Locus2281v1rpkm63.38;	transcriptId	24934
11	scaffold_3	JGI	exon	1071819	1071998	.	-	.	name	fgenesh1_kg.3_#_302_#_Locus3920v1rpkm12.44;	transcriptId	24935
24	scaffold_3	JGI	exon	1091037	1092860	.	-	.	name	fgenesh1_kg.3_#_312_#_Locus4707v1rpkm2.52;	transcriptId	24945
10	scaffold_3	JGI	exon	1093241	1096223	.	-	.	name	fgenesh1_kg.3_#_313_#_Locus2335v1rpkm61.01;	transcriptId	24946
18	scaffold_3	JGI	exon	1096235	1097924	.	-	.	name	fgenesh1_kg.3_#_314_#_Locus2164v1rpkm68.36;	transcriptId	24947
4	scaffold_3	JGI	exon	1098364	1099458	.	+	.	name	fgenesh1_kg.3_#_315_#_Locus2750v1rpkm46.54;	transcriptId	24948
9	scaffold_33	JGI	exon	347	1633	.	+	.	name	fgenesh1_kg.33_#_1_#_Locus1718v1rpkm90.34;	transcriptId	26835
24	scaffold_3	JGI	exon	1118434	1121058	.	-	.	name	fgenesh1_kg.3_#_321_#_Locus3550v1rpkm22.57;	transcriptId	24954
20	scaffold_3	JGI	exon	1142917	1144296	.	-	.	name	fgenesh1_kg.3_#_325_#_Locus2208v1rpkm66.27;	transcriptId	24958
14	scaffold_3	JGI	exon	1175383	1177149	.	+	.	name	fgenesh1_kg.3_#_333_#_Locus1719v1rpkm90.32;	transcriptId	24966
17	scaffold_3	JGI	exon	1178196	1181271	.	+	.	name	fgenesh1_kg.3_#_334_#_Locus2298v1rpkm62.50;	transcriptId	24967
1	scaffold_3	JGI	exon	1190250	1190840	.	-	.	name	fgenesh1_kg.3_#_338_#_Locus1746v4rpkm0.19_PRE;	transcriptId	24971
8	scaffold_3	JGI	exon	1198842	1201471	.	-	.	name	fgenesh1_kg.3_#_343_#_Locus624v2rpkm133.28;	transcriptId	24976
36	scaffold_3	JGI	exon	1206343	1208181	.	+	.	name	fgenesh1_kg.3_#_345_#_Locus3473v1rpkm24.41;	transcriptId	24978
2	scaffold_3	JGI	exon	1221910	1224715	.	+	.	name	fgenesh1_kg.3_#_350_#_Locus3224v1rpkm31.34;	transcriptId	24983
9	scaffold_3	JGI	exon	1264915	1266738	.	+	.	name	fgenesh1_kg.3_#_358_#_Locus3064v2rpkm19.86;	transcriptId	24991
2	scaffold_3	JGI	exon	1269775	1271864	.	-	.	name	fgenesh1_kg.3_#_360_#_Locus3913v1rpkm12.63;	transcriptId	24993
9	scaffold_3	JGI	exon	1275293	1276955	.	+	.	name	fgenesh1_kg.3_#_362_#_Locus3478v1rpkm24.35;	transcriptId	24995
2	scaffold_3	JGI	exon	1277056	1277795	.	+	.	name	fgenesh1_kg.3_#_363_#_Locus3003v1rpkm38.46;	transcriptId	24996
3	scaffold_3	JGI	exon	1278017	1279694	.	+	.	name	fgenesh1_kg.3_#_364_#_Locus1251v1rpkm128.01;	transcriptId	24997
29	scaffold_3	JGI	exon	115068	117001	.	+	.	name	fgenesh1_kg.3_#_36_#_Locus2666v1rpkm48.82;	transcriptId	24669
13	scaffold_3	JGI	exon	1307104	1308373	.	-	.	name	fgenesh1_kg.3_#_372_#_Locus1758v4rpkm0.10_PRE;	transcriptId	25005
9	scaffold_3	JGI	exon	1318194	1318706	.	+	.	name	fgenesh1_kg.3_#_376_#_Locus3071v1rpkm36.04;	transcriptId	25009
28	scaffold_3	JGI	exon	1322827	1325193	.	-	.	name	fgenesh1_kg.3_#_378_#_Locus1879v2rpkm0.64_PRE;	transcriptId	25011
47	scaffold_3	JGI	exon	1337775	1340404	.	-	.	name	fgenesh1_kg.3_#_382_#_Locus2711v1rpkm47.46;	transcriptId	25015
13	scaffold_3	JGI	exon	1366423	1367492	.	+	.	name	fgenesh1_kg.3_#_387_#_Locus4629v1rpkm3.08;	transcriptId	25020
27	scaffold_3	JGI	exon	122428	123124	.	+	.	name	fgenesh1_kg.3_#_38_#_Locus2830v1rpkm44.02;	transcriptId	24671
52	scaffold_3	JGI	exon	1385263	1388315	.	-	.	name	fgenesh1_kg.3_#_391_#_Locus2712v1rpkm47.45;	transcriptId	25024
1	scaffold_3	JGI	exon	1417196	1418406	.	+	.	name	fgenesh1_kg.3_#_398_#_Locus712v1rpkm226.32;	transcriptId	25031
1	scaffold_3	JGI	exon	18374	20412	.	-	.	name	fgenesh1_kg.3_#_3_#_Locus2694v1rpkm47.75;	transcriptId	24636
18	scaffold_3	JGI	exon	1452466	1453084	.	+	.	name	fgenesh1_kg.3_#_406_#_Locus745v1rpkm213.85;	transcriptId	25039
36	scaffold_3	JGI	exon	1453169	1456830	.	-	.	name	fgenesh1_kg.3_#_408_#_Locus923v1rpkm173.45;	transcriptId	25041
2	scaffold_3	JGI	exon	1475611	1475980	.	-	.	name	fgenesh1_kg.3_#_414_#_Locus2961v1rpkm39.76;	transcriptId	25047
8	scaffold_3	JGI	exon	1480317	1481805	.	-	.	name	fgenesh1_kg.3_#_416_#_Locus2334v1rpkm61.02;	transcriptId	25049
9	scaffold_3	JGI	exon	1482527	1482817	.	-	.	name	fgenesh1_kg.3_#_417_#_Locus3857v1rpkm14.40;	transcriptId	25050
17	scaffold_3	JGI	exon	1487413	1490571	.	+	.	name	fgenesh1_kg.3_#_419_#_Locus321v2rpkm24.45_PRE;	transcriptId	25052
14	scaffold_3	JGI	exon	1497001	1498500	.	+	.	name	fgenesh1_kg.3_#_421_#_Locus1877v1rpkm81.02;	transcriptId	25054
13	scaffold_3	JGI	exon	1523384	1524923	.	-	.	name	fgenesh1_kg.3_#_426_#_Locus783v1rpkm202.44;	transcriptId	25059
25	scaffold_3	JGI	exon	1526010	1527683	.	-	.	name	fgenesh1_kg.3_#_428_#_Locus2716v1rpkm47.34;	transcriptId	25061
12	scaffold_3	JGI	exon	1544533	1544587	.	-	.	name	fgenesh1_kg.3_#_432_#_Locus749v2rpkm73.11;	transcriptId	25065
17	scaffold_3	JGI	exon	1571432	1573146	.	-	.	name	fgenesh1_kg.3_#_439_#_Locus2382v2rpkm28.19;	transcriptId	25072
3	scaffold_3	JGI	exon	1573204	1573850	.	+	.	name	fgenesh1_kg.3_#_440_#_Locus4703v1rpkm2.53;	transcriptId	25073
7	scaffold_3	JGI	exon	1596368	1598293	.	+	.	name	fgenesh1_kg.3_#_445_#_Locus1335v1rpkm119.13;	transcriptId	25078
38	scaffold_3	JGI	exon	156197	158244	.	-	.	name	fgenesh1_kg.3_#_44_#_Locus2214v1rpkm66.06;	transcriptId	24677
1	scaffold_3	JGI	exon	1644147	1645185	.	-	.	name	fgenesh1_kg.3_#_456_#_Locus2464v1rpkm55.91;	transcriptId	25089
20	scaffold_3	JGI	exon	1647868	1649279	.	+	.	name	fgenesh1_kg.3_#_457_#_Locus1437v1rpkm111.17;	transcriptId	25090
8	scaffold_3	JGI	exon	1652174	1652817	.	+	.	name	fgenesh1_kg.3_#_458_#_Locus1921v2rpkm17.31;	transcriptId	25091
16	scaffold_3	JGI	exon	1653293	1653972	.	-	.	name	fgenesh1_kg.3_#_459_#_Locus4641v1rpkm2.95;	transcriptId	25092
26	scaffold_3	JGI	exon	1666646	1668029	.	-	.	name	fgenesh1_kg.3_#_464_#_Locus2111v1rpkm71.05;	transcriptId	25097
14	scaffold_3	JGI	exon	161506	162052	.	+	.	name	fgenesh1_kg.3_#_46_#_Locus2442v1rpkm57.03;	transcriptId	24679
31	scaffold_3	JGI	exon	1681870	1682667	.	-	.	name	fgenesh1_kg.3_#_470_#_Locus2563v2rpkm33.50;	transcriptId	25103
5	scaffold_3	JGI	exon	1710867	1711103	.	+	.	name	fgenesh1_kg.3_#_478_#_Locus5846v1rpkm0.36;	transcriptId	25111
18	scaffold_3	JGI	exon	1716862	1717540	.	-	.	name	fgenesh1_kg.3_#_482_#_Locus261v2rpkm5.64_PRE;	transcriptId	25115
30	scaffold_3	JGI	exon	1721782	1724521	.	-	.	name	fgenesh1_kg.3_#_485_#_Locus4715v4rpkm0.09_PRE;	transcriptId	25118
28	scaffold_3	JGI	exon	1726906	1729113	.	+	.	name	fgenesh1_kg.3_#_487_#_Locus3945v3rpkm7.36;	transcriptId	25120
26	scaffold_3	JGI	exon	1730467	1731696	.	+	.	name	fgenesh1_kg.3_#_488_#_Locus2302v1rpkm62.45;	transcriptId	25121
5	scaffold_3	JGI	exon	1747457	1748366	.	-	.	name	fgenesh1_kg.3_#_491_#_Locus1931v2rpkm0.09_PRE;	transcriptId	25124
5	scaffold_3	JGI	exon	1778675	1779583	.	-	.	name	fgenesh1_kg.3_#_499_#_Locus526v1rpkm306.63;	transcriptId	25132
16	scaffold_3	JGI	exon	1780745	1782469	.	-	.	name	fgenesh1_kg.3_#_500_#_Locus2782v1rpkm45.54;	transcriptId	25133
61	scaffold_3	JGI	exon	1782613	1788046	.	+	.	name	fgenesh1_kg.3_#_501_#_Locus2301v1rpkm62.49;	transcriptId	25134
3	scaffold_35	JGI	exon	441	535	.	+	.	name	fgenesh1_kg.35_#_1_#_Locus3552v1rpkm22.50;	transcriptId	26836
5	scaffold_3	JGI	exon	184781	186650	.	-	.	name	fgenesh1_kg.3_#_55_#_Locus1596v1rpkm98.58;	transcriptId	24688
11	scaffold_3	JGI	exon	193848	196017	.	-	.	name	fgenesh1_kg.3_#_59_#_Locus2212v2rpkm29.92;	transcriptId	24692
19	scaffold_3	JGI	exon	214757	216086	.	+	.	name	fgenesh1_kg.3_#_64_#_Locus2490v1rpkm55.09;	transcriptId	24697
19	scaffold_3	JGI	exon	215814	217718	.	-	.	name	fgenesh1_kg.3_#_66_#_Locus3242v1rpkm31.01;	transcriptId	24699
45	scaffold_3	JGI	exon	227352	231239	.	-	.	name	fgenesh1_kg.3_#_71_#_Locus1100v1rpkm146.60;	transcriptId	24704
20	scaffold_3	JGI	exon	231835	233493	.	-	.	name	fgenesh1_kg.3_#_72_#_Locus3015v1rpkm38.13;	transcriptId	24705
30	scaffold_3	JGI	exon	250805	254740	.	-	.	name	fgenesh1_kg.3_#_74_#_Locus3086v1rpkm35.57;	transcriptId	24707
20	scaffold_3	JGI	exon	254750	256863	.	+	.	name	fgenesh1_kg.3_#_75_#_Locus802v4rpkm0.14_PRE;	transcriptId	24708
18	scaffold_3	JGI	exon	292009	293298	.	-	.	name	fgenesh1_kg.3_#_82_#_Locus2681v3rpkm0.20_PRE;	transcriptId	24715
12	scaffold_3	JGI	exon	302551	302745	.	-	.	name	fgenesh1_kg.3_#_85_#_Locus3082v3rpkm8.05;	transcriptId	24718
20	scaffold_3	JGI	exon	342763	343932	.	+	.	name	fgenesh1_kg.3_#_96_#_Locus103v1rpkm1561.07;	transcriptId	24729
3	scaffold_3	JGI	exon	357506	358204	.	+	.	name	fgenesh1_kg.3_#_99_#_Locus2040v1rpkm74.11;	transcriptId	24732
3	scaffold_4	JGI	exon	412097	413843	.	-	.	name	fgenesh1_kg.4_#_102_#_Locus1368v2rpkm20.56;	transcriptId	25237
1	scaffold_4	JGI	exon	413985	415316	.	+	.	name	fgenesh1_kg.4_#_103_#_Locus1971v1rpkm76.84;	transcriptId	25238
4	scaffold_4	JGI	exon	418658	419037	.	-	.	name	fgenesh1_kg.4_#_104_#_Locus2380v1rpkm59.52;	transcriptId	25239
3	scaffold_4	JGI	exon	443735	445407	.	-	.	name	fgenesh1_kg.4_#_114_#_Locus637v1rpkm256.52;	transcriptId	25249
5	scaffold_4	JGI	exon	451965	453864	.	+	.	name	fgenesh1_kg.4_#_118_#_Locus373v3rpkm0.14_PRE;	transcriptId	25253
5	scaffold_4	JGI	exon	529087	530165	.	-	.	name	fgenesh1_kg.4_#_133_#_Locus3118v2rpkm0.17_PRE;	transcriptId	25268
27	scaffold_4	JGI	exon	540822	543581	.	+	.	name	fgenesh1_kg.4_#_137_#_Locus1775v1rpkm87.24;	transcriptId	25272
10	scaffold_4	JGI	exon	561131	561648	.	-	.	name	fgenesh1_kg.4_#_148_#_Locus742v2rpkm15.45_PRE;	transcriptId	25283
7	scaffold_4	JGI	exon	562141	563130	.	+	.	name	fgenesh1_kg.4_#_149_#_Locus2242v3rpkm0.41_PRE;	transcriptId	25284
3	scaffold_4	JGI	exon	565297	565965	.	+	.	name	fgenesh1_kg.4_#_151_#_Locus2608v2rpkm31.93;	transcriptId	25286
1	scaffold_4	JGI	exon	595837	597147	.	+	.	name	fgenesh1_kg.4_#_159_#_Locus1101v1rpkm146.30;	transcriptId	25294
18	scaffold_4	JGI	exon	603197	605386	.	+	.	name	fgenesh1_kg.4_#_161_#_Locus3789v1rpkm15.82;	transcriptId	25296
12	scaffold_4	JGI	exon	656699	658043	.	+	.	name	fgenesh1_kg.4_#_176_#_Locus309v1rpkm527.98;	transcriptId	25311
32	scaffold_4	JGI	exon	671584	674076	.	+	.	name	fgenesh1_kg.4_#_182_#_Locus3353v1rpkm28.06;	transcriptId	25317
10	scaffold_4	JGI	exon	681993	686422	.	-	.	name	fgenesh1_kg.4_#_187_#_Locus1491v1rpkm106.71;	transcriptId	25322
21	scaffold_4	JGI	exon	686741	688670	.	+	.	name	fgenesh1_kg.4_#_188_#_Locus2755v1rpkm46.35;	transcriptId	25323
20	scaffold_4	JGI	exon	709176	711605	.	+	.	name	fgenesh1_kg.4_#_194_#_Locus2978v1rpkm39.38;	transcriptId	25329
5	scaffold_4	JGI	exon	711581	712632	.	+	.	name	fgenesh1_kg.4_#_197_#_Locus917v2rpkm0.63_PRE;	transcriptId	25332
3	scaffold_4	JGI	exon	717842	719769	.	-	.	name	fgenesh1_kg.4_#_198_#_Locus4337v1rpkm5.36;	transcriptId	25333
12	scaffold_4	JGI	exon	726219	727817	.	+	.	name	fgenesh1_kg.4_#_200_#_Locus1667v1rpkm93.36;	transcriptId	25335
24	scaffold_4	JGI	exon	759542	763097	.	-	.	name	fgenesh1_kg.4_#_208_#_Locus976v2rpkm77.06;	transcriptId	25343
3	scaffold_4	JGI	exon	793551	794333	.	+	.	name	fgenesh1_kg.4_#_215_#_Locus535v2rpkm8.24_PRE;	transcriptId	25350
22	scaffold_4	JGI	exon	808577	811827	.	-	.	name	fgenesh1_kg.4_#_218_#_Locus2981v2rpkm32.98;	transcriptId	25353
14	scaffold_4	JGI	exon	812336	814323	.	-	.	name	fgenesh1_kg.4_#_219_#_Locus907v1rpkm175.42;	transcriptId	25354
28	scaffold_4	JGI	exon	816503	818832	.	+	.	name	fgenesh1_kg.4_#_221_#_Locus2896v4rpkm0.20_PRE;	transcriptId	25356
7	scaffold_4	JGI	exon	907079	908311	.	-	.	name	fgenesh1_kg.4_#_238_#_Locus4269v2rpkm0.78;	transcriptId	25373
1	scaffold_4	JGI	exon	910758	912777	.	+	.	name	fgenesh1_kg.4_#_240_#_Locus2171v1rpkm68.08;	transcriptId	25375
19	scaffold_4	JGI	exon	920210	922309	.	+	.	name	fgenesh1_kg.4_#_242_#_Locus2892v1rpkm41.87;	transcriptId	25377
1	scaffold_4	JGI	exon	940152	940481	.	-	.	name	fgenesh1_kg.4_#_250_#_Locus5544v2rpkm0.00_PRE;	transcriptId	25385
9	scaffold_4	JGI	exon	948421	949246	.	+	.	name	fgenesh1_kg.4_#_252_#_Locus926v1rpkm173.23;	transcriptId	25387
13	scaffold_4	JGI	exon	132539	132852	.	-	.	name	fgenesh1_kg.4_#_34_#_Locus1568v2rpkm9.73_PRE;	transcriptId	25169
37	scaffold_4	JGI	exon	140774	141592	.	+	.	name	fgenesh1_kg.4_#_37_#_Locus2352v2rpkm32.71;	transcriptId	25172
3	scaffold_4	JGI	exon	184268	185339	.	-	.	name	fgenesh1_kg.4_#_44_#_Locus1059v2rpkm52.06;	transcriptId	25179
2	scaffold_4	JGI	exon	185367	185976	.	+	.	name	fgenesh1_kg.4_#_45_#_Locus3074v3rpkm15.13;	transcriptId	25180
2	scaffold_4	JGI	exon	185487	187485	.	-	.	name	fgenesh1_kg.4_#_46_#_Locus3074v2rpkm26.78;	transcriptId	25181
1	scaffold_4	JGI	exon	187940	188899	.	+	.	name	fgenesh1_kg.4_#_48_#_Locus552v2rpkm0.10_PRE;	transcriptId	25183
43	scaffold_4	JGI	exon	199164	202016	.	+	.	name	fgenesh1_kg.4_#_50_#_Locus1310v1rpkm121.60;	transcriptId	25185
11	scaffold_4	JGI	exon	203849	203959	.	+	.	name	fgenesh1_kg.4_#_51_#_Locus1514v1rpkm104.63;	transcriptId	25186
15	scaffold_4	JGI	exon	216539	216725	.	-	.	name	fgenesh1_kg.4_#_52_#_Locus83v1rpkm1826.85;	transcriptId	25187
23	scaffold_4	JGI	exon	218487	220814	.	+	.	name	fgenesh1_kg.4_#_54_#_Locus443v1rpkm366.91;	transcriptId	25189
10	scaffold_4	JGI	exon	225251	226040	.	+	.	name	fgenesh1_kg.4_#_56_#_Locus308v2rpkm0.42_PRE;	transcriptId	25191
10	scaffold_4	JGI	exon	234972	235671	.	-	.	name	fgenesh1_kg.4_#_60_#_Locus466v2rpkm270.93;	transcriptId	25195
5	scaffold_4	JGI	exon	236119	236728	.	+	.	name	fgenesh1_kg.4_#_61_#_Locus466v3rpkm71.89;	transcriptId	25196
21	scaffold_4	JGI	exon	236876	238283	.	+	.	name	fgenesh1_kg.4_#_62_#_Locus4928v2rpkm1.37;	transcriptId	25197
12	scaffold_4	JGI	exon	245344	246378	.	+	.	name	fgenesh1_kg.4_#_64_#_Locus1969v1rpkm76.97;	transcriptId	25199
18	scaffold_4	JGI	exon	263191	263737	.	-	.	name	fgenesh1_kg.4_#_67_#_Locus5393v1rpkm0.69;	transcriptId	25202
3	scaffold_4	JGI	exon	271415	272103	.	+	.	name	fgenesh1_kg.4_#_70_#_Locus591v1rpkm274.72;	transcriptId	25205
11	scaffold_4	JGI	exon	272084	272365	.	-	.	name	fgenesh1_kg.4_#_71_#_Locus5385v1rpkm0.70;	transcriptId	25206
12	scaffold_4	JGI	exon	288401	289899	.	+	.	name	fgenesh1_kg.4_#_73_#_Locus3162v1rpkm33.84;	transcriptId	25208
12	scaffold_4	JGI	exon	314508	315089	.	+	.	name	fgenesh1_kg.4_#_78_#_Locus1371v1rpkm116.24;	transcriptId	25213
3	scaffold_4	JGI	exon	338855	339982	.	+	.	name	fgenesh1_kg.4_#_83_#_Locus1987v1rpkm76.10;	transcriptId	25218
32	scaffold_4	JGI	exon	340150	343904	.	+	.	name	fgenesh1_kg.4_#_84_#_Locus3195v1rpkm32.66;	transcriptId	25219
20	scaffold_4	JGI	exon	343893	346707	.	+	.	name	fgenesh1_kg.4_#_85_#_Locus3589v1rpkm21.44;	transcriptId	25220
7	scaffold_4	JGI	exon	346741	348134	.	-	.	name	fgenesh1_kg.4_#_86_#_Locus2361v1rpkm60.04;	transcriptId	25221
36	scaffold_4	JGI	exon	348238	351247	.	+	.	name	fgenesh1_kg.4_#_87_#_Locus3044v1rpkm37.10;	transcriptId	25222
14	scaffold_4	JGI	exon	367840	370781	.	+	.	name	fgenesh1_kg.4_#_90_#_Locus2262v1rpkm64.03;	transcriptId	25225
7	scaffold_4	JGI	exon	375230	377323	.	-	.	name	fgenesh1_kg.4_#_93_#_Locus4592v1rpkm3.29;	transcriptId	25228
1	scaffold_4	JGI	exon	379190	379917	.	+	.	name	fgenesh1_kg.4_#_95_#_Locus2890v3rpkm0.44_PRE;	transcriptId	25230
8	scaffold_4	JGI	exon	392518	393817	.	-	.	name	fgenesh1_kg.4_#_98_#_Locus4187v2rpkm0.00_PRE;	transcriptId	25233
5	scaffold_5	JGI	exon	376059	378518	.	-	.	name	fgenesh1_kg.5_#_101_#_Locus2045v1rpkm73.95;	transcriptId	25493
2	scaffold_5	JGI	exon	391020	391619	.	+	.	name	fgenesh1_kg.5_#_104_#_Locus1408v4rpkm0.11_PRE;	transcriptId	25496
1	scaffold_5	JGI	exon	463143	464454	.	-	.	name	fgenesh1_kg.5_#_123_#_Locus1882v1rpkm80.60;	transcriptId	25515
17	scaffold_5	JGI	exon	488446	490393	.	-	.	name	fgenesh1_kg.5_#_129_#_Locus74v2rpkm36.59_PRE;	transcriptId	25521
16	scaffold_5	JGI	exon	519648	522190	.	+	.	name	fgenesh1_kg.5_#_136_#_Locus3091v3rpkm23.92;	transcriptId	25528
22	scaffold_5	JGI	exon	522477	524593	.	+	.	name	fgenesh1_kg.5_#_137_#_Locus2797v1rpkm44.90;	transcriptId	25529
1	scaffold_5	JGI	exon	32409	37746	.	+	.	name	fgenesh1_kg.5_#_13_#_Locus3318v1rpkm28.78;	transcriptId	25405
5	scaffold_5	JGI	exon	544938	546318	.	+	.	name	fgenesh1_kg.5_#_144_#_Locus1283v1rpkm124.23;	transcriptId	25536
17	scaffold_5	JGI	exon	546339	548168	.	+	.	name	fgenesh1_kg.5_#_145_#_Locus920v2rpkm12.89_PRE;	transcriptId	25537
3	scaffold_5	JGI	exon	555204	555666	.	+	.	name	fgenesh1_kg.5_#_148_#_Locus1731v3rpkm30.92;	transcriptId	25540
9	scaffold_5	JGI	exon	576534	577699	.	+	.	name	fgenesh1_kg.5_#_154_#_Locus2691v1rpkm47.85;	transcriptId	25546
18	scaffold_5	JGI	exon	623927	626222	.	+	.	name	fgenesh1_kg.5_#_169_#_Locus1451v1rpkm109.61;	transcriptId	25561
15	scaffold_5	JGI	exon	649756	650975	.	-	.	name	fgenesh1_kg.5_#_174_#_Locus3382v1rpkm27.26;	transcriptId	25566
34	scaffold_5	JGI	exon	651850	653870	.	+	.	name	fgenesh1_kg.5_#_175_#_Locus2669v1rpkm48.69;	transcriptId	25567
1	scaffold_5	JGI	exon	665032	665171	.	+	.	name	fgenesh1_kg.5_#_178_#_Locus1472v1rpkm108.03;	transcriptId	25570
40	scaffold_5	JGI	exon	672951	674630	.	-	.	name	fgenesh1_kg.5_#_180_#_Locus2823v1rpkm44.11;	transcriptId	25572
10	scaffold_5	JGI	exon	680598	681477	.	-	.	name	fgenesh1_kg.5_#_182_#_Locus190v1rpkm917.64;	transcriptId	25574
17	scaffold_5	JGI	exon	693706	696545	.	+	.	name	fgenesh1_kg.5_#_186_#_Locus3025v3rpkm0.12_PRE;	transcriptId	25578
27	scaffold_5	JGI	exon	701724	705072	.	+	.	name	fgenesh1_kg.5_#_187_#_Locus2986v1rpkm39.04;	transcriptId	25579
7	scaffold_5	JGI	exon	709451	710510	.	+	.	name	fgenesh1_kg.5_#_188_#_Locus2117v1rpkm70.69;	transcriptId	25580
19	scaffold_5	JGI	exon	735793	737475	.	+	.	name	fgenesh1_kg.5_#_194_#_Locus1221v1rpkm131.39;	transcriptId	25586
8	scaffold_5	JGI	exon	742182	743186	.	+	.	name	fgenesh1_kg.5_#_197_#_Locus2393v1rpkm58.93;	transcriptId	25589
10	scaffold_5	JGI	exon	745401	747416	.	+	.	name	fgenesh1_kg.5_#_198_#_Locus3704v1rpkm17.94;	transcriptId	25590
3	scaffold_5	JGI	exon	757706	759159	.	+	.	name	fgenesh1_kg.5_#_203_#_Locus1273v1rpkm125.69;	transcriptId	25595
10	scaffold_5	JGI	exon	796070	797250	.	+	.	name	fgenesh1_kg.5_#_209_#_Locus918v1rpkm174.02;	transcriptId	25601
1	scaffold_5	JGI	exon	60904	62523	.	+	.	name	fgenesh1_kg.5_#_20_#_Locus14v1rpkm6009.17;	transcriptId	25412
31	scaffold_5	JGI	exon	849642	849958	.	-	.	name	fgenesh1_kg.5_#_219_#_Locus2469v1rpkm55.74;	transcriptId	25611
24	scaffold_5	JGI	exon	882647	884046	.	+	.	name	fgenesh1_kg.5_#_228_#_Locus2431v6rpkm0.43_PRE;	transcriptId	25620
21	scaffold_5	JGI	exon	898783	900638	.	-	.	name	fgenesh1_kg.5_#_232_#_Locus2104v1rpkm71.25;	transcriptId	25624
42	scaffold_5	JGI	exon	914180	917069	.	-	.	name	fgenesh1_kg.5_#_235_#_Locus2839v1rpkm43.65;	transcriptId	25627
25	scaffold_56	JGI	exon	1	1603	.	+	.	name	fgenesh1_kg.56_#_1_#_Locus2611v1rpkm50.81;	transcriptId	26842
1	scaffold_5	JGI	exon	290421	291350	.	+	.	name	fgenesh1_kg.5_#_82_#_Locus3921v1rpkm12.44;	transcriptId	25474
14	scaffold_5	JGI	exon	345860	347129	.	+	.	name	fgenesh1_kg.5_#_93_#_Locus319v1rpkm516.48;	transcriptId	25485
1	scaffold_5	JGI	exon	353982	357041	.	+	.	name	fgenesh1_kg.5_#_95_#_Locus1557v1rpkm101.13;	transcriptId	25487
21	scaffold_6	JGI	exon	409750	412259	.	-	.	name	fgenesh1_kg.6_#_105_#_Locus2894v1rpkm41.81;	transcriptId	25739
25	scaffold_6	JGI	exon	425831	428636	.	-	.	name	fgenesh1_kg.6_#_110_#_Locus1584v1rpkm99.36;	transcriptId	25744
26	scaffold_6	JGI	exon	429120	431339	.	+	.	name	fgenesh1_kg.6_#_111_#_Locus2532v1rpkm53.40;	transcriptId	25745
19	scaffold_6	JGI	exon	436439	438838	.	+	.	name	fgenesh1_kg.6_#_114_#_Locus2479v2rpkm29.53;	transcriptId	25748
10	scaffold_6	JGI	exon	440661	442218	.	-	.	name	fgenesh1_kg.6_#_115_#_Locus4403v1rpkm4.75;	transcriptId	25749
12	scaffold_6	JGI	exon	450034	451007	.	+	.	name	fgenesh1_kg.6_#_117_#_Locus1961v1rpkm77.85;	transcriptId	25751
13	scaffold_6	JGI	exon	450936	452770	.	-	.	name	fgenesh1_kg.6_#_118_#_Locus1050v1rpkm154.25;	transcriptId	25752
9	scaffold_6	JGI	exon	467631	471126	.	-	.	name	fgenesh1_kg.6_#_125_#_Locus3001v1rpkm38.50;	transcriptId	25759
1	scaffold_6	JGI	exon	471602	473149	.	+	.	name	fgenesh1_kg.6_#_126_#_Locus2567v2rpkm9.53;	transcriptId	25760
3	scaffold_6	JGI	exon	64371	66870	.	+	.	name	fgenesh1_kg.6_#_12_#_Locus3275v2rpkm22.08;	transcriptId	25646
1	scaffold_6	JGI	exon	498294	498407	.	+	.	name	fgenesh1_kg.6_#_131_#_Locus315v1rpkm521.70;	transcriptId	25765
1	scaffold_6	JGI	exon	500149	500332	.	-	.	name	fgenesh1_kg.6_#_133_#_Locus459v1rpkm356.17;	transcriptId	25767
7	scaffold_6	JGI	exon	508337	510128	.	-	.	name	fgenesh1_kg.6_#_135_#_Locus2886v1rpkm41.99;	transcriptId	25769
16	scaffold_6	JGI	exon	510259	512137	.	-	.	name	fgenesh1_kg.6_#_136_#_Locus1617v1rpkm96.79;	transcriptId	25770
5	scaffold_6	JGI	exon	512430	514351	.	+	.	name	fgenesh1_kg.6_#_137_#_Locus2031v1rpkm74.59;	transcriptId	25771
21	scaffold_6	JGI	exon	521266	522835	.	-	.	name	fgenesh1_kg.6_#_139_#_Locus1552v1rpkm101.69;	transcriptId	25773
34	scaffold_6	JGI	exon	525622	525678	.	+	.	name	fgenesh1_kg.6_#_141_#_Locus2282v3rpkm6.09_PRE;	transcriptId	25775
2	scaffold_6	JGI	exon	543643	545772	.	-	.	name	fgenesh1_kg.6_#_146_#_Locus2017v1rpkm75.21;	transcriptId	25780
50	scaffold_6	JGI	exon	551853	552114	.	-	.	name	fgenesh1_kg.6_#_148_#_Locus3940v1rpkm12.09;	transcriptId	25782
22	scaffold_6	JGI	exon	68186	69512	.	-	.	name	fgenesh1_kg.6_#_14_#_Locus3245v1rpkm30.83;	transcriptId	25648
11	scaffold_6	JGI	exon	593804	594762	.	-	.	name	fgenesh1_kg.6_#_157_#_Locus3662v1rpkm19.19;	transcriptId	25791
7	scaffold_6	JGI	exon	602517	603560	.	+	.	name	fgenesh1_kg.6_#_160_#_Locus2358v1rpkm60.22;	transcriptId	25794
12	scaffold_6	JGI	exon	612815	613694	.	-	.	name	fgenesh1_kg.6_#_164_#_Locus4081v1rpkm9.10;	transcriptId	25798
28	scaffold_6	JGI	exon	613960	616015	.	+	.	name	fgenesh1_kg.6_#_165_#_Locus780v2rpkm27.83;	transcriptId	25799
6	scaffold_6	JGI	exon	635578	636477	.	+	.	name	fgenesh1_kg.6_#_171_#_Locus2357v3rpkm1.73_PRE;	transcriptId	25805
2	scaffold_6	JGI	exon	660569	661081	.	-	.	name	fgenesh1_kg.6_#_178_#_Locus563v5rpkm1.20_PRE;	transcriptId	25812
12	scaffold_6	JGI	exon	697231	698519	.	-	.	name	fgenesh1_kg.6_#_187_#_Locus3790v1rpkm15.81;	transcriptId	25821
9	scaffold_6	JGI	exon	748407	749791	.	+	.	name	fgenesh1_kg.6_#_195_#_Locus3435v1rpkm25.57;	transcriptId	25829
17	scaffold_6	JGI	exon	757869	759067	.	-	.	name	fgenesh1_kg.6_#_197_#_Locus4030v2rpkm0.64_PRE;	transcriptId	25831
[truncated: 2,410 more rows]
