# Supplementary material for: Chromosomal genome assembly of the ethanol production strain CBS 11270 indicates a highly dynamic genome structure in the yeast species Brettanomyces bruxellensis
Source: PLoS One. 2019 May 1;14(5):e0215077. doi: 10.1371/journal.pone.0215077 (PMC6493715; doi:10.1371/journal.pone.0215077)
Supplement: S11 File — (TXT) [file pone.0215077.s011.txt]

scaffold_1	JGI	CDS	3052	4290	.	-	0	name "gm1.2_g"; proteinId 3593; exonNumber 1
scaffold_1	JGI	CDS	5053	5217	.	+	0	name "gm1.3_g"; proteinId 3594; exonNumber 1
scaffold_1	JGI	CDS	13968	14564	.	+	0	name "gm1.7_g"; proteinId 3598; exonNumber 1
scaffold_1	JGI	CDS	20451	21794	.	+	0	name "gm1.9_g"; proteinId 3600; exonNumber 1
scaffold_1	JGI	CDS	42430	44316	.	+	0	name "gm1.17_g"; proteinId 3608; exonNumber 1
scaffold_1	JGI	CDS	44424	46754	.	-	0	name "gm1.18_g"; proteinId 3609; exonNumber 1
scaffold_1	JGI	CDS	51451	51762	.	+	0	name "gm1.21_g"; proteinId 3612; exonNumber 1
scaffold_1	JGI	CDS	55126	56280	.	+	0	name "gm1.23_g"; proteinId 3614; exonNumber 1
scaffold_1	JGI	CDS	62615	63610	.	-	0	name "gm1.27_g"; proteinId 3618; exonNumber 1
scaffold_1	JGI	CDS	83760	83776	.	-	2	name "gm1.35_g"; proteinId 3626; exonNumber 3
scaffold_1	JGI	CDS	85602	85683	.	-	0	name "gm1.35_g"; proteinId 3626; exonNumber 1
scaffold_1	JGI	CDS	124174	124461	.	+	0	name "gm1.49_g"; proteinId 3640; exonNumber 1
scaffold_1	JGI	CDS	154611	155150	.	-	0	name "gm1.58_g"; proteinId 3649; exonNumber 1
scaffold_1	JGI	CDS	164085	164155	.	+	2	name "gm1.61_g"; proteinId 3652; exonNumber 2
scaffold_1	JGI	CDS	170964	170969	.	-	0	name "gm1.64_g"; proteinId 3655; exonNumber 1
scaffold_1	JGI	CDS	174321	175082	.	-	0	name "gm1.66_g"; proteinId 3657; exonNumber 1
scaffold_1	JGI	CDS	184748	185486	.	-	0	name "gm1.71_g"; proteinId 3662; exonNumber 1
scaffold_1	JGI	CDS	188537	189067	.	+	0	name "gm1.73_g"; proteinId 3664; exonNumber 1
scaffold_1	JGI	CDS	194164	194175	.	-	0	name "gm1.77_g"; proteinId 3668; exonNumber 2
scaffold_1	JGI	CDS	219045	219414	.	+	0	name "gm1.84_g"; proteinId 3675; exonNumber 1
scaffold_1	JGI	CDS	221982	222069	.	-	0	name "gm1.86_g"; proteinId 3677; exonNumber 1
scaffold_1	JGI	CDS	244258	244293	.	-	0	name "gm1.95_g"; proteinId 3686; exonNumber 2
scaffold_1	JGI	CDS	244472	244537	.	-	0	name "gm1.95_g"; proteinId 3686; exonNumber 1
scaffold_1	JGI	CDS	260034	260091	.	-	1	name "gm1.100_g"; proteinId 3691; exonNumber 2
scaffold_1	JGI	CDS	260326	260450	.	-	0	name "gm1.100_g"; proteinId 3691; exonNumber 1
scaffold_1	JGI	CDS	269961	269984	.	+	0	name "gm1.103_g"; proteinId 3694; exonNumber 2
scaffold_1	JGI	CDS	322689	322722	.	+	0	name "gm1.118_g"; proteinId 3709; exonNumber 1
scaffold_1	JGI	CDS	323123	323691	.	+	2	name "gm1.118_g"; proteinId 3709; exonNumber 2
scaffold_1	JGI	CDS	341170	341535	.	-	0	name "gm1.124_g"; proteinId 3715; exonNumber 1
scaffold_1	JGI	CDS	367536	367859	.	-	0	name "gm1.135_g"; proteinId 3726; exonNumber 1
scaffold_1	JGI	CDS	369204	369517	.	-	0	name "gm1.136_g"; proteinId 3727; exonNumber 1
scaffold_1	JGI	CDS	370390	370959	.	-	0	name "gm1.137_g"; proteinId 3728; exonNumber 1
scaffold_1	JGI	CDS	374012	374578	.	-	1	name "gm1.138_g"; proteinId 3729; exonNumber 2
scaffold_1	JGI	CDS	427982	429088	.	-	0	name "gm1.158_g"; proteinId 3749; exonNumber 1
scaffold_1	JGI	CDS	436639	437913	.	-	0	name "gm1.161_g"; proteinId 3752; exonNumber 1
scaffold_1	JGI	CDS	438227	441481	.	+	0	name "gm1.162_g"; proteinId 3753; exonNumber 1
scaffold_1	JGI	CDS	441949	441991	.	+	0	name "gm1.163_g"; proteinId 3754; exonNumber 1
scaffold_1	JGI	CDS	442071	442573	.	+	2	name "gm1.163_g"; proteinId 3754; exonNumber 2
scaffold_1	JGI	CDS	442844	444793	.	-	0	name "gm1.164_g"; proteinId 3755; exonNumber 1
scaffold_1	JGI	CDS	445164	446450	.	-	0	name "gm1.165_g"; proteinId 3756; exonNumber 1
scaffold_1	JGI	CDS	446966	448813	.	-	0	name "gm1.166_g"; proteinId 3757; exonNumber 1
scaffold_1	JGI	CDS	459495	460145	.	-	0	name "gm1.171_g"; proteinId 3762; exonNumber 1
scaffold_1	JGI	CDS	462413	462429	.	+	2	name "gm1.172_g"; proteinId 3763; exonNumber 2
scaffold_1	JGI	CDS	483626	483657	.	-	0	name "gm1.181_g"; proteinId 3772; exonNumber 1
scaffold_1	JGI	CDS	486236	486742	.	-	0	name "gm1.182_g"; proteinId 3773; exonNumber 1
scaffold_1	JGI	CDS	504821	505444	.	+	1	name "gm1.190_g"; proteinId 3781; exonNumber 2
scaffold_1	JGI	CDS	534910	535269	.	-	0	name "gm1.205_g"; proteinId 3796; exonNumber 1
scaffold_1	JGI	CDS	537660	538019	.	-	0	name "gm1.207_g"; proteinId 3798; exonNumber 1
scaffold_1	JGI	CDS	594438	594875	.	+	0	name "gm1.233_g"; proteinId 3824; exonNumber 1
scaffold_1	JGI	CDS	609522	609573	.	-	0	name "gm1.239_g"; proteinId 3830; exonNumber 1
scaffold_1	JGI	CDS	629419	629751	.	-	0	name "gm1.246_g"; proteinId 3837; exonNumber 1
scaffold_1	JGI	CDS	651754	651765	.	+	0	name "gm1.255_g"; proteinId 3846; exonNumber 2
scaffold_1	JGI	CDS	682106	682918	.	+	0	name "gm1.269_g"; proteinId 3860; exonNumber 1
scaffold_1	JGI	CDS	693698	694006	.	+	0	name "gm1.275_g"; proteinId 3866; exonNumber 1
scaffold_1	JGI	CDS	709086	709817	.	+	0	name "gm1.280_g"; proteinId 3871; exonNumber 1
scaffold_1	JGI	CDS	741001	741658	.	-	0	name "gm1.293_g"; proteinId 3884; exonNumber 1
scaffold_1	JGI	CDS	852980	853864	.	-	0	name "gm1.334_g"; proteinId 3925; exonNumber 1
scaffold_1	JGI	CDS	858181	859509	.	-	0	name "gm1.337_g"; proteinId 3928; exonNumber 1
scaffold_1	JGI	CDS	882182	882193	.	+	0	name "gm1.346_g"; proteinId 3937; exonNumber 1
scaffold_1	JGI	CDS	883052	883486	.	-	0	name "gm1.347_g"; proteinId 3938; exonNumber 1
scaffold_1	JGI	CDS	895016	896419	.	+	0	name "gm1.351_g"; proteinId 3942; exonNumber 1
scaffold_1	JGI	CDS	946302	946361	.	-	0	name "gm1.369_g"; proteinId 3960; exonNumber 2
scaffold_1	JGI	CDS	946391	947314	.	-	0	name "gm1.369_g"; proteinId 3960; exonNumber 1
scaffold_1	JGI	CDS	947933	948280	.	+	0	name "gm1.370_g"; proteinId 3961; exonNumber 1
scaffold_1	JGI	CDS	950997	951012	.	-	0	name "gm1.371_g"; proteinId 3962; exonNumber 1
scaffold_1	JGI	CDS	954786	955463	.	-	0	name "gm1.374_g"; proteinId 3965; exonNumber 1
scaffold_1	JGI	CDS	958329	958673	.	+	0	name "gm1.376_g"; proteinId 3967; exonNumber 1
scaffold_1	JGI	CDS	972813	974372	.	-	0	name "gm1.385_g"; proteinId 3976; exonNumber 1
scaffold_1	JGI	CDS	993190	995808	.	-	0	name "gm1.393_g"; proteinId 3984; exonNumber 1
scaffold_1	JGI	CDS	1000959	1001765	.	-	0	name "gm1.396_g"; proteinId 3987; exonNumber 1
scaffold_1	JGI	CDS	1002694	1003155	.	-	0	name "gm1.397_g"; proteinId 3988; exonNumber 1
scaffold_1	JGI	CDS	1026278	1026670	.	+	0	name "gm1.404_g"; proteinId 3995; exonNumber 1
scaffold_1	JGI	CDS	1048433	1050208	.	+	0	name "gm1.411_g"; proteinId 4002; exonNumber 1
scaffold_1	JGI	CDS	1050730	1051752	.	+	0	name "gm1.412_g"; proteinId 4003; exonNumber 1
scaffold_1	JGI	CDS	1056131	1059204	.	-	2	name "gm1.414_g"; proteinId 4005; exonNumber 2
scaffold_1	JGI	CDS	1059899	1059917	.	-	0	name "gm1.414_g"; proteinId 4005; exonNumber 1
scaffold_1	JGI	CDS	1060102	1062063	.	+	0	name "gm1.415_g"; proteinId 4006; exonNumber 1
scaffold_1	JGI	CDS	1084454	1084710	.	+	2	name "gm1.424_g"; proteinId 4015; exonNumber 2
scaffold_1	JGI	CDS	1092531	1093615	.	-	0	name "gm1.426_g"; proteinId 4017; exonNumber 1
scaffold_1	JGI	CDS	1102797	1103168	.	+	0	name "gm1.430_g"; proteinId 4021; exonNumber 1
scaffold_1	JGI	CDS	1141590	1142090	.	+	0	name "gm1.441_g"; proteinId 4032; exonNumber 1
scaffold_1	JGI	CDS	1165215	1165973	.	+	0	name "gm1.449_g"; proteinId 4040; exonNumber 1
scaffold_1	JGI	CDS	1175978	1176463	.	+	0	name "gm1.454_g"; proteinId 4045; exonNumber 1
scaffold_1	JGI	CDS	1177734	1178174	.	+	0	name "gm1.456_g"; proteinId 4047; exonNumber 1
scaffold_1	JGI	CDS	1178930	1179106	.	+	0	name "gm1.457_g"; proteinId 4048; exonNumber 1
scaffold_1	JGI	CDS	1179172	1179357	.	+	0	name "gm1.457_g"; proteinId 4048; exonNumber 2
scaffold_1	JGI	CDS	1181950	1183058	.	+	0	name "gm1.459_g"; proteinId 4050; exonNumber 1
scaffold_1	JGI	CDS	1195341	1196615	.	+	0	name "gm1.465_g"; proteinId 4056; exonNumber 1
scaffold_1	JGI	CDS	1199417	1199466	.	-	0	name "gm1.467_g"; proteinId 4058; exonNumber 1
scaffold_1	JGI	CDS	1209438	1210094	.	+	0	name "gm1.470_g"; proteinId 4061; exonNumber 1
scaffold_1	JGI	CDS	1212910	1213478	.	+	0	name "gm1.471_g"; proteinId 4062; exonNumber 1
scaffold_1	JGI	CDS	1224249	1225112	.	-	0	name "gm1.475_g"; proteinId 4066; exonNumber 1
scaffold_1	JGI	CDS	1251433	1252161	.	+	0	name "gm1.487_g"; proteinId 4078; exonNumber 1
scaffold_1	JGI	CDS	1426117	1426170	.	-	0	name "gm1.547_g"; proteinId 4138; exonNumber 1
scaffold_1	JGI	CDS	1492083	1492280	.	-	0	name "gm1.574_g"; proteinId 4165; exonNumber 2
scaffold_1	JGI	CDS	1499870	1500516	.	-	2	name "gm1.581_g"; proteinId 4172; exonNumber 2
scaffold_1	JGI	CDS	1500600	1500684	.	-	0	name "gm1.581_g"; proteinId 4172; exonNumber 1
scaffold_1	JGI	CDS	1508202	1508906	.	+	0	name "gm1.585_g"; proteinId 4176; exonNumber 1
scaffold_1	JGI	CDS	1514302	1515140	.	-	0	name "gm1.587_g"; proteinId 4178; exonNumber 1
scaffold_1	JGI	CDS	1520669	1521487	.	+	0	name "gm1.589_g"; proteinId 4180; exonNumber 1
scaffold_1	JGI	CDS	1532514	1533131	.	-	0	name "gm1.595_g"; proteinId 4186; exonNumber 1
scaffold_1	JGI	CDS	1538967	1541264	.	-	0	name "gm1.598_g"; proteinId 4189; exonNumber 1
scaffold_1	JGI	CDS	1548119	1548181	.	-	0	name "gm1.602_g"; proteinId 4193; exonNumber 1
scaffold_1	JGI	CDS	1554592	1555320	.	+	0	name "gm1.605_g"; proteinId 4196; exonNumber 1
scaffold_1	JGI	CDS	1565207	1565644	.	+	0	name "gm1.609_g"; proteinId 4200; exonNumber 1
scaffold_1	JGI	CDS	1574449	1575984	.	-	0	name "gm1.612_g"; proteinId 4203; exonNumber 1
scaffold_1	JGI	CDS	1583217	1583481	.	-	1	name "gm1.616_g"; proteinId 4207; exonNumber 2
scaffold_1	JGI	CDS	1617769	1617778	.	+	0	name "gm1.629_g"; proteinId 4220; exonNumber 1
scaffold_1	JGI	CDS	1629381	1630577	.	+	0	name "gm1.632_g"; proteinId 4223; exonNumber 1
scaffold_1	JGI	CDS	1637929	1639503	.	-	0	name "gm1.637_g"; proteinId 4228; exonNumber 1
scaffold_1	JGI	CDS	1646837	1647916	.	-	0	name "gm1.640_g"; proteinId 4231; exonNumber 1
scaffold_1	JGI	CDS	1656001	1658370	.	+	0	name "gm1.643_g"; proteinId 4234; exonNumber 1
scaffold_1	JGI	CDS	1686062	1687000	.	-	0	name "gm1.654_g"; proteinId 4245; exonNumber 1
scaffold_1	JGI	CDS	1696875	1696913	.	-	0	name "gm1.659_g"; proteinId 4250; exonNumber 2
scaffold_1	JGI	CDS	1697041	1697106	.	-	0	name "gm1.659_g"; proteinId 4250; exonNumber 1
scaffold_1	JGI	CDS	1700422	1702155	.	+	0	name "gm1.660_g"; proteinId 4251; exonNumber 1
scaffold_1	JGI	CDS	1709541	1710434	.	+	0	name "gm1.664_g"; proteinId 4255; exonNumber 1
scaffold_1	JGI	CDS	1710602	1712329	.	-	0	name "gm1.665_g"; proteinId 4256; exonNumber 1
scaffold_1	JGI	CDS	1713830	1715460	.	-	2	name "gm1.667_g"; proteinId 4258; exonNumber 2
scaffold_1	JGI	CDS	1717172	1719103	.	+	0	name "gm1.668_g"; proteinId 4259; exonNumber 1
scaffold_1	JGI	CDS	1727212	1727799	.	-	0	name "gm1.672_g"; proteinId 4263; exonNumber 1
scaffold_1	JGI	CDS	1757800	1758144	.	+	0	name "gm1.685_g"; proteinId 4276; exonNumber 1
scaffold_1	JGI	CDS	1760653	1761435	.	+	0	name "gm1.688_g"; proteinId 4279; exonNumber 1
scaffold_1	JGI	CDS	1780968	1782647	.	-	0	name "gm1.698_g"; proteinId 4289; exonNumber 1
scaffold_1	JGI	CDS	1785721	1785773	.	-	0	name "gm1.699_g"; proteinId 4290; exonNumber 1
scaffold_1	JGI	CDS	1789509	1791530	.	-	0	name "gm1.701_g"; proteinId 4292; exonNumber 1
scaffold_1	JGI	CDS	1793439	1793825	.	+	0	name "gm1.702_g"; proteinId 4293; exonNumber 1
scaffold_1	JGI	CDS	1794301	1795446	.	+	0	name "gm1.703_g"; proteinId 4294; exonNumber 1
scaffold_1	JGI	CDS	1802315	1802349	.	-	2	name "gm1.706_g"; proteinId 4297; exonNumber 2
scaffold_1	JGI	CDS	1862235	1862281	.	+	2	name "gm1.728_g"; proteinId 4319; exonNumber 2
scaffold_1	JGI	CDS	1876571	1878451	.	+	0	name "gm1.734_g"; proteinId 4325; exonNumber 1
scaffold_1	JGI	CDS	1889505	1890665	.	+	0	name "gm1.737_g"; proteinId 4328; exonNumber 1
scaffold_1	JGI	CDS	1890889	1891967	.	-	2	name "gm1.738_g"; proteinId 4329; exonNumber 2
scaffold_1	JGI	CDS	1892521	1892743	.	-	0	name "gm1.738_g"; proteinId 4329; exonNumber 1
scaffold_1	JGI	CDS	1893300	1894943	.	+	0	name "gm1.739_g"; proteinId 4330; exonNumber 1
scaffold_1	JGI	CDS	1940035	1940072	.	-	0	name "gm1.754_g"; proteinId 4345; exonNumber 1
scaffold_1	JGI	CDS	1993855	1994625	.	-	0	name "gm1.778_g"; proteinId 4369; exonNumber 1
scaffold_1	JGI	CDS	2029546	2029567	.	+	0	name "gm1.791_g"; proteinId 4382; exonNumber 1
scaffold_1	JGI	CDS	2042409	2042861	.	-	0	name "gm1.798_g"; proteinId 4389; exonNumber 1
scaffold_1	JGI	CDS	2044020	2044531	.	+	0	name "gm1.799_g"; proteinId 4390; exonNumber 1
scaffold_1	JGI	CDS	2046537	2048453	.	-	0	name "gm1.801_g"; proteinId 4392; exonNumber 1
scaffold_1	JGI	CDS	2064767	2065061	.	-	1	name "gm1.808_g"; proteinId 4399; exonNumber 2
scaffold_1	JGI	CDS	2065127	2065167	.	-	0	name "gm1.808_g"; proteinId 4399; exonNumber 1
scaffold_1	JGI	CDS	2103914	2103955	.	-	0	name "gm1.824_g"; proteinId 4415; exonNumber 1
scaffold_1	JGI	CDS	2136562	2138113	.	+	1	name "gm1.834_g"; proteinId 4425; exonNumber 2
scaffold_1	JGI	CDS	2139123	2139132	.	+	0	name "gm1.835_g"; proteinId 4426; exonNumber 1
scaffold_1	JGI	CDS	2155487	2155504	.	+	0	name "gm1.844_g"; proteinId 4435; exonNumber 1
scaffold_1	JGI	CDS	2158254	2159027	.	-	0	name "gm1.846_g"; proteinId 4437; exonNumber 1
scaffold_1	JGI	CDS	2176285	2176340	.	-	2	name "gm1.853_g"; proteinId 4444; exonNumber 2
scaffold_1	JGI	CDS	2176409	2176502	.	-	0	name "gm1.853_g"; proteinId 4444; exonNumber 1
scaffold_1	JGI	CDS	2194010	2194076	.	-	0	name "gm1.861_g"; proteinId 4452; exonNumber 1
scaffold_1	JGI	CDS	2225495	2225554	.	-	0	name "gm1.870_g"; proteinId 4461; exonNumber 1
scaffold_1	JGI	CDS	2241561	2241707	.	+	0	name "gm1.876_g"; proteinId 4467; exonNumber 1
scaffold_1	JGI	CDS	2308071	2308739	.	-	0	name "gm1.903_g"; proteinId 4494; exonNumber 1
scaffold_1	JGI	CDS	2322596	2323861	.	+	0	name "gm1.910_g"; proteinId 4501; exonNumber 1
scaffold_1	JGI	CDS	2324049	2324822	.	-	0	name "gm1.911_g"; proteinId 4502; exonNumber 1
scaffold_1	JGI	CDS	2328989	2330563	.	+	0	name "gm1.914_g"; proteinId 4505; exonNumber 1
scaffold_1	JGI	CDS	2340732	2342363	.	+	0	name "gm1.917_g"; proteinId 4508; exonNumber 1
scaffold_1	JGI	CDS	2342961	2344562	.	+	0	name "gm1.918_g"; proteinId 4509; exonNumber 1
scaffold_1	JGI	CDS	2344613	2346007	.	-	0	name "gm1.919_g"; proteinId 4510; exonNumber 1
scaffold_1	JGI	CDS	2346326	2348239	.	+	0	name "gm1.920_g"; proteinId 4511; exonNumber 1
scaffold_1	JGI	CDS	2348304	2349524	.	-	0	name "gm1.921_g"; proteinId 4512; exonNumber 1
scaffold_1	JGI	CDS	2349796	2350605	.	+	0	name "gm1.922_g"; proteinId 4513; exonNumber 1
scaffold_1	JGI	CDS	2350957	2351151	.	+	0	name "gm1.923_g"; proteinId 4514; exonNumber 1
scaffold_1	JGI	CDS	2351790	2353037	.	+	0	name "gm1.923_g"; proteinId 4514; exonNumber 2
scaffold_1	JGI	CDS	2353159	2356698	.	-	0	name "gm1.924_g"; proteinId 4515; exonNumber 1
scaffold_1	JGI	CDS	2357830	2360661	.	+	0	name "gm1.925_g"; proteinId 4516; exonNumber 1
scaffold_1	JGI	CDS	2360821	2361672	.	-	0	name "gm1.926_g"; proteinId 4517; exonNumber 1
scaffold_1	JGI	CDS	2362023	2362778	.	-	0	name "gm1.927_g"; proteinId 4518; exonNumber 1
scaffold_1	JGI	CDS	2363061	2363849	.	-	0	name "gm1.928_g"; proteinId 4519; exonNumber 1
scaffold_1	JGI	CDS	2365040	2366749	.	+	0	name "gm1.929_g"; proteinId 4520; exonNumber 1
scaffold_1	JGI	CDS	2367061	2367576	.	+	0	name "gm1.930_g"; proteinId 4521; exonNumber 1
scaffold_1	JGI	CDS	2367711	2368769	.	-	0	name "gm1.931_g"; proteinId 4522; exonNumber 1
scaffold_1	JGI	CDS	2371338	2373827	.	-	0	name "gm1.933_g"; proteinId 4524; exonNumber 1
scaffold_1	JGI	CDS	2374042	2374575	.	+	0	name "gm1.934_g"; proteinId 4525; exonNumber 1
scaffold_1	JGI	CDS	2375624	2377192	.	+	0	name "gm1.935_g"; proteinId 4526; exonNumber 1
scaffold_1	JGI	CDS	2378401	2380011	.	+	0	name "gm1.936_g"; proteinId 4527; exonNumber 1
scaffold_1	JGI	CDS	2380442	2381209	.	-	0	name "gm1.937_g"; proteinId 4528; exonNumber 1
scaffold_1	JGI	CDS	2382027	2382947	.	+	0	name "gm1.938_g"; proteinId 4529; exonNumber 1
scaffold_1	JGI	CDS	2383064	2385463	.	-	0	name "gm1.939_g"; proteinId 4530; exonNumber 1
scaffold_1	JGI	CDS	2385844	2387208	.	+	0	name "gm1.940_g"; proteinId 4531; exonNumber 1
scaffold_1	JGI	CDS	2387962	2389314	.	+	0	name "gm1.941_g"; proteinId 4532; exonNumber 1
scaffold_1	JGI	CDS	2389546	2390076	.	-	0	name "gm1.942_g"; proteinId 4533; exonNumber 1
scaffold_1	JGI	CDS	2391924	2393489	.	+	0	name "gm1.943_g"; proteinId 4534; exonNumber 1
scaffold_1	JGI	CDS	2394197	2395600	.	+	0	name "gm1.944_g"; proteinId 4535; exonNumber 1
scaffold_1	JGI	CDS	2395677	2396528	.	-	0	name "gm1.945_g"; proteinId 4536; exonNumber 1
scaffold_1	JGI	CDS	2399981	2400682	.	+	0	name "gm1.947_g"; proteinId 4538; exonNumber 1
scaffold_1	JGI	CDS	2401109	2401798	.	-	0	name "gm1.948_g"; proteinId 4539; exonNumber 1
scaffold_1	JGI	CDS	2402075	2402551	.	+	0	name "gm1.949_g"; proteinId 4540; exonNumber 1
scaffold_1	JGI	CDS	2405365	2406831	.	-	0	name "gm1.951_g"; proteinId 4542; exonNumber 1
scaffold_1	JGI	CDS	2407105	2408556	.	+	0	name "gm1.952_g"; proteinId 4543; exonNumber 1
scaffold_1	JGI	CDS	2409514	2410641	.	+	0	name "gm1.953_g"; proteinId 4544; exonNumber 1
scaffold_1	JGI	CDS	2411065	2411880	.	+	0	name "gm1.954_g"; proteinId 4545; exonNumber 1
scaffold_1	JGI	CDS	2412725	2413957	.	+	0	name "gm1.955_g"; proteinId 4546; exonNumber 1
scaffold_1	JGI	CDS	2414416	2415558	.	-	0	name "gm1.956_g"; proteinId 4547; exonNumber 1
scaffold_1	JGI	CDS	2417135	2418317	.	+	0	name "gm1.957_g"; proteinId 4548; exonNumber 1
scaffold_1	JGI	CDS	2418901	2419547	.	+	2	name "gm1.957_g"; proteinId 4548; exonNumber 2
scaffold_1	JGI	CDS	2420381	2421448	.	+	0	name "gm1.958_g"; proteinId 4549; exonNumber 1
scaffold_1	JGI	CDS	2421776	2423209	.	-	0	name "gm1.959_g"; proteinId 4550; exonNumber 2
scaffold_1	JGI	CDS	2423282	2423341	.	-	0	name "gm1.959_g"; proteinId 4550; exonNumber 1
scaffold_1	JGI	CDS	2424049	2425674	.	+	0	name "gm1.960_g"; proteinId 4551; exonNumber 1
scaffold_1	JGI	CDS	2427754	2428887	.	+	0	name "gm1.961_g"; proteinId 4552; exonNumber 1
scaffold_1	JGI	CDS	2430346	2430798	.	+	0	name "gm1.962_g"; proteinId 4553; exonNumber 1
scaffold_1	JGI	CDS	2431450	2431905	.	+	0	name "gm1.963_g"; proteinId 4554; exonNumber 1
scaffold_1	JGI	CDS	2431996	2432463	.	-	0	name "gm1.964_g"; proteinId 4555; exonNumber 1
scaffold_1	JGI	CDS	2432705	2433259	.	+	0	name "gm1.965_g"; proteinId 4556; exonNumber 1
scaffold_1	JGI	CDS	2436298	2437066	.	+	0	name "gm1.967_g"; proteinId 4558; exonNumber 1
scaffold_1	JGI	CDS	2437359	2437948	.	+	2	name "gm1.967_g"; proteinId 4558; exonNumber 2
scaffold_1	JGI	CDS	2438065	2439900	.	-	0	name "gm1.968_g"; proteinId 4559; exonNumber 1
scaffold_1	JGI	CDS	2440606	2441958	.	-	0	name "gm1.969_g"; proteinId 4560; exonNumber 1
scaffold_1	JGI	CDS	2442478	2442753	.	-	0	name "gm1.970_g"; proteinId 4561; exonNumber 2
scaffold_1	JGI	CDS	2442823	2442900	.	-	0	name "gm1.970_g"; proteinId 4561; exonNumber 1
scaffold_1	JGI	CDS	2443374	2444315	.	+	0	name "gm1.971_g"; proteinId 4562; exonNumber 1
scaffold_1	JGI	CDS	2444397	2446223	.	-	0	name "gm1.972_g"; proteinId 4563; exonNumber 1
scaffold_1	JGI	CDS	2446556	2447620	.	-	0	name "gm1.973_g"; proteinId 4564; exonNumber 1
scaffold_1	JGI	CDS	2448859	2449644	.	+	0	name "gm1.974_g"; proteinId 4565; exonNumber 1
scaffold_1	JGI	CDS	2454253	2455755	.	-	0	name "gm1.977_g"; proteinId 4568; exonNumber 1
scaffold_1	JGI	CDS	2458924	2459451	.	-	0	name "gm1.979_g"; proteinId 4570; exonNumber 1
scaffold_1	JGI	CDS	2459705	2461302	.	-	2	name "gm1.980_g"; proteinId 4571; exonNumber 2
scaffold_1	JGI	CDS	2462469	2464203	.	-	0	name "gm1.980_g"; proteinId 4571; exonNumber 1
scaffold_1	JGI	CDS	2465118	2468165	.	-	0	name "gm1.981_g"; proteinId 4572; exonNumber 1
scaffold_1	JGI	CDS	2469595	2470386	.	-	0	name "gm1.982_g"; proteinId 4573; exonNumber 1
scaffold_1	JGI	CDS	2470849	2471538	.	+	0	name "gm1.983_g"; proteinId 4574; exonNumber 1
scaffold_1	JGI	CDS	2473349	2475457	.	+	0	name "gm1.984_g"; proteinId 4575; exonNumber 1
scaffold_1	JGI	CDS	2475830	2477161	.	-	0	name "gm1.985_g"; proteinId 4576; exonNumber 1
scaffold_1	JGI	CDS	2478293	2480086	.	+	0	name "gm1.986_g"; proteinId 4577; exonNumber 1
scaffold_1	JGI	CDS	2480683	2481234	.	-	0	name "gm1.987_g"; proteinId 4578; exonNumber 1
scaffold_1	JGI	CDS	2481635	2482714	.	-	0	name "gm1.988_g"; proteinId 4579; exonNumber 1
scaffold_1	JGI	CDS	2487462	2488298	.	+	0	name "gm1.990_g"; proteinId 4581; exonNumber 1
scaffold_1	JGI	CDS	2488517	2489368	.	-	0	name "gm1.991_g"; proteinId 4582; exonNumber 1
scaffold_1	JGI	CDS	2490046	2491011	.	+	0	name "gm1.992_g"; proteinId 4583; exonNumber 1
scaffold_1	JGI	CDS	2492024	2493739	.	+	0	name "gm1.993_g"; proteinId 4584; exonNumber 1
scaffold_1	JGI	CDS	2493938	2494567	.	-	0	name "gm1.994_g"; proteinId 4585; exonNumber 1
scaffold_1	JGI	CDS	2494875	2495576	.	+	0	name "gm1.995_g"; proteinId 4586; exonNumber 1
scaffold_1	JGI	CDS	2495765	2497510	.	-	0	name "gm1.996_g"; proteinId 4587; exonNumber 1
scaffold_1	JGI	CDS	2498351	2499166	.	+	0	name "gm1.997_g"; proteinId 4588; exonNumber 1
scaffold_1	JGI	CDS	2499806	2500591	.	+	0	name "gm1.998_g"; proteinId 4589; exonNumber 1
scaffold_1	JGI	CDS	2500971	2502773	.	+	0	name "gm1.999_g"; proteinId 4590; exonNumber 1
scaffold_1	JGI	CDS	2506539	2508206	.	-	0	name "gm1.1001_g"; proteinId 4592; exonNumber 1
scaffold_1	JGI	CDS	2509602	2510192	.	-	0	name "gm1.1002_g"; proteinId 4593; exonNumber 1
scaffold_1	JGI	CDS	2510721	2512910	.	-	0	name "gm1.1003_g"; proteinId 4594; exonNumber 1
scaffold_1	JGI	CDS	2514698	2514832	.	+	0	name "gm1.1004_g"; proteinId 4595; exonNumber 1
scaffold_1	JGI	CDS	2515514	2516164	.	+	0	name "gm1.1004_g"; proteinId 4595; exonNumber 2
scaffold_1	JGI	CDS	2516327	2519332	.	-	0	name "gm1.1005_g"; proteinId 4596; exonNumber 1
scaffold_1	JGI	CDS	2519895	2522393	.	-	0	name "gm1.1006_g"; proteinId 4597; exonNumber 1
scaffold_1	JGI	CDS	2522752	2524221	.	-	0	name "gm1.1007_g"; proteinId 4598; exonNumber 1
scaffold_1	JGI	CDS	2524617	2525027	.	+	0	name "gm1.1008_g"; proteinId 4599; exonNumber 1
scaffold_1	JGI	CDS	2525397	2527181	.	-	0	name "gm1.1009_g"; proteinId 4600; exonNumber 1
scaffold_1	JGI	CDS	2533405	2534337	.	+	0	name "gm1.1012_g"; proteinId 4603; exonNumber 1
scaffold_1	JGI	CDS	2537419	2538104	.	-	2	name "gm1.1014_g"; proteinId 4605; exonNumber 2
scaffold_1	JGI	CDS	2539285	2540878	.	-	0	name "gm1.1014_g"; proteinId 4605; exonNumber 1
scaffold_1	JGI	CDS	2542628	2543857	.	+	0	name "gm1.1015_g"; proteinId 4606; exonNumber 1
scaffold_1	JGI	CDS	2544159	2545583	.	-	0	name "gm1.1016_g"; proteinId 4607; exonNumber 1
scaffold_1	JGI	CDS	2557160	2558812	.	+	0	name "gm1.1019_g"; proteinId 4610; exonNumber 1
scaffold_1	JGI	CDS	2558907	2560763	.	-	0	name "gm1.1020_g"; proteinId 4611; exonNumber 1
scaffold_1	JGI	CDS	2561156	2562514	.	-	0	name "gm1.1021_g"; proteinId 4612; exonNumber 1
scaffold_1	JGI	CDS	2563220	2564700	.	-	2	name "gm1.1022_g"; proteinId 4613; exonNumber 3
scaffold_1	JGI	CDS	2565356	2565426	.	-	1	name "gm1.1022_g"; proteinId 4613; exonNumber 2
scaffold_1	JGI	CDS	2566139	2568666	.	-	0	name "gm1.1022_g"; proteinId 4613; exonNumber 1
scaffold_1	JGI	CDS	2569493	2570053	.	+	0	name "gm1.1023_g"; proteinId 4614; exonNumber 1
scaffold_1	JGI	CDS	2570186	2571001	.	-	0	name "gm1.1024_g"; proteinId 4615; exonNumber 1
scaffold_1	JGI	CDS	2571987	2572685	.	-	0	name "gm1.1025_g"; proteinId 4616; exonNumber 1
scaffold_1	JGI	CDS	2574955	2575893	.	+	0	name "gm1.1027_g"; proteinId 4618; exonNumber 1
scaffold_1	JGI	CDS	2579619	2579948	.	-	0	name "gm1.1029_g"; proteinId 4620; exonNumber 1
scaffold_1	JGI	CDS	2586307	2587065	.	-	0	name "gm1.1032_g"; proteinId 4623; exonNumber 1
scaffold_1	JGI	CDS	2595398	2596588	.	+	0	name "gm1.1035_g"; proteinId 4626; exonNumber 1
scaffold_1	JGI	CDS	2596836	2598737	.	-	0	name "gm1.1036_g"; proteinId 4627; exonNumber 1
scaffold_1	JGI	CDS	2598979	2599884	.	+	0	name "gm1.1037_g"; proteinId 4628; exonNumber 1
scaffold_1	JGI	CDS	2604339	2608255	.	-	2	name "gm1.1039_g"; proteinId 4630; exonNumber 2
scaffold_1	JGI	CDS	2610132	2611791	.	-	0	name "gm1.1039_g"; proteinId 4630; exonNumber 1
scaffold_1	JGI	CDS	2612139	2613884	.	-	0	name "gm1.1040_g"; proteinId 4631; exonNumber 1
scaffold_1	JGI	CDS	2614716	2615591	.	+	0	name "gm1.1041_g"; proteinId 4632; exonNumber 1
scaffold_1	JGI	CDS	2615621	2618632	.	-	0	name "gm1.1042_g"; proteinId 4633; exonNumber 1
scaffold_1	JGI	CDS	2619291	2620244	.	+	0	name "gm1.1043_g"; proteinId 4634; exonNumber 1
scaffold_1	JGI	CDS	2620407	2621432	.	-	0	name "gm1.1044_g"; proteinId 4635; exonNumber 1
scaffold_1	JGI	CDS	2622266	2623078	.	+	0	name "gm1.1045_g"; proteinId 4636; exonNumber 1
scaffold_1	JGI	CDS	2623822	2625810	.	+	0	name "gm1.1046_g"; proteinId 4637; exonNumber 1
scaffold_1	JGI	CDS	2626360	2629818	.	+	0	name "gm1.1047_g"; proteinId 4638; exonNumber 1
scaffold_1	JGI	CDS	2629930	2631909	.	-	0	name "gm1.1048_g"; proteinId 4639; exonNumber 1
scaffold_1	JGI	CDS	2632363	2633799	.	+	0	name "gm1.1049_g"; proteinId 4640; exonNumber 1
scaffold_1	JGI	CDS	2634608	2635972	.	+	0	name "gm1.1050_g"; proteinId 4641; exonNumber 1
scaffold_1	JGI	CDS	2636576	2638909	.	+	0	name "gm1.1051_g"; proteinId 4642; exonNumber 1
scaffold_1	JGI	CDS	2642540	2644243	.	+	0	name "gm1.1053_g"; proteinId 4644; exonNumber 1
scaffold_1	JGI	CDS	2644565	2644954	.	+	0	name "gm1.1054_g"; proteinId 4645; exonNumber 1
scaffold_1	JGI	CDS	2645704	2647287	.	-	0	name "gm1.1055_g"; proteinId 4646; exonNumber 1
scaffold_1	JGI	CDS	2648370	2648729	.	-	0	name "gm1.1056_g"; proteinId 4647; exonNumber 1
scaffold_1	JGI	CDS	2650611	2651060	.	+	0	name "gm1.1057_g"; proteinId 4648; exonNumber 1
scaffold_1	JGI	CDS	2651797	2652927	.	+	0	name "gm1.1058_g"; proteinId 4649; exonNumber 1
scaffold_1	JGI	CDS	2653055	2654728	.	-	0	name "gm1.1059_g"; proteinId 4650; exonNumber 1
scaffold_1	JGI	CDS	2655322	2656041	.	-	0	name "gm1.1060_g"; proteinId 4651; exonNumber 1
scaffold_1	JGI	CDS	2657010	2658191	.	+	0	name "gm1.1061_g"; proteinId 4652; exonNumber 1
scaffold_1	JGI	CDS	2659227	2660714	.	+	0	name "gm1.1062_g"; proteinId 4653; exonNumber 1
scaffold_1	JGI	CDS	2663436	2665355	.	-	0	name "gm1.1064_g"; proteinId 4655; exonNumber 1
scaffold_1	JGI	CDS	2665647	2667290	.	-	0	name "gm1.1065_g"; proteinId 4656; exonNumber 1
scaffold_1	JGI	CDS	2667899	2669536	.	-	0	name "gm1.1066_g"; proteinId 4657; exonNumber 1
scaffold_1	JGI	CDS	2669866	2670741	.	+	0	name "gm1.1067_g"; proteinId 4658; exonNumber 1
scaffold_1	JGI	CDS	2670829	2671803	.	-	0	name "gm1.1068_g"; proteinId 4659; exonNumber 1
scaffold_1	JGI	CDS	2672415	2673452	.	+	0	name "gm1.1069_g"; proteinId 4660; exonNumber 1
scaffold_1	JGI	CDS	2673993	2676482	.	+	0	name "gm1.1070_g"; proteinId 4661; exonNumber 1
scaffold_1	JGI	CDS	2676609	2677772	.	-	0	name "gm1.1071_g"; proteinId 4662; exonNumber 1
scaffold_1	JGI	CDS	2678069	2679673	.	+	0	name "gm1.1072_g"; proteinId 4663; exonNumber 1
scaffold_1	JGI	CDS	2679844	2680152	.	-	0	name "gm1.1073_g"; proteinId 4664; exonNumber 1
scaffold_1	JGI	CDS	2680669	2682219	.	+	0	name "gm1.1074_g"; proteinId 4665; exonNumber 1
scaffold_1	JGI	CDS	2689471	2691174	.	-	0	name "gm1.1077_g"; proteinId 4668; exonNumber 1
scaffold_1	JGI	CDS	2691484	2692404	.	+	0	name "gm1.1078_g"; proteinId 4669; exonNumber 1
scaffold_1	JGI	CDS	2696926	2698578	.	-	0	name "gm1.1081_g"; proteinId 4672; exonNumber 1
scaffold_1	JGI	CDS	2702709	2703272	.	-	0	name "gm1.1083_g"; proteinId 4674; exonNumber 1
scaffold_1	JGI	CDS	2709008	2710297	.	+	0	name "gm1.1085_g"; proteinId 4676; exonNumber 1
scaffold_1	JGI	CDS	2713362	2714636	.	-	0	name "gm1.1087_g"; proteinId 4678; exonNumber 1
scaffold_1	JGI	CDS	2715597	2717285	.	+	0	name "gm1.1088_g"; proteinId 4679; exonNumber 1
scaffold_1	JGI	CDS	2717486	2719954	.	-	0	name "gm1.1089_g"; proteinId 4680; exonNumber 1
scaffold_1	JGI	CDS	2720302	2722362	.	+	0	name "gm1.1090_g"; proteinId 4681; exonNumber 1
scaffold_1	JGI	CDS	2722495	2722884	.	-	0	name "gm1.1091_g"; proteinId 4682; exonNumber 1
scaffold_1	JGI	CDS	2723187	2723672	.	+	0	name "gm1.1092_g"; proteinId 4683; exonNumber 1
scaffold_1	JGI	CDS	2725332	2727644	.	+	0	name "gm1.1092_g"; proteinId 4683; exonNumber 2
scaffold_1	JGI	CDS	2727782	2730079	.	-	0	name "gm1.1093_g"; proteinId 4684; exonNumber 1
scaffold_1	JGI	CDS	2737397	2739445	.	+	0	name "gm1.1095_g"; proteinId 4686; exonNumber 1
scaffold_1	JGI	CDS	2739550	2741083	.	-	1	name "gm1.1096_g"; proteinId 4687; exonNumber 2
scaffold_1	JGI	CDS	2741789	2742822	.	-	0	name "gm1.1096_g"; proteinId 4687; exonNumber 1
scaffold_1	JGI	CDS	2743420	2744742	.	+	0	name "gm1.1097_g"; proteinId 4688; exonNumber 1
scaffold_1	JGI	CDS	2744945	2745829	.	-	0	name "gm1.1098_g"; proteinId 4689; exonNumber 1
scaffold_1	JGI	CDS	2746292	2746924	.	-	0	name "gm1.1099_g"; proteinId 4690; exonNumber 1
scaffold_1	JGI	CDS	2747124	2749544	.	-	0	name "gm1.1100_g"; proteinId 4691; exonNumber 1
scaffold_1	JGI	CDS	2749861	2750610	.	-	0	name "gm1.1101_g"; proteinId 4692; exonNumber 1
scaffold_1	JGI	CDS	2751407	2752756	.	+	0	name "gm1.1102_g"; proteinId 4693; exonNumber 1
scaffold_1	JGI	CDS	2753356	2758359	.	+	0	name "gm1.1103_g"; proteinId 4694; exonNumber 1
scaffold_1	JGI	CDS	2758451	2759305	.	-	0	name "gm1.1104_g"; proteinId 4695; exonNumber 1
scaffold_1	JGI	CDS	2759754	2762249	.	-	0	name "gm1.1105_g"; proteinId 4696; exonNumber 1
scaffold_1	JGI	CDS	2762929	2764188	.	+	0	name "gm1.1106_g"; proteinId 4697; exonNumber 1
scaffold_1	JGI	CDS	2764414	2769426	.	-	0	name "gm1.1107_g"; proteinId 4698; exonNumber 1
scaffold_1	JGI	CDS	2770670	2771578	.	-	0	name "gm1.1108_g"; proteinId 4699; exonNumber 1
scaffold_1	JGI	CDS	2773552	2774145	.	-	0	name "gm1.1109_g"; proteinId 4700; exonNumber 1
scaffold_1	JGI	CDS	2774665	2775303	.	+	0	name "gm1.1110_g"; proteinId 4701; exonNumber 1
scaffold_1	JGI	CDS	2775391	2776518	.	-	0	name "gm1.1111_g"; proteinId 4702; exonNumber 1
scaffold_1	JGI	CDS	2780120	2780899	.	-	0	name "gm1.1113_g"; proteinId 4704; exonNumber 1
scaffold_1	JGI	CDS	2781369	2782706	.	+	0	name "gm1.1114_g"; proteinId 4705; exonNumber 1
scaffold_1	JGI	CDS	2783556	2785256	.	+	0	name "gm1.1115_g"; proteinId 4706; exonNumber 1
scaffold_1	JGI	CDS	2790920	2792683	.	+	0	name "gm1.1117_g"; proteinId 4708; exonNumber 1
scaffold_1	JGI	CDS	2793052	2794596	.	+	0	name "gm1.1118_g"; proteinId 4709; exonNumber 1
scaffold_1	JGI	CDS	2794757	2796796	.	-	0	name "gm1.1119_g"; proteinId 4710; exonNumber 1
scaffold_1	JGI	CDS	2798516	2799262	.	+	0	name "gm1.1120_g"; proteinId 4711; exonNumber 1
scaffold_1	JGI	CDS	2799371	2803003	.	-	0	name "gm1.1121_g"; proteinId 4712; exonNumber 1
scaffold_1	JGI	CDS	2812948	2814912	.	-	0	name "gm1.1125_g"; proteinId 4716; exonNumber 1
scaffold_1	JGI	CDS	2816001	2816639	.	+	0	name "gm1.1126_g"; proteinId 4717; exonNumber 1
scaffold_1	JGI	CDS	2816882	2818150	.	+	0	name "gm1.1127_g"; proteinId 4718; exonNumber 1
scaffold_1	JGI	CDS	2818220	2818774	.	-	0	name "gm1.1128_g"; proteinId 4719; exonNumber 1
scaffold_1	JGI	CDS	2819150	2819521	.	-	0	name "gm1.1129_g"; proteinId 4720; exonNumber 1
scaffold_1	JGI	CDS	2819814	2822444	.	-	0	name "gm1.1130_g"; proteinId 4721; exonNumber 1
scaffold_1	JGI	CDS	2822841	2823013	.	+	0	name "gm1.1131_g"; proteinId 4722; exonNumber 1
scaffold_1	JGI	CDS	2823538	2823997	.	+	1	name "gm1.1131_g"; proteinId 4722; exonNumber 2
scaffold_1	JGI	CDS	2824375	2826171	.	+	0	name "gm1.1132_g"; proteinId 4723; exonNumber 1
scaffold_1	JGI	CDS	2826545	2828116	.	-	0	name "gm1.1133_g"; proteinId 4724; exonNumber 1
scaffold_1	JGI	CDS	2833781	2835376	.	-	0	name "gm1.1135_g"; proteinId 4726; exonNumber 1
scaffold_1	JGI	CDS	2837048	2839126	.	+	0	name "gm1.1136_g"; proteinId 4727; exonNumber 1
scaffold_1	JGI	CDS	2839716	2840390	.	+	0	name "gm1.1137_g"; proteinId 4728; exonNumber 1
scaffold_1	JGI	CDS	2840706	2841599	.	-	0	name "gm1.1138_g"; proteinId 4729; exonNumber 1
scaffold_1	JGI	CDS	2842505	2845240	.	+	0	name "gm1.1139_g"; proteinId 4730; exonNumber 1
scaffold_1	JGI	CDS	2845344	2849132	.	-	0	name "gm1.1140_g"; proteinId 4731; exonNumber 1
scaffold_1	JGI	CDS	2851165	2855283	.	+	0	name "gm1.1141_g"; proteinId 4732; exonNumber 1
scaffold_1	JGI	CDS	2856541	2857326	.	-	0	name "gm1.1142_g"; proteinId 4733; exonNumber 1
scaffold_1	JGI	CDS	2857539	2860016	.	+	0	name "gm1.1143_g"; proteinId 4734; exonNumber 1
scaffold_1	JGI	CDS	2860439	2861653	.	+	0	name "gm1.1144_g"; proteinId 4735; exonNumber 1
scaffold_1	JGI	CDS	2862020	2864524	.	-	0	name "gm1.1145_g"; proteinId 4736; exonNumber 1
scaffold_1	JGI	CDS	2865778	2867061	.	-	0	name "gm1.1146_g"; proteinId 4737; exonNumber 1
scaffold_1	JGI	CDS	2869132	2869794	.	+	0	name "gm1.1147_g"; proteinId 4738; exonNumber 1
scaffold_1	JGI	CDS	2870150	2871134	.	-	1	name "gm1.1148_g"; proteinId 4739; exonNumber 2
scaffold_1	JGI	CDS	2871552	2874151	.	-	0	name "gm1.1148_g"; proteinId 4739; exonNumber 1
scaffold_1	JGI	CDS	2875025	2875567	.	+	0	name "gm1.1149_g"; proteinId 4740; exonNumber 1
scaffold_1	JGI	CDS	2875687	2876952	.	-	0	name "gm1.1150_g"; proteinId 4741; exonNumber 1
scaffold_10	JGI	CDS	85671	86846	.	+	0	name "gm1.4427_g"; proteinId 8018; exonNumber 1
scaffold_10	JGI	CDS	115908	116909	.	-	0	name "gm1.4436_g"; proteinId 8027; exonNumber 1
scaffold_10	JGI	CDS	117288	118646	.	+	0	name "gm1.4437_g"; proteinId 8028; exonNumber 1
scaffold_10	JGI	CDS	135626	136594	.	+	0	name "gm1.4444_g"; proteinId 8035; exonNumber 1
scaffold_10	JGI	CDS	137310	138200	.	+	0	name "gm1.4445_g"; proteinId 8036; exonNumber 1
scaffold_10	JGI	CDS	138798	139940	.	+	0	name "gm1.4446_g"; proteinId 8037; exonNumber 1
scaffold_10	JGI	CDS	140947	141915	.	+	0	name "gm1.4447_g"; proteinId 8038; exonNumber 1
scaffold_10	JGI	CDS	142631	143521	.	+	0	name "gm1.4448_g"; proteinId 8039; exonNumber 1
scaffold_10	JGI	CDS	155511	156470	.	+	0	name "gm1.4453_g"; proteinId 8044; exonNumber 1
scaffold_10	JGI	CDS	161562	162026	.	+	0	name "gm1.4457_g"; proteinId 8048; exonNumber 1
scaffold_10	JGI	CDS	195523	196302	.	+	0	name "gm1.4471_g"; proteinId 8062; exonNumber 1
scaffold_10	JGI	CDS	217260	217289	.	-	0	name "gm1.4479_g"; proteinId 8070; exonNumber 1
scaffold_10	JGI	CDS	240241	240651	.	-	0	name "gm1.4485_g"; proteinId 8076; exonNumber 1
scaffold_10	JGI	CDS	252296	253217	.	-	1	name "gm1.4488_g"; proteinId 8079; exonNumber 3
scaffold_10	JGI	CDS	253264	253454	.	-	0	name "gm1.4488_g"; proteinId 8079; exonNumber 2
scaffold_10	JGI	CDS	253539	253583	.	-	0	name "gm1.4488_g"; proteinId 8079; exonNumber 1
scaffold_10	JGI	CDS	257611	258574	.	+	0	name "gm1.4489_g"; proteinId 8080; exonNumber 1
scaffold_10	JGI	CDS	290621	291232	.	+	0	name "gm1.4503_g"; proteinId 8094; exonNumber 1
scaffold_10	JGI	CDS	291420	292169	.	+	0	name "gm1.4504_g"; proteinId 8095; exonNumber 1
scaffold_10	JGI	CDS	307497	308243	.	-	0	name "gm1.4507_g"; proteinId 8098; exonNumber 1
scaffold_10	JGI	CDS	308574	309137	.	+	0	name "gm1.4508_g"; proteinId 8099; exonNumber 1
scaffold_10	JGI	CDS	309618	311538	.	+	0	name "gm1.4509_g"; proteinId 8100; exonNumber 1
scaffold_10	JGI	CDS	312065	312148	.	+	2	name "gm1.4509_g"; proteinId 8100; exonNumber 2
scaffold_10	JGI	CDS	312354	313579	.	+	2	name "gm1.4509_g"; proteinId 8100; exonNumber 3
scaffold_10	JGI	CDS	316513	316750	.	+	0	name "gm1.4510_g"; proteinId 8101; exonNumber 1
scaffold_10	JGI	CDS	320867	321104	.	+	0	name "gm1.4511_g"; proteinId 8102; exonNumber 1
scaffold_10	JGI	CDS	326290	328104	.	-	0	name "gm1.4513_g"; proteinId 8104; exonNumber 1
scaffold_10	JGI	CDS	336766	337303	.	-	0	name "gm1.4517_g"; proteinId 8108; exonNumber 1
scaffold_10	JGI	CDS	338390	339649	.	+	0	name "gm1.4518_g"; proteinId 8109; exonNumber 1
scaffold_10	JGI	CDS	360469	361092	.	-	0	name "gm1.4527_g"; proteinId 8118; exonNumber 1
scaffold_10	JGI	CDS	368599	369378	.	+	0	name "gm1.4529_g"; proteinId 8120; exonNumber 1
scaffold_10	JGI	CDS	379612	379643	.	-	2	name "gm1.4535_g"; proteinId 8126; exonNumber 2
scaffold_10	JGI	CDS	382033	382128	.	+	0	name "gm1.4536_g"; proteinId 8127; exonNumber 1
scaffold_11	JGI	CDS	18616	18892	.	-	1	name "gm1.4544_g"; proteinId 8135; exonNumber 2
scaffold_11	JGI	CDS	19940	19988	.	+	0	name "gm1.4545_g"; proteinId 8136; exonNumber 1
scaffold_11	JGI	CDS	72718	72777	.	-	0	name "gm1.4572_g"; proteinId 8163; exonNumber 1
scaffold_11	JGI	CDS	133703	133762	.	-	0	name "gm1.4598_g"; proteinId 8189; exonNumber 2
scaffold_11	JGI	CDS	138172	138627	.	-	0	name "gm1.4600_g"; proteinId 8191; exonNumber 1
scaffold_11	JGI	CDS	139889	140344	.	-	0	name "gm1.4602_g"; proteinId 8193; exonNumber 1
scaffold_11	JGI	CDS	198010	198032	.	+	2	name "gm1.4623_g"; proteinId 8214; exonNumber 2
scaffold_11	JGI	CDS	206661	207081	.	-	0	name "gm1.4628_g"; proteinId 8219; exonNumber 1
scaffold_11	JGI	CDS	232203	232241	.	+	0	name "gm1.4640_g"; proteinId 8231; exonNumber 2
scaffold_11	JGI	CDS	244296	246047	.	-	0	name "gm1.4646_g"; proteinId 8237; exonNumber 1
scaffold_11	JGI	CDS	252425	252769	.	-	0	name "gm1.4650_g"; proteinId 8241; exonNumber 1
scaffold_11	JGI	CDS	262491	262584	.	-	1	name "gm1.4654_g"; proteinId 8245; exonNumber 2
scaffold_11	JGI	CDS	262836	262912	.	-	0	name "gm1.4654_g"; proteinId 8245; exonNumber 1
scaffold_11	JGI	CDS	298852	299064	.	-	0	name "gm1.4669_g"; proteinId 8260; exonNumber 1
scaffold_11	JGI	CDS	303750	304092	.	-	0	name "gm1.4671_g"; proteinId 8262; exonNumber 1
scaffold_12	JGI	CDS	291	866	.	+	0	name "gm1.4682_g"; proteinId 8273; exonNumber 1
scaffold_12	JGI	CDS	3201	3869	.	-	0	name "gm1.4684_g"; proteinId 8275; exonNumber 1
scaffold_12	JGI	CDS	4677	5213	.	+	0	name "gm1.4685_g"; proteinId 8276; exonNumber 1
scaffold_12	JGI	CDS	7737	9029	.	+	0	name "gm1.4686_g"; proteinId 8277; exonNumber 1
scaffold_12	JGI	CDS	18121	18813	.	+	0	name "gm1.4691_g"; proteinId 8282; exonNumber 1
scaffold_12	JGI	CDS	26355	26906	.	-	0	name "gm1.4696_g"; proteinId 8287; exonNumber 1
scaffold_12	JGI	CDS	27541	28092	.	-	0	name "gm1.4697_g"; proteinId 8288; exonNumber 1
scaffold_12	JGI	CDS	50774	51784	.	+	0	name "gm1.4708_g"; proteinId 8299; exonNumber 1
scaffold_12	JGI	CDS	52002	52655	.	-	0	name "gm1.4709_g"; proteinId 8300; exonNumber 1
scaffold_12	JGI	CDS	62576	62626	.	+	0	name "gm1.4713_g"; proteinId 8304; exonNumber 1
scaffold_12	JGI	CDS	71895	71934	.	-	0	name "gm1.4716_g"; proteinId 8307; exonNumber 1
scaffold_12	JGI	CDS	84622	84626	.	-	0	name "gm1.4722_g"; proteinId 8313; exonNumber 1
scaffold_12	JGI	CDS	108728	110024	.	-	1	name "gm1.4734_g"; proteinId 8325; exonNumber 2
scaffold_12	JGI	CDS	111018	111265	.	-	0	name "gm1.4734_g"; proteinId 8325; exonNumber 1
scaffold_12	JGI	CDS	120645	122138	.	-	0	name "gm1.4739_g"; proteinId 8330; exonNumber 1
scaffold_12	JGI	CDS	129222	130730	.	+	0	name "gm1.4744_g"; proteinId 8335; exonNumber 1
scaffold_12	JGI	CDS	134838	136841	.	+	0	name "gm1.4746_g"; proteinId 8337; exonNumber 1
scaffold_12	JGI	CDS	137358	138221	.	-	0	name "gm1.4747_g"; proteinId 8338; exonNumber 1
scaffold_12	JGI	CDS	140825	142828	.	+	0	name "gm1.4748_g"; proteinId 8339; exonNumber 1
scaffold_12	JGI	CDS	143345	144208	.	-	0	name "gm1.4749_g"; proteinId 8340; exonNumber 1
scaffold_12	JGI	CDS	145896	146396	.	-	0	name "gm1.4751_g"; proteinId 8342; exonNumber 1
scaffold_12	JGI	CDS	146723	147664	.	-	0	name "gm1.4752_g"; proteinId 8343; exonNumber 1
scaffold_12	JGI	CDS	152423	152433	.	+	2	name "gm1.4754_g"; proteinId 8345; exonNumber 2
scaffold_12	JGI	CDS	152584	153711	.	-	0	name "gm1.4755_g"; proteinId 8346; exonNumber 1
scaffold_12	JGI	CDS	154655	156667	.	-	0	name "gm1.4756_g"; proteinId 8347; exonNumber 1
scaffold_12	JGI	CDS	160362	160594	.	-	0	name "gm1.4757_g"; proteinId 8348; exonNumber 1
scaffold_12	JGI	CDS	160892	161437	.	+	0	name "gm1.4758_g"; proteinId 8349; exonNumber 1
scaffold_12	JGI	CDS	161618	163537	.	-	0	name "gm1.4759_g"; proteinId 8350; exonNumber 1
scaffold_12	JGI	CDS	163893	165647	.	+	0	name "gm1.4760_g"; proteinId 8351; exonNumber 1
scaffold_12	JGI	CDS	165790	166689	.	-	0	name "gm1.4761_g"; proteinId 8352; exonNumber 1
scaffold_12	JGI	CDS	168998	171853	.	+	0	name "gm1.4762_g"; proteinId 8353; exonNumber 1
scaffold_12	JGI	CDS	171991	173478	.	-	0	name "gm1.4763_g"; proteinId 8354; exonNumber 1
scaffold_12	JGI	CDS	173782	175242	.	+	0	name "gm1.4764_g"; proteinId 8355; exonNumber 1
scaffold_12	JGI	CDS	175421	177115	.	-	0	name "gm1.4765_g"; proteinId 8356; exonNumber 1
scaffold_12	JGI	CDS	177552	178637	.	-	0	name "gm1.4766_g"; proteinId 8357; exonNumber 1
scaffold_12	JGI	CDS	180031	182067	.	+	0	name "gm1.4767_g"; proteinId 8358; exonNumber 1
scaffold_12	JGI	CDS	182253	183449	.	-	0	name "gm1.4768_g"; proteinId 8359; exonNumber 1
scaffold_12	JGI	CDS	184269	185630	.	-	0	name "gm1.4769_g"; proteinId 8360; exonNumber 1
scaffold_12	JGI	CDS	186644	187318	.	-	0	name "gm1.4770_g"; proteinId 8361; exonNumber 1
scaffold_12	JGI	CDS	187644	188195	.	+	0	name "gm1.4771_g"; proteinId 8362; exonNumber 1
scaffold_12	JGI	CDS	188708	189544	.	+	0	name "gm1.4772_g"; proteinId 8363; exonNumber 1
scaffold_12	JGI	CDS	190112	191629	.	+	0	name "gm1.4773_g"; proteinId 8364; exonNumber 1
scaffold_12	JGI	CDS	191832	192452	.	-	0	name "gm1.4774_g"; proteinId 8365; exonNumber 1
scaffold_12	JGI	CDS	193246	193297	.	+	0	name "gm1.4775_g"; proteinId 8366; exonNumber 1
scaffold_12	JGI	CDS	193747	194225	.	+	2	name "gm1.4775_g"; proteinId 8366; exonNumber 2
scaffold_12	JGI	CDS	194611	195024	.	+	0	name "gm1.4775_g"; proteinId 8366; exonNumber 3
scaffold_12	JGI	CDS	195289	196845	.	-	0	name "gm1.4776_g"; proteinId 8367; exonNumber 1
scaffold_12	JGI	CDS	197114	199363	.	+	0	name "gm1.4777_g"; proteinId 8368; exonNumber 1
scaffold_12	JGI	CDS	201846	202790	.	-	0	name "gm1.4779_g"; proteinId 8370; exonNumber 1
scaffold_12	JGI	CDS	203068	203841	.	+	0	name "gm1.4780_g"; proteinId 8371; exonNumber 1
scaffold_12	JGI	CDS	203961	205889	.	-	0	name "gm1.4781_g"; proteinId 8372; exonNumber 1
scaffold_12	JGI	CDS	206245	208821	.	-	0	name "gm1.4782_g"; proteinId 8373; exonNumber 1
scaffold_12	JGI	CDS	211919	213226	.	+	0	name "gm1.4784_g"; proteinId 8375; exonNumber 1
scaffold_12	JGI	CDS	213530	214567	.	-	0	name "gm1.4785_g"; proteinId 8376; exonNumber 1
scaffold_12	JGI	CDS	214818	214833	.	+	0	name "gm1.4786_g"; proteinId 8377; exonNumber 1
scaffold_12	JGI	CDS	214909	215357	.	+	2	name "gm1.4786_g"; proteinId 8377; exonNumber 2
scaffold_12	JGI	CDS	215524	217179	.	-	0	name "gm1.4787_g"; proteinId 8378; exonNumber 1
scaffold_12	JGI	CDS	220387	221194	.	+	0	name "gm1.4788_g"; proteinId 8379; exonNumber 1
scaffold_12	JGI	CDS	222457	223431	.	+	0	name "gm1.4789_g"; proteinId 8380; exonNumber 1
scaffold_12	JGI	CDS	224320	226422	.	+	0	name "gm1.4790_g"; proteinId 8381; exonNumber 1
scaffold_12	JGI	CDS	227336	228940	.	-	0	name "gm1.4791_g"; proteinId 8382; exonNumber 1
scaffold_12	JGI	CDS	230257	232017	.	+	0	name "gm1.4792_g"; proteinId 8383; exonNumber 1
scaffold_12	JGI	CDS	237335	237778	.	-	0	name "gm1.4795_g"; proteinId 8386; exonNumber 1
scaffold_12	JGI	CDS	238713	239096	.	+	0	name "gm1.4796_g"; proteinId 8387; exonNumber 1
scaffold_12	JGI	CDS	239229	240404	.	+	0	name "gm1.4797_g"; proteinId 8388; exonNumber 1
scaffold_12	JGI	CDS	241100	243634	.	-	0	name "gm1.4798_g"; proteinId 8389; exonNumber 1
scaffold_12	JGI	CDS	244236	244787	.	-	0	name "gm1.4799_g"; proteinId 8390; exonNumber 4
scaffold_12	JGI	CDS	244893	245005	.	-	2	name "gm1.4799_g"; proteinId 8390; exonNumber 3
scaffold_12	JGI	CDS	245524	245597	.	-	1	name "gm1.4799_g"; proteinId 8390; exonNumber 2
scaffold_12	JGI	CDS	245802	247504	.	-	0	name "gm1.4799_g"; proteinId 8390; exonNumber 1
scaffold_12	JGI	CDS	248937	250616	.	+	0	name "gm1.4800_g"; proteinId 8391; exonNumber 1
scaffold_12	JGI	CDS	251155	252129	.	-	0	name "gm1.4801_g"; proteinId 8392; exonNumber 1
scaffold_12	JGI	CDS	253281	253486	.	-	0	name "gm1.4802_g"; proteinId 8393; exonNumber 2
scaffold_12	JGI	CDS	257009	258703	.	+	0	name "gm1.4803_g"; proteinId 8394; exonNumber 1
scaffold_12	JGI	CDS	261256	262845	.	+	0	name "gm1.4805_g"; proteinId 8396; exonNumber 1
scaffold_12	JGI	CDS	272463	273956	.	-	0	name "gm1.4808_g"; proteinId 8399; exonNumber 1
scaffold_12	JGI	CDS	275205	276113	.	-	0	name "gm1.4809_g"; proteinId 8400; exonNumber 1
scaffold_13	JGI	CDS	25	3128	.	-	0	name "gm1.4810_g"; proteinId 8401; exonNumber 1
scaffold_13	JGI	CDS	3457	3957	.	+	0	name "gm1.4811_g"; proteinId 8402; exonNumber 1
scaffold_13	JGI	CDS	5459	6370	.	+	0	name "gm1.4812_g"; proteinId 8403; exonNumber 1
scaffold_13	JGI	CDS	7715	9730	.	-	0	name "gm1.4813_g"; proteinId 8404; exonNumber 1
scaffold_13	JGI	CDS	49403	50473	.	+	0	name "gm1.4820_g"; proteinId 8411; exonNumber 1
scaffold_13	JGI	CDS	51528	53087	.	-	0	name "gm1.4821_g"; proteinId 8412; exonNumber 1
scaffold_13	JGI	CDS	53879	54514	.	-	0	name "gm1.4822_g"; proteinId 8413; exonNumber 1
scaffold_13	JGI	CDS	55009	55926	.	+	0	name "gm1.4823_g"; proteinId 8414; exonNumber 1
scaffold_13	JGI	CDS	59535	60374	.	-	0	name "gm1.4825_g"; proteinId 8416; exonNumber 2
scaffold_13	JGI	CDS	60441	60515	.	-	0	name "gm1.4825_g"; proteinId 8416; exonNumber 1
scaffold_13	JGI	CDS	61195	61968	.	-	0	name "gm1.4826_g"; proteinId 8417; exonNumber 1
scaffold_13	JGI	CDS	63277	64299	.	+	0	name "gm1.4827_g"; proteinId 8418; exonNumber 1
scaffold_13	JGI	CDS	67706	69022	.	-	0	name "gm1.4829_g"; proteinId 8420; exonNumber 1
scaffold_13	JGI	CDS	69589	70293	.	+	0	name "gm1.4830_g"; proteinId 8421; exonNumber 1
scaffold_13	JGI	CDS	70682	71518	.	+	0	name "gm1.4831_g"; proteinId 8422; exonNumber 1
scaffold_13	JGI	CDS	96243	96433	.	+	0	name "gm1.4841_g"; proteinId 8432; exonNumber 1
scaffold_13	JGI	CDS	108174	108590	.	+	0	name "gm1.4845_g"; proteinId 8436; exonNumber 1
scaffold_13	JGI	CDS	113588	114481	.	+	0	name "gm1.4848_g"; proteinId 8439; exonNumber 1
scaffold_13	JGI	CDS	154997	155521	.	-	0	name "gm1.4866_g"; proteinId 8457; exonNumber 1
scaffold_13	JGI	CDS	167582	168415	.	+	0	name "gm1.4870_g"; proteinId 8461; exonNumber 1
scaffold_13	JGI	CDS	169900	170640	.	-	0	name "gm1.4872_g"; proteinId 8463; exonNumber 1
scaffold_14	JGI	CDS	5774	6111	.	-	2	name "gm1.4882_g"; proteinId 8473; exonNumber 3
scaffold_14	JGI	CDS	6160	6277	.	-	0	name "gm1.4882_g"; proteinId 8473; exonNumber 2
scaffold_14	JGI	CDS	6349	6711	.	-	0	name "gm1.4882_g"; proteinId 8473; exonNumber 1
scaffold_14	JGI	CDS	13033	13404	.	+	0	name "gm1.4884_g"; proteinId 8475; exonNumber 1
scaffold_14	JGI	CDS	15813	17231	.	+	0	name "gm1.4885_g"; proteinId 8476; exonNumber 1
scaffold_14	JGI	CDS	18087	19772	.	+	0	name "gm1.4886_g"; proteinId 8477; exonNumber 1
scaffold_14	JGI	CDS	21823	22839	.	+	0	name "gm1.4887_g"; proteinId 8478; exonNumber 1
scaffold_14	JGI	CDS	23185	27570	.	-	0	name "gm1.4888_g"; proteinId 8479; exonNumber 1
scaffold_14	JGI	CDS	32505	33886	.	-	2	name "gm1.4889_g"; proteinId 8480; exonNumber 2
scaffold_14	JGI	CDS	34410	34458	.	-	0	name "gm1.4889_g"; proteinId 8480; exonNumber 1
scaffold_14	JGI	CDS	34498	35670	.	+	0	name "gm1.4890_g"; proteinId 8481; exonNumber 1
scaffold_14	JGI	CDS	35909	37717	.	-	0	name "gm1.4891_g"; proteinId 8482; exonNumber 1
scaffold_14	JGI	CDS	38820	40571	.	+	0	name "gm1.4892_g"; proteinId 8483; exonNumber 1
scaffold_14	JGI	CDS	40668	42509	.	-	0	name "gm1.4893_g"; proteinId 8484; exonNumber 1
scaffold_14	JGI	CDS	42921	43889	.	-	0	name "gm1.4894_g"; proteinId 8485; exonNumber 1
scaffold_14	JGI	CDS	44376	44786	.	+	0	name "gm1.4895_g"; proteinId 8486; exonNumber 1
scaffold_14	JGI	CDS	44886	46733	.	-	0	name "gm1.4896_g"; proteinId 8487; exonNumber 1
scaffold_14	JGI	CDS	47239	47613	.	-	0	name "gm1.4897_g"; proteinId 8488; exonNumber 1
scaffold_14	JGI	CDS	47946	48428	.	+	0	name "gm1.4898_g"; proteinId 8489; exonNumber 1
scaffold_14	JGI	CDS	55662	57116	.	-	0	name "gm1.4900_g"; proteinId 8491; exonNumber 1
scaffold_14	JGI	CDS	57700	61536	.	-	0	name "gm1.4901_g"; proteinId 8492; exonNumber 1
scaffold_14	JGI	CDS	62350	68919	.	+	0	name "gm1.4902_g"; proteinId 8493; exonNumber 1
scaffold_14	JGI	CDS	68977	69546	.	-	0	name "gm1.4903_g"; proteinId 8494; exonNumber 1
scaffold_14	JGI	CDS	70289	71815	.	-	0	name "gm1.4904_g"; proteinId 8495; exonNumber 1
scaffold_14	JGI	CDS	72083	73489	.	-	0	name "gm1.4905_g"; proteinId 8496; exonNumber 1
scaffold_14	JGI	CDS	75291	76646	.	+	0	name "gm1.4906_g"; proteinId 8497; exonNumber 1
scaffold_14	JGI	CDS	76783	78093	.	-	0	name "gm1.4907_g"; proteinId 8498; exonNumber 1
scaffold_14	JGI	CDS	80932	82323	.	+	0	name "gm1.4908_g"; proteinId 8499; exonNumber 1
scaffold_14	JGI	CDS	82734	84050	.	-	0	name "gm1.4909_g"; proteinId 8500; exonNumber 1
scaffold_14	JGI	CDS	85398	87011	.	-	0	name "gm1.4910_g"; proteinId 8501; exonNumber 1
scaffold_14	JGI	CDS	87366	90839	.	-	0	name "gm1.4911_g"; proteinId 8502; exonNumber 1
scaffold_14	JGI	CDS	91904	92443	.	+	0	name "gm1.4912_g"; proteinId 8503; exonNumber 1
scaffold_14	JGI	CDS	92826	94163	.	-	0	name "gm1.4913_g"; proteinId 8504; exonNumber 1
scaffold_14	JGI	CDS	95733	97676	.	+	0	name "gm1.4914_g"; proteinId 8505; exonNumber 1
scaffold_14	JGI	CDS	100140	101003	.	-	0	name "gm1.4915_g"; proteinId 8506; exonNumber 1
scaffold_14	JGI	CDS	101389	102231	.	-	0	name "gm1.4916_g"; proteinId 8507; exonNumber 1
scaffold_14	JGI	CDS	102946	104286	.	+	0	name "gm1.4917_g"; proteinId 8508; exonNumber 1
scaffold_14	JGI	CDS	107891	111346	.	-	0	name "gm1.4919_g"; proteinId 8510; exonNumber 1
scaffold_14	JGI	CDS	112576	113811	.	-	0	name "gm1.4920_g"; proteinId 8511; exonNumber 1
scaffold_14	JGI	CDS	114786	115412	.	-	0	name "gm1.4921_g"; proteinId 8512; exonNumber 1
scaffold_14	JGI	CDS	116635	117573	.	+	0	name "gm1.4922_g"; proteinId 8513; exonNumber 1
scaffold_14	JGI	CDS	118601	119692	.	+	0	name "gm1.4923_g"; proteinId 8514; exonNumber 1
scaffold_14	JGI	CDS	120367	120927	.	-	0	name "gm1.4924_g"; proteinId 8515; exonNumber 1
scaffold_14	JGI	CDS	121533	122183	.	-	0	name "gm1.4925_g"; proteinId 8516; exonNumber 1
scaffold_14	JGI	CDS	122736	124031	.	-	0	name "gm1.4926_g"; proteinId 8517; exonNumber 1
scaffold_14	JGI	CDS	125027	127003	.	+	0	name "gm1.4927_g"; proteinId 8518; exonNumber 1
scaffold_14	JGI	CDS	128014	129642	.	-	0	name "gm1.4928_g"; proteinId 8519; exonNumber 1
scaffold_14	JGI	CDS	131451	132860	.	-	0	name "gm1.4929_g"; proteinId 8520; exonNumber 1
scaffold_14	JGI	CDS	133366	133436	.	+	0	name "gm1.4930_g"; proteinId 8521; exonNumber 1
scaffold_14	JGI	CDS	133764	134771	.	+	1	name "gm1.4930_g"; proteinId 8521; exonNumber 2
scaffold_14	JGI	CDS	136537	137170	.	+	1	name "gm1.4930_g"; proteinId 8521; exonNumber 3
scaffold_14	JGI	CDS	138281	138377	.	+	0	name "gm1.4930_g"; proteinId 8521; exonNumber 4
scaffold_14	JGI	CDS	138451	138536	.	+	2	name "gm1.4930_g"; proteinId 8521; exonNumber 5
scaffold_14	JGI	CDS	144253	144969	.	-	0	name "gm1.4933_g"; proteinId 8524; exonNumber 2
scaffold_14	JGI	CDS	145479	146387	.	-	0	name "gm1.4933_g"; proteinId 8524; exonNumber 1
scaffold_14	JGI	CDS	146761	147624	.	+	0	name "gm1.4934_g"; proteinId 8525; exonNumber 1
scaffold_14	JGI	CDS	147914	148603	.	-	0	name "gm1.4935_g"; proteinId 8526; exonNumber 1
scaffold_14	JGI	CDS	149407	150198	.	+	0	name "gm1.4936_g"; proteinId 8527; exonNumber 1
scaffold_14	JGI	CDS	150920	152236	.	+	0	name "gm1.4937_g"; proteinId 8528; exonNumber 1
scaffold_14	JGI	CDS	154978	156024	.	-	0	name "gm1.4940_g"; proteinId 8531; exonNumber 1
scaffold_14	JGI	CDS	156743	158467	.	+	0	name "gm1.4941_g"; proteinId 8532; exonNumber 1
scaffold_14	JGI	CDS	158551	159135	.	-	0	name "gm1.4942_g"; proteinId 8533; exonNumber 1
scaffold_14	JGI	CDS	160222	161196	.	-	0	name "gm1.4943_g"; proteinId 8534; exonNumber 1
scaffold_14	JGI	CDS	163014	163697	.	+	0	name "gm1.4944_g"; proteinId 8535; exonNumber 1
scaffold_14	JGI	CDS	164412	166097	.	-	0	name "gm1.4945_g"; proteinId 8536; exonNumber 1
scaffold_14	JGI	CDS	176301	177602	.	-	0	name "gm1.4949_g"; proteinId 8540; exonNumber 1
scaffold_14	JGI	CDS	185889	186884	.	-	0	name "gm1.4954_g"; proteinId 8545; exonNumber 3
scaffold_14	JGI	CDS	186925	189570	.	-	0	name "gm1.4954_g"; proteinId 8545; exonNumber 2
scaffold_15	JGI	CDS	3721	4347	.	-	0	name "gm1.4957_g"; proteinId 8548; exonNumber 1
scaffold_15	JGI	CDS	7547	9135	.	-	2	name "gm1.4959_g"; proteinId 8550; exonNumber 2
scaffold_15	JGI	CDS	33209	33410	.	+	0	name "gm1.4967_g"; proteinId 8558; exonNumber 1
scaffold_15	JGI	CDS	44344	44368	.	+	0	name "gm1.4970_g"; proteinId 8561; exonNumber 1
scaffold_15	JGI	CDS	54602	54728	.	+	0	name "gm1.4974_g"; proteinId 8565; exonNumber 1
scaffold_15	JGI	CDS	54815	54960	.	+	2	name "gm1.4974_g"; proteinId 8565; exonNumber 2
scaffold_15	JGI	CDS	68600	69071	.	+	0	name "gm1.4978_g"; proteinId 8569; exonNumber 1
scaffold_15	JGI	CDS	77955	78024	.	+	0	name "gm1.4983_g"; proteinId 8574; exonNumber 1
scaffold_15	JGI	CDS	83608	83811	.	-	0	name "gm1.4984_g"; proteinId 8575; exonNumber 1
scaffold_15	JGI	CDS	100401	101381	.	-	0	name "gm1.4990_g"; proteinId 8581; exonNumber 1
scaffold_15	JGI	CDS	129364	130041	.	-	0	name "gm1.5000_g"; proteinId 8591; exonNumber 1
scaffold_15	JGI	CDS	130856	131086	.	+	0	name "gm1.5001_g"; proteinId 8592; exonNumber 2
scaffold_15	JGI	CDS	132078	133043	.	-	0	name "gm1.5002_g"; proteinId 8593; exonNumber 1
scaffold_15	JGI	CDS	140476	140526	.	-	0	name "gm1.5005_g"; proteinId 8596; exonNumber 1
scaffold_15	JGI	CDS	142788	143363	.	+	0	name "gm1.5007_g"; proteinId 8598; exonNumber 1
scaffold_15	JGI	CDS	143804	145072	.	-	0	name "gm1.5008_g"; proteinId 8599; exonNumber 1
scaffold_15	JGI	CDS	145698	146366	.	-	0	name "gm1.5009_g"; proteinId 8600; exonNumber 1
scaffold_15	JGI	CDS	147174	147710	.	+	0	name "gm1.5010_g"; proteinId 8601; exonNumber 1
scaffold_16	JGI	CDS	257	1444	.	+	0	name "gm1.5012_g"; proteinId 8603; exonNumber 1
scaffold_16	JGI	CDS	1503	2615	.	-	0	name "gm1.5013_g"; proteinId 8604; exonNumber 1
scaffold_16	JGI	CDS	5592	6707	.	+	0	name "gm1.5015_g"; proteinId 8606; exonNumber 1
scaffold_16	JGI	CDS	14295	14759	.	-	0	name "gm1.5018_g"; proteinId 8609; exonNumber 1
scaffold_16	JGI	CDS	16440	17567	.	+	0	name "gm1.5020_g"; proteinId 8611; exonNumber 1
scaffold_16	JGI	CDS	35086	35985	.	+	0	name "gm1.5029_g"; proteinId 8620; exonNumber 1
scaffold_16	JGI	CDS	39145	40485	.	+	0	name "gm1.5032_g"; proteinId 8623; exonNumber 1
scaffold_16	JGI	CDS	40672	41631	.	-	0	name "gm1.5033_g"; proteinId 8624; exonNumber 1
scaffold_16	JGI	CDS	45937	47784	.	-	0	name "gm1.5036_g"; proteinId 8627; exonNumber 1
scaffold_16	JGI	CDS	51809	53284	.	+	0	name "gm1.5038_g"; proteinId 8629; exonNumber 1
scaffold_16	JGI	CDS	54060	56309	.	+	0	name "gm1.5038_g"; proteinId 8629; exonNumber 2
scaffold_16	JGI	CDS	59182	60683	.	-	2	name "gm1.5040_g"; proteinId 8631; exonNumber 2
scaffold_16	JGI	CDS	78344	78527	.	+	2	name "gm1.5047_g"; proteinId 8638; exonNumber 3
scaffold_16	JGI	CDS	79405	79816	.	+	1	name "gm1.5047_g"; proteinId 8638; exonNumber 4
scaffold_16	JGI	CDS	110504	110872	.	+	0	name "gm1.5060_g"; proteinId 8651; exonNumber 1
scaffold_16	JGI	CDS	143710	144270	.	+	0	name "gm1.5073_g"; proteinId 8664; exonNumber 1
scaffold_17	JGI	CDS	91	534	.	-	0	name "gm1.5076_g"; proteinId 8667; exonNumber 1
scaffold_17	JGI	CDS	2848	5361	.	-	0	name "gm1.5077_g"; proteinId 8668; exonNumber 1
scaffold_17	JGI	CDS	5976	8003	.	-	0	name "gm1.5078_g"; proteinId 8669; exonNumber 1
scaffold_17	JGI	CDS	8895	10216	.	-	2	name "gm1.5079_g"; proteinId 8670; exonNumber 2
scaffold_17	JGI	CDS	11090	12008	.	-	0	name "gm1.5079_g"; proteinId 8670; exonNumber 1
scaffold_17	JGI	CDS	12324	14579	.	+	0	name "gm1.5080_g"; proteinId 8671; exonNumber 1
scaffold_17	JGI	CDS	14794	15891	.	-	0	name "gm1.5081_g"; proteinId 8672; exonNumber 1
scaffold_17	JGI	CDS	20162	20911	.	-	0	name "gm1.5084_g"; proteinId 8675; exonNumber 1
scaffold_17	JGI	CDS	21387	23819	.	-	0	name "gm1.5085_g"; proteinId 8676; exonNumber 1
scaffold_17	JGI	CDS	30318	31859	.	+	0	name "gm1.5086_g"; proteinId 8677; exonNumber 1
scaffold_17	JGI	CDS	32071	34080	.	-	0	name "gm1.5087_g"; proteinId 8678; exonNumber 2
scaffold_17	JGI	CDS	34626	37481	.	-	0	name "gm1.5087_g"; proteinId 8678; exonNumber 1
scaffold_17	JGI	CDS	38227	40035	.	+	0	name "gm1.5088_g"; proteinId 8679; exonNumber 1
scaffold_17	JGI	CDS	40397	43057	.	-	0	name "gm1.5089_g"; proteinId 8680; exonNumber 1
scaffold_17	JGI	CDS	43802	45352	.	+	0	name "gm1.5090_g"; proteinId 8681; exonNumber 1
scaffold_17	JGI	CDS	45764	47944	.	+	0	name "gm1.5090_g"; proteinId 8681; exonNumber 2
scaffold_17	JGI	CDS	48053	49696	.	-	0	name "gm1.5091_g"; proteinId 8682; exonNumber 1
scaffold_17	JGI	CDS	51108	52661	.	+	0	name "gm1.5092_g"; proteinId 8683; exonNumber 1
scaffold_17	JGI	CDS	53452	55101	.	-	0	name "gm1.5093_g"; proteinId 8684; exonNumber 1
scaffold_17	JGI	CDS	56428	57540	.	+	0	name "gm1.5094_g"; proteinId 8685; exonNumber 1
scaffold_17	JGI	CDS	60855	62906	.	+	0	name "gm1.5096_g"; proteinId 8687; exonNumber 1
scaffold_17	JGI	CDS	63096	64112	.	-	0	name "gm1.5097_g"; proteinId 8688; exonNumber 1
scaffold_17	JGI	CDS	65281	66753	.	-	0	name "gm1.5098_g"; proteinId 8689; exonNumber 1
scaffold_17	JGI	CDS	67798	69552	.	+	0	name "gm1.5099_g"; proteinId 8690; exonNumber 1
scaffold_17	JGI	CDS	69777	72191	.	-	0	name "gm1.5100_g"; proteinId 8691; exonNumber 2
scaffold_17	JGI	CDS	73272	75773	.	-	0	name "gm1.5100_g"; proteinId 8691; exonNumber 1
scaffold_17	JGI	CDS	77558	78020	.	+	0	name "gm1.5101_g"; proteinId 8692; exonNumber 1
scaffold_17	JGI	CDS	78065	79218	.	+	2	name "gm1.5101_g"; proteinId 8692; exonNumber 2
scaffold_17	JGI	CDS	81233	82834	.	+	0	name "gm1.5102_g"; proteinId 8693; exonNumber 1
scaffold_17	JGI	CDS	84281	85867	.	-	0	name "gm1.5103_g"; proteinId 8694; exonNumber 1
scaffold_17	JGI	CDS	86743	88176	.	+	0	name "gm1.5104_g"; proteinId 8695; exonNumber 1
scaffold_17	JGI	CDS	88890	89948	.	-	0	name "gm1.5105_g"; proteinId 8696; exonNumber 1
scaffold_17	JGI	CDS	93234	94037	.	+	0	name "gm1.5106_g"; proteinId 8697; exonNumber 1
scaffold_17	JGI	CDS	94091	94726	.	+	0	name "gm1.5106_g"; proteinId 8697; exonNumber 2
scaffold_17	JGI	CDS	94974	95225	.	+	0	name "gm1.5106_g"; proteinId 8697; exonNumber 3
scaffold_17	JGI	CDS	96892	98556	.	+	0	name "gm1.5107_g"; proteinId 8698; exonNumber 1
scaffold_17	JGI	CDS	99631	101148	.	-	0	name "gm1.5108_g"; proteinId 8699; exonNumber 1
scaffold_17	JGI	CDS	102299	103912	.	-	0	name "gm1.5109_g"; proteinId 8700; exonNumber 1
scaffold_17	JGI	CDS	104662	105738	.	+	0	name "gm1.5110_g"; proteinId 8701; exonNumber 1
scaffold_17	JGI	CDS	107883	109808	.	+	0	name "gm1.5111_g"; proteinId 8702; exonNumber 1
scaffold_17	JGI	CDS	109887	111560	.	-	0	name "gm1.5112_g"; proteinId 8703; exonNumber 1
scaffold_17	JGI	CDS	112276	113943	.	+	0	name "gm1.5113_g"; proteinId 8704; exonNumber 1
scaffold_17	JGI	CDS	119732	120700	.	-	0	name "gm1.5115_g"; proteinId 8706; exonNumber 1
scaffold_17	JGI	CDS	129597	129619	.	+	0	name "gm1.5116_g"; proteinId 8707; exonNumber 1
scaffold_18	JGI	CDS	9816	9848	.	+	0	name "gm1.5117_g"; proteinId 8708; exonNumber 1
scaffold_18	JGI	CDS	10256	11056	.	+	0	name "gm1.5117_g"; proteinId 8708; exonNumber 2
scaffold_18	JGI	CDS	12472	13596	.	+	0	name "gm1.5118_g"; proteinId 8709; exonNumber 1
scaffold_18	JGI	CDS	17444	19084	.	-	0	name "gm1.5119_g"; proteinId 8710; exonNumber 1
scaffold_18	JGI	CDS	20194	21693	.	+	0	name "gm1.5120_g"; proteinId 8711; exonNumber 1
scaffold_18	JGI	CDS	22897	23319	.	-	0	name "gm1.5121_g"; proteinId 8712; exonNumber 1
scaffold_18	JGI	CDS	25818	27563	.	+	0	name "gm1.5122_g"; proteinId 8713; exonNumber 1
scaffold_18	JGI	CDS	27910	30003	.	+	0	name "gm1.5123_g"; proteinId 8714; exonNumber 1
scaffold_18	JGI	CDS	32288	32956	.	-	0	name "gm1.5124_g"; proteinId 8715; exonNumber 1
scaffold_18	JGI	CDS	36780	37646	.	+	0	name "gm1.5126_g"; proteinId 8717; exonNumber 1
scaffold_18	JGI	CDS	40318	41709	.	+	0	name "gm1.5127_g"; proteinId 8718; exonNumber 1
scaffold_18	JGI	CDS	44180	46687	.	+	0	name "gm1.5128_g"; proteinId 8719; exonNumber 1
scaffold_18	JGI	CDS	47120	48205	.	-	0	name "gm1.5129_g"; proteinId 8720; exonNumber 1
scaffold_18	JGI	CDS	52151	52846	.	-	0	name "gm1.5130_g"; proteinId 8721; exonNumber 1
scaffold_18	JGI	CDS	53800	55141	.	-	0	name "gm1.5131_g"; proteinId 8722; exonNumber 1
scaffold_18	JGI	CDS	57068	58009	.	+	0	name "gm1.5132_g"; proteinId 8723; exonNumber 1
scaffold_18	JGI	CDS	59750	61003	.	-	0	name "gm1.5133_g"; proteinId 8724; exonNumber 2
scaffold_18	JGI	CDS	65866	66978	.	+	0	name "gm1.5134_g"; proteinId 8725; exonNumber 1
scaffold_18	JGI	CDS	67172	70993	.	-	0	name "gm1.5135_g"; proteinId 8726; exonNumber 1
scaffold_18	JGI	CDS	72551	73885	.	+	0	name "gm1.5136_g"; proteinId 8727; exonNumber 1
scaffold_18	JGI	CDS	74218	75135	.	+	0	name "gm1.5137_g"; proteinId 8728; exonNumber 1
scaffold_18	JGI	CDS	75435	77000	.	+	0	name "gm1.5138_g"; proteinId 8729; exonNumber 1
scaffold_18	JGI	CDS	79780	81130	.	+	1	name "gm1.5139_g"; proteinId 8730; exonNumber 2
scaffold_18	JGI	CDS	81541	81945	.	+	0	name "gm1.5140_g"; proteinId 8731; exonNumber 1
scaffold_18	JGI	CDS	82112	83884	.	-	0	name "gm1.5141_g"; proteinId 8732; exonNumber 1
scaffold_18	JGI	CDS	84272	84979	.	-	0	name "gm1.5142_g"; proteinId 8733; exonNumber 1
scaffold_18	JGI	CDS	85590	85600	.	+	0	name "gm1.5143_g"; proteinId 8734; exonNumber 1
scaffold_18	JGI	CDS	86326	86416	.	+	1	name "gm1.5143_g"; proteinId 8734; exonNumber 2
scaffold_18	JGI	CDS	86693	87322	.	+	0	name "gm1.5143_g"; proteinId 8734; exonNumber 3
scaffold_18	JGI	CDS	88175	88621	.	-	0	name "gm1.5144_g"; proteinId 8735; exonNumber 1
scaffold_18	JGI	CDS	89039	90787	.	+	0	name "gm1.5145_g"; proteinId 8736; exonNumber 1
scaffold_18	JGI	CDS	91100	91999	.	+	0	name "gm1.5146_g"; proteinId 8737; exonNumber 1
scaffold_18	JGI	CDS	92148	93356	.	-	0	name "gm1.5147_g"; proteinId 8738; exonNumber 1
scaffold_19	JGI	CDS	195	263	.	+	0	name "gm1.5149_g"; proteinId 8740; exonNumber 1
scaffold_19	JGI	CDS	44076	44942	.	+	0	name "gm1.5170_g"; proteinId 8761; exonNumber 1
scaffold_19	JGI	CDS	86167	86438	.	+	0	name "gm1.5188_g"; proteinId 8779; exonNumber 1
scaffold_19	JGI	CDS	86633	86678	.	+	1	name "gm1.5188_g"; proteinId 8779; exonNumber 2
scaffold_2	JGI	CDS	3222	3659	.	-	0	name "gm1.1151_g"; proteinId 4742; exonNumber 1
scaffold_2	JGI	CDS	3957	8006	.	-	0	name "gm1.1152_g"; proteinId 4743; exonNumber 1
scaffold_2	JGI	CDS	11899	11914	.	+	0	name "gm1.1153_g"; proteinId 4744; exonNumber 1
scaffold_2	JGI	CDS	11945	11967	.	+	2	name "gm1.1153_g"; proteinId 4744; exonNumber 2
scaffold_2	JGI	CDS	16835	16880	.	+	0	name "gm1.1154_g"; proteinId 4745; exonNumber 1
scaffold_2	JGI	CDS	16939	16979	.	+	2	name "gm1.1154_g"; proteinId 4745; exonNumber 2
scaffold_2	JGI	CDS	18348	18378	.	+	0	name "gm1.1155_g"; proteinId 4746; exonNumber 1
scaffold_2	JGI	CDS	19323	19336	.	-	0	name "gm1.1156_g"; proteinId 4747; exonNumber 1
scaffold_2	JGI	CDS	20490	20502	.	-	1	name "gm1.1157_g"; proteinId 4748; exonNumber 2
scaffold_2	JGI	CDS	21164	21195	.	-	0	name "gm1.1157_g"; proteinId 4748; exonNumber 1
scaffold_2	JGI	CDS	43244	43276	.	+	0	name "gm1.1163_g"; proteinId 4754; exonNumber 2
scaffold_2	JGI	CDS	45288	46307	.	-	0	name "gm1.1165_g"; proteinId 4756; exonNumber 1
scaffold_2	JGI	CDS	50279	50309	.	+	0	name "gm1.1168_g"; proteinId 4759; exonNumber 1
scaffold_2	JGI	CDS	76381	76432	.	+	0	name "gm1.1178_g"; proteinId 4769; exonNumber 1
scaffold_2	JGI	CDS	76860	77170	.	+	2	name "gm1.1178_g"; proteinId 4769; exonNumber 2
scaffold_2	JGI	CDS	112020	112174	.	+	2	name "gm1.1192_g"; proteinId 4783; exonNumber 2
scaffold_2	JGI	CDS	155535	155549	.	+	0	name "gm1.1206_g"; proteinId 4797; exonNumber 1
scaffold_2	JGI	CDS	188676	188767	.	+	0	name "gm1.1216_g"; proteinId 4807; exonNumber 1
scaffold_2	JGI	CDS	192062	192293	.	+	1	name "gm1.1216_g"; proteinId 4807; exonNumber 2
scaffold_2	JGI	CDS	265151	265160	.	+	1	name "gm1.1236_g"; proteinId 4827; exonNumber 2
scaffold_2	JGI	CDS	295771	295795	.	+	1	name "gm1.1245_g"; proteinId 4836; exonNumber 2
scaffold_2	JGI	CDS	299748	300293	.	+	0	name "gm1.1248_g"; proteinId 4839; exonNumber 1
scaffold_2	JGI	CDS	316553	316912	.	-	0	name "gm1.1257_g"; proteinId 4848; exonNumber 1
scaffold_2	JGI	CDS	325120	325382	.	-	2	name "gm1.1260_g"; proteinId 4851; exonNumber 2
scaffold_2	JGI	CDS	346361	346441	.	-	2	name "gm1.1269_g"; proteinId 4860; exonNumber 2
scaffold_2	JGI	CDS	354405	354840	.	+	0	name "gm1.1273_g"; proteinId 4864; exonNumber 1
scaffold_2	JGI	CDS	402749	402828	.	+	0	name "gm1.1292_g"; proteinId 4883; exonNumber 1
scaffold_2	JGI	CDS	409937	412444	.	+	0	name "gm1.1295_g"; proteinId 4886; exonNumber 1
scaffold_2	JGI	CDS	413005	413337	.	-	0	name "gm1.1296_g"; proteinId 4887; exonNumber 1
scaffold_2	JGI	CDS	419045	419377	.	-	0	name "gm1.1298_g"; proteinId 4889; exonNumber 1
scaffold_2	JGI	CDS	438280	438621	.	-	0	name "gm1.1305_g"; proteinId 4896; exonNumber 1
scaffold_2	JGI	CDS	455262	455834	.	+	0	name "gm1.1312_g"; proteinId 4903; exonNumber 1
scaffold_2	JGI	CDS	455963	456382	.	-	0	name "gm1.1313_g"; proteinId 4904; exonNumber 1
scaffold_2	JGI	CDS	468748	468830	.	-	2	name "gm1.1319_g"; proteinId 4910; exonNumber 2
scaffold_2	JGI	CDS	475413	476060	.	+	0	name "gm1.1321_g"; proteinId 4912; exonNumber 1
scaffold_2	JGI	CDS	487790	488428	.	+	0	name "gm1.1326_g"; proteinId 4917; exonNumber 1
scaffold_2	JGI	CDS	512444	512475	.	+	2	name "gm1.1339_g"; proteinId 4930; exonNumber 2
scaffold_2	JGI	CDS	516325	516338	.	+	2	name "gm1.1340_g"; proteinId 4931; exonNumber 2
scaffold_2	JGI	CDS	558117	559016	.	-	0	name "gm1.1356_g"; proteinId 4947; exonNumber 2
scaffold_2	JGI	CDS	559096	559251	.	-	0	name "gm1.1356_g"; proteinId 4947; exonNumber 1
scaffold_2	JGI	CDS	574703	574997	.	-	1	name "gm1.1362_g"; proteinId 4953; exonNumber 2
scaffold_2	JGI	CDS	575126	575208	.	-	0	name "gm1.1362_g"; proteinId 4953; exonNumber 1
scaffold_2	JGI	CDS	614859	614915	.	+	0	name "gm1.1381_g"; proteinId 4972; exonNumber 2
scaffold_2	JGI	CDS	640766	640788	.	-	2	name "gm1.1395_g"; proteinId 4986; exonNumber 2
scaffold_2	JGI	CDS	641933	642089	.	-	0	name "gm1.1395_g"; proteinId 4986; exonNumber 1
scaffold_2	JGI	CDS	642863	642959	.	-	1	name "gm1.1396_g"; proteinId 4987; exonNumber 2
scaffold_2	JGI	CDS	643300	643325	.	-	0	name "gm1.1396_g"; proteinId 4987; exonNumber 1
scaffold_2	JGI	CDS	645534	645570	.	+	0	name "gm1.1397_g"; proteinId 4988; exonNumber 1
scaffold_2	JGI	CDS	645810	646309	.	+	2	name "gm1.1397_g"; proteinId 4988; exonNumber 2
scaffold_2	JGI	CDS	650487	650552	.	-	0	name "gm1.1398_g"; proteinId 4989; exonNumber 1
scaffold_2	JGI	CDS	659873	659879	.	+	0	name "gm1.1400_g"; proteinId 4991; exonNumber 1
scaffold_2	JGI	CDS	675463	676881	.	+	0	name "gm1.1405_g"; proteinId 4996; exonNumber 1
scaffold_2	JGI	CDS	677087	677863	.	+	0	name "gm1.1406_g"; proteinId 4997; exonNumber 1
scaffold_2	JGI	CDS	679691	681109	.	+	0	name "gm1.1407_g"; proteinId 4998; exonNumber 1
scaffold_2	JGI	CDS	684700	684753	.	+	0	name "gm1.1409_g"; proteinId 5000; exonNumber 2
scaffold_2	JGI	CDS	690356	692143	.	-	0	name "gm1.1412_g"; proteinId 5003; exonNumber 1
scaffold_2	JGI	CDS	692441	693211	.	-	0	name "gm1.1413_g"; proteinId 5004; exonNumber 1
scaffold_2	JGI	CDS	693765	693791	.	+	0	name "gm1.1414_g"; proteinId 5005; exonNumber 1
scaffold_2	JGI	CDS	693874	694803	.	+	0	name "gm1.1414_g"; proteinId 5005; exonNumber 2
scaffold_2	JGI	CDS	695958	696919	.	-	0	name "gm1.1415_g"; proteinId 5006; exonNumber 1
scaffold_2	JGI	CDS	697691	699478	.	-	0	name "gm1.1416_g"; proteinId 5007; exonNumber 1
scaffold_2	JGI	CDS	699776	700546	.	-	0	name "gm1.1417_g"; proteinId 5008; exonNumber 1
scaffold_2	JGI	CDS	701099	701125	.	+	0	name "gm1.1418_g"; proteinId 5009; exonNumber 1
scaffold_2	JGI	CDS	701208	702137	.	+	0	name "gm1.1418_g"; proteinId 5009; exonNumber 2
scaffold_2	JGI	CDS	726183	726238	.	+	0	name "gm1.1431_g"; proteinId 5022; exonNumber 1
scaffold_2	JGI	CDS	731363	732058	.	+	0	name "gm1.1433_g"; proteinId 5024; exonNumber 1
scaffold_2	JGI	CDS	741298	742001	.	-	0	name "gm1.1435_g"; proteinId 5026; exonNumber 1
scaffold_2	JGI	CDS	756325	756777	.	+	0	name "gm1.1441_g"; proteinId 5032; exonNumber 1
scaffold_2	JGI	CDS	798021	798082	.	+	0	name "gm1.1461_g"; proteinId 5052; exonNumber 1
scaffold_2	JGI	CDS	821229	821338	.	+	2	name "gm1.1471_g"; proteinId 5062; exonNumber 2
scaffold_2	JGI	CDS	836974	837113	.	-	0	name "gm1.1479_g"; proteinId 5070; exonNumber 1
scaffold_2	JGI	CDS	914008	914017	.	-	1	name "gm1.1505_g"; proteinId 5096; exonNumber 2
scaffold_2	JGI	CDS	936495	936952	.	-	2	name "gm1.1513_g"; proteinId 5104; exonNumber 2
scaffold_2	JGI	CDS	983823	983880	.	+	1	name "gm1.1531_g"; proteinId 5122; exonNumber 2
scaffold_2	JGI	CDS	1010177	1010181	.	+	0	name "gm1.1540_g"; proteinId 5131; exonNumber 1
scaffold_2	JGI	CDS	1013685	1014755	.	+	0	name "gm1.1543_g"; proteinId 5134; exonNumber 1
scaffold_2	JGI	CDS	1014923	1015462	.	-	0	name "gm1.1544_g"; proteinId 5135; exonNumber 1
scaffold_2	JGI	CDS	1059914	1060690	.	-	0	name "gm1.1558_g"; proteinId 5149; exonNumber 1
scaffold_2	JGI	CDS	1096971	1097001	.	+	0	name "gm1.1573_g"; proteinId 5164; exonNumber 1
scaffold_2	JGI	CDS	1122318	1122418	.	+	0	name "gm1.1582_g"; proteinId 5173; exonNumber 1
scaffold_2	JGI	CDS	1130256	1130560	.	+	2	name "gm1.1583_g"; proteinId 5174; exonNumber 2
scaffold_2	JGI	CDS	1143837	1143850	.	+	2	name "gm1.1588_g"; proteinId 5179; exonNumber 2
scaffold_2	JGI	CDS	1166505	1167209	.	-	0	name "gm1.1597_g"; proteinId 5188; exonNumber 1
scaffold_2	JGI	CDS	1276688	1277074	.	+	0	name "gm1.1638_g"; proteinId 5229; exonNumber 1
scaffold_2	JGI	CDS	1305256	1305315	.	+	0	name "gm1.1646_g"; proteinId 5237; exonNumber 1
scaffold_2	JGI	CDS	1351649	1351705	.	-	0	name "gm1.1665_g"; proteinId 5256; exonNumber 1
scaffold_2	JGI	CDS	1355222	1355251	.	-	0	name "gm1.1667_g"; proteinId 5258; exonNumber 2
scaffold_2	JGI	CDS	1355368	1355625	.	-	0	name "gm1.1667_g"; proteinId 5258; exonNumber 1
scaffold_2	JGI	CDS	1356834	1357289	.	+	0	name "gm1.1668_g"; proteinId 5259; exonNumber 1
scaffold_2	JGI	CDS	1386384	1387391	.	+	0	name "gm1.1681_g"; proteinId 5272; exonNumber 1
scaffold_2	JGI	CDS	1408372	1408783	.	+	0	name "gm1.1692_g"; proteinId 5283; exonNumber 1
scaffold_2	JGI	CDS	1416738	1417106	.	+	0	name "gm1.1696_g"; proteinId 5287; exonNumber 1
scaffold_2	JGI	CDS	1454564	1454615	.	-	0	name "gm1.1718_g"; proteinId 5309; exonNumber 1
scaffold_2	JGI	CDS	1476792	1477283	.	+	0	name "gm1.1728_g"; proteinId 5319; exonNumber 1
scaffold_2	JGI	CDS	1477843	1478805	.	+	0	name "gm1.1729_g"; proteinId 5320; exonNumber 1
scaffold_2	JGI	CDS	1481459	1481803	.	-	0	name "gm1.1731_g"; proteinId 5322; exonNumber 1
scaffold_2	JGI	CDS	1516080	1516178	.	+	0	name "gm1.1749_g"; proteinId 5340; exonNumber 1
scaffold_2	JGI	CDS	1516251	1516652	.	+	0	name "gm1.1749_g"; proteinId 5340; exonNumber 2
scaffold_2	JGI	CDS	1526969	1527081	.	+	0	name "gm1.1753_g"; proteinId 5344; exonNumber 1
scaffold_2	JGI	CDS	1534893	1535354	.	-	0	name "gm1.1756_g"; proteinId 5347; exonNumber 1
scaffold_2	JGI	CDS	1542029	1543195	.	-	0	name "gm1.1759_g"; proteinId 5350; exonNumber 1
scaffold_2	JGI	CDS	1552571	1552651	.	+	0	name "gm1.1763_g"; proteinId 5354; exonNumber 1
scaffold_2	JGI	CDS	1564073	1564204	.	+	0	name "gm1.1768_g"; proteinId 5359; exonNumber 2
scaffold_2	JGI	CDS	1566807	1569177	.	-	0	name "gm1.1769_g"; proteinId 5360; exonNumber 1
scaffold_2	JGI	CDS	1572225	1573220	.	+	0	name "gm1.1771_g"; proteinId 5362; exonNumber 1
scaffold_2	JGI	CDS	1577599	1578195	.	-	0	name "gm1.1773_g"; proteinId 5364; exonNumber 1
scaffold_2	JGI	CDS	1587402	1587761	.	-	0	name "gm1.1777_g"; proteinId 5368; exonNumber 2
scaffold_2	JGI	CDS	1610763	1611355	.	-	2	name "gm1.1786_g"; proteinId 5377; exonNumber 3
scaffold_2	JGI	CDS	1612312	1612438	.	-	0	name "gm1.1786_g"; proteinId 5377; exonNumber 1
scaffold_2	JGI	CDS	1660637	1660691	.	-	0	name "gm1.1801_g"; proteinId 5392; exonNumber 1
scaffold_2	JGI	CDS	1664512	1666575	.	-	0	name "gm1.1803_g"; proteinId 5394; exonNumber 1
scaffold_2	JGI	CDS	1681232	1683493	.	+	0	name "gm1.1810_g"; proteinId 5401; exonNumber 1
scaffold_2	JGI	CDS	1683653	1684381	.	-	0	name "gm1.1811_g"; proteinId 5402; exonNumber 1
scaffold_2	JGI	CDS	1688848	1689276	.	+	0	name "gm1.1813_g"; proteinId 5404; exonNumber 1
scaffold_2	JGI	CDS	1689355	1691292	.	-	0	name "gm1.1814_g"; proteinId 5405; exonNumber 1
scaffold_2	JGI	CDS	1695573	1696457	.	-	0	name "gm1.1816_g"; proteinId 5407; exonNumber 1
scaffold_2	JGI	CDS	1701072	1701290	.	-	0	name "gm1.1818_g"; proteinId 5409; exonNumber 2
scaffold_2	JGI	CDS	1716038	1716058	.	+	0	name "gm1.1824_g"; proteinId 5415; exonNumber 1
scaffold_2	JGI	CDS	1716423	1717202	.	+	0	name "gm1.1824_g"; proteinId 5415; exonNumber 2
scaffold_2	JGI	CDS	1721929	1721941	.	+	0	name "gm1.1828_g"; proteinId 5419; exonNumber 1
scaffold_2	JGI	CDS	1722343	1722758	.	+	2	name "gm1.1828_g"; proteinId 5419; exonNumber 2
scaffold_2	JGI	CDS	1756193	1757191	.	+	0	name "gm1.1846_g"; proteinId 5437; exonNumber 1
scaffold_2	JGI	CDS	1786941	1788164	.	-	0	name "gm1.1860_g"; proteinId 5451; exonNumber 1
scaffold_2	JGI	CDS	1789277	1789289	.	+	0	name "gm1.1861_g"; proteinId 5452; exonNumber 1
scaffold_2	JGI	CDS	1789478	1790982	.	+	2	name "gm1.1861_g"; proteinId 5452; exonNumber 2
scaffold_2	JGI	CDS	1798058	1799854	.	+	0	name "gm1.1866_g"; proteinId 5457; exonNumber 1
scaffold_2	JGI	CDS	1807406	1809193	.	+	0	name "gm1.1868_g"; proteinId 5459; exonNumber 1
scaffold_2	JGI	CDS	1845157	1845210	.	-	0	name "gm1.1886_g"; proteinId 5477; exonNumber 1
scaffold_2	JGI	CDS	1899578	1899689	.	+	0	name "gm1.1911_g"; proteinId 5502; exonNumber 1
scaffold_2	JGI	CDS	1900018	1900460	.	+	2	name "gm1.1911_g"; proteinId 5502; exonNumber 2
scaffold_2	JGI	CDS	1904415	1904490	.	-	0	name "gm1.1912_g"; proteinId 5503; exonNumber 1
scaffold_2	JGI	CDS	1929459	1930325	.	+	0	name "gm1.1927_g"; proteinId 5518; exonNumber 1
scaffold_2	JGI	CDS	1958389	1959759	.	-	0	name "gm1.1942_g"; proteinId 5533; exonNumber 1
scaffold_2	JGI	CDS	1963359	1964618	.	-	0	name "gm1.1945_g"; proteinId 5536; exonNumber 1
scaffold_2	JGI	CDS	1966617	1966646	.	+	0	name "gm1.1946_g"; proteinId 5537; exonNumber 2
scaffold_2	JGI	CDS	1986020	1988746	.	+	0	name "gm1.1956_g"; proteinId 5547; exonNumber 1
scaffold_2	JGI	CDS	1992573	1994444	.	+	0	name "gm1.1958_g"; proteinId 5549; exonNumber 1
scaffold_2	JGI	CDS	2006952	2007407	.	-	0	name "gm1.1965_g"; proteinId 5556; exonNumber 1
scaffold_2	JGI	CDS	2011174	2011539	.	+	0	name "gm1.1967_g"; proteinId 5558; exonNumber 1
scaffold_2	JGI	CDS	2011746	2012534	.	-	0	name "gm1.1968_g"; proteinId 5559; exonNumber 1
scaffold_2	JGI	CDS	2017545	2021279	.	+	0	name "gm1.1972_g"; proteinId 5563; exonNumber 1
scaffold_2	JGI	CDS	2031488	2032429	.	-	0	name "gm1.1978_g"; proteinId 5569; exonNumber 1
scaffold_2	JGI	CDS	2044080	2045483	.	-	0	name "gm1.1981_g"; proteinId 5572; exonNumber 1
scaffold_20	JGI	CDS	15	27	.	-	1	name "gm1.5192_g"; proteinId 8783; exonNumber 2
scaffold_20	JGI	CDS	7248	8381	.	+	0	name "gm1.5193_g"; proteinId 8784; exonNumber 1
scaffold_20	JGI	CDS	9108	10415	.	-	0	name "gm1.5194_g"; proteinId 8785; exonNumber 1
scaffold_20	JGI	CDS	41385	41548	.	+	2	name "gm1.5203_g"; proteinId 8794; exonNumber 2
scaffold_20	JGI	CDS	42546	44042	.	-	0	name "gm1.5204_g"; proteinId 8795; exonNumber 1
scaffold_20	JGI	CDS	61024	61030	.	-	0	name "gm1.5209_g"; proteinId 8800; exonNumber 1
scaffold_20	JGI	CDS	62894	64024	.	+	0	name "gm1.5212_g"; proteinId 8803; exonNumber 1
scaffold_20	JGI	CDS	64242	64607	.	+	0	name "gm1.5213_g"; proteinId 8804; exonNumber 1
scaffold_20	JGI	CDS	68124	68161	.	-	2	name "gm1.5217_g"; proteinId 8808; exonNumber 2
scaffold_21	JGI	CDS	27777	28124	.	+	0	name "gm1.5230_g"; proteinId 8821; exonNumber 1
scaffold_21	JGI	CDS	33839	34168	.	+	0	name "gm1.5232_g"; proteinId 8823; exonNumber 1
scaffold_21	JGI	CDS	34895	35476	.	+	0	name "gm1.5233_g"; proteinId 8824; exonNumber 1
scaffold_21	JGI	CDS	35711	36391	.	-	0	name "gm1.5234_g"; proteinId 8825; exonNumber 1
scaffold_21	JGI	CDS	36958	38169	.	+	0	name "gm1.5235_g"; proteinId 8826; exonNumber 1
scaffold_22	JGI	CDS	9707	11251	.	-	0	name "gm1.5242_g"; proteinId 8833; exonNumber 1
scaffold_22	JGI	CDS	12571	14070	.	+	0	name "gm1.5243_g"; proteinId 8834; exonNumber 1
scaffold_22	JGI	CDS	19570	21720	.	-	0	name "gm1.5246_g"; proteinId 8837; exonNumber 1
scaffold_22	JGI	CDS	22536	24224	.	+	0	name "gm1.5247_g"; proteinId 8838; exonNumber 1
scaffold_22	JGI	CDS	24537	26990	.	-	0	name "gm1.5248_g"; proteinId 8839; exonNumber 1
scaffold_22	JGI	CDS	27468	29147	.	+	0	name "gm1.5249_g"; proteinId 8840; exonNumber 1
scaffold_22	JGI	CDS	30243	33168	.	+	0	name "gm1.5250_g"; proteinId 8841; exonNumber 1
scaffold_22	JGI	CDS	33911	33930	.	+	2	name "gm1.5250_g"; proteinId 8841; exonNumber 2
scaffold_22	JGI	CDS	40508	40699	.	+	0	name "gm1.5251_g"; proteinId 8842; exonNumber 2
scaffold_22	JGI	CDS	40745	40861	.	+	0	name "gm1.5251_g"; proteinId 8842; exonNumber 3
scaffold_23	JGI	CDS	1425	2099	.	+	0	name "gm1.5253_g"; proteinId 8844; exonNumber 1
scaffold_23	JGI	CDS	2243	3691	.	-	0	name "gm1.5254_g"; proteinId 8845; exonNumber 1
scaffold_23	JGI	CDS	4705	6378	.	+	0	name "gm1.5255_g"; proteinId 8846; exonNumber 1
scaffold_23	JGI	CDS	7817	8020	.	-	0	name "gm1.5256_g"; proteinId 8847; exonNumber 1
scaffold_23	JGI	CDS	13064	13270	.	-	0	name "gm1.5257_g"; proteinId 8848; exonNumber 1
scaffold_23	JGI	CDS	15365	15614	.	-	0	name "gm1.5258_g"; proteinId 8849; exonNumber 1
scaffold_23	JGI	CDS	18219	19979	.	-	0	name "gm1.5259_g"; proteinId 8850; exonNumber 1
scaffold_23	JGI	CDS	21997	22329	.	+	0	name "gm1.5260_g"; proteinId 8851; exonNumber 1
scaffold_23	JGI	CDS	22368	22379	.	+	0	name "gm1.5260_g"; proteinId 8851; exonNumber 2
scaffold_23	JGI	CDS	26974	27306	.	+	0	name "gm1.5262_g"; proteinId 8853; exonNumber 1
scaffold_23	JGI	CDS	27345	27356	.	+	0	name "gm1.5262_g"; proteinId 8853; exonNumber 2
scaffold_23	JGI	CDS	31934	32800	.	-	0	name "gm1.5264_g"; proteinId 8855; exonNumber 1
scaffold_23	JGI	CDS	37384	38154	.	-	0	name "gm1.5265_g"; proteinId 8856; exonNumber 1
scaffold_25	JGI	CDS	30	66	.	-	1	name "gm1.5274_g"; proteinId 8865; exonNumber 3
scaffold_25	JGI	CDS	1317	1850	.	-	0	name "gm1.5274_g"; proteinId 8865; exonNumber 1
scaffold_25	JGI	CDS	4903	5469	.	-	1	name "gm1.5275_g"; proteinId 8866; exonNumber 2
scaffold_25	JGI	CDS	6206	8148	.	-	0	name "gm1.5275_g"; proteinId 8866; exonNumber 1
scaffold_26	JGI	CDS	4631	4756	.	-	0	name "gm1.5277_g"; proteinId 8868; exonNumber 2
scaffold_26	JGI	CDS	4825	4914	.	-	0	name "gm1.5277_g"; proteinId 8868; exonNumber 1
scaffold_27	JGI	CDS	7927	8129	.	-	2	name "gm1.5282_g"; proteinId 8873; exonNumber 2
scaffold_27	JGI	CDS	8157	8214	.	-	0	name "gm1.5282_g"; proteinId 8873; exonNumber 1
scaffold_28	JGI	CDS	28	154	.	+	0	name "gm1.5283_g"; proteinId 8874; exonNumber 1
scaffold_28	JGI	CDS	493	536	.	+	2	name "gm1.5283_g"; proteinId 8874; exonNumber 2
scaffold_29	JGI	CDS	455	1036	.	-	0	name "gm1.5287_g"; proteinId 8878; exonNumber 1
scaffold_29	JGI	CDS	7512	7811	.	-	0	name "gm1.5290_g"; proteinId 8881; exonNumber 1
scaffold_3	JGI	CDS	2427	2477	.	+	0	name "gm1.1982_g"; proteinId 5573; exonNumber 2
scaffold_3	JGI	CDS	3506	3997	.	+	0	name "gm1.1983_g"; proteinId 5574; exonNumber 1
scaffold_3	JGI	CDS	13703	15202	.	+	0	name "gm1.1984_g"; proteinId 5575; exonNumber 1
scaffold_3	JGI	CDS	16386	17807	.	-	0	name "gm1.1985_g"; proteinId 5576; exonNumber 1
scaffold_3	JGI	CDS	22021	23736	.	-	0	name "gm1.1987_g"; proteinId 5578; exonNumber 1
scaffold_3	JGI	CDS	25063	26637	.	-	0	name "gm1.1988_g"; proteinId 5579; exonNumber 1
scaffold_3	JGI	CDS	27647	29599	.	-	0	name "gm1.1989_g"; proteinId 5580; exonNumber 1
scaffold_3	JGI	CDS	33757	34104	.	+	0	name "gm1.1990_g"; proteinId 5581; exonNumber 1
scaffold_3	JGI	CDS	36073	37197	.	-	0	name "gm1.1991_g"; proteinId 5582; exonNumber 1
scaffold_3	JGI	CDS	38843	38869	.	-	0	name "gm1.1992_g"; proteinId 5583; exonNumber 2
scaffold_3	JGI	CDS	38922	40601	.	-	0	name "gm1.1992_g"; proteinId 5583; exonNumber 1
scaffold_3	JGI	CDS	47437	48948	.	-	0	name "gm1.1993_g"; proteinId 5584; exonNumber 1
scaffold_3	JGI	CDS	52701	53477	.	-	0	name "gm1.1995_g"; proteinId 5586; exonNumber 2
scaffold_3	JGI	CDS	57614	58795	.	+	0	name "gm1.1996_g"; proteinId 5587; exonNumber 1
scaffold_3	JGI	CDS	58889	60514	.	-	0	name "gm1.1997_g"; proteinId 5588; exonNumber 1
scaffold_3	JGI	CDS	62835	63254	.	+	0	name "gm1.1998_g"; proteinId 5589; exonNumber 1
scaffold_3	JGI	CDS	63298	63987	.	+	0	name "gm1.1998_g"; proteinId 5589; exonNumber 2
scaffold_3	JGI	CDS	64133	67144	.	-	0	name "gm1.1999_g"; proteinId 5590; exonNumber 1
scaffold_3	JGI	CDS	69751	71628	.	-	0	name "gm1.2001_g"; proteinId 5592; exonNumber 1
scaffold_3	JGI	CDS	120577	120588	.	-	0	name "gm1.2024_g"; proteinId 5615; exonNumber 2
scaffold_3	JGI	CDS	138839	139924	.	-	0	name "gm1.2032_g"; proteinId 5623; exonNumber 1
scaffold_3	JGI	CDS	149563	150258	.	-	0	name "gm1.2035_g"; proteinId 5626; exonNumber 1
scaffold_3	JGI	CDS	170966	170972	.	-	0	name "gm1.2045_g"; proteinId 5636; exonNumber 1
scaffold_3	JGI	CDS	212574	214130	.	-	0	name "gm1.2062_g"; proteinId 5653; exonNumber 1
scaffold_3	JGI	CDS	233526	233670	.	-	0	name "gm1.2069_g"; proteinId 5660; exonNumber 1
scaffold_3	JGI	CDS	256807	256817	.	+	2	name "gm1.2075_g"; proteinId 5666; exonNumber 2
scaffold_3	JGI	CDS	274978	275442	.	+	0	name "gm1.2082_g"; proteinId 5673; exonNumber 1
scaffold_3	JGI	CDS	287540	288348	.	+	0	name "gm1.2085_g"; proteinId 5676; exonNumber 1
scaffold_3	JGI	CDS	297972	298001	.	-	0	name "gm1.2090_g"; proteinId 5681; exonNumber 2
scaffold_3	JGI	CDS	353772	354176	.	-	0	name "gm1.2114_g"; proteinId 5705; exonNumber 2
scaffold_3	JGI	CDS	354336	354359	.	-	0	name "gm1.2114_g"; proteinId 5705; exonNumber 1
scaffold_3	JGI	CDS	355521	356069	.	+	0	name "gm1.2115_g"; proteinId 5706; exonNumber 1
scaffold_3	JGI	CDS	378563	378601	.	+	0	name "gm1.2125_g"; proteinId 5716; exonNumber 2
scaffold_3	JGI	CDS	405301	405669	.	-	0	name "gm1.2138_g"; proteinId 5729; exonNumber 1
scaffold_3	JGI	CDS	440600	440628	.	-	0	name "gm1.2154_g"; proteinId 5745; exonNumber 1
scaffold_3	JGI	CDS	472352	472690	.	+	0	name "gm1.2169_g"; proteinId 5760; exonNumber 1
scaffold_3	JGI	CDS	503043	503065	.	+	0	name "gm1.2183_g"; proteinId 5774; exonNumber 1
scaffold_3	JGI	CDS	524721	524751	.	-	0	name "gm1.2190_g"; proteinId 5781; exonNumber 1
scaffold_3	JGI	CDS	526595	526764	.	+	0	name "gm1.2191_g"; proteinId 5782; exonNumber 1
scaffold_3	JGI	CDS	579754	580080	.	-	0	name "gm1.2211_g"; proteinId 5802; exonNumber 1
scaffold_3	JGI	CDS	599398	599853	.	-	0	name "gm1.2218_g"; proteinId 5809; exonNumber 1
scaffold_3	JGI	CDS	607121	607528	.	-	0	name "gm1.2223_g"; proteinId 5814; exonNumber 2
scaffold_3	JGI	CDS	607894	607908	.	-	0	name "gm1.2223_g"; proteinId 5814; exonNumber 1
scaffold_3	JGI	CDS	621754	622283	.	+	2	name "gm1.2229_g"; proteinId 5820; exonNumber 2
scaffold_3	JGI	CDS	623954	624952	.	-	0	name "gm1.2231_g"; proteinId 5822; exonNumber 1
scaffold_3	JGI	CDS	667065	667075	.	-	2	name "gm1.2249_g"; proteinId 5840; exonNumber 2
scaffold_3	JGI	CDS	672813	673859	.	-	0	name "gm1.2253_g"; proteinId 5844; exonNumber 1
scaffold_3	JGI	CDS	674106	674705	.	+	0	name "gm1.2254_g"; proteinId 5845; exonNumber 1
scaffold_3	JGI	CDS	686377	686591	.	+	0	name "gm1.2260_g"; proteinId 5851; exonNumber 1
scaffold_3	JGI	CDS	687159	687234	.	+	0	name "gm1.2260_g"; proteinId 5851; exonNumber 3
scaffold_3	JGI	CDS	706007	709873	.	-	0	name "gm1.2267_g"; proteinId 5858; exonNumber 1
scaffold_3	JGI	CDS	721908	722273	.	-	0	name "gm1.2274_g"; proteinId 5865; exonNumber 1
scaffold_3	JGI	CDS	728004	728654	.	+	0	name "gm1.2276_g"; proteinId 5867; exonNumber 1
scaffold_3	JGI	CDS	737481	737909	.	-	0	name "gm1.2282_g"; proteinId 5873; exonNumber 1
scaffold_3	JGI	CDS	737956	737976	.	+	0	name "gm1.2283_g"; proteinId 5874; exonNumber 1
scaffold_3	JGI	CDS	738504	739340	.	+	0	name "gm1.2283_g"; proteinId 5874; exonNumber 2
scaffold_3	JGI	CDS	739704	740699	.	+	0	name "gm1.2284_g"; proteinId 5875; exonNumber 1
scaffold_3	JGI	CDS	751167	752081	.	+	0	name "gm1.2290_g"; proteinId 5881; exonNumber 1
scaffold_3	JGI	CDS	752794	753102	.	-	0	name "gm1.2291_g"; proteinId 5882; exonNumber 1
scaffold_3	JGI	CDS	758489	758794	.	+	0	name "gm1.2296_g"; proteinId 5887; exonNumber 1
scaffold_3	JGI	CDS	768384	769007	.	-	0	name "gm1.2303_g"; proteinId 5894; exonNumber 1
scaffold_3	JGI	CDS	772819	773271	.	+	0	name "gm1.2305_g"; proteinId 5896; exonNumber 1
scaffold_3	JGI	CDS	774857	775225	.	-	0	name "gm1.2307_g"; proteinId 5898; exonNumber 1
scaffold_3	JGI	CDS	775918	776376	.	+	0	name "gm1.2308_g"; proteinId 5899; exonNumber 1
scaffold_3	JGI	CDS	788095	788847	.	+	0	name "gm1.2315_g"; proteinId 5906; exonNumber 1
scaffold_3	JGI	CDS	790568	791050	.	+	0	name "gm1.2317_g"; proteinId 5908; exonNumber 1
scaffold_3	JGI	CDS	807337	808122	.	+	0	name "gm1.2327_g"; proteinId 5918; exonNumber 1
scaffold_3	JGI	CDS	808153	809676	.	-	0	name "gm1.2328_g"; proteinId 5919; exonNumber 1
scaffold_3	JGI	CDS	810188	811171	.	+	0	name "gm1.2329_g"; proteinId 5920; exonNumber 1
scaffold_3	JGI	CDS	816650	817001	.	+	0	name "gm1.2333_g"; proteinId 5924; exonNumber 3
scaffold_3	JGI	CDS	823470	823547	.	+	0	name "gm1.2337_g"; proteinId 5928; exonNumber 2
scaffold_3	JGI	CDS	839518	842535	.	-	0	name "gm1.2344_g"; proteinId 5935; exonNumber 1
scaffold_3	JGI	CDS	878418	879158	.	+	0	name "gm1.2358_g"; proteinId 5949; exonNumber 1
scaffold_3	JGI	CDS	889663	890070	.	+	0	name "gm1.2365_g"; proteinId 5956; exonNumber 1
scaffold_3	JGI	CDS	893930	896074	.	+	0	name "gm1.2367_g"; proteinId 5958; exonNumber 1
scaffold_3	JGI	CDS	909403	910092	.	-	0	name "gm1.2373_g"; proteinId 5964; exonNumber 1
scaffold_3	JGI	CDS	938507	941263	.	-	0	name "gm1.2381_g"; proteinId 5972; exonNumber 1
scaffold_3	JGI	CDS	942688	943839	.	+	0	name "gm1.2382_g"; proteinId 5973; exonNumber 1
scaffold_3	JGI	CDS	944142	944531	.	-	0	name "gm1.2383_g"; proteinId 5974; exonNumber 1
scaffold_3	JGI	CDS	944750	945580	.	-	0	name "gm1.2384_g"; proteinId 5975; exonNumber 1
scaffold_3	JGI	CDS	956629	956671	.	+	1	name "gm1.2388_g"; proteinId 5979; exonNumber 2
scaffold_3	JGI	CDS	972618	973361	.	+	0	name "gm1.2393_g"; proteinId 5984; exonNumber 1
scaffold_3	JGI	CDS	979901	981064	.	-	0	name "gm1.2397_g"; proteinId 5988; exonNumber 1
scaffold_3	JGI	CDS	995232	995912	.	+	0	name "gm1.2402_g"; proteinId 5993; exonNumber 1
scaffold_3	JGI	CDS	996560	996859	.	+	0	name "gm1.2403_g"; proteinId 5994; exonNumber 1
scaffold_3	JGI	CDS	997027	997662	.	-	0	name "gm1.2404_g"; proteinId 5995; exonNumber 1
scaffold_3	JGI	CDS	998741	999421	.	+	0	name "gm1.2405_g"; proteinId 5996; exonNumber 1
scaffold_3	JGI	CDS	1014879	1015220	.	-	0	name "gm1.2416_g"; proteinId 6007; exonNumber 1
scaffold_3	JGI	CDS	1022708	1022971	.	-	0	name "gm1.2420_g"; proteinId 6011; exonNumber 3
scaffold_3	JGI	CDS	1023055	1023162	.	-	0	name "gm1.2420_g"; proteinId 6011; exonNumber 2
scaffold_3	JGI	CDS	1023243	1023326	.	-	0	name "gm1.2420_g"; proteinId 6011; exonNumber 1
scaffold_3	JGI	CDS	1082748	1083498	.	+	0	name "gm1.2444_g"; proteinId 6035; exonNumber 2
scaffold_3	JGI	CDS	1100066	1100128	.	+	0	name "gm1.2450_g"; proteinId 6041; exonNumber 1
scaffold_3	JGI	CDS	1106479	1106913	.	+	0	name "gm1.2454_g"; proteinId 6045; exonNumber 1
scaffold_3	JGI	CDS	1132091	1133209	.	+	0	name "gm1.2465_g"; proteinId 6056; exonNumber 1
scaffold_3	JGI	CDS	1147780	1148779	.	-	1	name "gm1.2472_g"; proteinId 6063; exonNumber 2
scaffold_3	JGI	CDS	1151203	1152013	.	+	0	name "gm1.2473_g"; proteinId 6064; exonNumber 1
scaffold_3	JGI	CDS	1159835	1160629	.	+	0	name "gm1.2476_g"; proteinId 6067; exonNumber 1
scaffold_3	JGI	CDS	1170462	1171076	.	-	0	name "gm1.2480_g"; proteinId 6071; exonNumber 1
scaffold_3	JGI	CDS	1171987	1173426	.	+	0	name "gm1.2481_g"; proteinId 6072; exonNumber 1
scaffold_3	JGI	CDS	1173905	1174777	.	+	0	name "gm1.2482_g"; proteinId 6073; exonNumber 1
scaffold_3	JGI	CDS	1190860	1192080	.	-	0	name "gm1.2488_g"; proteinId 6079; exonNumber 1
scaffold_3	JGI	CDS	1193878	1195086	.	+	0	name "gm1.2489_g"; proteinId 6080; exonNumber 1
scaffold_3	JGI	CDS	1195506	1196384	.	+	0	name "gm1.2490_g"; proteinId 6081; exonNumber 1
scaffold_3	JGI	CDS	1201596	1202264	.	+	0	name "gm1.2493_g"; proteinId 6084; exonNumber 1
scaffold_3	JGI	CDS	1208796	1210612	.	+	0	name "gm1.2496_g"; proteinId 6087; exonNumber 1
scaffold_3	JGI	CDS	1211075	1212577	.	+	1	name "gm1.2496_g"; proteinId 6087; exonNumber 2
scaffold_3	JGI	CDS	1216812	1218494	.	-	0	name "gm1.2497_g"; proteinId 6088; exonNumber 1
scaffold_3	JGI	CDS	1219151	1219801	.	+	0	name "gm1.2498_g"; proteinId 6089; exonNumber 1
scaffold_3	JGI	CDS	1220101	1221447	.	+	0	name "gm1.2499_g"; proteinId 6090; exonNumber 1
scaffold_3	JGI	CDS	1241839	1241855	.	+	0	name "gm1.2507_g"; proteinId 6098; exonNumber 1
scaffold_3	JGI	CDS	1263151	1263759	.	-	0	name "gm1.2516_g"; proteinId 6107; exonNumber 1
scaffold_3	JGI	CDS	1308878	1309885	.	+	0	name "gm1.2531_g"; proteinId 6122; exonNumber 1
scaffold_3	JGI	CDS	1316665	1316708	.	-	2	name "gm1.2534_g"; proteinId 6125; exonNumber 2
scaffold_3	JGI	CDS	1317154	1317433	.	-	0	name "gm1.2534_g"; proteinId 6125; exonNumber 1
scaffold_3	JGI	CDS	1327800	1328417	.	-	0	name "gm1.2539_g"; proteinId 6130; exonNumber 1
scaffold_3	JGI	CDS	1362239	1363837	.	+	0	name "gm1.2551_g"; proteinId 6142; exonNumber 1
scaffold_3	JGI	CDS	1371659	1372096	.	+	0	name "gm1.2555_g"; proteinId 6146; exonNumber 1
scaffold_3	JGI	CDS	1399115	1399165	.	+	0	name "gm1.2564_g"; proteinId 6155; exonNumber 2
scaffold_3	JGI	CDS	1415052	1416637	.	+	0	name "gm1.2570_g"; proteinId 6161; exonNumber 1
scaffold_3	JGI	CDS	1417610	1418195	.	+	1	name "gm1.2570_g"; proteinId 6161; exonNumber 2
scaffold_3	JGI	CDS	1419550	1420377	.	+	0	name "gm1.2571_g"; proteinId 6162; exonNumber 1
scaffold_3	JGI	CDS	1434289	1435203	.	-	0	name "gm1.2576_g"; proteinId 6167; exonNumber 1
scaffold_3	JGI	CDS	1460624	1460704	.	+	0	name "gm1.2583_g"; proteinId 6174; exonNumber 1
scaffold_3	JGI	CDS	1461137	1461616	.	+	0	name "gm1.2583_g"; proteinId 6174; exonNumber 2
scaffold_3	JGI	CDS	1463827	1464100	.	+	1	name "gm1.2584_g"; proteinId 6175; exonNumber 2
scaffold_3	JGI	CDS	1525347	1525754	.	-	0	name "gm1.2609_g"; proteinId 6200; exonNumber 1
scaffold_3	JGI	CDS	1563168	1563212	.	+	0	name "gm1.2626_g"; proteinId 6217; exonNumber 1
scaffold_3	JGI	CDS	1640768	1643542	.	+	0	name "gm1.2655_g"; proteinId 6246; exonNumber 1
scaffold_3	JGI	CDS	1644341	1645066	.	-	0	name "gm1.2656_g"; proteinId 6247; exonNumber 1
scaffold_3	JGI	CDS	1661409	1661442	.	-	0	name "gm1.2666_g"; proteinId 6257; exonNumber 1
scaffold_3	JGI	CDS	1725754	1725868	.	+	0	name "gm1.2689_g"; proteinId 6280; exonNumber 1
scaffold_3	JGI	CDS	1747652	1748263	.	-	0	name "gm1.2696_g"; proteinId 6287; exonNumber 1
scaffold_3	JGI	CDS	1751239	1751383	.	-	1	name "gm1.2697_g"; proteinId 6288; exonNumber 2
scaffold_3	JGI	CDS	1751632	1751654	.	-	0	name "gm1.2697_g"; proteinId 6288; exonNumber 1
scaffold_3	JGI	CDS	1760468	1761079	.	-	0	name "gm1.2700_g"; proteinId 6291; exonNumber 1
scaffold_30	JGI	CDS	4582	5253	.	-	0	name "gm1.5292_g"; proteinId 8883; exonNumber 1
scaffold_30	JGI	CDS	5351	5425	.	+	0	name "gm1.5293_g"; proteinId 8884; exonNumber 1
scaffold_30	JGI	CDS	5647	5910	.	+	0	name "gm1.5293_g"; proteinId 8884; exonNumber 2
scaffold_31	JGI	CDS	1449	1691	.	-	0	name "gm1.5296_g"; proteinId 8887; exonNumber 1
scaffold_31	JGI	CDS	2470	5256	.	+	0	name "gm1.5297_g"; proteinId 8888; exonNumber 1
scaffold_31	JGI	CDS	6097	6822	.	-	0	name "gm1.5298_g"; proteinId 8889; exonNumber 1
scaffold_32	JGI	CDS	864	2030	.	-	0	name "gm1.5299_g"; proteinId 8890; exonNumber 1
scaffold_32	JGI	CDS	5084	5935	.	-	0	name "gm1.5301_g"; proteinId 8892; exonNumber 1
scaffold_34	JGI	CDS	4449	4990	.	+	0	name "gm1.5304_g"; proteinId 8895; exonNumber 3
scaffold_36	JGI	CDS	708	3041	.	+	0	name "gm1.5307_g"; proteinId 8898; exonNumber 1
scaffold_37	JGI	CDS	401	423	.	+	0	name "gm1.5308_g"; proteinId 8899; exonNumber 1
scaffold_37	JGI	CDS	501	597	.	+	1	name "gm1.5308_g"; proteinId 8899; exonNumber 2
scaffold_38	JGI	CDS	1783	1808	.	+	0	name "gm1.5310_g"; proteinId 8901; exonNumber 1
scaffold_4	JGI	CDS	523	1995	.	-	0	name "gm1.2711_g"; proteinId 6302; exonNumber 1
scaffold_4	JGI	CDS	2857	5417	.	-	2	name "gm1.2712_g"; proteinId 6303; exonNumber 3
scaffold_4	JGI	CDS	5876	9179	.	-	0	name "gm1.2712_g"; proteinId 6303; exonNumber 2
scaffold_4	JGI	CDS	10142	10630	.	-	0	name "gm1.2712_g"; proteinId 6303; exonNumber 1
scaffold_4	JGI	CDS	11316	12008	.	+	0	name "gm1.2713_g"; proteinId 6304; exonNumber 1
scaffold_4	JGI	CDS	12669	14393	.	+	0	name "gm1.2714_g"; proteinId 6305; exonNumber 1
scaffold_4	JGI	CDS	14720	15175	.	-	0	name "gm1.2715_g"; proteinId 6306; exonNumber 1
scaffold_4	JGI	CDS	15833	18313	.	+	0	name "gm1.2716_g"; proteinId 6307; exonNumber 1
scaffold_4	JGI	CDS	18553	19839	.	-	0	name "gm1.2717_g"; proteinId 6308; exonNumber 1
scaffold_4	JGI	CDS	26575	27435	.	-	0	name "gm1.2719_g"; proteinId 6310; exonNumber 1
scaffold_4	JGI	CDS	27761	28771	.	-	0	name "gm1.2720_g"; proteinId 6311; exonNumber 1
scaffold_4	JGI	CDS	31528	33213	.	-	0	name "gm1.2721_g"; proteinId 6312; exonNumber 1
scaffold_4	JGI	CDS	33773	35062	.	+	0	name "gm1.2722_g"; proteinId 6313; exonNumber 1
scaffold_4	JGI	CDS	38939	41371	.	+	0	name "gm1.2723_g"; proteinId 6314; exonNumber 1
scaffold_4	JGI	CDS	41571	42200	.	-	0	name "gm1.2724_g"; proteinId 6315; exonNumber 1
scaffold_4	JGI	CDS	42670	42699	.	+	0	name "gm1.2725_g"; proteinId 6316; exonNumber 1
scaffold_4	JGI	CDS	42767	43459	.	+	0	name "gm1.2725_g"; proteinId 6316; exonNumber 2
scaffold_4	JGI	CDS	50254	51171	.	+	0	name "gm1.2729_g"; proteinId 6320; exonNumber 1
scaffold_4	JGI	CDS	51281	52761	.	-	2	name "gm1.2730_g"; proteinId 6321; exonNumber 2
scaffold_4	JGI	CDS	53596	55159	.	-	0	name "gm1.2730_g"; proteinId 6321; exonNumber 1
scaffold_4	JGI	CDS	60029	62287	.	-	0	name "gm1.2732_g"; proteinId 6323; exonNumber 1
scaffold_4	JGI	CDS	62622	64076	.	+	0	name "gm1.2733_g"; proteinId 6324; exonNumber 1
scaffold_4	JGI	CDS	64353	65996	.	-	0	name "gm1.2734_g"; proteinId 6325; exonNumber 2
scaffold_4	JGI	CDS	66558	68882	.	-	0	name "gm1.2734_g"; proteinId 6325; exonNumber 1
scaffold_4	JGI	CDS	69484	70678	.	+	0	name "gm1.2735_g"; proteinId 6326; exonNumber 1
scaffold_4	JGI	CDS	83161	85716	.	-	0	name "gm1.2742_g"; proteinId 6333; exonNumber 2
scaffold_4	JGI	CDS	85792	88815	.	-	0	name "gm1.2742_g"; proteinId 6333; exonNumber 1
scaffold_4	JGI	CDS	89822	90058	.	-	0	name "gm1.2743_g"; proteinId 6334; exonNumber 2
scaffold_4	JGI	CDS	90134	90337	.	-	0	name "gm1.2743_g"; proteinId 6334; exonNumber 1
scaffold_4	JGI	CDS	91476	92462	.	-	0	name "gm1.2744_g"; proteinId 6335; exonNumber 1
scaffold_4	JGI	CDS	92828	93706	.	+	0	name "gm1.2745_g"; proteinId 6336; exonNumber 1
scaffold_4	JGI	CDS	93771	94469	.	-	0	name "gm1.2746_g"; proteinId 6337; exonNumber 1
scaffold_4	JGI	CDS	95628	97052	.	+	0	name "gm1.2747_g"; proteinId 6338; exonNumber 1
scaffold_4	JGI	CDS	97401	99365	.	+	0	name "gm1.2748_g"; proteinId 6339; exonNumber 1
scaffold_4	JGI	CDS	99584	100162	.	-	0	name "gm1.2749_g"; proteinId 6340; exonNumber 1
scaffold_4	JGI	CDS	100587	101036	.	+	0	name "gm1.2750_g"; proteinId 6341; exonNumber 1
scaffold_4	JGI	CDS	101418	102188	.	-	0	name "gm1.2751_g"; proteinId 6342; exonNumber 1
scaffold_4	JGI	CDS	103436	104155	.	+	0	name "gm1.2752_g"; proteinId 6343; exonNumber 1
scaffold_4	JGI	CDS	104564	105979	.	+	0	name "gm1.2753_g"; proteinId 6344; exonNumber 1
scaffold_4	JGI	CDS	106146	107186	.	-	0	name "gm1.2754_g"; proteinId 6345; exonNumber 1
scaffold_4	JGI	CDS	117823	118144	.	-	0	name "gm1.2758_g"; proteinId 6349; exonNumber 1
scaffold_4	JGI	CDS	118590	119666	.	+	0	name "gm1.2759_g"; proteinId 6350; exonNumber 1
scaffold_4	JGI	CDS	119835	121331	.	-	0	name "gm1.2760_g"; proteinId 6351; exonNumber 1
scaffold_4	JGI	CDS	123222	126263	.	+	0	name "gm1.2762_g"; proteinId 6353; exonNumber 1
scaffold_4	JGI	CDS	133303	133364	.	-	0	name "gm1.2765_g"; proteinId 6356; exonNumber 1
scaffold_4	JGI	CDS	145417	145600	.	+	0	name "gm1.2771_g"; proteinId 6362; exonNumber 1
scaffold_4	JGI	CDS	146013	146053	.	+	2	name "gm1.2771_g"; proteinId 6362; exonNumber 2
scaffold_4	JGI	CDS	215838	216230	.	-	0	name "gm1.2798_g"; proteinId 6389; exonNumber 1
scaffold_4	JGI	CDS	234606	234775	.	+	0	name "gm1.2806_g"; proteinId 6397; exonNumber 1
scaffold_4	JGI	CDS	285145	285202	.	-	0	name "gm1.2817_g"; proteinId 6408; exonNumber 1
scaffold_4	JGI	CDS	292241	292275	.	-	0	name "gm1.2821_g"; proteinId 6412; exonNumber 1
scaffold_4	JGI	CDS	293348	293788	.	-	0	name "gm1.2823_g"; proteinId 6414; exonNumber 1
scaffold_4	JGI	CDS	298124	298582	.	+	0	name "gm1.2826_g"; proteinId 6417; exonNumber 1
scaffold_4	JGI	CDS	314416	314433	.	+	0	name "gm1.2836_g"; proteinId 6427; exonNumber 1
scaffold_4	JGI	CDS	338986	339876	.	+	0	name "gm1.2850_g"; proteinId 6441; exonNumber 1
scaffold_4	JGI	CDS	357290	357606	.	-	2	name "gm1.2857_g"; proteinId 6448; exonNumber 2
scaffold_4	JGI	CDS	388131	389189	.	-	0	name "gm1.2867_g"; proteinId 6458; exonNumber 1
scaffold_4	JGI	CDS	391267	392382	.	+	0	name "gm1.2868_g"; proteinId 6459; exonNumber 1
scaffold_4	JGI	CDS	394421	396388	.	+	0	name "gm1.2870_g"; proteinId 6461; exonNumber 1
scaffold_4	JGI	CDS	396892	399693	.	-	0	name "gm1.2871_g"; proteinId 6462; exonNumber 1
scaffold_4	JGI	CDS	400312	401514	.	-	0	name "gm1.2872_g"; proteinId 6463; exonNumber 1
scaffold_4	JGI	CDS	401913	402614	.	-	0	name "gm1.2873_g"; proteinId 6464; exonNumber 1
scaffold_4	JGI	CDS	403079	403990	.	+	0	name "gm1.2874_g"; proteinId 6465; exonNumber 1
scaffold_4	JGI	CDS	404041	405849	.	-	0	name "gm1.2875_g"; proteinId 6466; exonNumber 1
scaffold_4	JGI	CDS	406691	407872	.	-	0	name "gm1.2876_g"; proteinId 6467; exonNumber 1
scaffold_4	JGI	CDS	410890	412107	.	+	0	name "gm1.2878_g"; proteinId 6469; exonNumber 1
scaffold_4	JGI	CDS	419809	421107	.	+	0	name "gm1.2883_g"; proteinId 6474; exonNumber 1
scaffold_4	JGI	CDS	421654	422724	.	+	0	name "gm1.2884_g"; proteinId 6475; exonNumber 1
scaffold_4	JGI	CDS	423639	424565	.	+	0	name "gm1.2885_g"; proteinId 6476; exonNumber 1
scaffold_4	JGI	CDS	426239	427192	.	-	0	name "gm1.2887_g"; proteinId 6478; exonNumber 1
scaffold_4	JGI	CDS	428241	429107	.	+	0	name "gm1.2888_g"; proteinId 6479; exonNumber 1
scaffold_4	JGI	CDS	429629	431041	.	-	0	name "gm1.2889_g"; proteinId 6480; exonNumber 1
scaffold_4	JGI	CDS	432426	432794	.	-	0	name "gm1.2890_g"; proteinId 6481; exonNumber 1
scaffold_4	JGI	CDS	433683	434072	.	+	0	name "gm1.2891_g"; proteinId 6482; exonNumber 1
scaffold_4	JGI	CDS	460320	460341	.	-	0	name "gm1.2899_g"; proteinId 6490; exonNumber 1
scaffold_4	JGI	CDS	464795	466411	.	-	0	name "gm1.2901_g"; proteinId 6492; exonNumber 1
scaffold_4	JGI	CDS	467427	468893	.	-	0	name "gm1.2903_g"; proteinId 6494; exonNumber 1
scaffold_4	JGI	CDS	471420	471452	.	+	0	name "gm1.2905_g"; proteinId 6496; exonNumber 1
scaffold_4	JGI	CDS	471895	472767	.	+	0	name "gm1.2905_g"; proteinId 6496; exonNumber 2
scaffold_4	JGI	CDS	472864	474192	.	-	0	name "gm1.2906_g"; proteinId 6497; exonNumber 1
scaffold_4	JGI	CDS	491721	492356	.	+	0	name "gm1.2910_g"; proteinId 6501; exonNumber 1
scaffold_4	JGI	CDS	493682	495454	.	+	0	name "gm1.2911_g"; proteinId 6502; exonNumber 1
scaffold_4	JGI	CDS	496455	497717	.	+	0	name "gm1.2912_g"; proteinId 6503; exonNumber 1
scaffold_4	JGI	CDS	499584	500270	.	-	0	name "gm1.2914_g"; proteinId 6505; exonNumber 1
scaffold_4	JGI	CDS	501020	501694	.	-	0	name "gm1.2915_g"; proteinId 6506; exonNumber 1
scaffold_4	JGI	CDS	501993	503813	.	+	0	name "gm1.2916_g"; proteinId 6507; exonNumber 1
scaffold_4	JGI	CDS	503907	505577	.	-	0	name "gm1.2917_g"; proteinId 6508; exonNumber 1
scaffold_4	JGI	CDS	511506	511523	.	+	0	name "gm1.2920_g"; proteinId 6511; exonNumber 1
scaffold_4	JGI	CDS	511605	511780	.	+	0	name "gm1.2920_g"; proteinId 6511; exonNumber 2
scaffold_4	JGI	CDS	513373	513631	.	+	1	name "gm1.2920_g"; proteinId 6511; exonNumber 3
scaffold_4	JGI	CDS	516137	517798	.	-	0	name "gm1.2922_g"; proteinId 6513; exonNumber 1
scaffold_4	JGI	CDS	520321	521997	.	-	0	name "gm1.2923_g"; proteinId 6514; exonNumber 1
scaffold_4	JGI	CDS	531356	531994	.	+	0	name "gm1.2927_g"; proteinId 6518; exonNumber 1
scaffold_4	JGI	CDS	547205	547228	.	+	0	name "gm1.2931_g"; proteinId 6522; exonNumber 2
scaffold_4	JGI	CDS	577433	578359	.	+	0	name "gm1.2950_g"; proteinId 6541; exonNumber 1
scaffold_4	JGI	CDS	580569	581473	.	-	2	name "gm1.2952_g"; proteinId 6543; exonNumber 2
scaffold_4	JGI	CDS	581567	581585	.	-	0	name "gm1.2952_g"; proteinId 6543; exonNumber 1
scaffold_4	JGI	CDS	582603	583142	.	+	0	name "gm1.2953_g"; proteinId 6544; exonNumber 1
scaffold_4	JGI	CDS	583731	585431	.	-	0	name "gm1.2954_g"; proteinId 6545; exonNumber 1
scaffold_4	JGI	CDS	586494	588383	.	-	0	name "gm1.2955_g"; proteinId 6546; exonNumber 1
scaffold_4	JGI	CDS	589424	590199	.	+	0	name "gm1.2956_g"; proteinId 6547; exonNumber 1
scaffold_4	JGI	CDS	590321	590647	.	+	0	name "gm1.2957_g"; proteinId 6548; exonNumber 1
scaffold_4	JGI	CDS	590979	591905	.	+	0	name "gm1.2958_g"; proteinId 6549; exonNumber 1
scaffold_4	JGI	CDS	592097	593173	.	-	0	name "gm1.2959_g"; proteinId 6550; exonNumber 1
scaffold_4	JGI	CDS	594113	595017	.	-	2	name "gm1.2960_g"; proteinId 6551; exonNumber 2
scaffold_4	JGI	CDS	595111	595129	.	-	0	name "gm1.2960_g"; proteinId 6551; exonNumber 1
scaffold_4	JGI	CDS	596147	596686	.	+	0	name "gm1.2961_g"; proteinId 6552; exonNumber 1
scaffold_4	JGI	CDS	600036	601925	.	-	0	name "gm1.2963_g"; proteinId 6554; exonNumber 1
scaffold_4	JGI	CDS	613491	613805	.	+	0	name "gm1.2969_g"; proteinId 6560; exonNumber 1
scaffold_4	JGI	CDS	620022	624623	.	+	0	name "gm1.2971_g"; proteinId 6562; exonNumber 1
scaffold_4	JGI	CDS	624788	626332	.	-	0	name "gm1.2972_g"; proteinId 6563; exonNumber 1
scaffold_4	JGI	CDS	632884	633288	.	-	0	name "gm1.2974_g"; proteinId 6565; exonNumber 1
scaffold_4	JGI	CDS	634712	635086	.	+	0	name "gm1.2976_g"; proteinId 6567; exonNumber 1
scaffold_4	JGI	CDS	645284	645724	.	-	0	name "gm1.2981_g"; proteinId 6572; exonNumber 1
scaffold_4	JGI	CDS	656557	656588	.	+	2	name "gm1.2986_g"; proteinId 6577; exonNumber 2
scaffold_4	JGI	CDS	659901	660950	.	+	0	name "gm1.2989_g"; proteinId 6580; exonNumber 1
scaffold_4	JGI	CDS	661252	662175	.	-	0	name "gm1.2990_g"; proteinId 6581; exonNumber 1
scaffold_4	JGI	CDS	662672	663400	.	+	0	name "gm1.2991_g"; proteinId 6582; exonNumber 1
scaffold_4	JGI	CDS	674266	674434	.	+	0	name "gm1.2996_g"; proteinId 6587; exonNumber 1
scaffold_4	JGI	CDS	702337	702405	.	+	0	name "gm1.3005_g"; proteinId 6596; exonNumber 1
scaffold_4	JGI	CDS	703673	703696	.	-	0	name "gm1.3006_g"; proteinId 6597; exonNumber 2
scaffold_4	JGI	CDS	711935	712504	.	+	0	name "gm1.3010_g"; proteinId 6601; exonNumber 1
scaffold_4	JGI	CDS	747856	748560	.	+	0	name "gm1.3021_g"; proteinId 6612; exonNumber 1
scaffold_4	JGI	CDS	786511	787185	.	+	0	name "gm1.3038_g"; proteinId 6629; exonNumber 1
scaffold_4	JGI	CDS	826675	827469	.	+	0	name "gm1.3053_g"; proteinId 6644; exonNumber 1
scaffold_4	JGI	CDS	836105	836111	.	-	0	name "gm1.3057_g"; proteinId 6648; exonNumber 1
scaffold_4	JGI	CDS	839819	839858	.	-	0	name "gm1.3060_g"; proteinId 6651; exonNumber 1
scaffold_4	JGI	CDS	892719	893288	.	+	0	name "gm1.3076_g"; proteinId 6667; exonNumber 1
scaffold_4	JGI	CDS	900409	900426	.	+	0	name "gm1.3080_g"; proteinId 6671; exonNumber 1
scaffold_4	JGI	CDS	902319	902360	.	+	0	name "gm1.3081_g"; proteinId 6672; exonNumber 1
scaffold_4	JGI	CDS	903782	903797	.	+	0	name "gm1.3082_g"; proteinId 6673; exonNumber 1
scaffold_4	JGI	CDS	903914	903948	.	+	2	name "gm1.3082_g"; proteinId 6673; exonNumber 2
scaffold_4	JGI	CDS	928338	928432	.	-	2	name "gm1.3092_g"; proteinId 6683; exonNumber 2
scaffold_4	JGI	CDS	939070	939146	.	-	2	name "gm1.3094_g"; proteinId 6685; exonNumber 2
scaffold_4	JGI	CDS	948417	948634	.	+	0	name "gm1.3096_g"; proteinId 6687; exonNumber 1
scaffold_4	JGI	CDS	948957	949164	.	+	2	name "gm1.3096_g"; proteinId 6687; exonNumber 3
scaffold_4	JGI	CDS	953745	954584	.	-	0	name "gm1.3097_g"; proteinId 6688; exonNumber 1
scaffold_41	JGI	CDS	454	1447	.	+	0	name "gm1.5313_g"; proteinId 8904; exonNumber 1
scaffold_47	JGI	CDS	1240	1305	.	-	0	name "gm1.5319_g"; proteinId 8910; exonNumber 2
scaffold_47	JGI	CDS	1388	1420	.	-	0	name "gm1.5319_g"; proteinId 8910; exonNumber 1
scaffold_49	JGI	CDS	481	1683	.	-	0	name "gm1.5320_g"; proteinId 8911; exonNumber 1
scaffold_5	JGI	CDS	11451	12113	.	-	0	name "gm1.3102_g"; proteinId 6693; exonNumber 1
scaffold_5	JGI	CDS	12568	13119	.	+	0	name "gm1.3103_g"; proteinId 6694; exonNumber 1
scaffold_5	JGI	CDS	13471	14709	.	+	0	name "gm1.3104_g"; proteinId 6695; exonNumber 1
scaffold_5	JGI	CDS	15031	17736	.	+	0	name "gm1.3105_g"; proteinId 6696; exonNumber 1
scaffold_5	JGI	CDS	17925	20024	.	-	0	name "gm1.3106_g"; proteinId 6697; exonNumber 1
scaffold_5	JGI	CDS	22077	23474	.	+	0	name "gm1.3107_g"; proteinId 6698; exonNumber 1
scaffold_5	JGI	CDS	23630	24313	.	-	0	name "gm1.3108_g"; proteinId 6699; exonNumber 1
scaffold_5	JGI	CDS	28533	29630	.	+	0	name "gm1.3110_g"; proteinId 6701; exonNumber 1
scaffold_5	JGI	CDS	29941	30333	.	+	0	name "gm1.3110_g"; proteinId 6701; exonNumber 2
scaffold_5	JGI	CDS	30531	31694	.	-	0	name "gm1.3111_g"; proteinId 6702; exonNumber 1
scaffold_5	JGI	CDS	37866	38192	.	-	0	name "gm1.3113_g"; proteinId 6704; exonNumber 1
scaffold_5	JGI	CDS	39702	40835	.	+	0	name "gm1.3114_g"; proteinId 6705; exonNumber 1
scaffold_5	JGI	CDS	42079	42702	.	-	0	name "gm1.3115_g"; proteinId 6706; exonNumber 1
scaffold_5	JGI	CDS	43829	45604	.	+	0	name "gm1.3116_g"; proteinId 6707; exonNumber 1
scaffold_5	JGI	CDS	49281	49673	.	-	0	name "gm1.3118_g"; proteinId 6709; exonNumber 2
scaffold_5	JGI	CDS	51104	51601	.	-	0	name "gm1.3118_g"; proteinId 6709; exonNumber 1
scaffold_5	JGI	CDS	52745	53692	.	-	0	name "gm1.3119_g"; proteinId 6710; exonNumber 1
scaffold_5	JGI	CDS	54112	56024	.	-	2	name "gm1.3120_g"; proteinId 6711; exonNumber 2
scaffold_5	JGI	CDS	56621	58355	.	-	0	name "gm1.3120_g"; proteinId 6711; exonNumber 1
scaffold_5	JGI	CDS	58862	59590	.	-	0	name "gm1.3121_g"; proteinId 6712; exonNumber 1
scaffold_5	JGI	CDS	62734	65625	.	-	0	name "gm1.3123_g"; proteinId 6714; exonNumber 1
scaffold_5	JGI	CDS	67822	68880	.	+	0	name "gm1.3124_g"; proteinId 6715; exonNumber 1
scaffold_5	JGI	CDS	69172	70599	.	+	0	name "gm1.3125_g"; proteinId 6716; exonNumber 1
scaffold_5	JGI	CDS	71100	75170	.	+	0	name "gm1.3126_g"; proteinId 6717; exonNumber 1
scaffold_5	JGI	CDS	75523	77448	.	+	0	name "gm1.3127_g"; proteinId 6718; exonNumber 1
scaffold_5	JGI	CDS	77538	80120	.	-	0	name "gm1.3128_g"; proteinId 6719; exonNumber 1
scaffold_5	JGI	CDS	83315	84466	.	-	0	name "gm1.3130_g"; proteinId 6721; exonNumber 1
scaffold_5	JGI	CDS	84950	85483	.	-	0	name "gm1.3131_g"; proteinId 6722; exonNumber 1
scaffold_5	JGI	CDS	85899	87311	.	+	0	name "gm1.3132_g"; proteinId 6723; exonNumber 1
scaffold_5	JGI	CDS	87973	88003	.	+	0	name "gm1.3133_g"; proteinId 6724; exonNumber 1
scaffold_5	JGI	CDS	88147	88514	.	+	2	name "gm1.3133_g"; proteinId 6724; exonNumber 2
scaffold_5	JGI	CDS	89174	90259	.	-	0	name "gm1.3134_g"; proteinId 6725; exonNumber 1
scaffold_5	JGI	CDS	91355	93610	.	+	0	name "gm1.3135_g"; proteinId 6726; exonNumber 1
scaffold_5	JGI	CDS	93701	97639	.	-	0	name "gm1.3136_g"; proteinId 6727; exonNumber 1
scaffold_5	JGI	CDS	98112	99659	.	+	0	name "gm1.3137_g"; proteinId 6728; exonNumber 1
scaffold_5	JGI	CDS	105428	106249	.	-	0	name "gm1.3139_g"; proteinId 6730; exonNumber 2
scaffold_5	JGI	CDS	106628	107176	.	-	0	name "gm1.3139_g"; proteinId 6730; exonNumber 1
scaffold_5	JGI	CDS	109183	111009	.	-	0	name "gm1.3141_g"; proteinId 6732; exonNumber 1
scaffold_5	JGI	CDS	111466	113478	.	+	0	name "gm1.3142_g"; proteinId 6733; exonNumber 1
scaffold_5	JGI	CDS	113766	114407	.	+	0	name "gm1.3143_g"; proteinId 6734; exonNumber 1
scaffold_5	JGI	CDS	114727	116031	.	+	0	name "gm1.3144_g"; proteinId 6735; exonNumber 1
scaffold_5	JGI	CDS	116119	117912	.	-	0	name "gm1.3145_g"; proteinId 6736; exonNumber 1
scaffold_5	JGI	CDS	118406	119536	.	-	0	name "gm1.3146_g"; proteinId 6737; exonNumber 1
scaffold_5	JGI	CDS	120890	123715	.	+	0	name "gm1.3147_g"; proteinId 6738; exonNumber 1
scaffold_5	JGI	CDS	123995	124993	.	+	0	name "gm1.3148_g"; proteinId 6739; exonNumber 1
scaffold_5	JGI	CDS	125150	125479	.	-	0	name "gm1.3149_g"; proteinId 6740; exonNumber 1
scaffold_5	JGI	CDS	126558	127460	.	+	0	name "gm1.3150_g"; proteinId 6741; exonNumber 1
scaffold_5	JGI	CDS	127560	128588	.	-	0	name "gm1.3151_g"; proteinId 6742; exonNumber 1
scaffold_5	JGI	CDS	129105	129437	.	+	0	name "gm1.3152_g"; proteinId 6743; exonNumber 1
scaffold_5	JGI	CDS	129799	130311	.	-	0	name "gm1.3153_g"; proteinId 6744; exonNumber 2
scaffold_5	JGI	CDS	131471	131785	.	-	0	name "gm1.3153_g"; proteinId 6744; exonNumber 1
scaffold_5	JGI	CDS	133553	136123	.	+	0	name "gm1.3154_g"; proteinId 6745; exonNumber 1
scaffold_5	JGI	CDS	136409	138160	.	-	0	name "gm1.3155_g"; proteinId 6746; exonNumber 1
scaffold_5	JGI	CDS	138779	140173	.	-	0	name "gm1.3156_g"; proteinId 6747; exonNumber 1
scaffold_5	JGI	CDS	140932	144231	.	+	0	name "gm1.3157_g"; proteinId 6748; exonNumber 1
scaffold_5	JGI	CDS	144657	147359	.	-	0	name "gm1.3158_g"; proteinId 6749; exonNumber 1
scaffold_5	JGI	CDS	149543	150098	.	-	1	name "gm1.3159_g"; proteinId 6750; exonNumber 2
scaffold_5	JGI	CDS	150365	150507	.	-	0	name "gm1.3159_g"; proteinId 6750; exonNumber 1
scaffold_5	JGI	CDS	151061	151347	.	+	0	name "gm1.3160_g"; proteinId 6751; exonNumber 1
scaffold_5	JGI	CDS	151923	155256	.	+	1	name "gm1.3160_g"; proteinId 6751; exonNumber 2
scaffold_5	JGI	CDS	165115	165993	.	-	0	name "gm1.3162_g"; proteinId 6753; exonNumber 1
scaffold_5	JGI	CDS	166696	167616	.	+	0	name "gm1.3163_g"; proteinId 6754; exonNumber 1
scaffold_5	JGI	CDS	168276	168998	.	+	0	name "gm1.3164_g"; proteinId 6755; exonNumber 1
scaffold_5	JGI	CDS	169409	170677	.	-	0	name "gm1.3165_g"; proteinId 6756; exonNumber 1
scaffold_5	JGI	CDS	171507	174902	.	-	0	name "gm1.3166_g"; proteinId 6757; exonNumber 1
scaffold_5	JGI	CDS	175538	176749	.	+	0	name "gm1.3167_g"; proteinId 6758; exonNumber 1
scaffold_5	JGI	CDS	177282	178646	.	-	0	name "gm1.3168_g"; proteinId 6759; exonNumber 1
scaffold_5	JGI	CDS	181726	183669	.	-	0	name "gm1.3170_g"; proteinId 6761; exonNumber 1
scaffold_5	JGI	CDS	183939	184247	.	-	0	name "gm1.3171_g"; proteinId 6762; exonNumber 1
scaffold_5	JGI	CDS	184645	187098	.	-	0	name "gm1.3172_g"; proteinId 6763; exonNumber 1
scaffold_5	JGI	CDS	187926	189143	.	+	0	name "gm1.3173_g"; proteinId 6764; exonNumber 1
scaffold_5	JGI	CDS	189354	189809	.	+	0	name "gm1.3174_g"; proteinId 6765; exonNumber 1
scaffold_5	JGI	CDS	189907	193323	.	-	0	name "gm1.3175_g"; proteinId 6766; exonNumber 1
scaffold_5	JGI	CDS	195850	197613	.	+	0	name "gm1.3177_g"; proteinId 6768; exonNumber 1
scaffold_5	JGI	CDS	198109	199035	.	+	0	name "gm1.3178_g"; proteinId 6769; exonNumber 1
scaffold_5	JGI	CDS	199133	199148	.	-	1	name "gm1.3179_g"; proteinId 6770; exonNumber 2
scaffold_5	JGI	CDS	199201	200303	.	-	0	name "gm1.3179_g"; proteinId 6770; exonNumber 1
scaffold_5	JGI	CDS	200679	202841	.	-	0	name "gm1.3180_g"; proteinId 6771; exonNumber 1
scaffold_5	JGI	CDS	203748	205991	.	+	0	name "gm1.3181_g"; proteinId 6772; exonNumber 1
scaffold_5	JGI	CDS	206068	206898	.	-	0	name "gm1.3182_g"; proteinId 6773; exonNumber 1
scaffold_5	JGI	CDS	210475	211723	.	+	0	name "gm1.3183_g"; proteinId 6774; exonNumber 1
scaffold_5	JGI	CDS	212094	213601	.	+	2	name "gm1.3183_g"; proteinId 6774; exonNumber 2
scaffold_5	JGI	CDS	215465	215794	.	-	0	name "gm1.3184_g"; proteinId 6775; exonNumber 1
scaffold_5	JGI	CDS	216746	222403	.	-	0	name "gm1.3185_g"; proteinId 6776; exonNumber 1
scaffold_5	JGI	CDS	222931	228675	.	+	0	name "gm1.3186_g"; proteinId 6777; exonNumber 1
scaffold_5	JGI	CDS	229649	230824	.	-	0	name "gm1.3187_g"; proteinId 6778; exonNumber 2
scaffold_5	JGI	CDS	231136	232890	.	-	0	name "gm1.3187_g"; proteinId 6778; exonNumber 1
scaffold_5	JGI	CDS	233666	234970	.	-	0	name "gm1.3188_g"; proteinId 6779; exonNumber 1
scaffold_5	JGI	CDS	235144	235980	.	-	0	name "gm1.3189_g"; proteinId 6780; exonNumber 1
scaffold_5	JGI	CDS	236149	236997	.	-	0	name "gm1.3190_g"; proteinId 6781; exonNumber 1
scaffold_5	JGI	CDS	239094	240605	.	+	0	name "gm1.3191_g"; proteinId 6782; exonNumber 1
scaffold_5	JGI	CDS	241837	244271	.	+	0	name "gm1.3192_g"; proteinId 6783; exonNumber 1
scaffold_5	JGI	CDS	244492	245458	.	+	1	name "gm1.3192_g"; proteinId 6783; exonNumber 2
scaffold_5	JGI	CDS	246494	250621	.	-	0	name "gm1.3193_g"; proteinId 6784; exonNumber 1
scaffold_5	JGI	CDS	251427	252893	.	+	0	name "gm1.3194_g"; proteinId 6785; exonNumber 1
scaffold_5	JGI	CDS	253853	254680	.	+	0	name "gm1.3195_g"; proteinId 6786; exonNumber 1
scaffold_5	JGI	CDS	257621	259321	.	+	0	name "gm1.3197_g"; proteinId 6788; exonNumber 1
scaffold_5	JGI	CDS	260440	260883	.	+	0	name "gm1.3198_g"; proteinId 6789; exonNumber 1
scaffold_5	JGI	CDS	262001	263038	.	+	0	name "gm1.3199_g"; proteinId 6790; exonNumber 1
scaffold_5	JGI	CDS	263253	264320	.	-	0	name "gm1.3200_g"; proteinId 6791; exonNumber 1
scaffold_5	JGI	CDS	265494	266870	.	+	0	name "gm1.3201_g"; proteinId 6792; exonNumber 1
scaffold_5	JGI	CDS	267684	269270	.	-	0	name "gm1.3202_g"; proteinId 6793; exonNumber 1
scaffold_5	JGI	CDS	274155	274775	.	+	0	name "gm1.3203_g"; proteinId 6794; exonNumber 1
scaffold_5	JGI	CDS	275139	276182	.	-	0	name "gm1.3204_g"; proteinId 6795; exonNumber 1
scaffold_5	JGI	CDS	277278	278246	.	-	0	name "gm1.3205_g"; proteinId 6796; exonNumber 1
scaffold_5	JGI	CDS	278616	279818	.	-	0	name "gm1.3206_g"; proteinId 6797; exonNumber 1
scaffold_5	JGI	CDS	285481	286704	.	+	0	name "gm1.3207_g"; proteinId 6798; exonNumber 1
scaffold_5	JGI	CDS	287281	287497	.	+	0	name "gm1.3208_g"; proteinId 6799; exonNumber 1
scaffold_5	JGI	CDS	287572	288122	.	+	2	name "gm1.3208_g"; proteinId 6799; exonNumber 2
scaffold_5	JGI	CDS	303506	304993	.	-	0	name "gm1.3210_g"; proteinId 6801; exonNumber 1
scaffold_5	JGI	CDS	305407	306579	.	+	0	name "gm1.3211_g"; proteinId 6802; exonNumber 1
scaffold_5	JGI	CDS	306681	308468	.	-	0	name "gm1.3212_g"; proteinId 6803; exonNumber 1
scaffold_5	JGI	CDS	309771	310652	.	+	0	name "gm1.3213_g"; proteinId 6804; exonNumber 1
scaffold_5	JGI	CDS	314846	317503	.	-	0	name "gm1.3215_g"; proteinId 6806; exonNumber 1
scaffold_5	JGI	CDS	320936	322654	.	-	0	name "gm1.3217_g"; proteinId 6808; exonNumber 1
scaffold_5	JGI	CDS	323190	324857	.	+	0	name "gm1.3218_g"; proteinId 6809; exonNumber 1
scaffold_5	JGI	CDS	324999	327992	.	-	0	name "gm1.3219_g"; proteinId 6810; exonNumber 1
scaffold_5	JGI	CDS	341120	341135	.	-	0	name "gm1.3224_g"; proteinId 6815; exonNumber 1
scaffold_5	JGI	CDS	356766	357762	.	-	1	name "gm1.3230_g"; proteinId 6821; exonNumber 2
scaffold_5	JGI	CDS	358156	358703	.	-	0	name "gm1.3230_g"; proteinId 6821; exonNumber 1
scaffold_5	JGI	CDS	361127	363232	.	+	0	name "gm1.3232_g"; proteinId 6823; exonNumber 1
scaffold_5	JGI	CDS	364587	366701	.	+	0	name "gm1.3233_g"; proteinId 6824; exonNumber 1
scaffold_5	JGI	CDS	366905	367354	.	-	0	name "gm1.3234_g"; proteinId 6825; exonNumber 1
scaffold_5	JGI	CDS	368763	369809	.	-	0	name "gm1.3235_g"; proteinId 6826; exonNumber 1
scaffold_5	JGI	CDS	372020	373255	.	+	0	name "gm1.3237_g"; proteinId 6828; exonNumber 1
scaffold_5	JGI	CDS	375545	375767	.	+	0	name "gm1.3238_g"; proteinId 6829; exonNumber 1
scaffold_5	JGI	CDS	376106	376119	.	+	2	name "gm1.3238_g"; proteinId 6829; exonNumber 2
scaffold_5	JGI	CDS	387120	387157	.	-	2	name "gm1.3243_g"; proteinId 6834; exonNumber 2
scaffold_5	JGI	CDS	387219	387264	.	-	0	name "gm1.3243_g"; proteinId 6834; exonNumber 1
scaffold_5	JGI	CDS	410752	411165	.	-	0	name "gm1.3251_g"; proteinId 6842; exonNumber 1
scaffold_5	JGI	CDS	416964	418266	.	-	0	name "gm1.3253_g"; proteinId 6844; exonNumber 1
scaffold_5	JGI	CDS	420650	421510	.	+	0	name "gm1.3254_g"; proteinId 6845; exonNumber 1
scaffold_5	JGI	CDS	424070	424669	.	+	0	name "gm1.3256_g"; proteinId 6847; exonNumber 1
scaffold_5	JGI	CDS	429967	430067	.	+	1	name "gm1.3258_g"; proteinId 6849; exonNumber 2
scaffold_5	JGI	CDS	448729	448866	.	-	0	name "gm1.3262_g"; proteinId 6853; exonNumber 2
scaffold_5	JGI	CDS	448912	448950	.	-	0	name "gm1.3262_g"; proteinId 6853; exonNumber 1
scaffold_5	JGI	CDS	459487	463419	.	+	0	name "gm1.3267_g"; proteinId 6858; exonNumber 1
scaffold_5	JGI	CDS	463544	464320	.	-	0	name "gm1.3268_g"; proteinId 6859; exonNumber 1
scaffold_5	JGI	CDS	464839	465519	.	+	0	name "gm1.3269_g"; proteinId 6860; exonNumber 1
scaffold_5	JGI	CDS	470865	471374	.	-	0	name "gm1.3273_g"; proteinId 6864; exonNumber 1
scaffold_5	JGI	CDS	471739	472200	.	-	0	name "gm1.3274_g"; proteinId 6865; exonNumber 1
scaffold_5	JGI	CDS	479205	479487	.	-	1	name "gm1.3277_g"; proteinId 6868; exonNumber 2
scaffold_5	JGI	CDS	497066	497079	.	+	2	name "gm1.3284_g"; proteinId 6875; exonNumber 2
scaffold_5	JGI	CDS	497453	497725	.	-	0	name "gm1.3285_g"; proteinId 6876; exonNumber 1
scaffold_5	JGI	CDS	506657	506760	.	+	0	name "gm1.3290_g"; proteinId 6881; exonNumber 1
scaffold_5	JGI	CDS	534203	535438	.	-	0	name "gm1.3298_g"; proteinId 6889; exonNumber 1
scaffold_5	JGI	CDS	536475	537053	.	-	0	name "gm1.3299_g"; proteinId 6890; exonNumber 1
scaffold_5	JGI	CDS	569381	572083	.	+	0	name "gm1.3313_g"; proteinId 6904; exonNumber 1
scaffold_5	JGI	CDS	585386	585412	.	+	0	name "gm1.3319_g"; proteinId 6910; exonNumber 1
scaffold_5	JGI	CDS	594456	594557	.	-	0	name "gm1.3323_g"; proteinId 6914; exonNumber 1
scaffold_5	JGI	CDS	602253	602842	.	+	1	name "gm1.3326_g"; proteinId 6917; exonNumber 2
scaffold_5	JGI	CDS	603776	604047	.	+	2	name "gm1.3326_g"; proteinId 6917; exonNumber 3
scaffold_5	JGI	CDS	643545	644813	.	-	0	name "gm1.3342_g"; proteinId 6933; exonNumber 1
scaffold_5	JGI	CDS	709870	710199	.	+	0	name "gm1.3368_g"; proteinId 6959; exonNumber 1
scaffold_5	JGI	CDS	727336	727403	.	-	0	name "gm1.3374_g"; proteinId 6965; exonNumber 1
scaffold_5	JGI	CDS	761803	763350	.	-	0	name "gm1.3389_g"; proteinId 6980; exonNumber 1
scaffold_5	JGI	CDS	766127	768412	.	-	0	name "gm1.3390_g"; proteinId 6981; exonNumber 2
scaffold_5	JGI	CDS	768478	768567	.	-	0	name "gm1.3390_g"; proteinId 6981; exonNumber 1
scaffold_5	JGI	CDS	768902	769261	.	+	0	name "gm1.3391_g"; proteinId 6982; exonNumber 1
scaffold_5	JGI	CDS	769352	770008	.	-	0	name "gm1.3392_g"; proteinId 6983; exonNumber 1
scaffold_5	JGI	CDS	772030	773577	.	-	0	name "gm1.3393_g"; proteinId 6984; exonNumber 1
scaffold_5	JGI	CDS	776354	778639	.	-	0	name "gm1.3394_g"; proteinId 6985; exonNumber 2
scaffold_5	JGI	CDS	778705	778794	.	-	0	name "gm1.3394_g"; proteinId 6985; exonNumber 1
scaffold_5	JGI	CDS	779130	779489	.	+	0	name "gm1.3395_g"; proteinId 6986; exonNumber 1
scaffold_5	JGI	CDS	779580	780236	.	-	0	name "gm1.3396_g"; proteinId 6987; exonNumber 1
scaffold_5	JGI	CDS	783364	783420	.	+	0	name "gm1.3397_g"; proteinId 6988; exonNumber 2
scaffold_5	JGI	CDS	828149	828393	.	-	0	name "gm1.3415_g"; proteinId 7006; exonNumber 1
scaffold_5	JGI	CDS	831586	832246	.	+	0	name "gm1.3416_g"; proteinId 7007; exonNumber 1
scaffold_5	JGI	CDS	832306	832322	.	+	2	name "gm1.3416_g"; proteinId 7007; exonNumber 2
scaffold_5	JGI	CDS	870860	871545	.	-	0	name "gm1.3431_g"; proteinId 7022; exonNumber 1
scaffold_5	JGI	CDS	920581	921141	.	+	0	name "gm1.3447_g"; proteinId 7038; exonNumber 1
scaffold_5	JGI	CDS	921321	921638	.	-	0	name "gm1.3448_g"; proteinId 7039; exonNumber 1
scaffold_5	JGI	CDS	923703	925235	.	-	0	name "gm1.3450_g"; proteinId 7041; exonNumber 1
scaffold_5	JGI	CDS	925610	926459	.	-	1	name "gm1.3451_g"; proteinId 7042; exonNumber 2
scaffold_5	JGI	CDS	926871	926884	.	-	0	name "gm1.3451_g"; proteinId 7042; exonNumber 1
scaffold_5	JGI	CDS	926921	927286	.	+	0	name "gm1.3452_g"; proteinId 7043; exonNumber 1
scaffold_5	JGI	CDS	927523	928296	.	-	0	name "gm1.3453_g"; proteinId 7044; exonNumber 1
scaffold_5	JGI	CDS	928627	929766	.	+	0	name "gm1.3454_g"; proteinId 7045; exonNumber 1
scaffold_50	JGI	CDS	43	249	.	+	0	name "gm1.5321_g"; proteinId 8912; exonNumber 1
scaffold_51	JGI	CDS	251	266	.	+	0	name "gm1.5322_g"; proteinId 8913; exonNumber 1
scaffold_51	JGI	CDS	308	318	.	+	2	name "gm1.5322_g"; proteinId 8913; exonNumber 2
scaffold_53	JGI	CDS	101	119	.	+	0	name "gm1.5323_g"; proteinId 8914; exonNumber 1
scaffold_53	JGI	CDS	657	715	.	+	2	name "gm1.5323_g"; proteinId 8914; exonNumber 2
scaffold_54	JGI	CDS	99	401	.	-	0	name "gm1.5324_g"; proteinId 8915; exonNumber 1
scaffold_58	JGI	CDS	523	692	.	-	2	name "gm1.5326_g"; proteinId 8917; exonNumber 2
scaffold_58	JGI	CDS	1204	1213	.	-	0	name "gm1.5326_g"; proteinId 8917; exonNumber 1
scaffold_6	JGI	CDS	10912	10924	.	+	0	name "gm1.3458_g"; proteinId 7049; exonNumber 1
scaffold_6	JGI	CDS	28498	28540	.	-	1	name "gm1.3466_g"; proteinId 7057; exonNumber 2
scaffold_6	JGI	CDS	33667	34131	.	+	0	name "gm1.3469_g"; proteinId 7060; exonNumber 1
scaffold_6	JGI	CDS	37912	38229	.	+	0	name "gm1.3471_g"; proteinId 7062; exonNumber 1
scaffold_6	JGI	CDS	86748	86782	.	+	0	name "gm1.3490_g"; proteinId 7081; exonNumber 1
scaffold_6	JGI	CDS	94946	96325	.	-	0	name "gm1.3493_g"; proteinId 7084; exonNumber 1
scaffold_6	JGI	CDS	99763	99799	.	+	0	name "gm1.3495_g"; proteinId 7086; exonNumber 1
scaffold_6	JGI	CDS	152725	152772	.	+	0	name "gm1.3517_g"; proteinId 7108; exonNumber 1
scaffold_6	JGI	CDS	156553	156660	.	+	0	name "gm1.3518_g"; proteinId 7109; exonNumber 1
scaffold_6	JGI	CDS	156694	157038	.	+	0	name "gm1.3518_g"; proteinId 7109; exonNumber 2
scaffold_6	JGI	CDS	157084	157413	.	+	0	name "gm1.3518_g"; proteinId 7109; exonNumber 3
scaffold_6	JGI	CDS	172864	173127	.	-	0	name "gm1.3524_g"; proteinId 7115; exonNumber 2
scaffold_6	JGI	CDS	173349	173423	.	-	0	name "gm1.3524_g"; proteinId 7115; exonNumber 1
scaffold_6	JGI	CDS	179598	180845	.	+	0	name "gm1.3527_g"; proteinId 7118; exonNumber 1
scaffold_6	JGI	CDS	180926	181474	.	-	0	name "gm1.3528_g"; proteinId 7119; exonNumber 1
scaffold_6	JGI	CDS	181861	182334	.	+	0	name "gm1.3529_g"; proteinId 7120; exonNumber 1
scaffold_6	JGI	CDS	183518	184765	.	+	0	name "gm1.3530_g"; proteinId 7121; exonNumber 1
scaffold_6	JGI	CDS	184846	185394	.	-	0	name "gm1.3531_g"; proteinId 7122; exonNumber 1
scaffold_6	JGI	CDS	185782	186255	.	+	0	name "gm1.3532_g"; proteinId 7123; exonNumber 1
scaffold_6	JGI	CDS	209696	210661	.	+	0	name "gm1.3543_g"; proteinId 7134; exonNumber 1
scaffold_6	JGI	CDS	221972	222023	.	+	0	name "gm1.3548_g"; proteinId 7139; exonNumber 1
scaffold_6	JGI	CDS	236846	238219	.	+	0	name "gm1.3553_g"; proteinId 7144; exonNumber 1
scaffold_6	JGI	CDS	238645	239550	.	-	0	name "gm1.3554_g"; proteinId 7145; exonNumber 1
scaffold_6	JGI	CDS	240174	241136	.	+	0	name "gm1.3555_g"; proteinId 7146; exonNumber 1
scaffold_6	JGI	CDS	241324	242061	.	-	0	name "gm1.3556_g"; proteinId 7147; exonNumber 1
scaffold_6	JGI	CDS	243067	245469	.	-	0	name "gm1.3557_g"; proteinId 7148; exonNumber 1
scaffold_6	JGI	CDS	246471	247379	.	-	0	name "gm1.3558_g"; proteinId 7149; exonNumber 1
scaffold_6	JGI	CDS	248114	249487	.	+	0	name "gm1.3559_g"; proteinId 7150; exonNumber 1
scaffold_6	JGI	CDS	249913	250818	.	-	0	name "gm1.3560_g"; proteinId 7151; exonNumber 1
scaffold_6	JGI	CDS	251442	252404	.	+	0	name "gm1.3561_g"; proteinId 7152; exonNumber 1
scaffold_6	JGI	CDS	252592	253329	.	-	0	name "gm1.3562_g"; proteinId 7153; exonNumber 1
scaffold_6	JGI	CDS	254335	256737	.	-	0	name "gm1.3563_g"; proteinId 7154; exonNumber 1
scaffold_6	JGI	CDS	257739	258647	.	-	0	name "gm1.3564_g"; proteinId 7155; exonNumber 1
scaffold_6	JGI	CDS	262632	263072	.	+	0	name "gm1.3565_g"; proteinId 7156; exonNumber 1
scaffold_6	JGI	CDS	313514	313688	.	-	0	name "gm1.3582_g"; proteinId 7173; exonNumber 1
scaffold_6	JGI	CDS	365678	365734	.	-	0	name "gm1.3598_g"; proteinId 7189; exonNumber 2
scaffold_6	JGI	CDS	402173	402177	.	-	0	name "gm1.3608_g"; proteinId 7199; exonNumber 1
scaffold_6	JGI	CDS	423417	423426	.	-	1	name "gm1.3618_g"; proteinId 7209; exonNumber 2
scaffold_6	JGI	CDS	424579	424692	.	+	0	name "gm1.3619_g"; proteinId 7210; exonNumber 1
scaffold_6	JGI	CDS	462757	463056	.	-	0	name "gm1.3635_g"; proteinId 7226; exonNumber 1
scaffold_6	JGI	CDS	471713	472705	.	+	0	name "gm1.3639_g"; proteinId 7230; exonNumber 1
scaffold_6	JGI	CDS	481618	481631	.	+	0	name "gm1.3641_g"; proteinId 7232; exonNumber 1
scaffold_6	JGI	CDS	482991	483033	.	+	1	name "gm1.3642_g"; proteinId 7233; exonNumber 2
scaffold_6	JGI	CDS	485034	486203	.	-	0	name "gm1.3644_g"; proteinId 7235; exonNumber 1
scaffold_6	JGI	CDS	495815	495994	.	+	0	name "gm1.3648_g"; proteinId 7239; exonNumber 1
scaffold_6	JGI	CDS	496499	497296	.	+	0	name "gm1.3648_g"; proteinId 7239; exonNumber 2
scaffold_6	JGI	CDS	499396	500058	.	-	0	name "gm1.3649_g"; proteinId 7240; exonNumber 2
scaffold_6	JGI	CDS	500750	501268	.	-	0	name "gm1.3650_g"; proteinId 7241; exonNumber 1
scaffold_6	JGI	CDS	501917	502453	.	+	0	name "gm1.3651_g"; proteinId 7242; exonNumber 1
scaffold_6	JGI	CDS	516692	517072	.	+	0	name "gm1.3659_g"; proteinId 7250; exonNumber 1
scaffold_6	JGI	CDS	517171	517572	.	-	0	name "gm1.3660_g"; proteinId 7251; exonNumber 1
scaffold_6	JGI	CDS	517925	518404	.	+	0	name "gm1.3661_g"; proteinId 7252; exonNumber 1
scaffold_6	JGI	CDS	536152	537228	.	-	0	name "gm1.3670_g"; proteinId 7261; exonNumber 1
scaffold_6	JGI	CDS	538367	538984	.	-	0	name "gm1.3671_g"; proteinId 7262; exonNumber 1
scaffold_6	JGI	CDS	539578	540186	.	-	0	name "gm1.3672_g"; proteinId 7263; exonNumber 1
scaffold_6	JGI	CDS	541872	541880	.	-	0	name "gm1.3673_g"; proteinId 7264; exonNumber 1
scaffold_6	JGI	CDS	559230	560690	.	-	0	name "gm1.3680_g"; proteinId 7271; exonNumber 1
scaffold_6	JGI	CDS	580655	581485	.	+	0	name "gm1.3687_g"; proteinId 7278; exonNumber 1
scaffold_6	JGI	CDS	631103	631125	.	-	0	name "gm1.3706_g"; proteinId 7297; exonNumber 1
scaffold_6	JGI	CDS	722659	722699	.	-	0	name "gm1.3739_g"; proteinId 7330; exonNumber 1
scaffold_6	JGI	CDS	723032	723053	.	-	1	name "gm1.3740_g"; proteinId 7331; exonNumber 2
scaffold_6	JGI	CDS	764427	765305	.	+	0	name "gm1.3757_g"; proteinId 7348; exonNumber 1
scaffold_6	JGI	CDS	784604	784723	.	-	0	name "gm1.3761_g"; proteinId 7352; exonNumber 2
scaffold_6	JGI	CDS	784833	785012	.	-	0	name "gm1.3761_g"; proteinId 7352; exonNumber 1
scaffold_6	JGI	CDS	818231	818347	.	-	1	name "gm1.3775_g"; proteinId 7366; exonNumber 4
scaffold_6	JGI	CDS	820692	820877	.	-	1	name "gm1.3775_g"; proteinId 7366; exonNumber 3
scaffold_6	JGI	CDS	821283	821337	.	-	0	name "gm1.3775_g"; proteinId 7366; exonNumber 1
scaffold_6	JGI	CDS	827914	827973	.	+	0	name "gm1.3779_g"; proteinId 7370; exonNumber 1
scaffold_6	JGI	CDS	835754	835763	.	+	1	name "gm1.3780_g"; proteinId 7371; exonNumber 3
scaffold_6	JGI	CDS	876656	877555	.	-	0	name "gm1.3799_g"; proteinId 7390; exonNumber 1
scaffold_6	JGI	CDS	901696	902106	.	-	0	name "gm1.3810_g"; proteinId 7401; exonNumber 1
scaffold_6	JGI	CDS	907237	908940	.	+	0	name "gm1.3813_g"; proteinId 7404; exonNumber 1
scaffold_65	JGI	CDS	672	824	.	-	0	name "gm1.5329_g"; proteinId 8920; exonNumber 2
scaffold_65	JGI	CDS	1244	1297	.	-	0	name "gm1.5329_g"; proteinId 8920; exonNumber 1
scaffold_69	JGI	CDS	323	396	.	-	0	name "gm1.5332_g"; proteinId 8923; exonNumber 1
scaffold_7	JGI	CDS	60908	60926	.	-	1	name "gm1.3843_g"; proteinId 7434; exonNumber 2
scaffold_7	JGI	CDS	89855	89869	.	-	0	name "gm1.3849_g"; proteinId 7440; exonNumber 3
scaffold_7	JGI	CDS	89901	90234	.	-	1	name "gm1.3849_g"; proteinId 7440; exonNumber 2
scaffold_7	JGI	CDS	110389	111114	.	+	0	name "gm1.3855_g"; proteinId 7446; exonNumber 1
scaffold_7	JGI	CDS	167516	167553	.	+	2	name "gm1.3879_g"; proteinId 7470; exonNumber 2
scaffold_7	JGI	CDS	205696	205759	.	+	0	name "gm1.3894_g"; proteinId 7485; exonNumber 1
scaffold_7	JGI	CDS	224540	224635	.	-	0	name "gm1.3902_g"; proteinId 7493; exonNumber 1
scaffold_7	JGI	CDS	251299	252133	.	+	0	name "gm1.3914_g"; proteinId 7505; exonNumber 1
scaffold_7	JGI	CDS	252157	252167	.	+	2	name "gm1.3914_g"; proteinId 7505; exonNumber 2
scaffold_7	JGI	CDS	314669	316096	.	-	0	name "gm1.3938_g"; proteinId 7529; exonNumber 1
scaffold_7	JGI	CDS	317088	318323	.	-	0	name "gm1.3939_g"; proteinId 7530; exonNumber 1
scaffold_7	JGI	CDS	319239	321869	.	-	0	name "gm1.3940_g"; proteinId 7531; exonNumber 1
scaffold_7	JGI	CDS	343540	343594	.	+	1	name "gm1.3950_g"; proteinId 7541; exonNumber 2
scaffold_7	JGI	CDS	344074	345159	.	-	0	name "gm1.3951_g"; proteinId 7542; exonNumber 1
scaffold_7	JGI	CDS	349309	350058	.	+	0	name "gm1.3952_g"; proteinId 7543; exonNumber 1
scaffold_7	JGI	CDS	355880	356962	.	-	0	name "gm1.3955_g"; proteinId 7546; exonNumber 1
scaffold_7	JGI	CDS	373191	374078	.	+	0	name "gm1.3963_g"; proteinId 7554; exonNumber 1
scaffold_7	JGI	CDS	375030	375572	.	+	0	name "gm1.3964_g"; proteinId 7555; exonNumber 1
scaffold_7	JGI	CDS	383577	383894	.	-	0	name "gm1.3968_g"; proteinId 7559; exonNumber 1
scaffold_7	JGI	CDS	397355	397361	.	-	0	name "gm1.3973_g"; proteinId 7564; exonNumber 1
scaffold_7	JGI	CDS	410106	410442	.	-	0	name "gm1.3978_g"; proteinId 7569; exonNumber 1
scaffold_7	JGI	CDS	419168	419785	.	+	0	name "gm1.3983_g"; proteinId 7574; exonNumber 1
scaffold_7	JGI	CDS	428315	428335	.	+	0	name "gm1.3987_g"; proteinId 7578; exonNumber 2
scaffold_7	JGI	CDS	502446	503564	.	-	0	name "gm1.4013_g"; proteinId 7604; exonNumber 1
scaffold_7	JGI	CDS	530318	530956	.	+	0	name "gm1.4027_g"; proteinId 7618; exonNumber 1
scaffold_7	JGI	CDS	532463	532664	.	-	0	name "gm1.4028_g"; proteinId 7619; exonNumber 1
scaffold_7	JGI	CDS	556600	556929	.	+	0	name "gm1.4035_g"; proteinId 7626; exonNumber 1
scaffold_75	JGI	CDS	552	654	.	+	0	name "gm1.5335_g"; proteinId 8926; exonNumber 1
scaffold_75	JGI	CDS	800	888	.	+	2	name "gm1.5335_g"; proteinId 8926; exonNumber 2
scaffold_8	JGI	CDS	1376	1936	.	+	0	name "gm1.4037_g"; proteinId 7628; exonNumber 1
scaffold_8	JGI	CDS	2116	2433	.	-	0	name "gm1.4038_g"; proteinId 7629; exonNumber 1
scaffold_8	JGI	CDS	4498	6030	.	-	0	name "gm1.4040_g"; proteinId 7631; exonNumber 1
scaffold_8	JGI	CDS	6405	7254	.	-	1	name "gm1.4041_g"; proteinId 7632; exonNumber 2
scaffold_8	JGI	CDS	7666	7679	.	-	0	name "gm1.4041_g"; proteinId 7632; exonNumber 1
scaffold_8	JGI	CDS	7716	8081	.	+	0	name "gm1.4042_g"; proteinId 7633; exonNumber 1
scaffold_8	JGI	CDS	8318	9091	.	-	0	name "gm1.4043_g"; proteinId 7634; exonNumber 1
scaffold_8	JGI	CDS	37133	37542	.	+	0	name "gm1.4057_g"; proteinId 7648; exonNumber 1
scaffold_8	JGI	CDS	53323	53988	.	+	0	name "gm1.4062_g"; proteinId 7653; exonNumber 1
scaffold_8	JGI	CDS	54110	55048	.	-	0	name "gm1.4063_g"; proteinId 7654; exonNumber 1
scaffold_8	JGI	CDS	55416	57641	.	+	0	name "gm1.4064_g"; proteinId 7655; exonNumber 1
scaffold_8	JGI	CDS	57721	58170	.	-	0	name "gm1.4065_g"; proteinId 7656; exonNumber 1
scaffold_8	JGI	CDS	58568	58954	.	-	0	name "gm1.4066_g"; proteinId 7657; exonNumber 1
scaffold_8	JGI	CDS	89273	90439	.	-	0	name "gm1.4077_g"; proteinId 7668; exonNumber 1
scaffold_8	JGI	CDS	152425	152489	.	+	0	name "gm1.4107_g"; proteinId 7698; exonNumber 1
scaffold_8	JGI	CDS	268216	268475	.	-	2	name "gm1.4155_g"; proteinId 7746; exonNumber 2
scaffold_8	JGI	CDS	268860	268992	.	-	0	name "gm1.4155_g"; proteinId 7746; exonNumber 1
scaffold_8	JGI	CDS	274184	274728	.	+	0	name "gm1.4157_g"; proteinId 7748; exonNumber 1
scaffold_8	JGI	CDS	274880	275242	.	+	0	name "gm1.4158_g"; proteinId 7749; exonNumber 1
scaffold_8	JGI	CDS	275993	276020	.	+	1	name "gm1.4158_g"; proteinId 7749; exonNumber 3
scaffold_8	JGI	CDS	354975	355017	.	+	1	name "gm1.4187_g"; proteinId 7778; exonNumber 2
scaffold_8	JGI	CDS	363201	363253	.	+	2	name "gm1.4191_g"; proteinId 7782; exonNumber 2
scaffold_8	JGI	CDS	409814	410257	.	-	0	name "gm1.4211_g"; proteinId 7802; exonNumber 1
scaffold_8	JGI	CDS	419937	420240	.	-	1	name "gm1.4214_g"; proteinId 7805; exonNumber 3
scaffold_8	JGI	CDS	420788	421098	.	-	0	name "gm1.4214_g"; proteinId 7805; exonNumber 2
scaffold_8	JGI	CDS	443125	443141	.	+	0	name "gm1.4221_g"; proteinId 7812; exonNumber 1
scaffold_8	JGI	CDS	443688	444054	.	+	1	name "gm1.4221_g"; proteinId 7812; exonNumber 2
scaffold_8	JGI	CDS	451202	451214	.	+	1	name "gm1.4224_g"; proteinId 7815; exonNumber 2
scaffold_8	JGI	CDS	456644	457144	.	+	0	name "gm1.4226_g"; proteinId 7817; exonNumber 1
scaffold_8	JGI	CDS	458646	459557	.	+	0	name "gm1.4227_g"; proteinId 7818; exonNumber 1
scaffold_81	JGI	CDS	1028	1039	.	+	0	name "gm1.5337_g"; proteinId 8928; exonNumber 2
scaffold_9	JGI	CDS	1732	1778	.	-	0	name "gm1.4229_g"; proteinId 7820; exonNumber 1
scaffold_9	JGI	CDS	7652	8629	.	+	0	name "gm1.4231_g"; proteinId 7822; exonNumber 1
scaffold_9	JGI	CDS	21267	21362	.	+	0	name "gm1.4236_g"; proteinId 7827; exonNumber 1
scaffold_9	JGI	CDS	28043	28356	.	-	2	name "gm1.4240_g"; proteinId 7831; exonNumber 2
scaffold_9	JGI	CDS	28519	28648	.	-	0	name "gm1.4240_g"; proteinId 7831; exonNumber 1
scaffold_9	JGI	CDS	31267	31318	.	+	0	name "gm1.4242_g"; proteinId 7833; exonNumber 1
scaffold_9	JGI	CDS	65878	65990	.	-	0	name "gm1.4251_g"; proteinId 7842; exonNumber 3
scaffold_9	JGI	CDS	119188	119231	.	-	0	name "gm1.4271_g"; proteinId 7862; exonNumber 1
scaffold_9	JGI	CDS	129219	129302	.	+	0	name "gm1.4277_g"; proteinId 7868; exonNumber 1
scaffold_9	JGI	CDS	129606	129736	.	+	0	name "gm1.4277_g"; proteinId 7868; exonNumber 2
scaffold_9	JGI	CDS	132039	132113	.	+	0	name "gm1.4278_g"; proteinId 7869; exonNumber 1
scaffold_9	JGI	CDS	163543	163622	.	-	2	name "gm1.4289_g"; proteinId 7880; exonNumber 2
scaffold_9	JGI	CDS	163703	163892	.	-	0	name "gm1.4289_g"; proteinId 7880; exonNumber 1
scaffold_9	JGI	CDS	169599	170189	.	+	0	name "gm1.4290_g"; proteinId 7881; exonNumber 1
scaffold_9	JGI	CDS	218130	218433	.	+	1	name "gm1.4310_g"; proteinId 7901; exonNumber 2
scaffold_9	JGI	CDS	222564	222593	.	-	0	name "gm1.4312_g"; proteinId 7903; exonNumber 1
scaffold_9	JGI	CDS	247405	247434	.	+	0	name "gm1.4321_g"; proteinId 7912; exonNumber 2
scaffold_9	JGI	CDS	248904	248945	.	+	0	name "gm1.4323_g"; proteinId 7914; exonNumber 1
scaffold_9	JGI	CDS	249988	250551	.	-	0	name "gm1.4324_g"; proteinId 7915; exonNumber 1
scaffold_9	JGI	CDS	367355	368218	.	-	0	name "gm1.4373_g"; proteinId 7964; exonNumber 2
scaffold_9	JGI	CDS	368951	369847	.	-	0	name "gm1.4373_g"; proteinId 7964; exonNumber 1
scaffold_9	JGI	CDS	372338	373875	.	+	0	name "gm1.4374_g"; proteinId 7965; exonNumber 1
scaffold_9	JGI	CDS	374322	374683	.	+	1	name "gm1.4374_g"; proteinId 7965; exonNumber 2
scaffold_9	JGI	CDS	375569	375779	.	+	2	name "gm1.4374_g"; proteinId 7965; exonNumber 3
scaffold_9	JGI	CDS	376222	377085	.	-	0	name "gm1.4375_g"; proteinId 7966; exonNumber 2
scaffold_9	JGI	CDS	377818	378714	.	-	0	name "gm1.4375_g"; proteinId 7966; exonNumber 1
scaffold_9	JGI	CDS	381205	382742	.	+	0	name "gm1.4376_g"; proteinId 7967; exonNumber 1
scaffold_9	JGI	CDS	383189	383550	.	+	1	name "gm1.4376_g"; proteinId 7967; exonNumber 2
scaffold_9	JGI	CDS	404244	404266	.	+	0	name "gm1.4386_g"; proteinId 7977; exonNumber 1
scaffold_9	JGI	CDS	410823	411543	.	+	1	name "gm1.4389_g"; proteinId 7980; exonNumber 2
scaffold_9	JGI	CDS	417334	417753	.	-	0	name "gm1.4392_g"; proteinId 7983; exonNumber 1
scaffold_1	JGI	CDS	2385	2437	.	-	0	name "estExt_Genemark1.C_1_t10001"; proteinId 8929; exonNumber 1
scaffold_1	JGI	CDS	2385	2437	.	-	0	name "estExt_Genemark1.C_1_t10002"; proteinId 8930; exonNumber 1
scaffold_1	JGI	CDS	5053	5217	.	+	0	name "estExt_Genemark1.C_1_t10003"; proteinId 8931; exonNumber 1
scaffold_1	JGI	CDS	20451	21794	.	+	0	name "estExt_Genemark1.C_1_t10009"; proteinId 8937; exonNumber 1
scaffold_1	JGI	CDS	42430	44316	.	+	0	name "estExt_Genemark1.C_1_t10017"; proteinId 8945; exonNumber 1
scaffold_1	JGI	CDS	42430	44316	.	+	0	name "estExt_Genemark1.C_1_t10019"; proteinId 8947; exonNumber 1
scaffold_1	JGI	CDS	51451	51762	.	+	0	name "estExt_Genemark1.C_1_t10021"; proteinId 8949; exonNumber 1
scaffold_1	JGI	CDS	55126	56280	.	+	0	name "estExt_Genemark1.C_1_t10023"; proteinId 8951; exonNumber 1
scaffold_1	JGI	CDS	62615	63610	.	-	0	name "estExt_Genemark1.C_1_t10027"; proteinId 8955; exonNumber 1
scaffold_1	JGI	CDS	83760	83776	.	-	2	name "estExt_Genemark1.C_1_t10035"; proteinId 8963; exonNumber 3
scaffold_1	JGI	CDS	85602	85683	.	-	0	name "estExt_Genemark1.C_1_t10035"; proteinId 8963; exonNumber 1
scaffold_1	JGI	CDS	174321	175082	.	-	0	name "estExt_Genemark1.C_1_t10066"; proteinId 8988; exonNumber 1
scaffold_1	JGI	CDS	184748	185486	.	-	0	name "estExt_Genemark1.C_1_t10071"; proteinId 8993; exonNumber 1
scaffold_1	JGI	CDS	184674	185486	.	-	0	name "estExt_Genemark1.C_1_t10070"; proteinId 8992; exonNumber 1
scaffold_1	JGI	CDS	259536	259605	.	-	1	name "estExt_Genemark1.C_1_t10100"; proteinId 9016; exonNumber 3
scaffold_1	JGI	CDS	259979	260131	.	-	1	name "estExt_Genemark1.C_1_t10100"; proteinId 9016; exonNumber 2
scaffold_1	JGI	CDS	260326	260450	.	-	0	name "estExt_Genemark1.C_1_t10100"; proteinId 9016; exonNumber 1
scaffold_1	JGI	CDS	321925	321947	.	+	2	name "estExt_Genemark1.C_1_t10118"; proteinId 9033; exonNumber 2
scaffold_1	JGI	CDS	322017	322193	.	+	0	name "estExt_Genemark1.C_1_t10118"; proteinId 9033; exonNumber 3
scaffold_1	JGI	CDS	374012	374578	.	-	1	name "estExt_Genemark1.C_1_t10138"; proteinId 9051; exonNumber 2
scaffold_1	JGI	CDS	399474	399563	.	-	0	name "estExt_Genemark1.C_1_t10146"; proteinId 9057; exonNumber 1
scaffold_1	JGI	CDS	399474	399563	.	-	0	name "estExt_Genemark1.C_1_t10147"; proteinId 9058; exonNumber 1
scaffold_1	JGI	CDS	413436	413540	.	-	0	name "estExt_Genemark1.C_1_t10153"; proteinId 9064; exonNumber 2
scaffold_1	JGI	CDS	413436	413540	.	-	0	name "estExt_Genemark1.C_1_t10154"; proteinId 9065; exonNumber 2
scaffold_1	JGI	CDS	427982	429088	.	-	0	name "estExt_Genemark1.C_1_t10158"; proteinId 9069; exonNumber 1
scaffold_1	JGI	CDS	438227	441481	.	+	0	name "estExt_Genemark1.C_1_t10162"; proteinId 9072; exonNumber 1
scaffold_1	JGI	CDS	441949	441991	.	+	0	name "estExt_Genemark1.C_1_t10163"; proteinId 9073; exonNumber 1
scaffold_1	JGI	CDS	442071	442573	.	+	2	name "estExt_Genemark1.C_1_t10163"; proteinId 9073; exonNumber 2
scaffold_1	JGI	CDS	442844	444829	.	-	0	name "estExt_Genemark1.C_1_t10164"; proteinId 9074; exonNumber 1
scaffold_1	JGI	CDS	442850	444829	.	-	0	name "estExt_Genemark1.C_1_t10165"; proteinId 9075; exonNumber 1
scaffold_1	JGI	CDS	442850	444829	.	-	0	name "estExt_Genemark1.C_1_t10166"; proteinId 9076; exonNumber 1
scaffold_1	JGI	CDS	483626	483657	.	-	0	name "estExt_Genemark1.C_1_t10181"; proteinId 9084; exonNumber 1
scaffold_1	JGI	CDS	534910	535269	.	-	0	name "estExt_Genemark1.C_1_t10205"; proteinId 9103; exonNumber 1
scaffold_1	JGI	CDS	537660	538019	.	-	0	name "estExt_Genemark1.C_1_t10207"; proteinId 9104; exonNumber 1
scaffold_1	JGI	CDS	569430	569460	.	-	0	name "estExt_Genemark1.C_1_t10221"; proteinId 9114; exonNumber 1
scaffold_1	JGI	CDS	609522	609573	.	-	0	name "estExt_Genemark1.C_1_t10239"; proteinId 9127; exonNumber 1
scaffold_1	JGI	CDS	647506	647508	.	+	0	name "estExt_Genemark1.C_1_t10252"; proteinId 9140; exonNumber 1
scaffold_1	JGI	CDS	651754	651765	.	+	0	name "estExt_Genemark1.C_1_t10255"; proteinId 9143; exonNumber 2
scaffold_1	JGI	CDS	682106	682918	.	+	0	name "estExt_Genemark1.C_1_t10269"; proteinId 9153; exonNumber 1
scaffold_1	JGI	CDS	741230	741658	.	-	0	name "estExt_Genemark1.C_1_t10292"; proteinId 9175; exonNumber 1
scaffold_1	JGI	CDS	741230	741658	.	-	0	name "estExt_Genemark1.C_1_t10293"; proteinId 9176; exonNumber 1
scaffold_1	JGI	CDS	757798	757803	.	-	0	name "estExt_Genemark1.C_1_t10298"; proteinId 9181; exonNumber 1
scaffold_1	JGI	CDS	818415	818593	.	+	2	name "estExt_Genemark1.C_1_t10322"; proteinId 9204; exonNumber 2
scaffold_1	JGI	CDS	858181	859509	.	-	0	name "estExt_Genemark1.C_1_t10337"; proteinId 9218; exonNumber 1
scaffold_1	JGI	CDS	882182	882193	.	+	0	name "estExt_Genemark1.C_1_t10346"; proteinId 9227; exonNumber 1
scaffold_1	JGI	CDS	895016	896419	.	+	0	name "estExt_Genemark1.C_1_t10351"; proteinId 9231; exonNumber 1
scaffold_1	JGI	CDS	946302	946361	.	-	0	name "estExt_Genemark1.C_1_t10369"; proteinId 9248; exonNumber 2
scaffold_1	JGI	CDS	946391	947314	.	-	0	name "estExt_Genemark1.C_1_t10369"; proteinId 9248; exonNumber 1
scaffold_1	JGI	CDS	950997	951012	.	-	0	name "estExt_Genemark1.C_1_t10371"; proteinId 9250; exonNumber 1
scaffold_1	JGI	CDS	993190	995808	.	-	0	name "estExt_Genemark1.C_1_t10393"; proteinId 9268; exonNumber 1
scaffold_1	JGI	CDS	1048433	1050208	.	+	0	name "estExt_Genemark1.C_1_t10411"; proteinId 9284; exonNumber 1
scaffold_1	JGI	CDS	1050730	1051752	.	+	0	name "estExt_Genemark1.C_1_t10412"; proteinId 9285; exonNumber 1
scaffold_1	JGI	CDS	1056131	1059204	.	-	2	name "estExt_Genemark1.C_1_t10414"; proteinId 9287; exonNumber 2
scaffold_1	JGI	CDS	1059899	1059917	.	-	0	name "estExt_Genemark1.C_1_t10414"; proteinId 9287; exonNumber 1
scaffold_1	JGI	CDS	1060102	1062063	.	+	0	name "estExt_Genemark1.C_1_t10415"; proteinId 9288; exonNumber 1
scaffold_1	JGI	CDS	1084454	1084710	.	+	2	name "estExt_Genemark1.C_1_t10424"; proteinId 9297; exonNumber 2
scaffold_1	JGI	CDS	1092531	1093615	.	-	0	name "estExt_Genemark1.C_1_t10426"; proteinId 9299; exonNumber 1
scaffold_1	JGI	CDS	1102797	1103168	.	+	0	name "estExt_Genemark1.C_1_t10430"; proteinId 9303; exonNumber 1
scaffold_1	JGI	CDS	1181950	1183143	.	+	0	name "estExt_Genemark1.C_1_t10459"; proteinId 9329; exonNumber 1
scaffold_1	JGI	CDS	1195530	1196639	.	-	0	name "estExt_Genemark1.C_1_t10467"; proteinId 9337; exonNumber 1
scaffold_1	JGI	CDS	1195341	1196615	.	+	0	name "estExt_Genemark1.C_1_t10465"; proteinId 9335; exonNumber 1
scaffold_1	JGI	CDS	1195530	1196639	.	-	0	name "estExt_Genemark1.C_1_t10466"; proteinId 9336; exonNumber 1
scaffold_1	JGI	CDS	1209515	1210094	.	+	1	name "estExt_Genemark1.C_1_t10469"; proteinId 9339; exonNumber 2
scaffold_1	JGI	CDS	1209515	1210094	.	+	1	name "estExt_Genemark1.C_1_t10470"; proteinId 9340; exonNumber 2
scaffold_1	JGI	CDS	1224249	1225112	.	-	0	name "estExt_Genemark1.C_1_t10475"; proteinId 9344; exonNumber 1
scaffold_1	JGI	CDS	1251433	1252185	.	+	0	name "estExt_Genemark1.C_1_t10488"; proteinId 9357; exonNumber 1
scaffold_1	JGI	CDS	1251433	1252161	.	+	0	name "estExt_Genemark1.C_1_t10487"; proteinId 9356; exonNumber 1
scaffold_1	JGI	CDS	1259784	1259802	.	+	0	name "estExt_Genemark1.C_1_t10490"; proteinId 9359; exonNumber 1
scaffold_1	JGI	CDS	1349992	1350110	.	+	2	name "estExt_Genemark1.C_1_t20022"; proteinId 9388; exonNumber 2
scaffold_1	JGI	CDS	1361149	1361193	.	+	0	name "estExt_Genemark1.C_1_t20025"; proteinId 9390; exonNumber 1
scaffold_1	JGI	CDS	1446823	1446835	.	+	0	name "estExt_Genemark1.C_1_t20055"; proteinId 9419; exonNumber 1
scaffold_1	JGI	CDS	1492083	1492280	.	-	0	name "estExt_Genemark1.C_1_t20074"; proteinId 9438; exonNumber 2
scaffold_1	JGI	CDS	1499870	1500516	.	-	2	name "estExt_Genemark1.C_1_t20081"; proteinId 9444; exonNumber 2
scaffold_1	JGI	CDS	1500600	1500684	.	-	0	name "estExt_Genemark1.C_1_t20081"; proteinId 9444; exonNumber 1
scaffold_1	JGI	CDS	1520669	1521487	.	+	0	name "estExt_Genemark1.C_1_t20089"; proteinId 9452; exonNumber 1
scaffold_1	JGI	CDS	1538967	1541264	.	-	0	name "estExt_Genemark1.C_1_t20098"; proteinId 9460; exonNumber 1
scaffold_1	JGI	CDS	1554592	1555320	.	+	0	name "estExt_Genemark1.C_1_t20105"; proteinId 9467; exonNumber 1
scaffold_1	JGI	CDS	1565201	1565644	.	+	0	name "estExt_Genemark1.C_1_t20109"; proteinId 9471; exonNumber 1
scaffold_1	JGI	CDS	1574449	1575984	.	-	0	name "estExt_Genemark1.C_1_t20112"; proteinId 9474; exonNumber 1
scaffold_1	JGI	CDS	1583217	1583481	.	-	1	name "estExt_Genemark1.C_1_t20116"; proteinId 9478; exonNumber 2
scaffold_1	JGI	CDS	1629381	1630577	.	+	0	name "estExt_Genemark1.C_1_t20132"; proteinId 9491; exonNumber 1
scaffold_1	JGI	CDS	1645859	1645990	.	-	0	name "estExt_Genemark1.C_1_t20136"; proteinId 9495; exonNumber 1
scaffold_1	JGI	CDS	1645859	1645990	.	-	0	name "estExt_Genemark1.C_1_t20137"; proteinId 9496; exonNumber 1
scaffold_1	JGI	CDS	1645859	1645990	.	-	0	name "estExt_Genemark1.C_1_t20138"; proteinId 9497; exonNumber 1
scaffold_1	JGI	CDS	1645859	1645990	.	-	0	name "estExt_Genemark1.C_1_t20139"; proteinId 9498; exonNumber 1
scaffold_1	JGI	CDS	1646837	1647916	.	-	0	name "estExt_Genemark1.C_1_t20140"; proteinId 9499; exonNumber 1
scaffold_1	JGI	CDS	1656001	1658370	.	+	0	name "estExt_Genemark1.C_1_t20143"; proteinId 9502; exonNumber 1
scaffold_1	JGI	CDS	1686062	1687000	.	-	0	name "estExt_Genemark1.C_1_t20154"; proteinId 9512; exonNumber 1
scaffold_1	JGI	CDS	1700335	1702155	.	+	0	name "estExt_Genemark1.C_1_t20160"; proteinId 9518; exonNumber 1
scaffold_1	JGI	CDS	1709541	1710434	.	+	0	name "estExt_Genemark1.C_1_t20164"; proteinId 9522; exonNumber 1
scaffold_1	JGI	CDS	1710602	1712518	.	-	0	name "estExt_Genemark1.C_1_t20165"; proteinId 9523; exonNumber 1
scaffold_1	JGI	CDS	1713830	1715460	.	-	2	name "estExt_Genemark1.C_1_t20167"; proteinId 9525; exonNumber 2
scaffold_1	JGI	CDS	1717172	1719103	.	+	0	name "estExt_Genemark1.C_1_t20168"; proteinId 9526; exonNumber 1
scaffold_1	JGI	CDS	1757800	1758144	.	+	0	name "estExt_Genemark1.C_1_t20185"; proteinId 9541; exonNumber 1
scaffold_1	JGI	CDS	1785721	1785773	.	-	0	name "estExt_Genemark1.C_1_t20199"; proteinId 9555; exonNumber 1
scaffold_1	JGI	CDS	1789509	1791530	.	-	0	name "estExt_Genemark1.C_1_t20201"; proteinId 9557; exonNumber 1
scaffold_1	JGI	CDS	1793439	1793825	.	+	0	name "estExt_Genemark1.C_1_t20202"; proteinId 9558; exonNumber 1
scaffold_1	JGI	CDS	1794301	1795446	.	+	0	name "estExt_Genemark1.C_1_t20203"; proteinId 9559; exonNumber 1
scaffold_1	JGI	CDS	1802315	1802349	.	-	2	name "estExt_Genemark1.C_1_t20206"; proteinId 9562; exonNumber 2
scaffold_1	JGI	CDS	1826379	1826392	.	-	2	name "estExt_Genemark1.C_1_t20215"; proteinId 9571; exonNumber 2
scaffold_1	JGI	CDS	1862235	1862281	.	+	2	name "estExt_Genemark1.C_1_t20228"; proteinId 9584; exonNumber 2
scaffold_1	JGI	CDS	1876571	1878451	.	+	0	name "estExt_Genemark1.C_1_t20234"; proteinId 9590; exonNumber 1
scaffold_1	JGI	CDS	1889505	1890665	.	+	0	name "estExt_Genemark1.C_1_t20237"; proteinId 9593; exonNumber 1
scaffold_1	JGI	CDS	1890889	1891967	.	-	2	name "estExt_Genemark1.C_1_t20238"; proteinId 9594; exonNumber 2
scaffold_1	JGI	CDS	1890889	1891967	.	-	2	name "estExt_Genemark1.C_1_t20240"; proteinId 9596; exonNumber 2
scaffold_1	JGI	CDS	1893300	1894943	.	+	0	name "estExt_Genemark1.C_1_t20239"; proteinId 9595; exonNumber 1
scaffold_1	JGI	CDS	1940035	1940072	.	-	0	name "estExt_Genemark1.C_1_t20254"; proteinId 9609; exonNumber 1
scaffold_1	JGI	CDS	1954032	1954481	.	+	0	name "estExt_Genemark1.C_1_t20262"; proteinId 9617; exonNumber 1
scaffold_1	JGI	CDS	2019476	2019522	.	-	0	name "estExt_Genemark1.C_1_t20288"; proteinId 9643; exonNumber 1
scaffold_1	JGI	CDS	2029546	2029567	.	+	0	name "estExt_Genemark1.C_1_t20291"; proteinId 9646; exonNumber 1
scaffold_1	JGI	CDS	2043940	2043942	.	+	0	name "estExt_Genemark1.C_1_t20300"; proteinId 9654; exonNumber 1
scaffold_1	JGI	CDS	2044101	2044495	.	+	0	name "estExt_Genemark1.C_1_t20300"; proteinId 9654; exonNumber 2
scaffold_1	JGI	CDS	2044020	2044495	.	+	0	name "estExt_Genemark1.C_1_t20299"; proteinId 9653; exonNumber 1
scaffold_1	JGI	CDS	2103914	2103955	.	-	0	name "estExt_Genemark1.C_1_t20324"; proteinId 9677; exonNumber 1
scaffold_1	JGI	CDS	2136562	2138113	.	+	1	name "estExt_Genemark1.C_1_t20334"; proteinId 9687; exonNumber 2
scaffold_1	JGI	CDS	2139123	2139132	.	+	0	name "estExt_Genemark1.C_1_t20335"; proteinId 9688; exonNumber 1
scaffold_1	JGI	CDS	2155487	2155504	.	+	0	name "estExt_Genemark1.C_1_t20344"; proteinId 9697; exonNumber 1
scaffold_1	JGI	CDS	2186928	2186963	.	-	0	name "estExt_Genemark1.C_1_t20358"; proteinId 9709; exonNumber 1
scaffold_1	JGI	CDS	2194010	2194076	.	-	0	name "estExt_Genemark1.C_1_t20361"; proteinId 9712; exonNumber 1
scaffold_1	JGI	CDS	2225495	2225554	.	-	0	name "estExt_Genemark1.C_1_t20370"; proteinId 9720; exonNumber 1
scaffold_1	JGI	CDS	2308071	2308739	.	-	0	name "estExt_Genemark1.C_1_t20403"; proteinId 9749; exonNumber 1
scaffold_1	JGI	CDS	2322596	2323861	.	+	0	name "estExt_Genemark1.C_1_t20410"; proteinId 9756; exonNumber 1
scaffold_1	JGI	CDS	2324049	2324822	.	-	0	name "estExt_Genemark1.C_1_t20411"; proteinId 9757; exonNumber 1
scaffold_1	JGI	CDS	2328989	2330563	.	+	0	name "estExt_Genemark1.C_1_t20414"; proteinId 9760; exonNumber 1
scaffold_1	JGI	CDS	2344613	2346007	.	-	0	name "estExt_Genemark1.C_1_t20419"; proteinId 9764; exonNumber 1
scaffold_1	JGI	CDS	2344613	2346007	.	-	0	name "estExt_Genemark1.C_1_t20421"; proteinId 9766; exonNumber 1
scaffold_1	JGI	CDS	2346326	2348239	.	+	0	name "estExt_Genemark1.C_1_t20417"; proteinId 9762; exonNumber 1
scaffold_1	JGI	CDS	2346326	2348239	.	+	0	name "estExt_Genemark1.C_1_t20418"; proteinId 9763; exonNumber 1
scaffold_1	JGI	CDS	2346326	2348239	.	+	0	name "estExt_Genemark1.C_1_t20420"; proteinId 9765; exonNumber 1
scaffold_1	JGI	CDS	2350957	2351151	.	+	0	name "estExt_Genemark1.C_1_t20423"; proteinId 9768; exonNumber 1
scaffold_1	JGI	CDS	2351790	2353037	.	+	0	name "estExt_Genemark1.C_1_t20423"; proteinId 9768; exonNumber 2
scaffold_1	JGI	CDS	2351793	2353037	.	+	0	name "estExt_Genemark1.C_1_t20422"; proteinId 9767; exonNumber 1
scaffold_1	JGI	CDS	2353159	2356698	.	-	0	name "estExt_Genemark1.C_1_t20424"; proteinId 9769; exonNumber 1
scaffold_1	JGI	CDS	2357830	2360661	.	+	0	name "estExt_Genemark1.C_1_t20425"; proteinId 9770; exonNumber 1
scaffold_1	JGI	CDS	2360821	2361672	.	-	0	name "estExt_Genemark1.C_1_t20426"; proteinId 9771; exonNumber 1
scaffold_1	JGI	CDS	2360821	2361672	.	-	0	name "estExt_Genemark1.C_1_t20427"; proteinId 9772; exonNumber 1
scaffold_1	JGI	CDS	2363061	2363904	.	-	1	name "estExt_Genemark1.C_1_t20428"; proteinId 9773; exonNumber 2
scaffold_1	JGI	CDS	2363974	2363990	.	-	0	name "estExt_Genemark1.C_1_t20428"; proteinId 9773; exonNumber 1
scaffold_1	JGI	CDS	2365010	2366749	.	+	0	name "estExt_Genemark1.C_1_t20429"; proteinId 9774; exonNumber 1
scaffold_1	JGI	CDS	2365010	2366749	.	+	0	name "estExt_Genemark1.C_1_t20430"; proteinId 9775; exonNumber 1
scaffold_1	JGI	CDS	2367711	2368769	.	-	0	name "estExt_Genemark1.C_1_t20431"; proteinId 9776; exonNumber 1
scaffold_1	JGI	CDS	2371338	2374595	.	-	0	name "estExt_Genemark1.C_1_t20433"; proteinId 9778; exonNumber 1
scaffold_1	JGI	CDS	2374042	2374575	.	+	0	name "estExt_Genemark1.C_1_t20434"; proteinId 9779; exonNumber 1
scaffold_1	JGI	CDS	2375624	2377192	.	+	0	name "estExt_Genemark1.C_1_t20435"; proteinId 9780; exonNumber 1
scaffold_1	JGI	CDS	2378401	2380011	.	+	0	name "estExt_Genemark1.C_1_t20436"; proteinId 9781; exonNumber 1
scaffold_1	JGI	CDS	2380442	2381209	.	-	0	name "estExt_Genemark1.C_1_t20437"; proteinId 9782; exonNumber 1
scaffold_1	JGI	CDS	2381991	2382947	.	+	0	name "estExt_Genemark1.C_1_t20438"; proteinId 9783; exonNumber 1
scaffold_1	JGI	CDS	2383064	2385463	.	-	0	name "estExt_Genemark1.C_1_t20439"; proteinId 9784; exonNumber 1
scaffold_1	JGI	CDS	2385844	2387208	.	+	0	name "estExt_Genemark1.C_1_t20440"; proteinId 9785; exonNumber 1
scaffold_1	JGI	CDS	2387962	2389314	.	+	0	name "estExt_Genemark1.C_1_t20441"; proteinId 9786; exonNumber 1
scaffold_1	JGI	CDS	2389546	2390076	.	-	0	name "estExt_Genemark1.C_1_t20442"; proteinId 9787; exonNumber 1
scaffold_1	JGI	CDS	2391828	2393489	.	+	0	name "estExt_Genemark1.C_1_t20443"; proteinId 9788; exonNumber 1
scaffold_1	JGI	CDS	2391828	2393489	.	+	0	name "estExt_Genemark1.C_1_t20444"; proteinId 9789; exonNumber 1
scaffold_1	JGI	CDS	2395677	2396528	.	-	0	name "estExt_Genemark1.C_1_t20445"; proteinId 9790; exonNumber 1
scaffold_1	JGI	CDS	2391828	2393489	.	+	0	name "estExt_Genemark1.C_1_t20446"; proteinId 9791; exonNumber 1
scaffold_1	JGI	CDS	2391828	2393489	.	+	0	name "estExt_Genemark1.C_1_t20447"; proteinId 9792; exonNumber 1
scaffold_1	JGI	CDS	2401109	2401798	.	-	0	name "estExt_Genemark1.C_1_t20448"; proteinId 9793; exonNumber 1
scaffold_1	JGI	CDS	2402075	2402551	.	+	0	name "estExt_Genemark1.C_1_t20449"; proteinId 9794; exonNumber 1
scaffold_1	JGI	CDS	2405365	2406831	.	-	0	name "estExt_Genemark1.C_1_t20451"; proteinId 9796; exonNumber 1
scaffold_1	JGI	CDS	2407105	2408556	.	+	0	name "estExt_Genemark1.C_1_t20452"; proteinId 9797; exonNumber 1
scaffold_1	JGI	CDS	2409442	2410641	.	+	0	name "estExt_Genemark1.C_1_t20453"; proteinId 9798; exonNumber 1
scaffold_1	JGI	CDS	2412725	2413957	.	+	0	name "estExt_Genemark1.C_1_t20454"; proteinId 9799; exonNumber 1
scaffold_1	JGI	CDS	2412725	2413957	.	+	0	name "estExt_Genemark1.C_1_t20455"; proteinId 9800; exonNumber 1
scaffold_1	JGI	CDS	2414416	2415558	.	-	0	name "estExt_Genemark1.C_1_t20456"; proteinId 9801; exonNumber 1
scaffold_1	JGI	CDS	2417135	2418317	.	+	0	name "estExt_Genemark1.C_1_t20457"; proteinId 9802; exonNumber 1
scaffold_1	JGI	CDS	2418901	2419547	.	+	2	name "estExt_Genemark1.C_1_t20457"; proteinId 9802; exonNumber 2
scaffold_1	JGI	CDS	2421776	2423209	.	-	0	name "estExt_Genemark1.C_1_t20459"; proteinId 9803; exonNumber 2
scaffold_1	JGI	CDS	2423282	2423341	.	-	0	name "estExt_Genemark1.C_1_t20459"; proteinId 9803; exonNumber 1
scaffold_1	JGI	CDS	2424049	2425674	.	+	0	name "estExt_Genemark1.C_1_t20460"; proteinId 9804; exonNumber 1
scaffold_1	JGI	CDS	2424049	2425674	.	+	0	name "estExt_Genemark1.C_1_t20461"; proteinId 9805; exonNumber 1
scaffold_1	JGI	CDS	2430346	2430798	.	+	0	name "estExt_Genemark1.C_1_t20462"; proteinId 9806; exonNumber 1
scaffold_1	JGI	CDS	2432705	2433259	.	+	0	name "estExt_Genemark1.C_1_t20463"; proteinId 9807; exonNumber 1
scaffold_1	JGI	CDS	2432705	2433259	.	+	0	name "estExt_Genemark1.C_1_t20465"; proteinId 9809; exonNumber 1
scaffold_1	JGI	CDS	2436229	2437066	.	+	0	name "estExt_Genemark1.C_1_t20467"; proteinId 9811; exonNumber 1
scaffold_1	JGI	CDS	2437359	2437427	.	+	2	name "estExt_Genemark1.C_1_t20467"; proteinId 9811; exonNumber 2
scaffold_1	JGI	CDS	2437499	2437509	.	+	2	name "estExt_Genemark1.C_1_t20467"; proteinId 9811; exonNumber 3
scaffold_1	JGI	CDS	2438065	2439900	.	-	0	name "estExt_Genemark1.C_1_t20468"; proteinId 9812; exonNumber 1
scaffold_1	JGI	CDS	2438065	2439900	.	-	0	name "estExt_Genemark1.C_1_t20469"; proteinId 9813; exonNumber 1
scaffold_1	JGI	CDS	2442478	2442753	.	-	0	name "estExt_Genemark1.C_1_t20470"; proteinId 9814; exonNumber 2
scaffold_1	JGI	CDS	2442823	2442900	.	-	0	name "estExt_Genemark1.C_1_t20470"; proteinId 9814; exonNumber 1
scaffold_1	JGI	CDS	2444397	2446223	.	-	0	name "estExt_Genemark1.C_1_t20472"; proteinId 9816; exonNumber 1
scaffold_1	JGI	CDS	2444397	2446223	.	-	0	name "estExt_Genemark1.C_1_t20473"; proteinId 9817; exonNumber 1
scaffold_1	JGI	CDS	2443266	2444315	.	+	0	name "estExt_Genemark1.C_1_t20471"; proteinId 9815; exonNumber 1
scaffold_1	JGI	CDS	2448859	2449644	.	+	0	name "estExt_Genemark1.C_1_t20474"; proteinId 9818; exonNumber 1
scaffold_1	JGI	CDS	2454253	2455755	.	-	0	name "estExt_Genemark1.C_1_t20477"; proteinId 9821; exonNumber 1
scaffold_1	JGI	CDS	2459705	2461302	.	-	2	name "estExt_Genemark1.C_1_t20480"; proteinId 9823; exonNumber 2
scaffold_1	JGI	CDS	2462469	2464299	.	-	0	name "estExt_Genemark1.C_1_t20480"; proteinId 9823; exonNumber 1
scaffold_1	JGI	CDS	2465118	2468165	.	-	0	name "estExt_Genemark1.C_1_t20481"; proteinId 9824; exonNumber 1
scaffold_1	JGI	CDS	2469595	2470386	.	-	0	name "estExt_Genemark1.C_1_t20482"; proteinId 9825; exonNumber 1
scaffold_1	JGI	CDS	2470849	2471538	.	+	0	name "estExt_Genemark1.C_1_t20483"; proteinId 9826; exonNumber 1
scaffold_1	JGI	CDS	2473349	2475457	.	+	0	name "estExt_Genemark1.C_1_t20484"; proteinId 9827; exonNumber 1
scaffold_1	JGI	CDS	2475830	2477161	.	-	0	name "estExt_Genemark1.C_1_t20485"; proteinId 9828; exonNumber 1
scaffold_1	JGI	CDS	2478293	2480086	.	+	0	name "estExt_Genemark1.C_1_t20486"; proteinId 9829; exonNumber 1
scaffold_1	JGI	CDS	2487453	2488298	.	+	0	name "estExt_Genemark1.C_1_t20490"; proteinId 9833; exonNumber 1
scaffold_1	JGI	CDS	2488517	2489368	.	-	0	name "estExt_Genemark1.C_1_t20491"; proteinId 9834; exonNumber 1
scaffold_1	JGI	CDS	2492024	2493739	.	+	0	name "estExt_Genemark1.C_1_t20492"; proteinId 9835; exonNumber 1
scaffold_1	JGI	CDS	2492024	2493739	.	+	0	name "estExt_Genemark1.C_1_t20493"; proteinId 9836; exonNumber 1
scaffold_1	JGI	CDS	2493938	2494567	.	-	0	name "estExt_Genemark1.C_1_t20494"; proteinId 9837; exonNumber 1
scaffold_1	JGI	CDS	2494875	2495576	.	+	0	name "estExt_Genemark1.C_1_t20495"; proteinId 9838; exonNumber 1
scaffold_1	JGI	CDS	2495765	2497510	.	-	0	name "estExt_Genemark1.C_1_t20496"; proteinId 9839; exonNumber 1
scaffold_1	JGI	CDS	2498351	2499166	.	+	0	name "estExt_Genemark1.C_1_t20497"; proteinId 9840; exonNumber 1
scaffold_1	JGI	CDS	2499806	2500591	.	+	0	name "estExt_Genemark1.C_1_t20498"; proteinId 9841; exonNumber 1
scaffold_1	JGI	CDS	2500971	2502773	.	+	0	name "estExt_Genemark1.C_1_t20499"; proteinId 9842; exonNumber 1
scaffold_1	JGI	CDS	2506539	2508206	.	-	0	name "estExt_Genemark1.C_1_t30001"; proteinId 9844; exonNumber 1
scaffold_1	JGI	CDS	2509602	2510192	.	-	0	name "estExt_Genemark1.C_1_t30002"; proteinId 9845; exonNumber 1
scaffold_1	JGI	CDS	2510721	2512910	.	-	0	name "estExt_Genemark1.C_1_t30003"; proteinId 9846; exonNumber 1
scaffold_1	JGI	CDS	2514698	2514832	.	+	0	name "estExt_Genemark1.C_1_t30004"; proteinId 9847; exonNumber 1
scaffold_1	JGI	CDS	2515514	2516164	.	+	0	name "estExt_Genemark1.C_1_t30004"; proteinId 9847; exonNumber 2
scaffold_1	JGI	CDS	2519895	2522393	.	-	0	name "estExt_Genemark1.C_1_t30006"; proteinId 9848; exonNumber 1
scaffold_1	JGI	CDS	2522752	2524221	.	-	0	name "estExt_Genemark1.C_1_t30007"; proteinId 9849; exonNumber 1
scaffold_1	JGI	CDS	2524617	2525027	.	+	0	name "estExt_Genemark1.C_1_t30008"; proteinId 9850; exonNumber 1
scaffold_1	JGI	CDS	2525397	2527181	.	-	0	name "estExt_Genemark1.C_1_t30009"; proteinId 9851; exonNumber 1
scaffold_1	JGI	CDS	2533405	2534337	.	+	0	name "estExt_Genemark1.C_1_t30012"; proteinId 9854; exonNumber 1
scaffold_1	JGI	CDS	2537419	2538104	.	-	2	name "estExt_Genemark1.C_1_t30014"; proteinId 9856; exonNumber 2
scaffold_1	JGI	CDS	2539285	2540878	.	-	0	name "estExt_Genemark1.C_1_t30014"; proteinId 9856; exonNumber 1
scaffold_1	JGI	CDS	2542628	2543857	.	+	0	name "estExt_Genemark1.C_1_t30015"; proteinId 9857; exonNumber 1
scaffold_1	JGI	CDS	2539265	2540878	.	-	0	name "estExt_Genemark1.C_1_t30016"; proteinId 9858; exonNumber 1
scaffold_1	JGI	CDS	2557160	2558812	.	+	0	name "estExt_Genemark1.C_1_t30019"; proteinId 9861; exonNumber 1
scaffold_1	JGI	CDS	2563220	2564700	.	-	2	name "estExt_Genemark1.C_1_t30022"; proteinId 9864; exonNumber 3
scaffold_1	JGI	CDS	2565356	2565426	.	-	1	name "estExt_Genemark1.C_1_t30022"; proteinId 9864; exonNumber 2
scaffold_1	JGI	CDS	2566139	2568666	.	-	0	name "estExt_Genemark1.C_1_t30022"; proteinId 9864; exonNumber 1
scaffold_1	JGI	CDS	2566114	2568666	.	-	0	name "estExt_Genemark1.C_1_t30020"; proteinId 9862; exonNumber 1
scaffold_1	JGI	CDS	2566114	2568666	.	-	0	name "estExt_Genemark1.C_1_t30021"; proteinId 9863; exonNumber 1
scaffold_1	JGI	CDS	2569493	2570053	.	+	0	name "estExt_Genemark1.C_1_t30023"; proteinId 9865; exonNumber 1
scaffold_1	JGI	CDS	2566114	2568666	.	-	0	name "estExt_Genemark1.C_1_t30024"; proteinId 9866; exonNumber 1
scaffold_1	JGI	CDS	2571987	2572685	.	-	0	name "estExt_Genemark1.C_1_t30025"; proteinId 9867; exonNumber 1
scaffold_1	JGI	CDS	2574955	2575893	.	+	0	name "estExt_Genemark1.C_1_t30027"; proteinId 9869; exonNumber 1
scaffold_1	JGI	CDS	2586307	2587065	.	-	0	name "estExt_Genemark1.C_1_t30032"; proteinId 9874; exonNumber 1
scaffold_1	JGI	CDS	2595398	2596588	.	+	0	name "estExt_Genemark1.C_1_t30035"; proteinId 9877; exonNumber 1
scaffold_1	JGI	CDS	2598961	2599884	.	+	0	name "estExt_Genemark1.C_1_t30037"; proteinId 9879; exonNumber 1
scaffold_1	JGI	CDS	2604339	2608255	.	-	2	name "estExt_Genemark1.C_1_t30039"; proteinId 9881; exonNumber 2
scaffold_1	JGI	CDS	2610132	2611791	.	-	0	name "estExt_Genemark1.C_1_t30039"; proteinId 9881; exonNumber 1
scaffold_1	JGI	CDS	2604339	2608055	.	-	0	name "estExt_Genemark1.C_1_t30040"; proteinId 9882; exonNumber 1
scaffold_1	JGI	CDS	2614716	2615591	.	+	0	name "estExt_Genemark1.C_1_t30041"; proteinId 9883; exonNumber 1
scaffold_1	JGI	CDS	2604339	2608055	.	-	0	name "estExt_Genemark1.C_1_t30042"; proteinId 9884; exonNumber 1
scaffold_1	JGI	CDS	2623822	2625810	.	+	0	name "estExt_Genemark1.C_1_t30043"; proteinId 9885; exonNumber 1
scaffold_1	JGI	CDS	2620407	2621432	.	-	0	name "estExt_Genemark1.C_1_t30044"; proteinId 9886; exonNumber 1
scaffold_1	JGI	CDS	2623822	2625810	.	+	0	name "estExt_Genemark1.C_1_t30045"; proteinId 9887; exonNumber 1
scaffold_1	JGI	CDS	2623822	2625810	.	+	0	name "estExt_Genemark1.C_1_t30046"; proteinId 9888; exonNumber 1
scaffold_1	JGI	CDS	2626360	2629818	.	+	0	name "estExt_Genemark1.C_1_t30047"; proteinId 9889; exonNumber 1
scaffold_1	JGI	CDS	2629930	2631909	.	-	0	name "estExt_Genemark1.C_1_t30048"; proteinId 9890; exonNumber 1
scaffold_1	JGI	CDS	2632363	2633799	.	+	0	name "estExt_Genemark1.C_1_t30049"; proteinId 9891; exonNumber 1
scaffold_1	JGI	CDS	2632363	2633799	.	+	0	name "estExt_Genemark1.C_1_t30050"; proteinId 9892; exonNumber 1
scaffold_1	JGI	CDS	2642540	2644243	.	+	0	name "estExt_Genemark1.C_1_t30053"; proteinId 9894; exonNumber 1
scaffold_1	JGI	CDS	2645767	2646198	.	+	0	name "estExt_Genemark1.C_1_t30054"; proteinId 9895; exonNumber 1
scaffold_1	JGI	CDS	2645704	2647287	.	-	0	name "estExt_Genemark1.C_1_t30055"; proteinId 9896; exonNumber 1
scaffold_1	JGI	CDS	2645704	2647287	.	-	0	name "estExt_Genemark1.C_1_t30056"; proteinId 9897; exonNumber 1
scaffold_1	JGI	CDS	2650611	2651060	.	+	0	name "estExt_Genemark1.C_1_t30057"; proteinId 9898; exonNumber 1
scaffold_1	JGI	CDS	2651797	2652927	.	+	0	name "estExt_Genemark1.C_1_t30058"; proteinId 9899; exonNumber 1
scaffold_1	JGI	CDS	2653055	2654728	.	-	0	name "estExt_Genemark1.C_1_t30059"; proteinId 9900; exonNumber 1
scaffold_1	JGI	CDS	2653055	2654728	.	-	0	name "estExt_Genemark1.C_1_t30060"; proteinId 9901; exonNumber 1
scaffold_1	JGI	CDS	2657010	2658191	.	+	0	name "estExt_Genemark1.C_1_t30061"; proteinId 9902; exonNumber 1
scaffold_1	JGI	CDS	2659227	2660714	.	+	0	name "estExt_Genemark1.C_1_t30062"; proteinId 9903; exonNumber 1
scaffold_1	JGI	CDS	2663436	2665355	.	-	0	name "estExt_Genemark1.C_1_t30064"; proteinId 9905; exonNumber 1
scaffold_1	JGI	CDS	2665647	2667290	.	-	0	name "estExt_Genemark1.C_1_t30065"; proteinId 9906; exonNumber 1
scaffold_1	JGI	CDS	2667899	2669536	.	-	0	name "estExt_Genemark1.C_1_t30066"; proteinId 9907; exonNumber 1
scaffold_1	JGI	CDS	2669866	2670741	.	+	0	name "estExt_Genemark1.C_1_t30067"; proteinId 9908; exonNumber 1
scaffold_1	JGI	CDS	2667899	2669536	.	-	0	name "estExt_Genemark1.C_1_t30068"; proteinId 9909; exonNumber 1
scaffold_1	JGI	CDS	2673993	2676482	.	+	0	name "estExt_Genemark1.C_1_t30069"; proteinId 9910; exonNumber 1
scaffold_1	JGI	CDS	2673993	2676482	.	+	0	name "estExt_Genemark1.C_1_t30070"; proteinId 9911; exonNumber 1
scaffold_1	JGI	CDS	2676609	2677772	.	-	0	name "estExt_Genemark1.C_1_t30071"; proteinId 9912; exonNumber 1
scaffold_1	JGI	CDS	2673993	2676482	.	+	0	name "estExt_Genemark1.C_1_t30072"; proteinId 9913; exonNumber 1
scaffold_1	JGI	CDS	2676609	2677772	.	-	0	name "estExt_Genemark1.C_1_t30073"; proteinId 9914; exonNumber 1
scaffold_1	JGI	CDS	2673993	2676482	.	+	0	name "estExt_Genemark1.C_1_t30074"; proteinId 9915; exonNumber 1
scaffold_1	JGI	CDS	2673993	2676482	.	+	0	name "estExt_Genemark1.C_1_t30075"; proteinId 9916; exonNumber 1
scaffold_1	JGI	CDS	2689471	2691174	.	-	0	name "estExt_Genemark1.C_1_t30077"; proteinId 9918; exonNumber 1
scaffold_1	JGI	CDS	2691484	2692404	.	+	0	name "estExt_Genemark1.C_1_t30078"; proteinId 9919; exonNumber 1
scaffold_1	JGI	CDS	2696926	2698578	.	-	0	name "estExt_Genemark1.C_1_t30081"; proteinId 9922; exonNumber 1
scaffold_1	JGI	CDS	2702709	2703272	.	-	0	name "estExt_Genemark1.C_1_t30083"; proteinId 9924; exonNumber 1
scaffold_1	JGI	CDS	2709008	2710297	.	+	0	name "estExt_Genemark1.C_1_t30085"; proteinId 9926; exonNumber 1
scaffold_1	JGI	CDS	2717486	2719954	.	-	0	name "estExt_Genemark1.C_1_t30087"; proteinId 9928; exonNumber 1
scaffold_1	JGI	CDS	2717486	2719954	.	-	0	name "estExt_Genemark1.C_1_t30089"; proteinId 9930; exonNumber 1
scaffold_1	JGI	CDS	2720302	2722362	.	+	0	name "estExt_Genemark1.C_1_t30090"; proteinId 9931; exonNumber 1
scaffold_1	JGI	CDS	2723716	2724693	.	-	0	name "estExt_Genemark1.C_1_t30091"; proteinId 9932; exonNumber 1
scaffold_1	JGI	CDS	2723187	2723672	.	+	0	name "estExt_Genemark1.C_1_t30092"; proteinId 9933; exonNumber 1
scaffold_1	JGI	CDS	2725332	2727644	.	+	0	name "estExt_Genemark1.C_1_t30092"; proteinId 9933; exonNumber 2
scaffold_1	JGI	CDS	2727782	2730079	.	-	0	name "estExt_Genemark1.C_1_t30093"; proteinId 9934; exonNumber 1
scaffold_1	JGI	CDS	2737397	2739445	.	+	0	name "estExt_Genemark1.C_1_t30095"; proteinId 9936; exonNumber 1
scaffold_1	JGI	CDS	2739550	2741083	.	-	1	name "estExt_Genemark1.C_1_t30096"; proteinId 9937; exonNumber 2
scaffold_1	JGI	CDS	2741789	2742822	.	-	0	name "estExt_Genemark1.C_1_t30096"; proteinId 9937; exonNumber 1
scaffold_1	JGI	CDS	2743420	2744742	.	+	0	name "estExt_Genemark1.C_1_t30097"; proteinId 9938; exonNumber 1
scaffold_1	JGI	CDS	2744945	2745829	.	-	0	name "estExt_Genemark1.C_1_t30098"; proteinId 9939; exonNumber 1
scaffold_1	JGI	CDS	2747124	2749544	.	-	0	name "estExt_Genemark1.C_1_t30099"; proteinId 9940; exonNumber 1
scaffold_1	JGI	CDS	2747124	2749544	.	-	0	name "estExt_Genemark1.C_1_t30100"; proteinId 9941; exonNumber 1
scaffold_1	JGI	CDS	2747124	2749544	.	-	0	name "estExt_Genemark1.C_1_t30101"; proteinId 9942; exonNumber 1
scaffold_1	JGI	CDS	2753356	2758359	.	+	0	name "estExt_Genemark1.C_1_t30102"; proteinId 9943; exonNumber 1
scaffold_1	JGI	CDS	2753356	2758359	.	+	0	name "estExt_Genemark1.C_1_t30106"; proteinId 9947; exonNumber 1
scaffold_1	JGI	CDS	2753356	2758359	.	+	0	name "estExt_Genemark1.C_1_t30103"; proteinId 9944; exonNumber 1
scaffold_1	JGI	CDS	2764414	2769426	.	-	0	name "estExt_Genemark1.C_1_t30104"; proteinId 9945; exonNumber 1
scaffold_1	JGI	CDS	2764414	2769426	.	-	0	name "estExt_Genemark1.C_1_t30105"; proteinId 9946; exonNumber 1
scaffold_1	JGI	CDS	2764414	2769426	.	-	0	name "estExt_Genemark1.C_1_t30107"; proteinId 9948; exonNumber 1
scaffold_1	JGI	CDS	2764414	2769426	.	-	0	name "estExt_Genemark1.C_1_t30108"; proteinId 9949; exonNumber 1
scaffold_1	JGI	CDS	2773552	2774145	.	-	0	name "estExt_Genemark1.C_1_t30109"; proteinId 9950; exonNumber 1
scaffold_1	JGI	CDS	2774665	2775303	.	+	0	name "estExt_Genemark1.C_1_t30110"; proteinId 9951; exonNumber 1
scaffold_1	JGI	CDS	2775391	2776518	.	-	0	name "estExt_Genemark1.C_1_t30111"; proteinId 9952; exonNumber 1
scaffold_1	JGI	CDS	2780120	2780899	.	-	0	name "estExt_Genemark1.C_1_t30113"; proteinId 9954; exonNumber 1
scaffold_1	JGI	CDS	2783556	2785256	.	+	0	name "estExt_Genemark1.C_1_t30115"; proteinId 9956; exonNumber 1
scaffold_1	JGI	CDS	2790920	2792683	.	+	0	name "estExt_Genemark1.C_1_t30117"; proteinId 9958; exonNumber 1
scaffold_1	JGI	CDS	2790920	2792683	.	+	0	name "estExt_Genemark1.C_1_t30118"; proteinId 9959; exonNumber 1
scaffold_1	JGI	CDS	2799371	2803003	.	-	0	name "estExt_Genemark1.C_1_t30119"; proteinId 9960; exonNumber 1
scaffold_1	JGI	CDS	2790920	2792683	.	+	0	name "estExt_Genemark1.C_1_t30120"; proteinId 9961; exonNumber 1
scaffold_1	JGI	CDS	2799371	2803003	.	-	0	name "estExt_Genemark1.C_1_t30121"; proteinId 9962; exonNumber 1
scaffold_1	JGI	CDS	2799371	2803003	.	-	0	name "estExt_Genemark1.C_1_t30122"; proteinId 9963; exonNumber 1
scaffold_1	JGI	CDS	2816001	2816639	.	+	0	name "estExt_Genemark1.C_1_t30126"; proteinId 9967; exonNumber 1
scaffold_1	JGI	CDS	2816882	2818150	.	+	0	name "estExt_Genemark1.C_1_t30127"; proteinId 9968; exonNumber 1
scaffold_1	JGI	CDS	2819814	2822444	.	-	0	name "estExt_Genemark1.C_1_t30128"; proteinId 9969; exonNumber 1
scaffold_1	JGI	CDS	2819814	2822444	.	-	0	name "estExt_Genemark1.C_1_t30129"; proteinId 9970; exonNumber 1
scaffold_1	JGI	CDS	2819814	2822444	.	-	0	name "estExt_Genemark1.C_1_t30130"; proteinId 9971; exonNumber 1
scaffold_1	JGI	CDS	2817236	2818150	.	+	0	name "estExt_Genemark1.C_1_t30131"; proteinId 9972; exonNumber 1
scaffold_1	JGI	CDS	2824372	2826171	.	+	0	name "estExt_Genemark1.C_1_t30132"; proteinId 9973; exonNumber 1
scaffold_1	JGI	CDS	2826545	2828116	.	-	0	name "estExt_Genemark1.C_1_t30133"; proteinId 9974; exonNumber 1
scaffold_1	JGI	CDS	2833781	2835376	.	-	0	name "estExt_Genemark1.C_1_t30135"; proteinId 9976; exonNumber 1
scaffold_1	JGI	CDS	2837048	2839126	.	+	0	name "estExt_Genemark1.C_1_t30136"; proteinId 9977; exonNumber 1
scaffold_1	JGI	CDS	2837048	2839126	.	+	0	name "estExt_Genemark1.C_1_t30137"; proteinId 9978; exonNumber 1
scaffold_1	JGI	CDS	2840706	2841599	.	-	0	name "estExt_Genemark1.C_1_t30138"; proteinId 9979; exonNumber 1
scaffold_1	JGI	CDS	2842505	2845240	.	+	0	name "estExt_Genemark1.C_1_t30139"; proteinId 9980; exonNumber 1
scaffold_1	JGI	CDS	2845344	2849132	.	-	0	name "estExt_Genemark1.C_1_t30140"; proteinId 9981; exonNumber 1
scaffold_1	JGI	CDS	2851165	2855283	.	+	0	name "estExt_Genemark1.C_1_t30141"; proteinId 9982; exonNumber 1
scaffold_1	JGI	CDS	2856541	2857326	.	-	0	name "estExt_Genemark1.C_1_t30142"; proteinId 9983; exonNumber 1
scaffold_1	JGI	CDS	2857539	2860016	.	+	0	name "estExt_Genemark1.C_1_t30143"; proteinId 9984; exonNumber 1
scaffold_1	JGI	CDS	2857539	2860016	.	+	0	name "estExt_Genemark1.C_1_t30144"; proteinId 9985; exonNumber 1
scaffold_1	JGI	CDS	2862020	2864524	.	-	0	name "estExt_Genemark1.C_1_t30145"; proteinId 9986; exonNumber 1
scaffold_1	JGI	CDS	2865778	2867061	.	-	0	name "estExt_Genemark1.C_1_t30146"; proteinId 9987; exonNumber 1
scaffold_1	JGI	CDS	2870150	2871134	.	-	1	name "estExt_Genemark1.C_1_t30148"; proteinId 9989; exonNumber 2
scaffold_1	JGI	CDS	2871552	2874151	.	-	0	name "estExt_Genemark1.C_1_t30148"; proteinId 9989; exonNumber 1
scaffold_1	JGI	CDS	2869132	2869794	.	+	0	name "estExt_Genemark1.C_1_t30147"; proteinId 9988; exonNumber 1
scaffold_1	JGI	CDS	2875025	2875567	.	+	0	name "estExt_Genemark1.C_1_t30149"; proteinId 9990; exonNumber 1
scaffold_1	JGI	CDS	2875687	2876952	.	-	0	name "estExt_Genemark1.C_1_t30150"; proteinId 9991; exonNumber 1
scaffold_10	JGI	CDS	115908	116909	.	-	0	name "estExt_Genemark1.C_100044"; proteinId 13006; exonNumber 1
scaffold_10	JGI	CDS	117288	118646	.	+	0	name "estExt_Genemark1.C_100045"; proteinId 13007; exonNumber 1
scaffold_10	JGI	CDS	161562	162026	.	+	0	name "estExt_Genemark1.C_100065"; proteinId 13024; exonNumber 1
scaffold_10	JGI	CDS	208105	208108	.	+	0	name "estExt_Genemark1.C_100084"; proteinId 13042; exonNumber 1
scaffold_10	JGI	CDS	252296	253217	.	-	1	name "estExt_Genemark1.C_100096"; proteinId 13051; exonNumber 3
scaffold_10	JGI	CDS	253264	253454	.	-	0	name "estExt_Genemark1.C_100096"; proteinId 13051; exonNumber 2
scaffold_10	JGI	CDS	253539	253583	.	-	0	name "estExt_Genemark1.C_100096"; proteinId 13051; exonNumber 1
scaffold_10	JGI	CDS	266416	266425	.	-	1	name "estExt_Genemark1.C_100100"; proteinId 13053; exonNumber 3
scaffold_10	JGI	CDS	266416	266425	.	-	1	name "estExt_Genemark1.C_100103"; proteinId 13055; exonNumber 3
scaffold_10	JGI	CDS	266416	266425	.	-	1	name "estExt_Genemark1.C_100102"; proteinId 13054; exonNumber 3
scaffold_10	JGI	CDS	307497	308243	.	-	0	name "estExt_Genemark1.C_100115"; proteinId 13067; exonNumber 1
scaffold_10	JGI	CDS	309618	311537	.	+	0	name "estExt_Genemark1.C_100117"; proteinId 13069; exonNumber 1
scaffold_10	JGI	CDS	309618	311576	.	+	0	name "estExt_Genemark1.C_100116"; proteinId 13068; exonNumber 1
scaffold_10	JGI	CDS	320867	321103	.	+	0	name "estExt_Genemark1.C_100119"; proteinId 13070; exonNumber 1
scaffold_10	JGI	CDS	336766	337303	.	-	0	name "estExt_Genemark1.C_100125"; proteinId 13075; exonNumber 1
scaffold_10	JGI	CDS	338390	339649	.	+	0	name "estExt_Genemark1.C_100126"; proteinId 13076; exonNumber 1
scaffold_10	JGI	CDS	379469	379583	.	-	0	name "estExt_Genemark1.C_100143"; proteinId 13093; exonNumber 1
scaffold_11	JGI	CDS	18616	18892	.	-	1	name "estExt_Genemark1.C_110007"; proteinId 13100; exonNumber 2
scaffold_11	JGI	CDS	26071	26116	.	-	1	name "estExt_Genemark1.C_110010"; proteinId 13102; exonNumber 2
scaffold_11	JGI	CDS	26071	26116	.	-	1	name "estExt_Genemark1.C_110011"; proteinId 13103; exonNumber 2
scaffold_11	JGI	CDS	26071	26116	.	-	1	name "estExt_Genemark1.C_110012"; proteinId 13104; exonNumber 2
scaffold_11	JGI	CDS	195358	195539	.	-	0	name "estExt_Genemark1.C_110085"; proteinId 13164; exonNumber 1
scaffold_11	JGI	CDS	198010	198032	.	+	2	name "estExt_Genemark1.C_110086"; proteinId 13165; exonNumber 2
scaffold_11	JGI	CDS	298852	299064	.	-	0	name "estExt_Genemark1.C_110132"; proteinId 13193; exonNumber 1
scaffold_11	JGI	CDS	303730	304092	.	-	0	name "estExt_Genemark1.C_110133"; proteinId 13194; exonNumber 1
scaffold_11	JGI	CDS	303730	304092	.	-	0	name "estExt_Genemark1.C_110134"; proteinId 13195; exonNumber 1
scaffold_11	JGI	CDS	303730	304092	.	-	0	name "estExt_Genemark1.C_110135"; proteinId 13196; exonNumber 1
scaffold_11	JGI	CDS	303730	304092	.	-	0	name "estExt_Genemark1.C_110136"; proteinId 13197; exonNumber 1
scaffold_12	JGI	CDS	3201	3869	.	-	0	name "estExt_Genemark1.C_120003"; proteinId 13204; exonNumber 1
scaffold_12	JGI	CDS	4677	5213	.	+	0	name "estExt_Genemark1.C_120004"; proteinId 13205; exonNumber 1
scaffold_12	JGI	CDS	16459	16546	.	-	1	name "estExt_Genemark1.C_120009"; proteinId 13209; exonNumber 2
scaffold_12	JGI	CDS	18121	18813	.	+	0	name "estExt_Genemark1.C_120010"; proteinId 13210; exonNumber 1
scaffold_12	JGI	CDS	27352	27395	.	+	2	name "estExt_Genemark1.C_120014"; proteinId 13212; exonNumber 2
scaffold_12	JGI	CDS	36231	36236	.	+	0	name "estExt_Genemark1.C_120021"; proteinId 13217; exonNumber 1
scaffold_12	JGI	CDS	62576	62626	.	+	0	name "estExt_Genemark1.C_120032"; proteinId 13228; exonNumber 1
scaffold_12	JGI	CDS	71895	71934	.	-	0	name "estExt_Genemark1.C_120035"; proteinId 13231; exonNumber 1
scaffold_12	JGI	CDS	84622	84626	.	-	0	name "estExt_Genemark1.C_120041"; proteinId 13237; exonNumber 1
scaffold_12	JGI	CDS	108728	110024	.	-	1	name "estExt_Genemark1.C_120053"; proteinId 13249; exonNumber 2
scaffold_12	JGI	CDS	111018	111265	.	-	0	name "estExt_Genemark1.C_120053"; proteinId 13249; exonNumber 1
scaffold_12	JGI	CDS	129222	130730	.	+	0	name "estExt_Genemark1.C_120063"; proteinId 13259; exonNumber 1
scaffold_12	JGI	CDS	134838	136841	.	+	0	name "estExt_Genemark1.C_120065"; proteinId 13261; exonNumber 1
scaffold_12	JGI	CDS	137358	138221	.	-	0	name "estExt_Genemark1.C_120066"; proteinId 13262; exonNumber 1
scaffold_12	JGI	CDS	140825	142828	.	+	0	name "estExt_Genemark1.C_120067"; proteinId 13263; exonNumber 1
scaffold_12	JGI	CDS	143345	144208	.	-	0	name "estExt_Genemark1.C_120068"; proteinId 13264; exonNumber 1
scaffold_12	JGI	CDS	152423	152433	.	+	2	name "estExt_Genemark1.C_120073"; proteinId 13269; exonNumber 2
scaffold_12	JGI	CDS	154655	156667	.	-	0	name "estExt_Genemark1.C_120074"; proteinId 13270; exonNumber 1
scaffold_12	JGI	CDS	154655	156667	.	-	0	name "estExt_Genemark1.C_120076"; proteinId 13272; exonNumber 1
scaffold_12	JGI	CDS	154655	156667	.	-	0	name "estExt_Genemark1.C_120075"; proteinId 13271; exonNumber 1
scaffold_12	JGI	CDS	160892	161437	.	+	0	name "estExt_Genemark1.C_120077"; proteinId 13273; exonNumber 1
scaffold_12	JGI	CDS	161618	163537	.	-	0	name "estExt_Genemark1.C_120078"; proteinId 13274; exonNumber 1
scaffold_12	JGI	CDS	163893	165647	.	+	0	name "estExt_Genemark1.C_120079"; proteinId 13275; exonNumber 1
scaffold_12	JGI	CDS	165790	166689	.	-	0	name "estExt_Genemark1.C_120080"; proteinId 13276; exonNumber 1
scaffold_12	JGI	CDS	168998	171853	.	+	0	name "estExt_Genemark1.C_120081"; proteinId 13277; exonNumber 1
scaffold_12	JGI	CDS	171991	173478	.	-	0	name "estExt_Genemark1.C_120082"; proteinId 13278; exonNumber 1
scaffold_12	JGI	CDS	173782	175242	.	+	0	name "estExt_Genemark1.C_120083"; proteinId 13279; exonNumber 1
scaffold_12	JGI	CDS	175421	177115	.	-	0	name "estExt_Genemark1.C_120084"; proteinId 13280; exonNumber 1
scaffold_12	JGI	CDS	175421	177115	.	-	0	name "estExt_Genemark1.C_120085"; proteinId 13281; exonNumber 1
scaffold_12	JGI	CDS	180031	182067	.	+	0	name "estExt_Genemark1.C_120086"; proteinId 13282; exonNumber 1
scaffold_12	JGI	CDS	184269	185630	.	-	0	name "estExt_Genemark1.C_120087"; proteinId 13283; exonNumber 1
scaffold_12	JGI	CDS	184269	185630	.	-	0	name "estExt_Genemark1.C_120088"; proteinId 13284; exonNumber 1
scaffold_12	JGI	CDS	186644	187318	.	-	0	name "estExt_Genemark1.C_120089"; proteinId 13285; exonNumber 1
scaffold_12	JGI	CDS	190112	191629	.	+	0	name "estExt_Genemark1.C_120090"; proteinId 13286; exonNumber 1
scaffold_12	JGI	CDS	190112	191629	.	+	0	name "estExt_Genemark1.C_120091"; proteinId 13287; exonNumber 1
scaffold_12	JGI	CDS	190112	191629	.	+	0	name "estExt_Genemark1.C_120092"; proteinId 13288; exonNumber 1
scaffold_12	JGI	CDS	191832	192452	.	-	0	name "estExt_Genemark1.C_120093"; proteinId 13289; exonNumber 1
scaffold_12	JGI	CDS	193246	193297	.	+	0	name "estExt_Genemark1.C_120094"; proteinId 13290; exonNumber 1
scaffold_12	JGI	CDS	193747	194225	.	+	2	name "estExt_Genemark1.C_120094"; proteinId 13290; exonNumber 2
scaffold_12	JGI	CDS	194611	195024	.	+	0	name "estExt_Genemark1.C_120094"; proteinId 13290; exonNumber 3
scaffold_12	JGI	CDS	195289	196845	.	-	0	name "estExt_Genemark1.C_120095"; proteinId 13291; exonNumber 1
scaffold_12	JGI	CDS	197114	199363	.	+	0	name "estExt_Genemark1.C_120096"; proteinId 13292; exonNumber 1
scaffold_12	JGI	CDS	197114	199363	.	+	0	name "estExt_Genemark1.C_120097"; proteinId 13293; exonNumber 1
scaffold_12	JGI	CDS	206245	208821	.	-	0	name "estExt_Genemark1.C_120098"; proteinId 13294; exonNumber 1
scaffold_12	JGI	CDS	197114	199363	.	+	0	name "estExt_Genemark1.C_120099"; proteinId 13295; exonNumber 1
scaffold_12	JGI	CDS	206245	208821	.	-	0	name "estExt_Genemark1.C_120100"; proteinId 13296; exonNumber 1
scaffold_12	JGI	CDS	206245	208821	.	-	0	name "estExt_Genemark1.C_120101"; proteinId 13297; exonNumber 1
scaffold_12	JGI	CDS	206245	208821	.	-	0	name "estExt_Genemark1.C_120102"; proteinId 13298; exonNumber 1
scaffold_12	JGI	CDS	211919	213226	.	+	0	name "estExt_Genemark1.C_120103"; proteinId 13299; exonNumber 1
scaffold_12	JGI	CDS	213530	214567	.	-	0	name "estExt_Genemark1.C_120104"; proteinId 13300; exonNumber 1
scaffold_12	JGI	CDS	214818	214833	.	+	0	name "estExt_Genemark1.C_120105"; proteinId 13301; exonNumber 1
scaffold_12	JGI	CDS	214909	215357	.	+	2	name "estExt_Genemark1.C_120105"; proteinId 13301; exonNumber 2
scaffold_12	JGI	CDS	215524	217179	.	-	0	name "estExt_Genemark1.C_120106"; proteinId 13302; exonNumber 1
scaffold_12	JGI	CDS	220387	221229	.	+	0	name "estExt_Genemark1.C_120107"; proteinId 13303; exonNumber 1
scaffold_12	JGI	CDS	222454	222585	.	+	0	name "estExt_Genemark1.C_120107"; proteinId 13303; exonNumber 2
scaffold_12	JGI	CDS	220387	221229	.	+	0	name "estExt_Genemark1.C_120108"; proteinId 13304; exonNumber 1
scaffold_12	JGI	CDS	222454	223431	.	+	0	name "estExt_Genemark1.C_120108"; proteinId 13304; exonNumber 2
scaffold_12	JGI	CDS	224320	226422	.	+	0	name "estExt_Genemark1.C_120109"; proteinId 13305; exonNumber 1
scaffold_12	JGI	CDS	227336	228940	.	-	0	name "estExt_Genemark1.C_120110"; proteinId 13306; exonNumber 1
scaffold_12	JGI	CDS	230257	232017	.	+	0	name "estExt_Genemark1.C_120111"; proteinId 13307; exonNumber 1
scaffold_12	JGI	CDS	238713	239036	.	+	0	name "estExt_Genemark1.C_120115"; proteinId 13311; exonNumber 1
scaffold_12	JGI	CDS	239130	240404	.	+	0	name "estExt_Genemark1.C_120115"; proteinId 13311; exonNumber 2
scaffold_12	JGI	CDS	238713	239036	.	+	0	name "estExt_Genemark1.C_120116"; proteinId 13312; exonNumber 1
scaffold_12	JGI	CDS	239130	240404	.	+	0	name "estExt_Genemark1.C_120116"; proteinId 13312; exonNumber 2
scaffold_12	JGI	CDS	237335	237778	.	-	0	name "estExt_Genemark1.C_120114"; proteinId 13310; exonNumber 1
scaffold_12	JGI	CDS	241100	243634	.	-	0	name "estExt_Genemark1.C_120117"; proteinId 13313; exonNumber 1
scaffold_12	JGI	CDS	244236	244787	.	-	0	name "estExt_Genemark1.C_120118"; proteinId 13314; exonNumber 4
scaffold_12	JGI	CDS	244881	245005	.	-	2	name "estExt_Genemark1.C_120118"; proteinId 13314; exonNumber 3
scaffold_12	JGI	CDS	245524	245597	.	-	1	name "estExt_Genemark1.C_120118"; proteinId 13314; exonNumber 2
scaffold_12	JGI	CDS	245802	247687	.	-	0	name "estExt_Genemark1.C_120118"; proteinId 13314; exonNumber 1
scaffold_12	JGI	CDS	248937	250616	.	+	0	name "estExt_Genemark1.C_120119"; proteinId 13315; exonNumber 1
scaffold_12	JGI	CDS	245786	247687	.	-	0	name "estExt_Genemark1.C_120120"; proteinId 13316; exonNumber 1
scaffold_12	JGI	CDS	253283	253486	.	-	0	name "estExt_Genemark1.C_120121"; proteinId 13317; exonNumber 2
scaffold_12	JGI	CDS	257009	258703	.	+	0	name "estExt_Genemark1.C_120122"; proteinId 13318; exonNumber 1
scaffold_12	JGI	CDS	261256	262845	.	+	0	name "estExt_Genemark1.C_120124"; proteinId 13320; exonNumber 1
scaffold_12	JGI	CDS	272463	273956	.	-	0	name "estExt_Genemark1.C_120127"; proteinId 13323; exonNumber 1
scaffold_13	JGI	CDS	3457	3957	.	+	0	name "estExt_Genemark1.C_130002"; proteinId 13324; exonNumber 1
scaffold_13	JGI	CDS	7715	9730	.	-	0	name "estExt_Genemark1.C_130004"; proteinId 13325; exonNumber 1
scaffold_13	JGI	CDS	49403	50473	.	+	0	name "estExt_Genemark1.C_130011"; proteinId 13332; exonNumber 1
scaffold_13	JGI	CDS	51528	53087	.	-	0	name "estExt_Genemark1.C_130012"; proteinId 13333; exonNumber 1
scaffold_13	JGI	CDS	53879	54514	.	-	0	name "estExt_Genemark1.C_130013"; proteinId 13334; exonNumber 1
scaffold_13	JGI	CDS	55009	55926	.	+	0	name "estExt_Genemark1.C_130014"; proteinId 13335; exonNumber 1
scaffold_13	JGI	CDS	59535	60374	.	-	0	name "estExt_Genemark1.C_130016"; proteinId 13337; exonNumber 2
scaffold_13	JGI	CDS	60441	60515	.	-	0	name "estExt_Genemark1.C_130016"; proteinId 13337; exonNumber 1
scaffold_13	JGI	CDS	59535	60374	.	-	0	name "estExt_Genemark1.C_130017"; proteinId 13338; exonNumber 2
scaffold_13	JGI	CDS	60441	60515	.	-	0	name "estExt_Genemark1.C_130017"; proteinId 13338; exonNumber 1
scaffold_13	JGI	CDS	63277	64299	.	+	0	name "estExt_Genemark1.C_130018"; proteinId 13339; exonNumber 1
scaffold_13	JGI	CDS	67706	69022	.	-	0	name "estExt_Genemark1.C_130020"; proteinId 13341; exonNumber 1
scaffold_13	JGI	CDS	69468	69527	.	+	0	name "estExt_Genemark1.C_130021"; proteinId 13342; exonNumber 1
scaffold_13	JGI	CDS	69595	70293	.	+	0	name "estExt_Genemark1.C_130021"; proteinId 13342; exonNumber 2
scaffold_13	JGI	CDS	70682	71518	.	+	0	name "estExt_Genemark1.C_130022"; proteinId 13343; exonNumber 1
scaffold_13	JGI	CDS	96243	96433	.	+	0	name "estExt_Genemark1.C_130032"; proteinId 13353; exonNumber 1
scaffold_13	JGI	CDS	108174	108590	.	+	0	name "estExt_Genemark1.C_130036"; proteinId 13357; exonNumber 1
scaffold_13	JGI	CDS	113588	114481	.	+	0	name "estExt_Genemark1.C_130039"; proteinId 13360; exonNumber 1
scaffold_13	JGI	CDS	149437	149453	.	-	0	name "estExt_Genemark1.C_130054"; proteinId 13375; exonNumber 1
scaffold_13	JGI	CDS	154997	155521	.	-	0	name "estExt_Genemark1.C_130057"; proteinId 13378; exonNumber 1
scaffold_14	JGI	CDS	5774	6111	.	-	2	name "estExt_Genemark1.C_140003"; proteinId 13394; exonNumber 3
scaffold_14	JGI	CDS	6160	6277	.	-	0	name "estExt_Genemark1.C_140003"; proteinId 13394; exonNumber 2
scaffold_14	JGI	CDS	6349	6711	.	-	0	name "estExt_Genemark1.C_140003"; proteinId 13394; exonNumber 1
scaffold_14	JGI	CDS	13033	13404	.	+	0	name "estExt_Genemark1.C_140005"; proteinId 13396; exonNumber 1
scaffold_14	JGI	CDS	18087	19772	.	+	0	name "estExt_Genemark1.C_140006"; proteinId 13397; exonNumber 1
scaffold_14	JGI	CDS	18087	19772	.	+	0	name "estExt_Genemark1.C_140007"; proteinId 13398; exonNumber 1
scaffold_14	JGI	CDS	21823	22839	.	+	0	name "estExt_Genemark1.C_140008"; proteinId 13399; exonNumber 1
scaffold_14	JGI	CDS	23185	27570	.	-	0	name "estExt_Genemark1.C_140009"; proteinId 13400; exonNumber 1
scaffold_14	JGI	CDS	35909	37717	.	-	0	name "estExt_Genemark1.C_140010"; proteinId 13401; exonNumber 1
scaffold_14	JGI	CDS	34498	35670	.	+	0	name "estExt_Genemark1.C_140011"; proteinId 13402; exonNumber 1
scaffold_14	JGI	CDS	35909	37717	.	-	0	name "estExt_Genemark1.C_140012"; proteinId 13403; exonNumber 1
scaffold_14	JGI	CDS	38820	40571	.	+	0	name "estExt_Genemark1.C_140013"; proteinId 13404; exonNumber 1
scaffold_14	JGI	CDS	40668	42509	.	-	0	name "estExt_Genemark1.C_140014"; proteinId 13405; exonNumber 1
scaffold_14	JGI	CDS	51137	51685	.	+	0	name "estExt_Genemark1.C_140016"; proteinId 13407; exonNumber 1
scaffold_14	JGI	CDS	51137	51685	.	+	0	name "estExt_Genemark1.C_140019"; proteinId 13410; exonNumber 1
scaffold_14	JGI	CDS	57700	61536	.	-	0	name "estExt_Genemark1.C_140021"; proteinId 13412; exonNumber 1
[truncated: 29,955 more rows]
